# Supplementary material for: Whole-Genome and RNA Sequencing Reveal Variation and Transcriptomic Coordination in the Developing Human Prefrontal Cortex
Source: Cell Rep. Author manuscript; Available in PMC 2020 Jun 15. (PMC7295160; doi:10.1016/j.celrep.2020.03.053)
Supplement: 2 [file NIHMS1582939-supplement-2.xlsx]

## Sheet: ColumnKey
Column	Description
Braincode	Donor ID
SampleGroup	Indicates if donor is novel to BrainVar, or was also part of BrainSpan
SampleID	Simplified donor ID number
WGSID	Donor ID in whole genome sequencing output files
RNAseqDepth	RNA-seq library size (number of unique mapped reads)
SexReported	Donor sex recorded by brain bank
SexByExpr	Sample sex inferred from gene expression of XIST and Y chr genes
SexXHetCount	Number of heterozygous calls on X chromosome, from Peddy
SexXHetRatio	Ratio of heterozygous to homozygous calls on X chromosome, from Peddy
SexByWGS	Sample sex inferred from X chromosome genotype calls (SexXHetRatio from Peddy)
SexForAnalysis	Sex call to be used in analysis; matching sex calls from expression and WGS overrule sex recorded by brain bank
PMIHours	Post mortem interval in hours
pH	Tissue pH
RIN	RNA integrity number
Age	Donor numeric age
AgeUnits	Units for donor numeric age; post-conception weeks (PCW), months, years
AgeDays	Age from conception (estimated) in days
Period	Developmental period that encompasses donor age
Epoch	Developmental epoch that encompasses donor age
AncestryReported	Ancestry as recorded by brain bank
AncestryPCA	Ancestry as inferred by principal component analysis of common variant genotypes
NSnpsCalled_WgsToRNA	Out of 289 selected variants, number of SNP genotypes that could be called from both WGS and RNA-seq BAM files
PropSnpsMatch_WgsToRNA	Proportion of callable SNPs for which genotype from RNA matches genotype from WGS
ID_WgsToRNAMatch	Sample ID from RNA-seq data with the highest proportion of genotype matches to WGS genotypes
IDR_BAF	Inter-decile range (90th percentile - 10th percentile) of b-allele frequency. From Peddy.
FREEMIX	Sequence-only estimate of contamination (0-1 scale)
RNA_Total.counts	Total number of unique mapped reads in RNA-seq library
RNA_Genic.counts	Total number of reads that map to genes
RNA_Exonic.counts	Total number of reads that map to exons
RNA_Intronic.counts	Total number of reads that map to introns
RNA_Intergenic.counts	Total number of reads that map to intergenic regions
RNA_mtRNA.counts	Total number of reads that map to mitochondrial RNA
RNA_rRNA.counts	Total number of reads that map to ribosomal RNA
RNA_Exonic.proportion	Proportion of reads that map to exons
RNA_Intronic.proportion	Proportion of reads that map to introns
RNA_Intergenic.proportion	Proportion of reads that map to intergenic regions
RNA_rRNA.proportion	Proportion of reads that map to ribosomal RNA
RNA_mtRNA.proportion	Proportion of reads that map to mitochondrial RNA
RNA_STAR.Input.reads	Total number of reads in RNA-seq library
RNA_STAR.Mapped.reads	Total number of mapped reads
RNA_STAR.Unique.mapped.reads	Total number of unique mapped reads
RNA_STAR.Uniq.mapping.perc	Percentage of unique mapping reads out of total number of reads
RNA.sequencing.batch	RNA sequencing batch
RNA_SampID	RNA-seq sample ID
RNA_size_factor	RNA-seq library size relative to other samples in this data set
AncestryPC1	First principal component of ancestry inferred from >100k common variants
AncestryPC2	Second principal component of ancestry inferred from >100k common variants
AncestryPC3	Third principal component of ancestry inferred from >100k common variants
AncestryPC4	Fourth principal component of ancestry inferred from >100k common variants
AncestryPC5	Fifth principal component of ancestry inferred from >100k common variants
AncestryPC6	Sixth principal component of ancestry inferred from >100k common variants
AncestryPC7	Seventh principal component of ancestry inferred from >100k common variants
AncestryPC8	Eighth principal component of ancestry inferred from >100k common variants
AncestryPC9	Ninth principal component of ancestry inferred from >100k common variants
AncestryPC10	Tenth principal component of ancestry inferred from >100k common variants
GENOME_TERRITORY	The number of non-N bases in the genome reference over which coverage will be evaluated.
MEAN_COVERAGE	The mean coverage in bases of the genome territory, after all filters are applied.
SD_COVERAGE	The standard deviation of coverage of the genome after all filters are applied.
MEDIAN_COVERAGE	The median coverage in bases of the genome territory, after all filters are applied.
MAD_COVERAGE	The median absolute deviation of coverage of the genome after all filters are applied.
PCT_EXC_MAPQ	The fraction of aligned bases that were filtered out because they were in reads with low mapping quality (default is < 20).
PCT_EXC_DUPE	The fraction of aligned bases that were filtered out because they were in reads marked as duplicates.
PCT_EXC_UNPAIRED	The fraction of aligned bases that were filtered out because they were in reads without a mapped mate pair.
PCT_EXC_BASEQ	The fraction of aligned bases that were filtered out because they were of low base quality (default is < 20).
PCT_EXC_OVERLAP	The fraction of aligned bases that were filtered out because they were the second observation from an insert with overlapping reads.
PCT_EXC_CAPPED	The fraction of aligned bases that were filtered out because they would have raised coverage above the capped value (default cap = 250x).
PCT_EXC_TOTAL	The total fraction of aligned bases excluded due to all filters.
PCT_1X	The fraction of bases that attained at least 1X sequence coverage in post-filtering bases.
PCT_5X	The fraction of bases that attained at least 5X sequence coverage in post-filtering bases.
PCT_10X	The fraction of bases that attained at least 10X sequence coverage in post-filtering bases.
PCT_15X	The fraction of bases that attained at least 15X sequence coverage in post-filtering bases.
PCT_20X	The fraction of bases that attained at least 20X sequence coverage in post-filtering bases.
PCT_25X	The fraction of bases that attained at least 25X sequence coverage in post-filtering bases.
PCT_30X	The fraction of bases that attained at least 30X sequence coverage in post-filtering bases.
PCT_40X	The fraction of bases that attained at least 40X sequence coverage in post-filtering bases.
PCT_50X	The fraction of bases that attained at least 50X sequence coverage in post-filtering bases.
PCT_60X	The fraction of bases that attained at least 60X sequence coverage in post-filtering bases.
PCT_70X	The fraction of bases that attained at least 70X sequence coverage in post-filtering bases.
PCT_80X	The fraction of bases that attained at least 80X sequence coverage in post-filtering bases.
PCT_90X	The fraction of bases that attained at least 90X sequence coverage in post-filtering bases.
PCT_100X	The fraction of bases that attained at least 100X sequence coverage in post-filtering bases.
HET_SNP_SENSITIVITY	The theoretical HET SNP sensitivity.
HET_SNP_Q	The Phred Scaled Q Score of the theoretical HET SNP sensitivity.
sample_qc.dp_stats.mean	The mean coverage per sample
sample_qc.dp_stats.stdev	The standard deviation of coverage per sample
sample_qc.dp_stats.min	The min coverage per sample
sample_qc.dp_stats.max	The max coverage per sample
sample_qc.gq_stats.mean	Mean GQ per sample.
sample_qc.gq_stats.stdev	Standard deviation GQ per sample.
sample_qc.gq_stats.min	Min GQ per sample.
sample_qc.gq_stats.max	percentage of rare variants.
sample_qc.call_rate	Fraction of calls non-missing.
sample_qc.n_called	Number of non-missing calls.
sample_qc.n_not_called	Number of missing calls.
sample_qc.n_hom_ref	Number of homozygous reference calls.
sample_qc.n_het	Number of heterozygous calls.
sample_qc.n_hom_var	Number of homozygous alternate calls.
sample_qc.n_non_ref	Sum of n_het and n_hom_var.
sample_qc.n_singleton	Number of SNP alternate alleles.
sample_qc.n_snp	Number of insertion alternate alleles.
sample_qc.n_insertion	Number of deletion alternate alleles.
sample_qc.n_deletion	Number of private alleles.
sample_qc.n_transition	Number of transition (A-G, C-T) alternate alleles.
sample_qc.n_transversion	Number of transversion alternate alleles.
sample_qc.n_star	Number of star (upstream deletion) alleles.
sample_qc.r_ti_tv	Transition/Transversion ratio.
sample_qc.r_het_hom_var	Het/HomVar call ratio.
sample_qc.r_insertion_deletion	Insertion/Deletion allele ratio.
n_rare_var	Number of rare variants.
percent_rare	Percentage of rare variants.
het_hom_all_ratio	Het/Hom(ref) and Hom(alt) ratio.
het_hom_alt_ratio	Het/Hom ratio.

## Sheet: SampleInformation
Braincode	SampleGroup	SampleID	WGSID	RNAseqDepth	SexReported	SexByExpr	SexXHetCount	SexXHetRatio	SexByWGS	SexForAnalysis	PMIHours	pH	RIN	Age	AgeUnits	AgeDays	Period	Epoch	AncestryReported	AncestryPCA	MaxRel	NSnpsCalled_WgsToRNA	PropSnpsMatch_WgsToRNA	ID_WgsToRNAMatch	IDR_BAF	FREEMIX	RNA_Total.counts	RNA_Genic.counts	RNA_Exonic.counts	RNA_Intronic.counts	RNA_Intergenic.counts	RNA_mtRNA.counts	RNA_rRNA.counts	RNA_Exonic.proportion	RNA_Intronic.proportion	RNA_Intergenic.proportion	RNA_rRNA.proportion	RNA_mtRNA.proportion	RNA_STAR.Input.reads	RNA_STAR.Mapped.reads	RNA_STAR.Unique.mapped.reads	RNA_STAR.Uniq.mapping.perc	RNA.sequencing.batch	RNA_SampID	RNA_size_factor	AncestryPC1	AncestryPC2	AncestryPC3	AncestryPC4
HSB100	BrainVar	100	100_S2	33702921	Female	Female	25176	2.969	Female	Female	4	6.56	7.4	19	PCW	133	6	2	AfricanAmerican	AfricanAmerican	0.0733	173	0.890173	100	0.2316	0.00701	33702921	29228092	13467772	15760320	4474829	51620	31	0.399603	0.467625	0.132773	9.19802e-07	0.00153162	42479294	4.0521e+09	33702921	0.7934	180126_K00175_0134_AHNFHKBBXX	180126_K00175_0134_AHNFHKBBXX.HSB100	0.611329	-0.602792	-0.0161287	-0.0442783	0.187972
HSB105	BrainVar+BrainSpan	105	105_S5	25979855	Male	Male	44	0.005639	Male	Male	8	6.48	2.4	18	Years	6836	12	3	Caucasian	European	0.0939	168	0.845238	105	0.1932	0.00511	25979855	21322467	11034151	10288316	4657388	484487	23	0.424719	0.396011	0.179269	8.85301e-07	0.0186486	36056199	3.19638e+09	25979855	0.7205	171021_K00162_0216_AHMCL2BBXX	171021_K00162_0216_AHMCL2BBXX.HSB105	0.920047	0.0585507	0.0413542	-0.0108869	0.0425958
HSB107	BrainVar+BrainSpan	107	107_S6	25490582	Female	Female	17425	2.415	Female	Female	20	6.61	6.5	21	PCW	147	6	2	Caucasian	European	0.1128	162	0.814815	107	0.2301	0.01135	25490582	22314880	9895479	12419401	3175702	50329	24	0.388201	0.487215	0.124583	9.41524e-07	0.00197442	28718426	2.71332e+09	25490582	0.8876	180126_K00175_0134_AHNFHKBBXX	180126_K00175_0134_AHNFHKBBXX.HSB107	0.406684	0.0342663	0.0368883	-0.0138736	0.0370611
HSB121	BrainVar+BrainSpan	121	121_S14	28152275	Male	Male	59	0.009217	Male	Male	10	6.26	3.2	0.3	Years	375.5	8	2	Caucasian	European	0.1327	164	0.835366	121	0.2403	0.02343	28152275	24013853	8384331	15629522	4138422	300937	35	0.297821	0.555178	0.147001	1.24324e-06	0.0106896	33323565	3.15341e+09	28152275	0.8448	180126_K00175_0134_AHNFHKBBXX	180126_K00175_0134_AHNFHKBBXX.HSB121	0.592722	0.0631116	0.0409294	-0.00889464	0.0446101
HSB122	BrainVar+BrainSpan	122	122_S15	29771911	Female	Female	18502	2.791	Female	Female	18	.	4.5	1	Years	631	10	3	Caucasian	European	0.07016	182	0.868132	122	0.2118	0.0071	29771911	25500849	14266849	11234000	4271062	289813	22	0.479205	0.377336	0.143459	7.38952e-07	0.00973444	34850623	3.2662e+09	29771911	0.8543	180126_K00175_0134_AHNFHKBBXX	180126_K00175_0134_AHNFHKBBXX.HSB122	0.833615	0.0631149	0.0450755	-0.0106874	0.0410369
HSB127	BrainVar+BrainSpan	127	127	35315129	Female	Female	17034	2.726	Female	Female	10	5.91	4.9	19	Years	7201	12	3	Caucasian	European	0.09381	188	0.888298	127	0.2242	0.02405	35315129	29954787	14612733	15342054	5360342	288677	23	0.413781	0.434433	0.151786	6.51279e-07	0.00817432	40845370	3.77656e+09	35315129	0.8646	180126_K00175_0134_AHNFHKBBXX	180126_K00175_0134_AHNFHKBBXX.HSB127	1.09354	0.0575389	0.0391468	-0.00334577	0.0388329
HSB132	BrainVar+BrainSpan	132	132_S18	26475400	Male	Male	49	0.005589	Male	Male	22	6.6	4.6	0.3	Years	375.5	8	2	Caucasian	European	0.1235	167	0.862275	132	0.2526	0.00677	26475400	22235313	11530564	10704749	4240087	399617	46	0.43552	0.404328	0.160152	1.73746e-06	0.0150939	32211061	2.94151e+09	26475400	0.8219	180126_K00175_0134_AHNFHKBBXX	180126_K00175_0134_AHNFHKBBXX.HSB132	0.983734	0.0589842	0.0392004	-0.0128124	0.0508402
HSB139	BrainVar+BrainSpan	139	139_S20	22709646	Male	Male	61	0.00386	Male	Male	20	6.7	4.5	0.3	Years	375.5	8	2	AfricanAmerican	AfricanAmerican	0.03873	156	0.884615	139	0.1747	0.00441	22709646	19323527	9498581	9824946	3386119	154345	8	0.418262	0.432633	0.149105	3.52273e-07	0.00679645	26990198	2.48958e+09	22709646	0.8414	180126_K00175_0134_AHNFHKBBXX	180126_K00175_0134_AHNFHKBBXX.HSB139	0.753413	-0.800149	0.0898209	-0.0231152	0.365208
HSB148	BrainVar+BrainSpan	148	148_S2	33973866	Male	Male	34	0.002911	Male	Male	1	6.01	7.5	9	PCW	63	2	0	.	European	0.07904	178	0.904494	148	0.2389	0.00268	33973866	28516840	25425434	3091406	5457026	80814	6	0.748382	0.0909936	0.160624	1.76606e-07	0.00237871	39866443	3.81841e+09	33973866	0.8522	170913_K00162_0204_BHLJ2MBBXX	170913_K00162_0204_BHLJ2MBBXX.HSB148	0.513328	0.0634833	0.04327	-0.0111563	0.0461177
HSB150	BrainVar+BrainSpan	150	150	35645818	Female	Female	18364	2.758	Female	Female	1	6.08	7.6	12	PCW	84	3	1	.	European	0.08285	171	0.871345	150	0.2497	0.00291	35645818	29673082	25615397	4057685	5972736	106353	8	0.718609	0.113833	0.167558	2.2443e-07	0.0029836	41516327	3.99221e+09	35645818	0.8586	170913_K00162_0204_BHLJ2MBBXX	170913_K00162_0204_BHLJ2MBBXX.HSB150	0.687095	0.0624069	0.0422693	-0.00830527	0.0395058
HSB152	BrainVar	152	152_S5	33486916	Male	Male	35	0.008518	Male	Male	.	.	5.5	16	PCW	112	5	1	.	European	0.1182	174	0.867816	152	0.2509	0.00485	33486916	28931449	13067156	15864293	4555467	19222	27	0.390217	0.473746	0.136037	8.06285e-07	0.000574015	37920343	3.56262e+09	33486916	0.8831	180126_K00175_0134_AHNFHKBBXX	180126_K00175_0134_AHNFHKBBXX.HSB152	0.581964	0.0610285	0.0340795	-0.00336053	0.0405211
HSB154	BrainVar+BrainSpan	154	154_S7	32210752	Male	Male	46	0.009963	Male	Male	1	6.44	4.8	16.14	PCW	113	5	1	Caucasian	AfricanAmerican_European	0.1258	166	0.855422	154	0.2355	0.00417	32210752	28109069	11990032	16119037	4101683	42089	29	0.372237	0.500424	0.127339	9.0032e-07	0.00130668	36445682	3.42043e+09	32210752	0.8838	180126_K00175_0134_AHNFHKBBXX	180126_K00175_0134_AHNFHKBBXX.HSB154	0.515336	-0.338088	0.0640505	-0.014236	0.149261
HSB171	BrainVar+BrainSpan	171	171_S10	22988813	Male	Male	37	0.006731	Male	Male	18	5.96	4.4	0.83	Years	568.95	9	3	AfricanAmerican	AfricanAmerican	0.0757	171	0.830409	171	0.2359	0.00446	22988813	19368340	8989658	10378682	3620473	110792	23	0.391045	0.451467	0.157488	1.00049e-06	0.00481939	25769102	2.45399e+09	22988813	0.8921	180126_K00175_0134_AHNFHKBBXX	180126_K00175_0134_AHNFHKBBXX.HSB171	0.629104	-0.679867	0.0744648	-0.0190682	0.284803
HSB172	BrainVar+BrainSpan	172	172_S11	22837494	Male	Male	35	0.002493	Male	Male	16	5.69	2.6	3	Years	1361	10	3	Hispanic	AfricanAmerican_European	0.1066	161	0.863354	172	0.1882	0.00734	22837494	19212807	7621654	11591153	3624687	389802	19	0.333734	0.507549	0.158716	8.31965e-07	0.0170685	28069273	2.63093e+09	22837494	0.8136	180126_K00175_0134_AHNFHKBBXX	180126_K00175_0134_AHNFHKBBXX.HSB172	0.679343	-0.326917	-0.0435825	0.18426	0.150064
HSB174	BrainVar+BrainSpan	174	174	38355750	Male	Male	59	0.01616	Male	Male	16	6.25	5.5	8	Years	3186	11	3	AfricanAmerican	AfricanAmerican	0.08455	194	0.871134	174	0.2616	0.00455	38355750	32873332	17553758	15319574	5482418	244646	9	0.457656	0.399407	0.142936	2.34645e-07	0.00637834	43437820	4.10357e+09	38355750	0.883	170913_K00162_0204_BHLJ2MBBXX	170913_K00162_0204_BHLJ2MBBXX.HSB174	1.02566	-0.769613	0.0831831	-0.0232418	0.344262
HSB194	BrainVar+BrainSpan	194	194_S16	19995144	.	Male	42	0.01047	Male	Male	.	.	2.2	37	PCW	259	7	2	Caucasian	European	0.1149	143	0.853147	194	0.2407	0.0053	19995144	16226505	7402391	8824114	3768639	126238	40	0.370209	0.441313	0.188478	2.00049e-06	0.00631343	27916649	2.59318e+09	19995144	0.7162	180126_K00175_0134_AHNFHKBBXX	180126_K00175_0134_AHNFHKBBXX.HSB194	0.608002	0.0550534	0.0365366	-0.0152965	0.038706
HSB195	BrainVar	195	195_S17	36093623	Male	Male	48	0.01171	Male	Male	.	.	.	18	PCW	126	5	1	Caucasian	European	0.1308	170	0.870588	195	0.265	0.00537	36093623	30535138	25098245	5436893	5558485	30063	8	0.695365	0.150633	0.154002	2.21646e-07	0.000832917	41675104	3.9433e+09	36093623	0.8661	180126_K00175_0134_AHNFHKBBXX	180126_K00175_0134_AHNFHKBBXX.HSB195	0.777301	0.0580988	0.0371095	-0.0119706	0.0402942
HSB221	BrainVar	221	221_S18	38586277	Female	Female	24439	1.924	Female	Female	19	.	3.1	19	PCW	133	6	2	.	AfricanAmerican_European	0.09297	186	0.876344	221	0.3297	0.00454	38586277	31679570	18310792	13368778	6906707	122101	45	0.474542	0.346465	0.178994	1.16622e-06	0.00316436	46646453	4.4636e+09	38586277	0.8272	180126_K00175_0134_AHNFHKBBXX	180126_K00175_0134_AHNFHKBBXX.HSB221	1.25893	-0.472205	0.0482786	0.0385791	0.153437
HSB222	BrainVar	222	222_S19	32243258	Female	Female	19330	2.69	Female	Female	.	.	7.4	14.85	PCW	104	4	1	Caucasian	European	0.1101	167	0.850299	222	0.1501	0.00721	32243258	28133267	15911002	12222265	4109991	29012	16	0.493468	0.379064	0.127468	4.96228e-07	0.000899785	36799207	3.41717e+09	32243258	0.8762	180126_K00175_0134_AHNFHKBBXX	180126_K00175_0134_AHNFHKBBXX.HSB222	0.545149	-0.17147	-0.0443609	0.00302138	0.0991467
HSB223	BrainVar	223	223_S2	30054953	.	Male	44	0.01566	Male	Male	.	.	7	0	Years	266	8	2	Caucasian	European	0.1076	192	0.885417	223	0.2217	0.01761	30054953	24455479	18331526	6123953	5599474	118096	6	0.609934	0.203759	0.186308	1.99634e-07	0.00392934	39877397	3.87249e+09	30054953	0.7537	170913_K00162_0204_BHLJ2MBBXX	170913_K00162_0204_BHLJ2MBBXX.HSB223	0.882239	0.0570582	0.0362638	-0.0126434	0.036623
HSB238	BrainVar	238	238	34604395	.	Female	18690	2.334	Female	Female	.	.	7.2	15	PCW	105	4	1	.	European	0.1293	169	0.881657	238	0.2818	0.01545	34604395	29864436	17075419	12789017	4739959	38481	30	0.493447	0.369578	0.136976	8.66942e-07	0.00111203	39032482	3.74673e+09	34604395	0.8866	170913_K00162_0204_BHLJ2MBBXX	170913_K00162_0204_BHLJ2MBBXX.HSB238	0.542516	0.00449475	-0.0367004	0.11974	0.0407973
HSB248	BrainVar	248	248_S1	47070696	Male	Male	45	0.005447	Male	Male	.	.	8.4	20	PCW	140	6	2	.	European	0.09356	180	0.866667	248	0.2129	0.00035	47070696	40864376	33514750	7349626	6206320	48565	18	0.712009	0.15614	0.131851	3.82404e-07	0.00103175	53892246	5011978878	47070696	0.8734	180126_K00175_0134_AHNFHKBBXX	180126_K00175_0134_AHNFHKBBXX.HSB248	0.923626	0.0616585	0.0425074	-0.0146786	0.0425003
HSB260	BrainVar	260	HSB260	35965156	Female	Female	25660	2.82	Female	Female	.	.	7.1	17.14	PCW	120	5	1	.	AfricanAmerican_European	0.08848	184	0.858696	260	0.2361	0.00071	35965156	30937078	18100998	12836080	5028078	30567	8	0.503293	0.356903	0.139804	2.22438e-07	0.000849906	41878472	3.82853e+09	35965156	0.8588	180126_K00175_0134_AHNFHKBBXX	180126_K00175_0134_AHNFHKBBXX.HSB260	0.870528	-0.490978	0.0378236	0.0466211	0.146747
HSB261	BrainVar	261	261_S2	31244110	Male	Male	52	0.005834	Male	Male	.	.	6.5	15.2	PCW	106.4	4	1	AfricanAmerican	AfricanAmerican	0.0828	175	0.857143	261	0.2759	0.0007	31244110	27222767	12349619	14873148	4021343	96670	28	0.395262	0.47603	0.128707	8.96169e-07	0.00309402	39388931	3.73525e+09	31244110	0.7932	180126_K00175_0134_AHNFHKBBXX	180126_K00175_0134_AHNFHKBBXX.HSB261	0.404791	-0.586427	-0.0746196	-0.0532037	0.255233
HSB265	BrainVar	265	265_S3	28939325	Female	Male	59	0.006198	Male	Male	15	.	3.5	21	PCW	147	6	2	.	AfricanAmerican	0.1038	174	0.890805	265	0.2595	0.0299	28939325	23742777	13739092	10003685	5196548	59629	7	0.474755	0.345678	0.179567	2.41885e-07	0.00206048	34335089	3.2869e+09	28939325	0.8428	180126_K00175_0134_AHNFHKBBXX	180126_K00175_0134_AHNFHKBBXX.HSB265	0.825356	-0.872421	0.0988264	-0.0282255	0.437275
HSB267	BrainVar	267	267_S1	40717182	.	Male	55	0.003317	Male	Male	.	.	8.3	15	PCW	105	4	1	.	AfricanAmerican	0.06162	183	0.885246	267	0.197	0.00665	40717182	35410266	26975694	8434572	5306916	44684	11	0.662514	0.20715	0.130336	2.70156e-07	0.00109742	45547500	4319724900	40717182	0.8939	180126_K00175_0134_AHNFHKBBXX	180126_K00175_0134_AHNFHKBBXX.HSB267	0.693036	-0.64637	0.0745316	-0.0118147	0.239397
HSB270	BrainVar	270	270_S2	33929946	.	Male	55	0.004112	Male	Male	.	.	7.7	15.5	PCW	108.5	4	1	.	Hispanic_or_Asian_European	0.05291	185	0.881081	270	0.1951	0.00568	33929946	28940129	22577445	6362684	4989817	34568	21	0.665414	0.187524	0.147062	6.18922e-07	0.00101881	38389158	3.6462e+09	33929946	0.8838	180126_K00175_0134_AHNFHKBBXX	180126_K00175_0134_AHNFHKBBXX.HSB270	0.635939	-0.0378694	-0.136762	0.306023	0.0650699
HSB272	BrainVar	272	272	46968167	Male	Male	34	0.01094	Male	Male	.	.	7.7	6.14	PCW	43	1	0	.	European	0.08171	191	0.884817	272	0.2872	0.00568	46968167	41819167	31688518	10130649	5149000	119882	22	0.674681	0.215692	0.109627	4.68402e-07	0.00255241	54063342	5.07655e+09	46968167	0.8688	160718_D00596R_0124_AC9E7RANXX	160718_D00596R_0124_AC9E7RANXX.HSB272	1.03898	0.021484	-0.037561	0.118602	0.0368808
HSB274	BrainVar	274	274	31469813	Male	Female	24848	2.535	Female	Female	8	.	6.4	19	PCW	133	6	2	.	AfricanAmerican	0.05223	164	0.871951	274	0.2525	0.00811	31469813	27552392	12356666	15195726	3917421	24075	25	0.392651	0.482867	0.124482	7.94412e-07	0.000765019	34474186	3.29883e+09	31469813	0.9129	170913_K00162_0204_BHLJ2MBBXX	170913_K00162_0204_BHLJ2MBBXX.HSB274	0.353196	-0.79324	0.0917522	-0.0266876	0.276534
HSB275	BrainVar	275	275_S5	36212043	.	Female	15698	1.603	Female	Female	.	.	8.1	19	PCW	133	6	2	.	Hispanic_or_Asian_European	0.02762	167	0.862275	275	0.1823	0.0096	36212043	30549633	24249002	6300631	5662410	30686	8	0.669639	0.173993	0.156368	2.20921e-07	0.000847398	42525673	3.9821e+09	36212043	0.8515	180126_K00175_0134_AHNFHKBBXX	180126_K00175_0134_AHNFHKBBXX.HSB275	0.756076	-0.0168042	-0.243642	0.49956	0.0525557
HSB278	BrainVar	278	278_S6	31521318	Male	Male	45	0.01181	Male	Male	.	.	8.1	15.43	PCW	108	4	1	.	European	0.1196	168	0.821429	278	0.2737	0.00722	31521318	26221846	20655471	5566375	5299472	35629	10	0.655286	0.176591	0.168123	3.17246e-07	0.00113031	38577219	3.49047e+09	31521318	0.8171	180126_K00175_0134_AHNFHKBBXX	180126_K00175_0134_AHNFHKBBXX.HSB278	0.705631	0.0566143	0.0157458	0.0184803	0.0350574
HSB286	BrainVar	286	286_S5	31349046	.	Male	44	0.02643	Male	Male	.	.	.	20	PCW	140	6	2	.	European	0.08656	171	0.918129	286	0.2223	0.01058	31349046	26441170	13311749	13129421	4907876	36829	18	0.42463	0.418814	0.156556	5.7418e-07	0.0011748	36426456	3.41352e+09	31349046	0.8606	180126_K00175_0134_AHNFHKBBXX	180126_K00175_0134_AHNFHKBBXX.HSB286	0.874982	0.0570739	0.0426044	-0.00887481	0.0427851
HSB289	BrainVar	289	289_S9	42229126	.	Male	49	0.006429	Male	Male	.	.	7.7	13.5	PCW	94.5	4	1	.	European	0.09316	182	0.851648	289	0.1844	0.00642	42229126	35735570	24709453	11026117	6493556	43853	14	0.585128	0.261102	0.15377	3.31525e-07	0.00103845	46839191	4.55043e+09	42229126	0.9016	180209_K00175_0140_AHNN3FBBXX	180209_K00175_0140_AHNN3FBBXX.HSB289	0.710905	0.0519451	0.026966	0.0151184	0.04396
HSB292	BrainVar	292	292_S10	35866858	.	Male	53	0.01072	Male	Male	.	.	7.2	11.1	PCW	78	3	1	.	Hispanic_or_Asian_European	0.09542	178	0.882022	292	0.1969	0.00783	35866858	30808608	18539229	12269379	5058250	32777	12	0.51689	0.342081	0.141029	3.34571e-07	0.000913852	40861249	3.85322e+09	35866858	0.8778	180126_K00175_0134_AHNFHKBBXX	180126_K00175_0134_AHNFHKBBXX.HSB292	0.842673	-0.105024	-0.178076	0.392419	0.0612517
HSB313	BrainVar	313	313_S12	34447878	.	Male	43	0.008614	Male	Male	.	.	.	14	PCW	98	4	1	.	Hispanic_or_Asian_European	0.04427	181	0.867403	313	0.206	0.0079	34447878	29886585	13939412	15947173	4561293	32103	29	0.404652	0.462936	0.132411	8.41852e-07	0.00093193	39031448	3.66193e+09	34447878	0.8826	180126_K00175_0134_AHNFHKBBXX	180126_K00175_0134_AHNFHKBBXX.HSB313	0.414663	-0.0133611	-0.24541	0.489117	0.0445046
HSB316	BrainVar	316	316_S11	67675321	.	Female	17373	2.024	Female	Female	.	.	.	13	PCW	91	4	1	.	Hispanic_or_Asian_European	0.1053	186	0.827957	316	0.2018	0.01751	67675321	58535582	31078547	27457035	9139739	57125	30	0.45923	0.405717	0.135053	4.43293e-07	0.000844104	78758870	7.31512e+09	67675321	0.8593	180126_K00175_0134_AHNFHKBBXX	180126_K00175_0134_AHNFHKBBXX.HSB316	1.66053	-0.0202235	-0.11295	0.250452	0.0446554
HSB322	BrainVar	322	322_S14	31935844	.	Male	48	0.003583	Male	Male	.	.	8	14	PCW	98	4	1	.	Hispanic_or_Asian_European	0.03944	174	0.867816	322	0.1917	0.01164	31935844	27608558	17182814	10425744	4327286	55510	20	0.538042	0.326459	0.135499	6.26256e-07	0.00173817	35643356	3.42212e+09	31935844	0.896	170913_K00162_0204_BHLJ2MBBXX	170913_K00162_0204_BHLJ2MBBXX.HSB322	0.43955	-0.0238954	-0.141603	0.287143	0.0672245
HSB332	BrainVar	332	332_S15	40346711	.	Male	44	0.004958	Male	Male	.	.	6.7	25	PCW	175	7	2	.	Hispanic_or_Asian_European	0.03469	186	0.908602	332	0.1965	0.00713	40346711	34672556	22788550	11884006	5674155	43850	11	0.564818	0.294547	0.140635	2.72637e-07	0.00108683	45731182	4.31565e+09	40346711	0.8823	180126_K00175_0134_AHNFHKBBXX	180126_K00175_0134_AHNFHKBBXX.HSB332	0.875302	-0.00717284	-0.0879995	-0.0155285	0.0492482
HSB337	BrainVar	337	337_S16	29217677	.	Female	27017	3.213	Female	Female	26.4	.	8.1	7.71	PCW	54	1	0	AfricanAmerican	AfricanAmerican	0.08603	171	0.836257	337	0.1784	0.0108	29217677	24818673	14460303	10358370	4399004	74239	32	0.494916	0.354524	0.15056	1.09523e-06	0.00254089	32730990	3.17752e+09	29217677	0.8927	171021_K00162_0217_BHMCGJBBXX	171021_K00162_0217_BHMCGJBBXX.HSB337	0.91233	-0.577512	-0.0211374	-0.0408123	0.282719
HSB338	BrainVar	338	338_S17	28559703	.	Male	39	0.003082	Male	Male	25	.	7	8.29	PCW	58	2	0	Caucasian	European	0.1133	184	0.853261	338	0.1941	0.00839	28559703	24110091	11918680	12191411	4449612	116243	28	0.417325	0.426875	0.1558	9.80402e-07	0.00407018	33656736	3.21085e+09	28559703	0.8486	171021_K00162_0217_BHMCGJBBXX	171021_K00162_0217_BHMCGJBBXX.HSB338	0.964879	0.0576085	0.0386644	-0.012313	0.0510453
HSB339	BrainVar	339	339_S18	28891655	.	Female	17128	2.192	Female	Female	24.7	.	8.3	11	PCW	77	3	1	Caucasian	European	0.1305	175	0.84	339	0.1577	0.00743	28891655	24369384	17203346	7166038	4522271	75181	22	0.595443	0.248031	0.156525	7.61466e-07	0.00260217	36436775	3473153393	28891655	0.7929	171021_K00162_0217_BHMCGJBBXX	171021_K00162_0217_BHMCGJBBXX.HSB339	0.848694	0.0478236	0.0354222	-0.00885471	0.0629472
HSB340	BrainVar	340	340_S6	40596901	Male	Male	37	0.01517	Male	Male	11	.	6.5	18.94	Years	7179.1	12	3	AfricanAmerican	AfricanAmerican	0.09652	185	0.897297	340	0.2463	0.01037	40596901	34846676	21266449	13580227	5750225	488492	16	0.523844	0.334514	0.141642	3.94119e-07	0.0120327	45658157	4.36994e+09	40596901	0.8891	170913_K00162_0204_BHLJ2MBBXX	170913_K00162_0204_BHLJ2MBBXX.HSB340	1.35441	-0.55337	0.0636423	-0.00828071	0.232381
HSB342	BrainVar	342	342	27721856	Male	Male	45	0.01893	Male	Male	22.5	.	7.8	11.1	PCW	78	3	1	.	Hispanic_or_Asian_European	0.05297	180	0.866667	342	0.2288	0.00887	27721856	23644857	16219614	7425243	4076999	61536	31	0.585084	0.267848	0.147068	1.11825e-06	0.00221976	30848652	2.99139e+09	27721856	0.8986	171021_K00162_0217_BHMCGJBBXX	171021_K00162_0217_BHMCGJBBXX.HSB342	0.714606	-0.0884442	-0.236724	0.184666	0.0749387
HSB343	BrainVar	343	343_S21	40802338	Female	Female	20385	3.075	Female	Female	48	.	6.5	17.4	PCW	122	5	1	Hispanic	Hispanic_or_Asian_European	0.1023	179	0.927374	343	0.2503	0.00875	40802338	34420473	16919383	17501090	6381865	126512	60	0.414667	0.428924	0.156409	1.4705e-06	0.00310061	47211278	4.51151e+09	40802338	0.8642	170327_K00153_0320_BHHN2YBBXX_PE100	170327_K00153_0320_BHHN2YBBXX_PE100.HSB343	1.46731	0.00780024	-0.149266	0.299859	0.0375699
HSB344	BrainVar	344	344_S4	43546040	Female	Female	19474	2.385	Female	Female	49	.	8.2	15.7	PCW	110	4	1	AlaskanNative	Hispanic_or_Asian_European	0.1054	163	0.840491	344	0.2348	0	43546040	36540244	23027535	13512709	7005796	101059	40	0.528809	0.310309	0.160883	9.18568e-07	0.00232074	50606795	4807645525	43546040	0.8605	170327_K00153_0320_BHHN2YBBXX_PE100	170327_K00153_0320_BHHN2YBBXX_PE100.HSB344	1.46666	0.0212897	-0.161999	0.25141	0.0377279
HSB345	BrainVar	345	345_S5	79241425	Male	Male	51	0.00583	Male	Male	49.5	.	6.1	17.9	PCW	125	5	1	Caucasian	European	0.08879	189	0.862434	345	0.2119	2e-05	79241425	63767070	38311569	25455501	15474355	495748	99	0.483479	0.32124	0.195281	1.24935e-06	0.00625617	100919017	9.51162e+09	79241425	0.7852	170327_K00153_0320_BHHN2YBBXX_PE100	170327_K00153_0320_BHHN2YBBXX_PE100.HSB345	3.00863	0.0526694	0.0399568	-0.01329	0.0421124
HSB388	BrainVar	388	388_S6	34866987	Female	Female	18034	2.277	Female	Female	8	.	6.9	18.38	Years	6974.7	12	3	Caucasian	European	0.1042	199	0.894472	388	0.2717	0.00038	34866987	29398989	24521776	4877213	5467998	314089	14	0.703295	0.139881	0.156825	4.01526e-07	0.00900821	41674058	3.91611e+09	34866987	0.8367	180126_K00175_0134_AHNFHKBBXX	180126_K00175_0134_AHNFHKBBXX.HSB388	0.866661	0.0617916	0.0442429	-0.0128625	0.044191
HSB389	BrainVar	389	389_S1	28533624	Female	Female	19260	3.027	Female	Female	9	6.1	.	15.94	Years	6084.1	12	3	Caucasian	European	0.1071	186	0.88172	389	0.25	0.0057	28533624	24429058	18386701	6042357	4104566	265402	17	0.644387	0.211763	0.14385	5.95788e-07	0.00930138	32607075	3.05365e+09	28533624	0.8751	171021_K00162_0217_BHMCGJBBXX	171021_K00162_0217_BHMCGJBBXX.HSB389	0.930051	0.0599975	0.0416993	-0.00694512	0.0541636
HSB394	BrainVar	394	394_S2	48446134	Male	Male	59	0.0036	Male	Male	15	6.59	9.8	12.68	Years	4894.2	12	3	Hispanic	Hispanic_or_Asian_European	0.08921	199	0.894472	394	0.1825	0.00634	48446134	39936080	31426043	8510037	8510054	380269	21	0.64868	0.17566	0.17566	4.33471e-07	0.00784932	57506275	5442393866	48446134	0.8424	170913_K00162_0204_BHLJ2MBBXX	170913_K00162_0204_BHLJ2MBBXX.HSB394	1.17256	-0.0347101	-0.230733	0.471711	0.0595594
HSB395	BrainVar	395	395_S1	34235081	Male	Male	105	0.01849	Male	Male	9	6.35	6.9	15.33	Years	5861.45	12	3	Caucasian	European	0.1171	198	0.843434	395	0.2216	0.02666	34235081	29083517	25712774	3370743	5151564	313961	8	0.751065	0.0984587	0.150476	2.33678e-07	0.00917074	40099921	3.80027e+09	34235081	0.8537	180126_K00175_0134_AHNFHKBBXX	180126_K00175_0134_AHNFHKBBXX.HSB395	0.921743	0.0595428	0.0384731	-0.0128949	0.0433965
HSB396	BrainVar	396	396_S19	34807962	Female	Female	15896	2.018	Female	Female	10	6.57	7.1	10.76	Years	4193.4	11	3	Caucasian	European	0.1064	193	0.901554	396	0.1966	0.01212	34807962	28851169	24435071	4416098	5956793	203098	5	0.701997	0.12687	0.171133	1.43645e-07	0.00583481	41080952	3.88626e+09	34807962	0.8473	180126_K00175_0134_AHNFHKBBXX	180126_K00175_0134_AHNFHKBBXX.HSB396	1.29749	0.0542058	0.038149	-0.0121045	0.0469669
HSB398	BrainVar	398	398_S20	30975102	Male	Male	34	0.01384	Male	Male	12	.	7.8	15.79	Years	6029.35	12	3	Caucasian	European	0.1046	199	0.884422	398	0.1795	0.01057	30975102	25636062	19490560	6145502	5339040	465626	12	0.629233	0.198401	0.172366	3.87408e-07	0.0150323	37225861	3.53906e+09	30975102	0.8321	180126_K00175_0134_AHNFHKBBXX	180126_K00175_0134_AHNFHKBBXX.HSB398	0.953299	0.0574099	0.0423036	-0.011367	0.041697
HSB411	BrainVar	411	411_S3	22797594	Male	Male	52	0.01153	Male	Male	.	.	9.8	28	PCW	196	7	2	.	AfricanAmerican_European	0.08415	183	0.896175	411	0.1951	0.00677	22797594	19667296	14039804	5627492	3130298	66688	10	0.615846	0.246846	0.137308	4.38643e-07	0.00292522	27272929	2.50147e+09	22797594	0.8359	170913_K00162_0204_BHLJ2MBBXX	170913_K00162_0204_BHLJ2MBBXX.HSB411	0.639945	-0.474872	0.0741253	-0.0199428	0.171975
HSB413	BrainVar	413	413_S5	27755279	Male	Male	33	0.005102	Male	Male	.	.	6.5	20	PCW	140	6	2	.	AfricanAmerican_European	0.1093	166	0.837349	413	0.217	0.00725	27755279	23813069	17920870	5892199	3942210	35919	11	0.645674	0.212291	0.142035	3.96321e-07	0.00129413	38778695	3.264e+09	27755279	0.7157	171021_K00162_0216_AHMCL2BBXX	171021_K00162_0216_AHMCL2BBXX.HSB413	0.868785	-0.34538	0.0647431	-0.0114889	0.126839
HSB414	BrainVar	414	414_S6	51327233	Female	Female	25571	3.386	Female	Female	.	.	5.5	18	PCW	126	5	1	.	AfricanAmerican_European	0.08697	182	0.873626	414	0.2124	0.01072	51327233	43451551	31130838	12320713	7875682	61155	61	0.606517	0.240042	0.153441	1.18845e-06	0.00119147	64941539	6.01618e+09	51327233	0.7904	170327_K00153_0320_BHHN2YBBXX_PE100	170327_K00153_0320_BHHN2YBBXX_PE100.HSB414	1.77379	-0.434759	0.0713662	-0.019477	0.138374
HSB415	BrainVar	415	415_S7	39461689	.	Female	18398	2.94	Female	Female	.	.	6.9	21	PCW	147	6	2	.	European	0.09222	177	0.909605	415	0.254	0.00756	39461689	34453069	19734368	14718701	5008620	65183	7	0.500089	0.372987	0.126924	1.77387e-07	0.0016518	45511988	4.19894e+09	39461689	0.8671	171021_K00162_0216_AHMCL2BBXX	171021_K00162_0216_AHMCL2BBXX.HSB415	0.913262	0.0547909	0.0414379	-0.0118272	0.048013
HSB416	BrainVar	416	416_S8	75179861	.	Male	45	0.006738	Male	Male	.	.	7.9	16	PCW	112	5	1	.	AfricanAmerican	0.0536	177	0.881356	416	0.2156	0.00985	75179861	51304471	32926220	18378251	23875390	131856	105	0.437966	0.244457	0.317577	1.39665e-06	0.00175387	94553063	9.08749e+09	75179861	0.7951	170327_K00153_0320_BHHN2YBBXX_PE100	170327_K00153_0320_BHHN2YBBXX_PE100.HSB416	1.81313	-0.896764	0.0997281	-0.0302177	0.528689
HSB417	BrainVar	417	417_S9	30360911	Male	Male	46	0.005169	Male	Male	2	.	6.9	18.1	PCW	127	5	1	.	European	0.09222	168	0.85119	417	0.2135	0.00548	30360911	25914166	15241260	10672906	4446745	67838	11	0.502003	0.351534	0.146463	3.62308e-07	0.00223439	34898629	3.32165e+09	30360911	0.87	170913_K00162_0204_BHLJ2MBBXX	170913_K00162_0204_BHLJ2MBBXX.HSB417	0.633816	0.0461429	0.0167316	0.0329666	0.0397981
HSB418	BrainVar	418	418_S10	38212498	Male	Male	41	0.007468	Male	Male	5.5	.	8	14.4	PCW	101	4	1	Caucasian	European	0.09687	174	0.856322	418	0.208	0.00617	38212498	33722102	18564193	15157909	4490396	40616	22	0.485815	0.396674	0.117511	5.75728e-07	0.0010629	41261669	4.01394e+09	38212498	0.9261	171021_K00162_0216_AHMCL2BBXX	171021_K00162_0216_AHMCL2BBXX.HSB418	0.771516	0.0568776	0.0442635	-0.0153649	0.048505
HSB421	BrainVar	421	421_S11	51354468	Female	Female	20261	2.33	Female	Female	3	.	8.8	19.3	PCW	135	6	2	Hispanic	Hispanic_or_Asian_European	0.09284	182	0.846154	421	0.1767	0.01053	51354468	44297512	29890275	14407237	7056956	104497	19	0.582038	0.280545	0.137417	3.69978e-07	0.00203482	59190524	5.51774e+09	51354468	0.8676	171021_K00162_0216_AHMCL2BBXX	171021_K00162_0216_AHMCL2BBXX.HSB421	0.7482	-0.0380839	-0.258067	0.274075	0.0580806
HSB422	BrainVar	422	422_S12	31277428	Male	Male	49	0.003295	Male	Male	3.5	.	7.7	16.1	PCW	113	5	1	.	AfricanAmerican_European	0.09558	168	0.85119	422	0.1843	0.00668	31277428	26680194	18361322	8318872	4597234	57999	10	0.587047	0.26597	0.146982	3.19719e-07	0.00185434	35246677	3.40765e+09	31277428	0.8874	170913_K00162_0204_BHLJ2MBBXX	170913_K00162_0204_BHLJ2MBBXX.HSB422	0.412726	-0.345847	0.0639983	-0.0168468	0.140224
HSB425	BrainVar	425	425_S13	40880836	Female	Female	19053	2.498	Female	Female	25	.	9.4	15.7	PCW	110	4	1	.	European	0.1147	161	0.801242	425	0.2139	0.00743	40880836	35017859	24662429	10355430	5862977	79161	24	0.603276	0.253308	0.143416	5.87072e-07	0.00193638	47889258	4.46184e+09	40880836	0.8537	171021_K00162_0216_AHMCL2BBXX	171021_K00162_0216_AHMCL2BBXX.HSB425	0.698373	-0.0173486	-0.0367698	0.128193	0.0467135
HSB427	BrainVar	427	427_S14	37381001	Female	Female	17590	2.206	Female	Female	3.5	.	8.5	17.86	PCW	125	5	1	Caucasian	European	0.1049	173	0.872832	427	0.2367	0.00692	37381001	32068109	24294650	7773459	5312892	36803	14	0.64992	0.207952	0.142128	3.74522e-07	0.000984538	42366353	4.04895e+09	37381001	0.8823	170913_K00162_0204_BHLJ2MBBXX	170913_K00162_0204_BHLJ2MBBXX.HSB427	0.793548	0.0481058	0.0282829	0.0171338	0.0403217
HSB428	BrainVar	428	428_S15	43731794	Female	Female	27189	2.545	Female	Female	2.5	.	7.7	12.43	PCW	87	3	1	Mixed	AfricanAmerican	0.06162	176	0.875	428	0.1788	0.00671	43731794	36826091	27145631	9680460	6905703	98258	9	0.62073	0.22136	0.15791	2.058e-07	0.00224683	51190381	4.8549e+09	43731794	0.8543	171021_K00162_0216_AHMCL2BBXX	171021_K00162_0216_AHMCL2BBXX.HSB428	1.04662	-0.740415	0.0853274	-0.0198209	0.353203
HSB429	BrainVar	429	429_S16	49312260	Female	Female	24498	1.73	Female	Female	.	.	7	18.14	PCW	127	5	1	.	AfricanAmerican	0.0781	187	0.893048	429	0.1824	0.00748	49312260	40569963	28797847	11772116	8742297	50520	18	0.58399	0.238726	0.177284	3.65021e-07	0.00102449	61844502	5.63218e+09	49312260	0.7974	171021_K00162_0217_BHMCGJBBXX	171021_K00162_0217_BHMCGJBBXX.HSB429	1.42501	-0.555793	0.0786023	-0.0162305	0.188285
HSB430	BrainVar	430	430_S17	39206063	Female	Female	18065	2.175	Female	Female	5	.	7.4	16.71	PCW	117	5	1	Caucasian	European	0.09961	177	0.841808	430	0.2344	0.00753	39206063	33859762	17497324	16362438	5346301	70889	23	0.446291	0.417345	0.136364	5.86644e-07	0.00180811	43937290	4200404924	39206063	0.8923	170913_K00162_0204_BHLJ2MBBXX	170913_K00162_0204_BHLJ2MBBXX.HSB430	1.07355	0.0551996	0.0431768	-0.0109773	0.0431013
HSB431	BrainVar	431	431_S18	29135137	.	Male	54	0.004482	Male	Male	.	.	6.3	18.57	PCW	130	5	1	.	Hispanic_or_Asian_European	0.1031	166	0.861446	431	0.2107	0.00672	29135137	25171449	11743474	13427975	3963688	33589	20	0.403069	0.460886	0.136045	6.86456e-07	0.00115287	33163134	3.10838e+09	29135137	0.8785	171021_K00162_0216_AHMCL2BBXX	171021_K00162_0216_AHMCL2BBXX.HSB431	0.629031	0.0238128	-0.146405	-0.0492714	0.0588134
HSB432	BrainVar	432	432_S19	48582539	Male	Male	47	0.004157	Male	Male	5	.	7.4	16.42	PCW	115	5	1	Caucasian	European	0.1118	180	0.883333	432	0.1735	0.00622	48582539	42159509	21479178	20680331	6423030	97779	18	0.442117	0.425674	0.132209	3.70503e-07	0.00201264	55127671	5.12908e+09	48582539	0.8813	171021_K00162_0216_AHMCL2BBXX	171021_K00162_0216_AHMCL2BBXX.HSB432	0.836039	0.0599754	0.0438	-0.0108956	0.0431559
HSB433	BrainVar	433	433_S20	25483313	Female	Female	27069	2.28	Female	Female	5	.	6.7	17.86	PCW	125	5	1	AfricanAmerican	AfricanAmerican	0.05965	167	0.850299	433	0.2217	0.00792	25483313	20891513	11954228	8937285	4591800	61235	16	0.4691	0.350711	0.180189	6.27862e-07	0.00240295	31313626	2.98732e+09	25483313	0.8138	170913_K00162_0204_BHLJ2MBBXX	170913_K00162_0204_BHLJ2MBBXX.HSB433	0.562369	-0.721069	0.0795453	-0.0133238	0.3407
HSB439	BrainVar	439	439_S21	32189067	Male	Male	61	0.003193	Male	Male	3	.	8.4	17.43	PCW	122	5	1	AfricanAmerican	AfricanAmerican	0.07372	176	0.852273	439	0.1583	0.00906	32189067	27349994	20297214	7052780	4839073	29222	7	0.630562	0.219105	0.150333	2.17465e-07	0.000907824	36208670	3.48762e+09	32189067	0.889	171021_K00162_0217_BHMCGJBBXX	171021_K00162_0217_BHMCGJBBXX.HSB439	0.518532	-0.599943	0.0263154	0.0646735	0.331368
HSB440	BrainVar	440	440_S7	35375191	Female	Female	17824	2.504	Female	Female	27	.	2	15	PCW	105	4	1	Caucasian	European	0.07475	177	0.80791	440	0.2517	0.00118	35375191	30063119	23808242	6254877	5312072	32421	30	0.673021	0.176815	0.150164	8.48052e-07	0.00091649	40758245	3.87326e+09	35375191	0.8679	180126_K00175_0134_AHNFHKBBXX	180126_K00175_0134_AHNFHKBBXX.HSB440	0.62997	0.0549348	0.0221165	0.00104752	0.0411363
HSB442	BrainVar	442	442_S8	34806804	Female	Female	18192	3.371	Female	Female	.	.	4.9	15.71	PCW	110	4	1	Caucasian	Hispanic_or_Asian_European	0.1481	164	0.841463	442	0.236	0.06393	34806804	29004240	17441007	11563233	5802564	41080	9	0.50108	0.332212	0.166708	2.5857e-07	0.00118023	47127920	4.53983e+09	34806804	0.7386	170913_K00162_0204_BHLJ2MBBXX	170913_K00162_0204_BHLJ2MBBXX.HSB442	0.745444	0.0303829	-0.0940457	-0.0408532	0.0390611
HSB443	BrainVar	443	443_S1	45820854	Male	Male	44	0.004512	Male	Male	23	.	6.7	13.71	PCW	96	4	1	AlaskanNative	Mixed	0.08219	175	0.851429	443	0.2469	0	45820854	39687772	21362939	18324833	6133082	68956	28	0.466227	0.399923	0.133849	6.11075e-07	0.0015049	52712037	4.85531e+09	45820854	0.8693	171021_K00162_0216_AHMCL2BBXX	171021_K00162_0216_AHMCL2BBXX.HSB443	1.16542	-0.399983	-0.158508	0.166334	0.168812
HSB444	BrainVar	444	444_S1	29218108	Male	Male	47	0.005176	Male	Male	4	.	7.1	18.14	PCW	127	5	1	Caucasian	European	0.09197	182	0.89011	444	0.225	0.00789	29218108	24867502	13833362	11034140	4350606	85982	20	0.473452	0.377647	0.148901	6.84507e-07	0.00294276	34764692	3.35896e+09	29218108	0.8405	170717_K00153_0389_AHKF5CBBXX	170717_K00153_0389_AHKF5CBBXX.HSB444	0.722973	0.0412548	0.00455809	0.0500316	0.0345711
HSB445	BrainVar	445	445	32032114	Male	Male	157	0.0816	Male	Male	2.5	.	8.3	14	PCW	98	4	1	PacificIslander	Asian	0.1256	168	0.863095	445	0.2658	0.04623	32032114	27398359	18603113	8795246	4633755	73317	18	0.580764	0.274576	0.14466	5.61936e-07	0.00228886	36973497	3.50657e+09	32032114	0.8664	170327_K00153_0320_BHHN2YBBXX_PE100	170327_K00153_0320_BHHN2YBBXX_PE100.HSB445	0.722352	-0.0387302	-0.374538	-0.0933028	0.0497105
HSB452	BrainVar	452	452_S3	37735686	Male	Male	53	0.003546	Male	Male	45	6.02	8.7	0	Years	266	8	2	AfricanAmerican	AfricanAmerican	0.05856	200	0.905	452	0.225	0.01448	37735686	32812283	26687821	6124462	4923403	77628	14	0.70723	0.162299	0.130471	3.71002e-07	0.00205715	43634298	4.08897e+09	37735686	0.8648	180126_K00175_0134_AHNFHKBBXX	180126_K00175_0134_AHNFHKBBXX.HSB452	1.07391	-0.76939	0.0985923	-0.0252064	0.46173
HSB453	BrainVar	453	453_S4	36511702	Male	Male	57	0.009327	Male	Male	100	5.98	2.3	0.2	Years	339	8	2	AfricanAmerican	AfricanAmerican	0.04811	178	0.870787	453	0.2948	0.00858	36511702	30790994	13697291	17093703	5720708	560264	37	0.375148	0.468171	0.156681	1.01337e-06	0.0153448	42953872	4102094776	36511702	0.85	171021_K00162_0216_AHMCL2BBXX	171021_K00162_0216_AHMCL2BBXX.HSB453	1.09865	-0.786631	0.090472	-0.0217655	0.349588
HSB454	BrainVar	454	454_S5	36857109	Male	Male	34	0.005986	Male	Male	25.5	6.46	7.2	20	Years	7566	12	3	AfricanAmerican	AfricanAmerican	0.06373	196	0.897959	454	0.1852	0.01164	36857109	31063493	21490504	9572989	5793616	240304	31	0.583076	0.259732	0.157191	8.41086e-07	0.00651988	42498256	4.10236e+09	36857109	0.8673	170717_K00153_0389_AHKF5CBBXX	170717_K00153_0389_AHKF5CBBXX.HSB454	1.35441	-0.750455	0.0831897	-0.0267451	0.318621
HSB455	BrainVar	455	455	73103865	Female	Female	25731	2.56	Female	Female	40.5	6.39	4.7	0.4	Years	412	8	2	AfricanAmerican	AfricanAmerican	0.06092	195	0.887179	455	0.239	0.01024	73103865	62930944	31021141	31909803	10172921	530715	50	0.424343	0.4365	0.139157	6.83958e-07	0.00725974	82101736	7.94252e+09	73103865	0.8904	170717_K00153_0389_AHKF5CBBXX	170717_K00153_0389_AHKF5CBBXX.HSB455	1.87255	-0.6307	0.0713695	-0.0100856	0.187063
HSB456	BrainVar	456	456_S7	34679150	Male	Male	66	0.01075	Male	Male	56.5	6.46	6.9	18	Years	6836	12	3	AfricanAmerican	AfricanAmerican	0.0612	197	0.908629	456	0.2463	0.01248	34679150	29883756	21008636	8875120	4795394	370420	20	0.6058	0.255921	0.138279	5.76715e-07	0.0106813	39893083	3.71684e+09	34679150	0.8693	171021_K00162_0216_AHMCL2BBXX	171021_K00162_0216_AHMCL2BBXX.HSB456	0.845833	-0.821	0.09222	-0.0342389	0.432747
HSB457	BrainVar	457	457_S8	24370210	Male	Male	51	0.01353	Male	Male	36.5	6.7	6.6	18	Years	6836	12	3	AfricanAmerican	AfricanAmerican	0.07868	182	0.906593	457	0.2487	0.01112	24370210	20788726	15057999	5730727	3581484	279148	21	0.617885	0.235153	0.146962	8.61708e-07	0.0114545	28574786	2.73289e+09	24370210	0.8529	170815_K00175_0086_AHL7GFBBXX	170815_K00175_0086_AHL7GFBBXX.HSB457	0.77799	-0.704695	0.086143	-0.0228922	0.242278
HSB460	BrainVar	460	460_S10	64834577	Male	Male	57	0.01985	Male	Male	59.5	6.27	6.9	0.4	Years	412	8	2	AfricanAmerican	AfricanAmerican	0.05394	184	0.880435	460	0.2599	0.00949	64834577	56168988	29236102	26932886	8665589	395286	50	0.450934	0.415409	0.133657	7.71193e-07	0.00609684	75728225	7.16616e+09	64834577	0.8561	170717_K00153_0389_AHKF5CBBXX	170717_K00153_0389_AHKF5CBBXX.HSB460	2.07487	-0.770321	0.0863372	-0.0220464	0.332882
HSB461	BrainVar	461	461	26209457	Male	Male	51	0.01102	Male	Male	21	6.82	8.6	15	Years	5741	12	3	AfricanAmerican	AfricanAmerican	0.06116	188	0.893617	461	0.2711	0.0106	26209457	22033602	19107105	2926497	4175855	308239	14	0.729016	0.111658	0.159326	5.34158e-07	0.0117606	31219739	2.97805e+09	26209457	0.8395	170717_K00153_0389_AHKF5CBBXX	170717_K00153_0389_AHKF5CBBXX.HSB461	0.901059	-0.811082	0.0856432	-0.021161	0.36004
HSB462	BrainVar	462	462_S21	40932162	Male	Male	61	0.005563	Male	Male	14	6.92	8.2	20	Years	7566	12	3	AfricanAmerican	AfricanAmerican	0.06184	198	0.90404	462	0.1909	0.01588	40932162	35182353	27409485	7772868	5749809	539542	16	0.669632	0.189896	0.140472	3.90891e-07	0.0131814	45890162	4.39857e+09	40932162	0.892	171021_K00162_0216_AHMCL2BBXX	171021_K00162_0216_AHMCL2BBXX.HSB462	1.56676	-0.65226	0.0828431	-0.0283629	0.300478
HSB463	BrainVar	463	463_S12	49079282	Male	Male	55	0.009291	Male	Male	21	7.01	6.1	19	Years	7201	12	3	Hispanic	Hispanic_or_Asian_European	0.08048	201	0.935323	463	0.2399	0.01007	49079282	41284450	28446807	12837643	7794832	611771	21	0.579609	0.261569	0.158821	4.27879e-07	0.012465	60390752	5.72142e+09	49079282	0.8127	170717_K00153_0389_AHKF5CBBXX	170717_K00153_0389_AHKF5CBBXX.HSB463	1.79451	-0.0654697	-0.101798	0.246258	0.0618818
HSB464	BrainVar	464	464_S13	28462859	Female	Female	24435	1.992	Female	Female	31.5	6.77	5.3	0.5	Years	448.5	9	3	AfricanAmerican	AfricanAmerican	0.05944	177	0.836158	464	0.1875	0.01071	28462859	24457793	19310531	5147262	4005066	148847	9	0.678447	0.180841	0.140712	3.16202e-07	0.00522952	37893292	3.50627e+09	28462859	0.7511	180126_K00175_0134_AHNFHKBBXX	180126_K00175_0134_AHNFHKBBXX.HSB464	0.903197	-0.795833	0.0903902	-0.0266638	0.259475
HSB465	BrainVar	465	465_S14	54164902	Female	Female	27308	2.525	Female	Female	64	6.14	2.7	0.1	Years	302.5	8	2	AfricanAmerican	AfricanAmerican	0.0702	187	0.860963	465	0.2441	0.01076	54164902	43655827	26825888	16829939	10509075	2390394	44	0.495263	0.310717	0.19402	8.12334e-07	0.0441318	77145121	7.43139e+09	54164902	0.7021	180209_K00175_0140_AHNN3FBBXX	180209_K00175_0140_AHNN3FBBXX.HSB465	1.81552	-0.748389	0.0878455	-0.0313431	0.42359
HSB466	BrainVar	466	466_S15	32690773	Male	Male	48	0.006051	Male	Male	55.5	6.29	8.3	0.1	Years	302.5	8	2	AfricanAmerican	AfricanAmerican	0.06565	192	0.895833	466	0.2074	0.01029	32690773	28201597	19468734	8732863	4489176	118983	12	0.595542	0.267135	0.137322	3.67076e-07	0.00363965	36311444	3.48771e+09	32690773	0.9003	171021_K00162_0216_AHMCL2BBXX	171021_K00162_0216_AHMCL2BBXX.HSB466	0.971042	-0.810144	0.0829192	-0.0261921	0.488366
HSB467	BrainVar	467	467	23697195	Male	Male	46	0.01235	Male	Male	11.5	6.62	6.2	18	Years	6836	12	3	AfricanAmerican	AfricanAmerican	0.1038	196	0.887755	467	0.2349	0.0105	23697195	19919464	16661297	3258167	3777731	397126	7	0.703092	0.137492	0.159417	2.95394e-07	0.0167584	29704207	2.88339e+09	23697195	0.7978	170717_K00153_0389_AHKF5CBBXX	170717_K00153_0389_AHKF5CBBXX.HSB467	0.535843	-0.706927	0.0762197	-0.0215087	0.305115
HSB468	BrainVar	468	468_S17	30927040	Male	Male	41	0.003835	Male	Male	43.5	6.84	6.3	18	Years	6836	12	3	Caucasian	European	0.0984	187	0.877005	468	0.1825	0.01085	30927040	26424000	16439583	9984417	4503040	319851	18	0.53156	0.322838	0.145602	5.82015e-07	0.0103421	35251576	3.3207e+09	30927040	0.8773	171021_K00162_0216_AHMCL2BBXX	171021_K00162_0216_AHMCL2BBXX.HSB468	1.18448	0.0544883	0.0416269	-0.00902432	0.0558872
HSB471	BrainVar	471	471	21564642	Male	Male	38	0.01178	Male	Male	14	6.69	7.3	17	Years	6471	12	3	AfricanAmerican	AfricanAmerican	0.04324	181	0.872928	471	0.2419	0.00562	21564642	18196130	13678036	4518094	3368512	249496	12	0.634281	0.209514	0.156205	5.56466e-07	0.0115697	24770848	2.37082e+09	21564642	0.8706	170717_K00153_0389_AHKF5CBBXX	170717_K00153_0389_AHKF5CBBXX.HSB471	0.688768	-0.621881	0.0803478	-0.0215895	0.251714
HSB472	BrainVar	472	472	52139161	Male	Male	53	0.02371	Male	Male	33.5	6.87	4.2	20	Years	7566	12	3	Hispanic	Hispanic_or_Asian_European	0.05854	199	0.899497	472	0.2573	0.00499	52139161	41961792	32397017	9564775	10177369	898136	25	0.621357	0.183447	0.195196	4.79486e-07	0.0172257	74814459	7.08268e+09	52139161	0.6969	171021_K00162_0217_BHMCGJBBXX	171021_K00162_0217_BHMCGJBBXX.HSB472	1.81709	-0.0447993	-0.147182	0.328441	0.0376099
HSB474	BrainVar	474	474_S1	33047896	Male	Male	60	0.005541	Male	Male	14	6.37	8.2	18	Years	6836	12	3	AfricanAmerican	AfricanAmerican	0.06506	187	0.860963	474	0.2174	0	33047896	27341398	19327918	8013480	5706498	217354	17	0.584846	0.242481	0.172674	5.14405e-07	0.00657694	39524916	3.66356e+09	33047896	0.8361	170913_K00162_0204_BHLJ2MBBXX	170913_K00162_0204_BHLJ2MBBXX.HSB474	1.35638	-0.624001	0.0784281	-0.0161021	0.28655
HSB475	BrainVar	475	475	23375516	Female	Female	17643	2.225	Female	Female	26	6.64	6.4	15	Years	5741	12	3	Caucasian	European	0.1105	189	0.878307	475	0.3113	0.00696	23375516	19934519	14825876	5108643	3440997	366916	16	0.634248	0.218547	0.147205	6.84477e-07	0.0156966	27317882	2.61268e+09	23375516	0.8557	170815_K00175_0086_AHL7GFBBXX	170815_K00175_0086_AHL7GFBBXX.HSB475	0.812473	0.0580953	0.0405153	-0.0127804	0.0373001
HSB476	BrainVar	476	HSB476DFC	22821847	Male	Male	45	0.006698	Male	Male	29	6.33	7	0.4	Years	412	8	2	Caucasian	European	0.09786	183	0.89071	476	0.2667	0	22821847	19413215	11909594	7503621	3408632	218159	11	0.521851	0.328791	0.149358	4.81994e-07	0.00955922	26570691	2.53192e+09	22821847	0.8589	170327_K00153_0320_BHHN2YBBXX_PE100	170327_K00153_0320_BHHN2YBBXX_PE100.HSB476	0.597678	0.0601235	0.0415842	-0.0122273	0.0412139
HSB479	BrainVar	479	479	35635696	Male	Male	43	0.0163	Male	Male	20.5	6.17	5.8	0.4	Years	412	8	2	Caucasian	European	0.09763	187	0.84492	479	0.229	0.00278	35635696	30950034	12131100	18818934	4685662	287948	24	0.34042	0.528092	0.131488	6.73482e-07	0.00808032	40126289	3.71369e+09	35635696	0.8881	171021_K00162_0216_AHMCL2BBXX	171021_K00162_0216_AHMCL2BBXX.HSB479	0.988062	0.0613398	0.0437563	-0.0123134	0.0334719
HSB480	BrainVar	480	480_S2	30198352	Female	Female	16076	1.817	Female	Female	34.5	6.7	6.8	13	Years	5011	12	3	Caucasian	European	0.09679	189	0.857143	480	0.2681	0.00075	30198352	25662427	19060535	6601892	4535925	414145	20	0.631178	0.218618	0.150204	6.62288e-07	0.0137142	35121103	3.25502e+09	30198352	0.8598	171021_K00162_0216_AHMCL2BBXX	171021_K00162_0216_AHMCL2BBXX.HSB480	0.964008	0.0591033	0.04394	-0.0138141	0.0432822
HSB481	BrainVar	481	481	38079917	Male	Male	57	0.01945	Male	Male	31	6	7.3	0.1	Years	302.5	8	2	AfricanAmerican	AfricanAmerican	0.04622	188	0.904255	481	0.2313	0.00665	38079917	33168244	17959291	15208953	4911673	160608	14	0.471621	0.399396	0.128983	3.67648e-07	0.00421766	44083716	4.04027e+09	38079917	0.8638	171021_K00162_0216_AHMCL2BBXX	171021_K00162_0216_AHMCL2BBXX.HSB481	0.984079	-0.723065	0.0796031	-0.0316411	0.279906
HSB482	BrainVar	482	482_S7	42026834	Male	Male	42	0.0146	Male	Male	16	6.59	7.7	0.4	Years	412	8	2	Caucasian	European	0.09665	192	0.890625	482	0.1934	0.00189	42026834	36054415	21992695	14061720	5972419	420637	61	0.523301	0.334589	0.14211	1.45145e-06	0.0100088	48403703	4.48606e+09	42026834	0.8683	171021_K00162_0216_AHMCL2BBXX	171021_K00162_0216_AHMCL2BBXX.HSB482	1.4237	0.0603452	0.039882	-0.0124966	0.0425846
HSB485	BrainVar	485	485	34477485	Female	Female	16167	1.986	Female	Female	12	6.79	7.4	17	Years	6471	12	3	Caucasian	European	0.07781	190	0.873684	485	0.2304	0.00606	34477485	29631259	22974252	6657007	4846226	503580	29	0.666355	0.193083	0.140562	8.41129e-07	0.0146061	39975110	3.77045e+09	34477485	0.8625	171021_K00162_0216_AHMCL2BBXX	171021_K00162_0216_AHMCL2BBXX.HSB485	1.43561	0.0448738	0.0416859	-0.0153172	0.0498073
HSB486	BrainVar	486	486_S3	55671339	Male	Male	44	0.005572	Male	Male	22	6.21	6	0.3	Years	375.5	8	2	Caucasian	Hispanic_or_Asian_European	0.1237	195	0.892308	486	0.2312	0.00054	55671339	48199146	27395148	20803998	7472193	353651	57	0.492087	0.373693	0.13422	1.02387e-06	0.00635248	64609777	5.9764e+09	55671339	0.8617	171021_K00162_0216_AHMCL2BBXX	171021_K00162_0216_AHMCL2BBXX.HSB486	1.76665	0.00238092	-0.279498	-0.0571634	0.0629287
HSB488	BrainVar	488	488_S4	41249837	Male	Male	41	0.005866	Male	Male	15	6.37	6.8	16	Years	6106	12	3	Caucasian	European	0.09276	194	0.912371	488	0.2357	0	41249837	34655510	25634485	9021025	6594327	363322	23	0.621445	0.218692	0.159863	5.57578e-07	0.00880784	47708789	4.58815e+09	41249837	0.8646	170717_K00153_0389_AHKF5CBBXX	170717_K00153_0389_AHKF5CBBXX.HSB488	1.19777	0.0581694	0.0443677	-0.010841	0.0440588
HSB489	BrainVar	489	489_S8	42963774	Male	Male	39	0.01885	Male	Male	17	6.27	5.4	4	Years	1726	10	3	Caucasian	European	0.1346	199	0.904523	489	0.2643	0.01482	42963774	35928367	21082524	14845843	7035407	668714	36	0.490705	0.345543	0.163752	8.37915e-07	0.0155646	51320430	4.94934e+09	42963774	0.8372	170717_K00153_0389_AHKF5CBBXX	170717_K00153_0389_AHKF5CBBXX.HSB489	1.73283	0.0556687	0.0405181	-0.0101264	0.0330217
HSB492	BrainVar	492	492	49490335	Male	Male	27	0.01782	Male	Male	25	6.55	8.6	16	Years	6106	12	3	Caucasian	European	0.1168	196	0.913265	492	0.2384	0.01362	49490335	40300044	34670616	5629428	9190291	603582	40	0.700553	0.113748	0.185699	8.08239e-07	0.012196	61919550	5.46688e+09	49490335	0.7993	171021_K00162_0216_AHMCL2BBXX	171021_K00162_0216_AHMCL2BBXX.HSB492	1.37376	0.0576952	0.0419117	-0.0100629	0.0419178
HSB494	BrainVar	494	494_S10	36156609	Male	Male	29	0.003738	Male	Male	6	6.65	6.3	18	Years	6836	12	3	Caucasian	European	0.1018	189	0.904762	494	0.1875	0.0159	36156609	31177502	22689363	8488139	4979107	379967	19	0.62753	0.23476	0.137709	5.25492e-07	0.0105089	41518412	3.9019e+09	36156609	0.8709	171021_K00162_0216_AHMCL2BBXX	171021_K00162_0216_AHMCL2BBXX.HSB494	1.17632	0.0624322	0.0394541	-0.0145656	0.0519915
HSB495	BrainVar	495	495	27485138	Female	Female	17408	2.687	Female	Female	44	6.06	5.1	2	Years	996	10	3	Caucasian	European	0.0862	186	0.849462	495	0.2958	0.00419	27485138	23425507	13852993	9572514	4059631	352456	23	0.504018	0.34828	0.147703	8.36816e-07	0.0128235	31825446	3.01069e+09	27485138	0.8636	171021_K00162_0216_AHMCL2BBXX	171021_K00162_0216_AHMCL2BBXX.HSB495	1.19091	0.0594241	0.0411133	-0.00984577	0.0378636
HSB496	BrainVar	496	496_S11	33128186	Male	Male	51	0.007621	Male	Male	18	6.57	7.1	13	Years	5011	12	3	Caucasian	European	0.1007	186	0.876344	496	0.2064	0.02072	33128186	28557520	20383941	8173579	4570666	395361	14	0.615305	0.246726	0.137969	4.22601e-07	0.0119343	37767430	3572798878	33128186	0.8772	171021_K00162_0216_AHMCL2BBXX	171021_K00162_0216_AHMCL2BBXX.HSB496	1.26101	0.0582427	0.0344449	-0.0142546	0.0439491
HSB497	BrainVar	497	497	43387750	Male	Male	48	0.01722	Male	Male	18	6.67	5.8	5	Years	2091	10	3	Caucasian	European	0.06425	189	0.89418	497	0.1938	0.0063	43387750	36800856	25525470	11275386	6586894	1077787	20	0.588311	0.259875	0.151815	4.6096e-07	0.0248408	49599540	4.79975e+09	43387750	0.8748	171021_K00162_0216_AHMCL2BBXX	171021_K00162_0216_AHMCL2BBXX.HSB497	1.65979	0.0589138	0.038629	-0.0127109	0.0393332
HSB498	BrainVar	498	498_S1	33431851	Female	Female	16417	2.222	Female	Female	20	6.9	5.2	6	Years	2456	11	3	Caucasian	European	0.07833	174	0.925287	498	0.2062	0.0004	33431851	27667662	16862830	10804832	5764189	549205	10	0.504394	0.32319	0.172416	2.99116e-07	0.0164276	38339372	3.69438e+09	33431851	0.872	180126_K00175_0134_AHNFHKBBXX	180126_K00175_0134_AHNFHKBBXX.HSB498	1.41204	0.0633476	0.0446377	-0.0111091	0.0443187
HSB500	BrainVar	500	500	39405006	Female	Female	17964	2.591	Female	Female	5	6.89	7.8	15	Years	5741	12	3	Caucasian	European	0.08567	178	0.893258	500	0.3311	0.00501	39405006	33317693	28759904	4557789	6087313	822240	16	0.729854	0.115665	0.154481	4.0604e-07	0.0208664	50259805	4.65154e+09	39405006	0.784	170815_K00175_0086_AHL7GFBBXX	170815_K00175_0086_AHL7GFBBXX.HSB500	1.0915	0.0582606	0.0428866	-0.0120185	0.0341923
HSB501	BrainVar	501	501_S5	47165139	Male	Male	47	0.00668	Male	Male	17	6.86	7.5	4	Years	1726	10	3	Caucasian	European	0.07998	205	0.912195	501	0.2411	0	47165139	39032714	31436454	7596260	8132425	568174	30	0.666519	0.161057	0.172424	6.36063e-07	0.0120465	59272494	5.66112e+09	47165139	0.7957	170717_K00153_0389_AHKF5CBBXX	170717_K00153_0389_AHKF5CBBXX.HSB501	1.41925	0.0578487	0.043673	-0.0115228	0.040704
HSB502	BrainVar	502	502_S6	38099567	Male	Male	36	0.01402	Male	Male	16	6.73	6	14	Years	5376	12	3	Caucasian	European	0.1135	199	0.889447	502	0.2628	0.00329	38099567	32497393	24741402	7755991	5602174	591668	16	0.649388	0.203572	0.14704	4.19952e-07	0.0155295	45287501	4.1506e+09	38099567	0.8413	171021_K00162_0216_AHMCL2BBXX	171021_K00162_0216_AHMCL2BBXX.HSB502	1.23061	0.0548996	0.0419583	-0.0141317	0.0358526
HSB503	BrainVar	503	503_S22	45136049	Female	Female	16928	1.944	Female	Female	15	6.31	6.6	16	Years	6106	12	3	Caucasian	European	0.09356	198	0.919192	503	0.1717	0.01896	45136049	38822046	29189281	9632765	6314003	501298	10	0.646696	0.213416	0.139888	2.21552e-07	0.0111064	51838960	4.79718e+09	45136049	0.8707	171021_K00162_0216_AHMCL2BBXX	171021_K00162_0216_AHMCL2BBXX.HSB503	1.51373	0.0446131	0.0325191	-0.012631	0.0483806
HSB506	BrainVar	506	506	48028770	Male	Male	50	0.02541	Male	Male	20	5.77	7.5	15	Years	5741	12	3	Caucasian	European	0.07886	204	0.887255	506	0.2483	0.00294	48028770	40671142	36113998	4557144	7357628	667613	34	0.751924	0.0948836	0.153192	7.07909e-07	0.0139003	56242448	5.40321e+09	48028770	0.854	170717_K00153_0389_AHKF5CBBXX	170717_K00153_0389_AHKF5CBBXX.HSB506	1.24035	0.061535	0.0416164	-0.0108281	0.0351782
HSB509	BrainVar	509	509_S6	35787251	Male	Male	34	0.006279	Male	Male	16	6.01	8.2	15	Years	5741	12	3	AfricanAmerican	AfricanAmerican	0.03904	206	0.898058	509	0.219	0	35787251	29603005	26564886	3038119	6184246	320574	12	0.7423	0.0848939	0.172806	3.35315e-07	0.00895777	41977206	4.04408e+09	35787251	0.8525	170913_K00162_0204_BHLJ2MBBXX	170913_K00162_0204_BHLJ2MBBXX.HSB509	0.811641	-0.595654	0.0765537	-0.0236438	0.239658
HSB510	BrainVar	510	510	45425162	Female	Female	24390	2.278	Female	Female	17	5.61	7.1	13	Years	5011	12	3	AfricanAmerican	AfricanAmerican	0.08178	200	0.89	510	0.3166	0.02291	45425162	38094975	29486586	8608389	7330187	345931	24	0.649125	0.189507	0.161368	5.28342e-07	0.0076154	52401040	5.06666e+09	45425162	0.8669	170717_K00153_0389_AHKF5CBBXX	170717_K00153_0389_AHKF5CBBXX.HSB510	1.25409	-0.782285	0.0888737	-0.017264	0.247551
HSB511	BrainVar	511	511	33677002	Male	Male	51	0.01718	Male	Male	15	5.65	6.7	12	Years	4646	12	3	AfricanAmerican	AfricanAmerican	0.06148	181	0.878453	511	0.222	0.00392	33677002	29047424	17318421	11729003	4629578	178060	23	0.514251	0.348279	0.13747	6.82959e-07	0.00528729	38310461	3.56441e+09	33677002	0.8791	171021_K00162_0217_BHMCGJBBXX	171021_K00162_0217_BHMCGJBBXX.HSB511	1.45848	-0.657009	0.0746324	-0.0277774	0.228919
HSB516	BrainVar	516	516	35451305	Female	Female	25772	2.283	Female	Female	16.5	6.44	6	0.7	Years	521.5	9	3	AfricanAmerican	AfricanAmerican	0.05047	179	0.849162	516	0.2457	0.00379	35451305	30515419	14661801	15853618	4935886	298975	19	0.413576	0.447194	0.13923	5.35946e-07	0.0084334	43019342	3.89669e+09	35451305	0.8241	171021_K00162_0216_AHMCL2BBXX	171021_K00162_0216_AHMCL2BBXX.HSB516	1.23956	-0.646837	0.0822916	-0.0191798	0.18741
HSB536	BrainVar	536	536	33903402	Female	Female	17553	2.001	Female	Female	.	.	8.9	14.71	PCW	103	4	1	AlaskanNative	Hispanic_or_Asian_European	0.05593	173	0.878613	536	0.2683	0.00304	33903402	29226443	18990117	10236326	4676959	66402	6	0.560124	0.301926	0.13795	1.76973e-07	0.00195856	39619505	3.65094e+09	33903402	0.8557	171021_K00162_0216_AHMCL2BBXX	171021_K00162_0216_AHMCL2BBXX.HSB536	0.55	0.00556093	-0.23117	0.230831	0.0504531
HSB543	BrainVar	543	543	26199182	.	Male	43	0.02082	Male	Male	.	.	7.8	14	PCW	98	4	1	Caucasian	European	0.08242	169	0.899408	543	0.2369	0.00986	26199182	22426987	11296393	11130594	3772195	27073	11	0.431173	0.424845	0.143981	4.1986e-07	0.00103335	31700986	2.85689e+09	26199182	0.8264	171021_K00162_0216_AHMCL2BBXX	171021_K00162_0216_AHMCL2BBXX.HSB543	0.67702	-0.235684	0.0531978	-0.0130241	0.0818559
HSB544	BrainVar	544	544	30980620	.	Female	21791	3.025	Female	Female	.	.	7.2	12.14	PCW	85	3	1	Caucasian	Hispanic_or_Asian_European	0.06008	165	0.830303	544	0.1909	0.00726	30980620	27278673	11592168	15686505	3701947	48555	27	0.374175	0.506333	0.119492	8.71513e-07	0.00156727	34561942	3.26921e+09	30980620	0.8964	171021_K00162_0216_AHMCL2BBXX	171021_K00162_0216_AHMCL2BBXX.HSB544	0.682759	-0.0347807	-0.139795	0.297597	0.0365266
HSB545	BrainVar	545	545	28190902	Male	Male	53	0.01975	Male	Male	.	.	8.1	13.43	PCW	94	4	1	.	AfricanAmerican	0.01919	187	0.893048	545	0.2233	0.00839	28190902	24120681	13825230	10295451	4070221	46940	27	0.490415	0.365205	0.144381	9.57756e-07	0.00166508	31230190	2.98529e+09	28190902	0.9027	171021_K00162_0217_BHMCGJBBXX	171021_K00162_0217_BHMCGJBBXX.HSB545	0.914998	-0.816823	0.0921053	-0.0208622	0.364288
HSB546	BrainVar	546	546_S9	33672569	.	Female	26535	3.529	Female	Female	.	.	6.5	8.14	PCW	57	2	0	Asian	AfricanAmerican_European	0.1103	177	0.853107	546	0.2557	0.00435	33672569	29033467	13489284	15544183	4639102	102977	27	0.400602	0.461627	0.137771	8.0184e-07	0.00305819	36831455	3.56602e+09	33672569	0.9142	171021_K00162_0216_AHMCL2BBXX	171021_K00162_0216_AHMCL2BBXX.HSB546	1.17054	-0.338542	-0.0213069	0.0735061	0.114766
HSB547	BrainVar	547	547_S1	38384637	.	Male	40	0.004923	Male	Male	.	.	5.5	8.14	PCW	57	2	0	Caucasian	European	0.09571	168	0.886905	547	0.2863	0.00038	38384637	32018750	14498117	17520633	6365887	386341	63	0.377706	0.456449	0.165845	1.64128e-06	0.010065	63877831	5.81544e+09	38384637	0.6009	171021_K00162_0217_BHMCGJBBXX	171021_K00162_0217_BHMCGJBBXX.HSB547	1.30375	0.0641757	0.0431118	-0.0113029	0.0368849
HSB561	BrainVar	561	561_S10	34030576	Male	Male	53	0.0189	Male	Male	.	.	8.2	15.71	PCW	110	4	1	Caucasian	European	0.09948	178	0.882022	561	0.2714	0.0026	34030576	28932721	16978276	11954445	5097855	52082	17	0.498912	0.351285	0.149802	4.99551e-07	0.00153045	40752282	3.71579e+09	34030576	0.8351	170327_K00153_0320_BHHN2YBBXX_PE100	170327_K00153_0320_BHHN2YBBXX_PE100.HSB561	0.768337	-0.175132	0.0113668	0.0269233	0.0837118
HSB562	BrainVar	562	562	107535316	Female	Female	20228	2.898	Female	Female	.	.	6.5	16.14	PCW	113	5	1	Hispanic	Hispanic_or_Asian_European	0.09352	183	0.852459	562	0.2935	0.00599	107535316	93903671	45591659	48312012	13631645	155529	85	0.423969	0.449266	0.126764	7.90438e-07	0.00144631	118893070	1.1359e+10	107535316	0.9045	170717_K00153_0389_AHKF5CBBXX	170717_K00153_0389_AHKF5CBBXX.HSB562	1.96709	-0.00611644	-0.0591229	0.162268	0.0372271
HSB563	BrainVar	563	563	44785809	Male	Male	35	0.02048	Male	Male	.	.	8.2	19.29	PCW	135	6	2	Caucasian	European	0.09612	184	0.913043	563	0.2646	0.00503	44785809	38523858	24090845	14433013	6261951	52024	31	0.537912	0.322268	0.13982	6.92184e-07	0.00116162	50893451	4.84658e+09	44785809	0.88	170717_K00153_0389_AHKF5CBBXX	170717_K00153_0389_AHKF5CBBXX.HSB563	1.30314	0.0571077	0.0394024	-0.0115532	0.0337682
HSB564	BrainVar	564	564	33536603	Female	Female	24921	2.886	Female	Female	.	.	9.3	16.43	PCW	115	5	1	Mixed	AfricanAmerican_European	0.07684	177	0.830508	564	0.2328	0.01335	33536603	28714653	16672869	12041784	4821950	28950	22	0.497154	0.359064	0.143782	6.56e-07	0.000863236	38145228	3.5765e+09	33536603	0.8792	170913_K00162_0204_BHLJ2MBBXX	170913_K00162_0204_BHLJ2MBBXX.HSB564	0.550333	-0.425628	0.0295689	0.0562988	0.136731
HSB565	BrainVar	565	565	39210232	Female	Female	20067	3.298	Female	Female	.	.	7.4	19.29	PCW	135	6	2	Asian	Hispanic_or_Asian_European	0.1351	163	0.852761	565	0.2581	0.01024	39210232	32088185	19848304	12239881	7122047	47274	15	0.506202	0.31216	0.181637	3.82553e-07	0.00120565	43928932	4.25627e+09	39210232	0.8926	170913_K00162_0204_BHLJ2MBBXX	170913_K00162_0204_BHLJ2MBBXX.HSB565	0.886643	0.00848891	-0.263213	-0.0609101	0.047442
HSB566	BrainVar	566	566	53409596	Female	Female	17362	2.378	Female	Female	.	.	7	15.71	PCW	110	4	1	Caucasian	European	0.1408	170	0.894118	566	0.2565	0.0108	53409596	46104524	23065164	23039360	7305072	42044	28	0.431854	0.431371	0.136775	5.2425e-07	0.000787199	61104613	5.69189e+09	53409596	0.8741	170717_K00153_0389_AHKF5CBBXX	170717_K00153_0389_AHKF5CBBXX.HSB566	1.20836	0.0625306	0.0353208	-0.012999	0.0384583
HSB568	BrainVar	568	568	49875811	Male	Male	43	0.0211	Male	Male	.	.	8.1	16	PCW	112	5	1	.	Hispanic_or_Asian_European	-0.000332	166	0.753012	568	0.2943	0.019	49875811	43371873	23433508	19938365	6503938	121789	38	0.469837	0.39976	0.130403	7.61892e-07	0.00244185	56285467	5.37245e+09	49875811	0.8861	171021_K00162_0216_AHMCL2BBXX	171021_K00162_0216_AHMCL2BBXX.HSB568	1.15464	-0.0197227	-0.329635	0.311742	0.0516777
HSB569	BrainVar	569	569	32229365	Male	Male	36	0.01796	Male	Male	.	.	6.8	16.43	PCW	115	5	1	Caucasian	European	0.1085	165	0.860606	569	0.2361	0.01295	32229365	27924579	13428236	14496343	4304786	17029	8	0.416646	0.449787	0.133567	2.48221e-07	0.000528369	37853580	3.43218e+09	32229365	0.8514	171021_K00162_0216_AHMCL2BBXX	171021_K00162_0216_AHMCL2BBXX.HSB569	0.49274	0.0497975	0.011324	-0.0162701	0.0380888
HSB572	BrainVar	572	572	26583823	Female	Female	25503	3.52	Female	Female	.	.	7.2	14.57	PCW	102	4	1	Caucasian	AfricanAmerican_European	0.08366	171	0.807018	572	0.3095	0.01289	26583823	23139848	13266619	9873229	3443975	45556	5	0.499049	0.3714	0.129552	1.88084e-07	0.00171367	30145015	2.86106e+09	26583823	0.8819	170815_K00175_0086_AHL7GFBBXX	170815_K00175_0086_AHL7GFBBXX.HSB572	0.591022	-0.461206	0.0706047	-0.0207085	0.132373
HSB577	BrainVar	577	577	30658824	.	Female	16083	2.213	Female	Female	.	.	5.6	7.71	PCW	54	1	0	Caucasian	European	0.1145	152	0.835526	577	0.2814	0.00665	30658824	22936853	11431320	11505533	7721971	74648	138	0.372856	0.375276	0.251868	4.50115e-06	0.0024348	36618596	3.2975e+09	30658824	0.8372	171021_K00162_0217_BHMCGJBBXX	171021_K00162_0217_BHMCGJBBXX.HSB577	1.59805	0.0572782	0.0438055	-0.0125878	0.0351712
HSB578	BrainVar	578	578	31460107	Male	Male	50	0.02603	Male	Male	.	.	2.6	8.43	PCW	59	2	0	Caucasian	European	0.1129	161	0.888199	578	0.2011	0.01238	31460107	26548635	8547006	18001629	4911472	42544	50	0.271678	0.572205	0.156117	1.58931e-06	0.00135232	39481008	3.81623e+09	31460107	0.7968	170913_K00162_0204_BHLJ2MBBXX	170913_K00162_0204_BHLJ2MBBXX.HSB578	0.952689	0.0430942	-0.0308965	-0.0279055	0.0383238
HSB579	BrainVar	579	579	30355995	.	Male	44	0.006243	Male	Male	.	.	7.6	9.57	PCW	67	2	0	Asian	Asian	0.06226	180	0.894444	579	0.21	0.0127	30355995	23119567	13632865	9486702	7236428	111945	162	0.4491	0.312515	0.238385	5.33667e-06	0.00368774	34481178	3.2302e+09	30355995	0.8804	171021_K00162_0217_BHMCGJBBXX	171021_K00162_0217_BHMCGJBBXX.HSB579	2.08211	-0.0523952	-0.568562	-0.141014	0.0682231
HSB594	BrainVar	594	594	27928030	Male	Male	50	0.02974	Male	Male	.	.	4.4	20.57	PCW	144	6	2	Caucasian	European	0.1278	162	0.91358	594	0.2658	0.01535	27928030	24021973	11266174	12755799	3906057	56588	27	0.4034	0.456738	0.139862	9.66771e-07	0.00202621	31769627	2.99588e+09	27928030	0.8791	171021_K00162_0216_AHMCL2BBXX	171021_K00162_0216_AHMCL2BBXX.HSB594	0.671658	0.0532161	0.039817	-0.00244156	0.0425494
HSB595	BrainVar	595	595	49890637	Male	Male	49	0.00952	Male	Male	.	.	7.8	15.71	PCW	110	4	1	Caucasian	European	0.118	185	0.875676	595	0.2302	0.01174	49890637	42502180	30095006	12407174	7388457	75747	45	0.60322	0.248687	0.148093	9.01973e-07	0.00151826	56488341	5.43305e+09	49890637	0.8832	170815_K00175_0086_AHL7GFBBXX	170815_K00175_0086_AHL7GFBBXX.HSB595	0.970403	0.057377	0.0413877	-0.0101584	0.0434176
HSB596	BrainVar	596	596	42124758	Female	Female	19027	2.642	Female	Female	.	.	7.6	19.57	PCW	137	6	2	Caucasian	European	0.1285	166	0.849398	596	0.2137	0.01266	42124758	36641293	24422645	12218648	5483465	72146	27	0.579769	0.290059	0.130172	6.40953e-07	0.00171267	48990883	4.48805e+09	42124758	0.8598	171021_K00162_0216_AHMCL2BBXX	171021_K00162_0216_AHMCL2BBXX.HSB596	0.86708	0.042328	-0.0122692	0.0763975	0.0342326
HSB597	BrainVar	597	597	24346154	Female	Female	19064	2.841	Female	Female	.	.	7.8	17.14	PCW	120	5	1	Caucasian	European	0.137	174	0.862069	597	0.245	0.0098	24346154	20958586	14453962	6504624	3387568	39212	17	0.593686	0.267173	0.139142	6.98262e-07	0.0016106	27370835	2.63034e+09	24346154	0.8895	170717_K00153_0389_AHKF5CBBXX	170717_K00153_0389_AHKF5CBBXX.HSB597	0.64248	0.0605177	0.0415062	-0.0122795	0.0377937
HSB598	BrainVar	598	598	38132807	.	Male	48	0.02164	Male	Male	.	.	8.3	14.71	PCW	103	4	1	Caucasian	Hispanic_or_Asian_European	0.1304	187	0.887701	598	0.258	0.00601	38132807	32393237	23508329	8884908	5739570	56828	6	0.616486	0.232999	0.150515	1.57345e-07	0.00149027	42786992	4.13194e+09	38132807	0.8912	170913_K00162_0204_BHLJ2MBBXX	170913_K00162_0204_BHLJ2MBBXX.HSB598	0.809466	0.0250663	-0.114448	0.00171589	0.0412581
HSB608	BrainVar	608	608_S25	32767615	Female	Female	19243	2.533	Female	Female	.	.	6.3	17.43	PCW	122	5	1	Asian	Asian	0.06548	168	0.863095	608	0.2427	0.00186	32767615	28638917	14995038	13643879	4128698	44042	10	0.457618	0.416383	0.125999	3.05179e-07	0.00134407	37029593	3.45412e+09	32767615	0.8849	171021_K00162_0217_BHMCGJBBXX	171021_K00162_0217_BHMCGJBBXX.HSB608	0.607728	-0.0307828	-0.410312	0.166825	0.0569009
HSB615	BrainVar	615	615	32443521	Female	Female	16961	2.189	Female	Female	48	.	7.3	16.14	PCW	113	5	1	.	European	0.1054	175	0.845714	615	0.2407	0.00741	32443521	28027539	18452868	9574671	4415982	32408	27	0.568769	0.295118	0.136113	8.32215e-07	0.000998905	37049913	3.52308e+09	32443521	0.8757	180126_K00175_0134_AHNFHKBBXX	180126_K00175_0134_AHNFHKBBXX.HSB615	0.715613	0.0586495	0.0447559	-0.0126954	0.0372843
HSB616	BrainVar	616	616	21783404	Female	Female	16529	2.381	Female	Female	.	.	7	15.43	PCW	108	4	1	.	European	0.09552	167	0.868263	616	0.2549	0.00512	21783404	18736324	12635925	6100399	3047080	28937	14	0.580071	0.280048	0.139881	6.42691e-07	0.0013284	26104241	2.51645e+09	21783404	0.8345	170717_K00153_0389_AHKF5CBBXX	170717_K00153_0389_AHKF5CBBXX.HSB616	0.561903	0.0592714	0.046781	-0.0136615	0.0297756
HSB618	BrainVar	618	618	25245857	Female	Female	19165	3.226	Female	Female	.	.	4.1	14.86	PCW	104	4	1	Caucasian	European	0.1063	118	0.728814	618	0.2762	0.00335	25245857	21123962	10257017	10866945	4121895	5368	23	0.406285	0.430445	0.16327	9.11041e-07	0.000212629	41517383	3.75317e+09	25245857	0.6081	171021_K00162_0216_AHMCL2BBXX	171021_K00162_0216_AHMCL2BBXX.HSB618	0.740078	0.0606782	0.0406546	-0.00895962	0.0437309
HSB619	BrainVar	619	619	28025396	Male	Male	47	0.01583	Male	Male	.	.	6.3	22.1	PCW	155	6	2	Caucasian	European	0.08936	122	0.795082	619	0.2786	0.00794	28025396	23824479	13522695	10301784	4200917	7861	5	0.482516	0.367587	0.149897	1.7841e-07	0.000280496	42115347	3.76595e+09	28025396	0.6654	171021_K00162_0216_AHMCL2BBXX	171021_K00162_0216_AHMCL2BBXX.HSB619	0.771212	0.0478784	0.033402	-0.0024731	0.0328354
HSB624	BrainVar	624	624	41999467	Female	Female	15053	1.525	Female	Female	25	.	7.3	18	PCW	126	5	1	.	Hispanic_or_Asian_European	0.0672	162	0.882716	624	0.2395	0.0064	41999467	36263509	23144973	13118536	5735958	78025	32	0.551078	0.31235	0.136572	7.61914e-07	0.00185776	51077732	4.59342e+09	41999467	0.8223	171021_K00162_0216_AHMCL2BBXX	171021_K00162_0216_AHMCL2BBXX.HSB624	0.94577	-0.0281924	-0.116222	0.271602	0.0583804
HSB625	BrainVar	625	625	41042448	Female	Female	16906	1.951	Female	Female	.	.	5.4	20	PCW	140	6	2	.	Hispanic_or_Asian_European	0.109	169	0.846154	625	0.25	0.00446	41042448	35285599	17984956	17300643	5756849	81038	21	0.438204	0.42153	0.140266	5.11665e-07	0.00197449	49946132	4.56158e+09	41042448	0.8217	171021_K00162_0216_AHMCL2BBXX	171021_K00162_0216_AHMCL2BBXX.HSB625	0.610583	-0.0408132	-0.300746	0.0602091	0.0505879
HSB626	BrainVar	626	626	30613178	.	Female	21258	3.097	Female	Female	27	.	6.3	17	PCW	119	5	1	.	European	0.1231	165	0.878788	626	0.2113	0.00426	30613178	25636365	12606560	13029805	4976813	88381	48	0.411802	0.425627	0.162571	1.56795e-06	0.00288702	35830945	3.47023e+09	30613178	0.8544	170913_K00162_0204_BHLJ2MBBXX	170913_K00162_0204_BHLJ2MBBXX.HSB626	0.770854	-0.116963	0.048102	-0.0167014	0.0630027
HSB627	BrainVar	627	627	36309453	Female	Female	16452	1.93	Female	Female	50	.	6.2	18	PCW	126	5	1	.	Hispanic_or_Asian_European	0.08576	155	0.806452	627	0.2015	0.00553	36309453	30995096	14966861	16028235	5314357	77779	11	0.412203	0.441434	0.146363	3.02951e-07	0.00214211	40421985	3.90881e+09	36309453	0.8983	170913_K00162_0204_BHLJ2MBBXX	170913_K00162_0204_BHLJ2MBBXX.HSB627	1.0097	-0.0334108	-0.125995	0.30095	0.0485357
HSB629	BrainVar	629	629	35339189	Female	Female	24978	5.525	Female	Female	26	.	5.1	17	PCW	119	5	1	.	European	0.1105	170	0.835294	629	0.2188	0.02458	35339189	30248545	14513314	15735231	5090644	76833	21	0.410686	0.445263	0.144051	5.94241e-07	0.00217416	40656784	3.87784e+09	35339189	0.8692	170913_K00162_0204_BHLJ2MBBXX	170913_K00162_0204_BHLJ2MBBXX.HSB629	0.771604	0.0264166	0.0390132	-0.0111066	0.0407178
HSB630	BrainVar	630	630	25669499	.	Female	17342	2.929	Female	Female	24	.	7.4	15	PCW	105	4	1	.	European	0.09522	162	0.820988	630	0.2389	0.01124	25669499	21836424	11748774	10087650	3833075	46177	12	0.457694	0.392982	0.149324	4.67481e-07	0.00179891	33083071	2.9745e+09	25669499	0.7759	171021_K00162_0216_AHMCL2BBXX	171021_K00162_0216_AHMCL2BBXX.HSB630	0.562314	0.0531012	0.0371084	-0.0144743	0.0322764
HSB631	BrainVar	631	631	41404982	Female	Female	13854	1.343	Female	Female	23	.	7.8	17	PCW	119	5	1	.	Asian	0.08984	165	0.872727	631	0.1993	0.00516	41404982	35453291	18098802	17354489	5951691	46872	31	0.437117	0.41914	0.143743	7.48702e-07	0.00113204	49147665	4.54911e+09	41404982	0.8425	170913_K00162_0204_BHLJ2MBBXX	170913_K00162_0204_BHLJ2MBBXX.HSB631	0.842445	-0.035518	-0.472445	-0.120756	0.0532588
HSB633	BrainVar	633	633	44837130	Male	Male	34	0.0235	Male	Male	3.5	.	7.1	17.9	PCW	125	5	1	Caucasian	European	0.1	173	0.884393	633	0.2664	0.00763	44837130	37625915	22189632	15436283	7211215	103209	31	0.494894	0.344275	0.160831	6.91391e-07	0.00230186	53287641	5.07352e+09	44837130	0.8414	170913_K00162_0204_BHLJ2MBBXX	170913_K00162_0204_BHLJ2MBBXX.HSB633	0.858526	0.0527693	0.0408107	-0.0113726	0.0386537
HSB634	BrainVar	634	634_S17	30345423	.	Male	60	0.00711	Male	Male	23	.	7.2	17	PCW	119	5	1	.	AfricanAmerican	0.0452	173	0.895954	634	0.185	0.00765	30345423	25292498	13595348	11697150	5052925	14733	12	0.44802	0.385467	0.166514	3.95447e-07	0.00048551	34283324	3.32994e+09	30345423	0.8851	170913_K00162_0204_BHLJ2MBBXX	170913_K00162_0204_BHLJ2MBBXX.HSB634	0.830886	-0.806886	0.0944187	-0.02483	0.344156
HSB637	BrainVar	637	637	41958406	Male	Male	54	0.01785	Male	Male	12	.	6.5	17	PCW	119	5	1	.	Hispanic_or_Asian_European	0.1241	161	0.888199	637	0.2361	0.0143	41958406	35860446	18294859	17565587	6097960	26476	10	0.436024	0.418643	0.145333	2.38331e-07	0.000631006	47120381	4.51083e+09	41958406	0.8905	170913_K00162_0204_BHLJ2MBBXX	170913_K00162_0204_BHLJ2MBBXX.HSB637	0.697981	0.0291847	-0.125692	-0.0338048	0.0399305
HSB638	BrainVar	638	638_S18	28590097	.	Female	17238	1.925	Female	Female	22	.	6.4	17	PCW	119	5	1	.	Hispanic_or_Asian_European	0.05905	163	0.871166	638	0.2296	0.00946	28590097	24408733	15418679	8990054	4181364	46387	13	0.539301	0.314446	0.146252	4.54703e-07	0.00162248	35050469	3.18013e+09	28590097	0.8157	171021_K00162_0216_AHMCL2BBXX	171021_K00162_0216_AHMCL2BBXX.HSB638	0.78704	-0.0164484	-0.265522	0.512459	0.0448175
HSB643	BrainVar	643	643	29934717	.	Female	26221	2.686	Female	Female	23	.	5.2	17	PCW	119	5	1	.	AfricanAmerican	0.04783	169	0.881657	643	0.2499	0.01079	29934717	24715275	15654415	9060860	5219442	16970	12	0.522952	0.302687	0.174361	4.00872e-07	0.0005669	36824588	3.47035e+09	29934717	0.8129	170913_K00162_0204_BHLJ2MBBXX	170913_K00162_0204_BHLJ2MBBXX.HSB643	0.909805	-0.824759	0.0874819	-0.0274774	0.396364
HSB644	BrainVar	644	644	22334298	Male	Male	55	0.006307	Male	Male	23	.	6.2	17	PCW	119	5	1	.	AfricanAmerican_European	0.1019	154	0.857143	644	0.2042	0.01744	22334298	18858763	10349012	8509751	3475535	44486	18	0.463369	0.381017	0.155614	8.05935e-07	0.00199182	31587150	2.86401e+09	22334298	0.7071	171021_K00162_0216_AHMCL2BBXX	171021_K00162_0216_AHMCL2BBXX.HSB644	0.55423	-0.388931	0.0030498	0.0954269	0.147044
HSB645	BrainVar	645	645_S23	45256816	.	Female	19769	2.749	Female	Female	24	.	6.6	18	PCW	126	5	1	.	Mixed	0.1157	179	0.882682	645	0.2328	0.01089	45256816	38179522	21355131	16824391	7077294	37233	20	0.471866	0.371754	0.156381	4.41922e-07	0.000822705	52659709	4.95265e+09	45256816	0.8594	170913_K00162_0204_BHLJ2MBBXX	170913_K00162_0204_BHLJ2MBBXX.HSB645	1.04152	-0.255394	-0.105527	0.023858	0.0991444
HSB646	BrainVar	646	646_S24	28106645	Male	Male	24	0.007053	Male	Male	2	.	7.1	18.9	PCW	132	5	1	Caucasian	European	0.1059	167	0.844311	646	0.2595	0.00522	28106645	23671263	14570087	9101176	4435382	33505	9	0.518386	0.323809	0.157805	3.20209e-07	0.00119207	32815651	3.04857e+09	28106645	0.8565	170913_K00162_0204_BHLJ2MBBXX	170913_K00162_0204_BHLJ2MBBXX.HSB646	0.680122	0.0634536	0.0413599	-0.0115682	0.0385787
HSB649	BrainVar	649	649_S25	30313104	Female	Female	22781	3.595	Female	Female	23	.	6.9	16	PCW	112	5	1	.	European	0.07313	159	0.893082	649	0.2165	0.0076	30313104	26280138	15809686	10470452	4032966	44948	18	0.521546	0.34541	0.133044	5.93803e-07	0.00148279	34475861	3.23108e+09	30313104	0.8793	171021_K00162_0217_BHMCGJBBXX	171021_K00162_0217_BHMCGJBBXX.HSB649	0.719748	-0.296358	0.0469558	0.00332341	0.134042
HSB650	BrainVar	650	650	27177476	.	Male	52	0.02384	Male	Male	.	.	3.1	23	PCW	161	6	2	.	European	0.1316	182	0.851648	650	0.2461	0.01951	27177476	22199450	14961923	7237527	4978026	64830	16	0.550527	0.266306	0.183167	5.88723e-07	0.00238543	32181317	3.11837e+09	27177476	0.8445	170913_K00162_0204_BHLJ2MBBXX	170913_K00162_0204_BHLJ2MBBXX.HSB650	0.647371	0.0537261	0.0400584	-0.0108455	0.037525
HSB651	BrainVar	651	651	31167186	.	Male	53	0.01226	Male	Male	.	.	8	15	PCW	105	4	1	.	AfricanAmerican	0.06158	168	0.892857	651	0.2576	0.00989	31167186	27030477	17350234	9680243	4136709	35121	12	0.556683	0.310591	0.132726	3.8502e-07	0.00112686	34892546	3.30153e+09	31167186	0.8932	171021_K00162_0217_BHMCGJBBXX	171021_K00162_0217_BHMCGJBBXX.HSB651	0.660291	-0.787496	0.0880359	-0.0230806	0.321688
HSB652	BrainVar	652	652	36140638	.	Female	19912	2.781	Female	Female	.	.	.	37.54	PCW	263	7	2	.	European	0.1109	181	0.861878	652	0.1843	0.03996	36140638	30745670	17741148	13004522	5394968	119368	20	0.490892	0.359831	0.149277	5.53394e-07	0.00330287	42628448	3.99301e+09	36140638	0.8478	170913_K00162_0204_BHLJ2MBBXX	170913_K00162_0204_BHLJ2MBBXX.HSB652	0.910897	-0.112499	0.0425437	-0.0135659	0.0696608
HSB653	BrainVar	653	653	27363211	Female	Female	24469	2.188	Female	Female	23	.	8.3	16	PCW	112	5	1	.	AfricanAmerican	0.08455	177	0.892655	653	0.2846	0.03161	27363211	22697482	15340788	7356694	4665729	76035	13	0.560636	0.268853	0.170511	4.7509e-07	0.00277873	32559676	3.06908e+09	27363211	0.8404	171021_K00162_0217_BHMCGJBBXX	171021_K00162_0217_BHMCGJBBXX.HSB653	0.956528	-0.728101	0.080509	-0.0121726	0.237529
HSB654	BrainVar	654	654	34413413	Male	Male	84	0.01576	Male	Male	48	.	9.6	16.71	PCW	117	5	1	.	European	0.1481	179	0.882682	654	0.1879	0.031	34413413	29239361	18449103	10790258	5174052	40393	12	0.536102	0.313548	0.15035	3.48701e-07	0.00117376	42688781	4.1041e+09	34413413	0.8061	171021_K00162_0217_BHMCGJBBXX	171021_K00162_0217_BHMCGJBBXX.HSB654	0.488507	0.0583447	0.0440042	-0.0102759	0.0418119
HSB657	BrainVar	657	657	44341905	.	Male	56	0.008831	Male	Male	47.9	.	9.6	20.29	PCW	142	6	2	Hispanic	Hispanic_or_Asian_European	0.09935	196	0.877551	657	0.2176	0.00482	44341905	38285344	27370728	10914616	6056561	49025	17	0.617265	0.246147	0.136588	3.83385e-07	0.00110561	49889247	4.76043e+09	44341905	0.8888	170913_K00162_0204_BHLJ2MBBXX	170913_K00162_0204_BHLJ2MBBXX.HSB657	0.878893	0.00123396	-0.0823003	0.20973	0.0556866
HSB666	BrainVar	666	666	36982240	.	Male	36	0.004348	Male	Male	27	.	10	17	PCW	119	5	1	.	Hispanic_or_Asian_European	0.07462	170	0.864706	666	0.2045	0.00339	36982240	31723736	18117658	13606078	5258504	63106	20	0.489902	0.367908	0.14219	5.408e-07	0.00170639	41525638	3.974e+09	36982240	0.8906	171021_K00162_0217_BHMCGJBBXX	171021_K00162_0217_BHMCGJBBXX.HSB666	0.798604	-0.0285226	-0.126306	0.290705	0.060004
HSB669	BrainVar	669	669	29082756	Female	Female	21834	3.074	Female	Female	24	.	7.3	19	PCW	133	6	2	.	AfricanAmerican_European	0.09853	162	0.845679	669	0.2074	0.00151	29082756	24572668	14601909	9970759	4510088	80363	12	0.502081	0.342841	0.155078	4.12616e-07	0.00276325	33283346	3.19587e+09	29082756	0.8738	170913_K00162_0204_BHLJ2MBBXX	170913_K00162_0204_BHLJ2MBBXX.HSB669	0.725906	-0.323207	0.068254	-0.0217465	0.101363
HSB670	BrainVar	670	670	34790519	.	Male	39	0.02125	Male	Male	26	.	7	15	PCW	105	4	1	.	European	0.07624	163	0.840491	670	0.2435	0.00296	34790519	26640756	16852474	9788282	8149763	73633	116	0.484398	0.281349	0.234252	3.33424e-06	0.00211647	41682899	3.83774e+09	34790519	0.8346	171021_K00162_0217_BHMCGJBBXX	171021_K00162_0217_BHMCGJBBXX.HSB670	2.02721	-0.163185	-2.22391e-06	0.0822511	0.0652767
HSB671	BrainVar	671	671	30970366	.	Male	38	0.0161	Male	Male	24	.	5.6	17	PCW	119	5	1	.	Hispanic_or_Asian_European	0.1083	142	0.880282	671	0.3148	0.00337	30970366	24502171	9694613	14807558	6468195	43468	89	0.313029	0.47812	0.208851	2.87371e-06	0.00140354	37498041	3.40182e+09	30970366	0.8259	171021_K00162_0217_BHMCGJBBXX	171021_K00162_0217_BHMCGJBBXX.HSB671	1.37268	-0.0619788	-0.341104	0.125914	0.0576699
HSB672	BrainVar	672	672	46415668	Male	Male	43	0.01984	Male	Male	25	.	5.2	18	PCW	126	5	1	.	Hispanic_or_Asian_European	0.1016	166	0.86747	672	0.2557	0.01042	46415668	39818432	18164826	21653606	6597236	83302	24	0.391351	0.466515	0.142134	5.17067e-07	0.0017947	52916272	5.02969e+09	46415668	0.8772	170913_K00162_0204_BHLJ2MBBXX	170913_K00162_0204_BHLJ2MBBXX.HSB672	1.08116	0.00677909	-0.0989429	-0.0226802	0.0450858
HSB674	BrainVar	674	674	31422368	.	Male	50	0.01896	Male	Male	23	.	7.2	17	PCW	119	5	1	.	Hispanic_or_Asian_European	0.05463	169	0.852071	674	0.1862	0.00774	31422368	26905179	16610521	10294658	4517189	59200	18	0.528621	0.327622	0.143757	5.7284e-07	0.00188401	35602174	3.38968e+09	31422368	0.8826	171021_K00162_0217_BHMCGJBBXX	171021_K00162_0217_BHMCGJBBXX.HSB674	0.539049	-0.0401292	-0.170542	0.353999	0.0480654
HSB676	BrainVar	676	676_S8	32112646	.	Male	48	0.004346	Male	Male	27	.	6.4	17	PCW	119	5	1	.	AfricanAmerican	0.0317	168	0.886905	676	0.2729	0	32112646	27708481	14550495	13157986	4404165	50500	27	0.453108	0.409745	0.137147	8.4079e-07	0.00157259	36740448	3.45875e+09	32112646	0.874	171021_K00162_0217_BHMCGJBBXX	171021_K00162_0217_BHMCGJBBXX.HSB676	0.644601	-0.761503	0.0900458	-0.0236852	0.357454
HSB679	BrainVar	679	679	32546026	.	Female	24785	2.38	Female	Female	25	.	7.8	17	PCW	119	5	1	.	AfricanAmerican	0.0695	182	0.862637	679	0.1965	0.00103	32546026	28050396	18829009	9221387	4495630	73059	23	0.578535	0.283334	0.138131	7.06692e-07	0.00224479	36185088	3.48716e+09	32546026	0.8994	180209_K00175_0140_AHNN3FBBXX	180209_K00175_0140_AHNN3FBBXX.HSB679	0.712041	-0.76036	0.0914993	-0.0230475	0.329198
[truncated: 63 more columns]
