# Supplementary material for: Whole-Genome and RNA Sequencing Reveal Variation and Transcriptomic Coordination in the Developing Human Prefrontal Cortex
Source: Cell Rep. Author manuscript; Available in PMC 2020 Jun 15. (PMC7295160; doi:10.1016/j.celrep.2020.03.053)
Supplement: 3 [file NIHMS1582939-supplement-3.xlsx]

## Sheet: ColumnKey
GencodeV21Genes_60155			ExpressedGenes_23782			GTExTissueEnrichment
Column	Description		Column	Description		Column	Description
GeneId	Gene ID, Ensembl ID and gene symbol with "|" in between		GeneId	Gene ID, Ensembl ID and gene symbol with "|" in between		GTEx Tissue	Tissue from GTEx
EnsemblID	Ensembl ID from Gencode v21		EnsemblID	Ensembl ID from Gencode v21		GenesinGeneSet	Number of tissue-specific genes
GeneSymbol	Gene symbol from Gencode v21		GeneSymbol	Gene symbol from Gencode v21		Intersect	Number of genes in both the tissue-specific and trajectory gene set
Biotype	Gencode gene biotype category		Chr	Chromosome, GRCh38		OR	Odds ratio of the enrichment
Chr	Chromosome, GRCh38		Start	Gene start position, GRCh38		BH Adj. P.val	Benjamini-Hochberg adjusted p-value for the enrichment
TranscriptID	Gencode v21 transcript ID		End	Gene end position, GRCh38		LOG(P)	-LOG10(BH-adj p-value)
Expr_in_DLPFC	Is gene expressed in BrainVar DLPFC samples? 0=no, 1=yes		TSS	Gene transcription start site, GRCh38
RiskGene_ASD	Is ASD (autism spectrum disorder) risk gene from Satterstrom et al 2018, 0=no, 1=yes		Strand	Gene strand, plus or minus
RiskGene_DDD	Is DD (developmental delay) risk gene from Deciphering Developmental Disorders study 2017, 0=no, 1=yes		Biotype	Gencode gene biotype category
RiskGene_EP	Is EP (epilepsy) risk gene from Heyne et al 2018, 0=no, 1=yes		Biotype2	Genecode gene biotype category, condensed to: protein_coding, antisense, lincRNA, and other_noncoding
RiskGene_ADHD	Is ADHD (attention deficit hyperactivity disorder) risk gene from Demontis et al 2019, 0=no, 1=yes		CodeOrNon	Genecode gene biotype category, condensed to: Coding, Noncoding
RiskGene_EA	Is EA (educational attainment) risk gene from Lee et al 2018, 0=no, 1=yes		eGene	Is this gene associated with an FDR-significant eQTL? (Is this gene an eGene?)
RiskGene_SCZ	Is SCZ (schizophrenia) risk gene from Schizophrenia Working Group of the Psychiatric Genomics Consortium 2014, 0=no, 1=yes		eGeneCategory	eGene temporal category by top eQTL: Constant, Prenatal-specific, Postnatal-specific, Prenatal-trending, Postnatal-trending, Non-eGenes
RiskGene_MDD	Is MDD (major depressive disorder) risk gene from Wray et al 2018, 0=no, 1=yes		eGeneCategory2	eGene temporal category by top eQTL, with Prenatal-specific and Postnatal-specific condensed to Specific, Prenatal-trending and Postnatal-trending condensed to Trending
RiskGene_MS	Is MS (multiple sclerosis) risk gene from International Multiple Sclerosis Genetics et al 2013, 0=no, 1=yes		eGene_SVA	Is this gene associated with an FDR-significant eQTL from the analysis of SVA-adj data? (Is this gene an eGene?)
RiskGene_PD	Is PD (Parkinson's disease) risk gene from Chang et al 2017, 0=no, 1=yes		eGeneCategory_SVA	eGene temporal category by top eQTL from analysis of SVA-adj data: Constant, Prenatal-specific, Postnatal-specific, Prenatal-trending, Postnatal-trending, Non-eGenes
RiskGene_AD	Is AD (Alzheimer's disease) risk gene from Lambert et al 2013, 0=no, 1=yes		eGeneCategory2_SVA	eGene temporal category by top eQTL from analysis of SVA-adj data, with Prenatal-specific and Postnatal-specific condensed to Specific, Prenatal-trending and Postnatal-trending condensed to Trending
RareVarGene	Is gene associated with disease via rare variation (de novo variants in exome sequencing for ASD, DD, EP)? 0=no, 1=yes		pLI	Probability of loss-of-function intolerance score for the gene
GwasGene	Is gene associated with disease via common variation (GWAS for ADHD, EA, SCZ, MDD, MS, PD, AD)? 0=no, 1=yes		pLIBin_Max	pLI score bin, represented by the maximum pLI in the bin (0.5 is <0.5, 0.9 is ≥0.5-0.9, 0.995 is ≥0.9-0.995, 1 is ≥0.995-1)
TraitDisorderGene	Is gene associated with a trait or disorder by either rare or common variation? 0=no, 1=yes		MedianExpr	Median expression for the gene (log2 CPM) across all 176 samples
			MedianExprPer4and5	Median expression for the gene (log2 CPM) across all samples in periods 4 and 5
			MedianExprPer12	Median expression for the gene (log2 CPM) across all samples in period 12
			MedianExpr_E0	Median expression for the gene (log2 CPM) across all samples in epoch 0
			MedianExpr_E1	Median expression for the gene (log2 CPM) across all samples in epoch 1
			MedianExpr_E2	Median expression for the gene (log2 CPM) across all samples in epoch 2
			MedianExpr_E3	Median expression for the gene (log2 CPM) across all samples in epoch 3
			Trajectory_group	Developmental trajectory that the gene follows: Falling, Non-transitional, Rising
			E3_minus_E1	Median expression for the gene in epoch 3 minus epoch 1 (log2 CPM)
			ModuleAssigned	Weighted gene co-expression network analysis (WGCNA) module assigned for gene, "grey" indicates no module assignment
			kME_ModuleAssigned	The kME value for the gene to its assigned module; correlation to module eigengene
			Cell_type_marker	Whether the gene was used as one of the ten cell type specific markers for ten cell types
			eQTL_P_Pre	P-value for the gene's top eQTL in the prenatal analysis of HCP-adj data
			eQTL_Beta_Pre	eQTL effect (linear regression beta) for the gene's top eQTL in the prenatal analysis of HCP-adj data
			eQTL_P_Post	P-value for the gene's top eQTL in the postnatal analysis of HCP-adj data
			eQTL_Beta_Post	eQTL effect (linear regression beta) for the gene's top eQTL in the postnatal analysis of HCP-adj data
			eQTL_P_Comp	P-value for the gene's top eQTL in the complete analysis of HCP-adj data
			eQTL_Beta_Comp	eQTL effect (linear regression beta) for the gene's top eQTL in the complete analysis of HCP-adj data
			eQTL_P_eCategory	P-value from analysis of HCP-adj data corresponding to eGene temporal category, P_Pre for Pre-spec and Pre-trend, P_Post for Post-spec and Post-trend, P_Comp for Constant, NA if not eGene
			eQTL_Beta_eCategory	Beta value from analysis of HCP-adj data corresponding to eGene temporal category, Beta_Pre for Pre-spec and Pre-trend, Beta_Post for Post-spec and Post-trend, Beta_Comp for Constant, NA if not eGene
			eQTL_P_Pre_SVA	P-value for the gene's top eQTL in the prenatal analysis of SVA-adj data
			eQTL_Beta_Pre_SVA	eQTL effect (linear regression beta) for the gene's top eQTL in the prenatal analysis of SVA-adj data
			eQTL_P_Post_SVA	P-value for the gene's top eQTL in the postnatal analysis of SVA-adj data
			eQTL_Beta_Post_SVA	eQTL effect (linear regression beta) for the gene's top eQTL in the postnatal analysis of SVA-adj data
			eQTL_P_Comp_SVA	P-value for the gene's top eQTL in the complete analysis of SVA-adj data
			eQTL_Beta_Comp_SVA	eQTL effect (linear regression beta) for the gene's top eQTL in the complete analysis of SVA-adj data
			eQTL_P_eCategory_SVA	P-value from analysis of SVA-adj data corresponding to eGene temporal category, P_Pre for Pre-spec and Pre-trend, P_Post for Post-spec and Post-trend, P_Comp for Constant, NA if not eGene
			eQTL_Beta_eCategory_SVA	Beta value from analysis of SVA-adj data corresponding to eGene temporal category, Beta_Pre for Pre-spec and Pre-trend, Beta_Post for Post-spec and Post-trend, Beta_Comp for Constant, NA if not eGene
			RiskGene_ASD	Is ASD (autism spectrum disorder) risk gene from Satterstrom et al 2018, 0=no, 1=yes
			RiskGene_DD	Is DD (developmental delay) risk gene from Deciphering Developmental Disorders study 2017, 0=no, 1=yes
			RiskGene_EP	Is EP (epilepsy) risk gene from Heyne et al 2018, 0=no, 1=yes
			RiskGene_ADHD	Is ADHD (attention deficit hyperactivity disorder) risk gene from Demontis et al 2019, 0=no, 1=yes
			RiskGene_EA	Is EA (educational attainment) risk gene from Lee et al 2018, 0=no, 1=yes
			RiskGene_SCZ	Is SCZ (schizophrenia) risk gene from Schizophrenia Working Group of the Psychiatric Genomics Consortium 2014, 0=no, 1=yes
			RiskGene_MDD	Is MDD (major depressive disorder) risk gene from Wray et al 2018, 0=no, 1=yes
			RiskGene_MS	Is MS (multiple sclerosis) risk gene from International Multiple Sclerosis Genetics et al 2013, 0=no, 1=yes
			RiskGene_PD	Is PD (Parkinson's disease) risk gene from Chang et al 2017, 0=no, 1=yes
			RiskGene_AD	Is AD (Alzheimer's disease) risk gene from Lambert et al 2013, 0=no, 1=yes
			RareVarGene	Is gene associated with disease via rare variation (de novo variants in exome sequencing for ASD, DD, EP)? 0=no, 1=yes
			GwasGene	Is gene associated with disease via common variation (GWAS for ADHD, EA, SCZ, MDD, MS, PD, AD)? 0=no, 1=yes
			TraitDisorderGene	Is gene associated with a trait or disorder by either rare or common variation? 0=no, 1=yes
			NTissues_GTEx	Number of GTEx tissues for which this gene is an eGene
			Nfetal_scRNAClusters	Number of fetal single cell clusters in which this gene is expressed
			Fetal_scRNAClusters	Cluster names for the fetal single cell clusters in which this gene is expressed

## Sheet: GencodeV21Genes_60155
GeneId	EnsemblID	GeneSymbol	Biotype	Chr	TranscriptID	Expr_in_DLPFC	RiskGene_ASD	RiskGene_DDD	RiskGene_EP	RiskGene_ADHD	RiskGene_EA	RiskGene_SCZ	RiskGene_MDD	RiskGene_MS	RiskGene_PD	RiskGene_AD	RareVarGene	GwasGene	TraitDisorderGene
ENSG00000000003|TSPAN6	ENSG00000000003	TSPAN6	protein_coding	chrX	ENSG00000000003.12	1	0	0	0	0	0	0	0	0	0	0	0	0	0
ENSG00000000005|TNMD	ENSG00000000005	TNMD	protein_coding	chrX	ENSG00000000005.5	0	0	0	0	0	0	0	0	0	0	0	0	0	0
ENSG00000000419|DPM1	ENSG00000000419	DPM1	protein_coding	chr20	ENSG00000000419.10	1	0	0	0	0	0	0	0	0	0	0	0	0	0
ENSG00000000457|SCYL3	ENSG00000000457	SCYL3	protein_coding	chr1	ENSG00000000457.11	1	0	0	0	0	0	0	0	0	0	0	0	0	0
ENSG00000000460|C1ORF112	ENSG00000000460	C1ORF112	protein_coding	chr1	ENSG00000000460.14	1	0	0	0	0	0	0	0	0	0	0	0	0	0
ENSG00000000938|FGR	ENSG00000000938	FGR	protein_coding	chr1	ENSG00000000938.10	1	0	0	0	0	0	0	0	0	0	0	0	0	0
ENSG00000000971|CFH	ENSG00000000971	CFH	protein_coding	chr1	ENSG00000000971.13	1	0	0	0	0	0	0	0	0	0	0	0	0	0
ENSG00000001036|FUCA2	ENSG00000001036	FUCA2	protein_coding	chr6	ENSG00000001036.11	1	0	0	0	0	0	0	0	0	0	0	0	0	0
ENSG00000001084|GCLC	ENSG00000001084	GCLC	protein_coding	chr6	ENSG00000001084.8	1	0	0	0	0	0	0	0	0	0	0	0	0	0
ENSG00000001167|NFYA	ENSG00000001167	NFYA	protein_coding	chr6	ENSG00000001167.12	1	0	0	0	0	0	0	0	0	0	0	0	0	0
ENSG00000001460|STPG1	ENSG00000001460	STPG1	protein_coding	chr1	ENSG00000001460.15	1	0	0	0	0	0	0	0	0	0	0	0	0	0
ENSG00000001461|NIPAL3	ENSG00000001461	NIPAL3	protein_coding	chr1	ENSG00000001461.14	1	0	0	0	0	0	0	0	0	0	0	0	0	0
ENSG00000001497|LAS1L	ENSG00000001497	LAS1L	protein_coding	chrX	ENSG00000001497.14	1	0	0	0	0	0	0	0	0	0	0	0	0	0
ENSG00000001561|ENPP4	ENSG00000001561	ENPP4	protein_coding	chr6	ENSG00000001561.6	1	0	0	0	0	0	0	0	0	0	0	0	0	0
ENSG00000001617|SEMA3F	ENSG00000001617	SEMA3F	protein_coding	chr3	ENSG00000001617.9	1	0	0	0	0	1	0	0	0	0	0	0	1	1
ENSG00000001626|CFTR	ENSG00000001626	CFTR	protein_coding	chr7	ENSG00000001626.12	1	0	0	0	0	0	0	0	0	0	0	0	0	0
ENSG00000001629|ANKIB1	ENSG00000001629	ANKIB1	protein_coding	chr7	ENSG00000001629.7	1	0	0	0	0	0	0	0	0	0	0	0	0	0
ENSG00000001630|CYP51A1	ENSG00000001630	CYP51A1	protein_coding	chr7	ENSG00000001630.13	0	0	0	0	0	0	0	0	0	0	0	0	0	0
ENSG00000001631|KRIT1	ENSG00000001631	KRIT1	protein_coding	chr7	ENSG00000001631.12	1	0	0	0	0	0	0	0	0	0	0	0	0	0
ENSG00000002016|RAD52	ENSG00000002016	RAD52	protein_coding	chr12	ENSG00000002016.14	1	0	0	0	0	0	0	0	0	0	0	0	0	0
ENSG00000002079|MYH16	ENSG00000002079	MYH16	unitary_pseudogene	chr7	ENSG00000002079.10	1	0	0	0	0	0	0	0	0	0	0	0	0	0
ENSG00000002330|BAD	ENSG00000002330	BAD	protein_coding	chr11	ENSG00000002330.11	1	0	0	0	0	0	0	0	0	0	0	0	0	0
ENSG00000002549|LAP3	ENSG00000002549	LAP3	protein_coding	chr4	ENSG00000002549.10	1	0	0	0	0	0	0	0	0	0	0	0	0	0
ENSG00000002586|CD99	ENSG00000002586	CD99	protein_coding	chrX	ENSG00000002586.15	1	0	0	0	0	0	0	0	0	0	0	0	0	0
ENSG00000002587|HS3ST1	ENSG00000002587	HS3ST1	protein_coding	chr4	ENSG00000002587.7	1	0	0	0	0	0	0	0	0	0	0	0	0	0
ENSG00000002726|AOC1	ENSG00000002726	AOC1	protein_coding	chr7	ENSG00000002726.17	1	0	0	0	0	0	0	0	0	0	0	0	0	0
ENSG00000002745|WNT16	ENSG00000002745	WNT16	protein_coding	chr7	ENSG00000002745.10	1	0	0	0	0	0	0	0	0	0	0	0	0	0
ENSG00000002746|HECW1	ENSG00000002746	HECW1	protein_coding	chr7	ENSG00000002746.12	1	0	0	0	0	0	0	0	0	0	0	0	0	0
ENSG00000002822|MAD1L1	ENSG00000002822	MAD1L1	protein_coding	chr7	ENSG00000002822.13	1	0	0	0	0	1	1	0	0	0	0	0	1	1
ENSG00000002834|LASP1	ENSG00000002834	LASP1	protein_coding	chr17	ENSG00000002834.15	1	0	0	0	0	0	0	0	0	0	0	0	0	0
ENSG00000002919|SNX11	ENSG00000002919	SNX11	protein_coding	chr17	ENSG00000002919.12	1	0	0	0	0	0	0	0	0	0	0	0	0	0
ENSG00000002933|TMEM176A	ENSG00000002933	TMEM176A	protein_coding	chr7	ENSG00000002933.5	1	0	0	0	0	0	0	0	0	0	0	0	0	0
ENSG00000003056|M6PR	ENSG00000003056	M6PR	protein_coding	chr12	ENSG00000003056.5	1	0	0	0	0	0	0	0	0	0	0	0	0	0
ENSG00000003096|KLHL13	ENSG00000003096	KLHL13	protein_coding	chrX	ENSG00000003096.11	1	0	0	0	0	0	0	0	0	0	0	0	0	0
ENSG00000003137|CYP26B1	ENSG00000003137	CYP26B1	protein_coding	chr2	ENSG00000003137.6	1	0	0	0	0	0	0	0	0	0	0	0	0	0
ENSG00000003147|ICA1	ENSG00000003147	ICA1	protein_coding	chr7	ENSG00000003147.15	1	0	0	0	0	0	0	0	0	0	0	0	0	0
ENSG00000003249|DBNDD1	ENSG00000003249	DBNDD1	protein_coding	chr16	ENSG00000003249.11	1	0	0	0	0	0	0	0	0	0	0	0	0	0
ENSG00000003393|ALS2	ENSG00000003393	ALS2	protein_coding	chr2	ENSG00000003393.12	1	0	0	0	0	0	0	0	0	0	0	0	0	0
ENSG00000003400|CASP10	ENSG00000003400	CASP10	protein_coding	chr2	ENSG00000003400.12	1	0	0	0	0	0	0	0	0	0	0	0	0	0
ENSG00000003402|CFLAR	ENSG00000003402	CFLAR	protein_coding	chr2	ENSG00000003402.17	1	0	0	0	0	0	0	0	0	0	0	0	0	0
ENSG00000003436|TFPI	ENSG00000003436	TFPI	protein_coding	chr2	ENSG00000003436.12	1	0	0	0	0	0	0	0	0	0	0	0	0	0
ENSG00000003509|NDUFAF7	ENSG00000003509	NDUFAF7	protein_coding	chr2	ENSG00000003509.13	1	0	0	0	0	0	0	0	0	0	0	0	0	0
ENSG00000003756|RBM5	ENSG00000003756	RBM5	protein_coding	chr3	ENSG00000003756.14	1	0	0	0	0	1	0	0	0	0	0	0	1	1
ENSG00000003987|MTMR7	ENSG00000003987	MTMR7	protein_coding	chr8	ENSG00000003987.11	1	0	0	0	0	0	0	0	0	0	0	0	0	0
ENSG00000003989|SLC7A2	ENSG00000003989	SLC7A2	protein_coding	chr8	ENSG00000003989.14	1	0	0	0	0	0	0	0	0	0	0	0	0	0
ENSG00000004059|ARF5	ENSG00000004059	ARF5	protein_coding	chr7	ENSG00000004059.8	1	0	0	0	0	0	0	0	0	0	0	0	0	0
ENSG00000004139|SARM1	ENSG00000004139	SARM1	protein_coding	chr17	ENSG00000004139.11	1	0	0	0	0	0	0	0	0	0	0	0	0	0
ENSG00000004142|POLDIP2	ENSG00000004142	POLDIP2	protein_coding	chr17	ENSG00000004142.9	1	0	0	0	0	0	0	0	0	0	0	0	0	0
ENSG00000004399|PLXND1	ENSG00000004399	PLXND1	protein_coding	chr3	ENSG00000004399.10	1	0	0	0	0	0	0	0	0	0	0	0	0	0
ENSG00000004455|AK2	ENSG00000004455	AK2	protein_coding	chr1	ENSG00000004455.14	1	0	0	0	0	0	0	0	0	0	0	0	0	0
ENSG00000004468|CD38	ENSG00000004468	CD38	protein_coding	chr4	ENSG00000004468.10	1	0	0	0	0	0	0	0	0	0	0	0	0	0
ENSG00000004478|FKBP4	ENSG00000004478	FKBP4	protein_coding	chr12	ENSG00000004478.6	1	0	0	0	0	0	0	0	0	0	0	0	0	0
ENSG00000004487|KDM1A	ENSG00000004487	KDM1A	protein_coding	chr1	ENSG00000004487.13	1	0	0	0	0	0	0	0	0	0	0	0	0	0
ENSG00000004534|RBM6	ENSG00000004534	RBM6	protein_coding	chr3	ENSG00000004534.12	1	0	0	0	0	1	0	0	0	0	0	0	1	1
ENSG00000004660|CAMKK1	ENSG00000004660	CAMKK1	protein_coding	chr17	ENSG00000004660.12	1	0	0	0	0	0	0	0	0	0	0	0	0	0
ENSG00000004700|RECQL	ENSG00000004700	RECQL	protein_coding	chr12	ENSG00000004700.13	1	0	0	0	0	0	0	0	0	0	0	0	0	0
ENSG00000004766|CCDC132	ENSG00000004766	CCDC132	protein_coding	chr7	ENSG00000004766.13	1	0	0	0	0	0	0	0	0	0	0	0	0	0
ENSG00000004776|HSPB6	ENSG00000004776	HSPB6	protein_coding	chr19	ENSG00000004776.9	0	0	0	0	0	0	0	0	0	0	0	0	0	0
ENSG00000004777|ARHGAP33	ENSG00000004777	ARHGAP33	protein_coding	chr19	ENSG00000004777.16	1	0	0	0	0	0	0	0	0	0	0	0	0	0
ENSG00000004779|NDUFAB1	ENSG00000004779	NDUFAB1	protein_coding	chr16	ENSG00000004779.7	1	0	0	0	0	0	0	0	0	0	0	0	0	0
ENSG00000004799|PDK4	ENSG00000004799	PDK4	protein_coding	chr7	ENSG00000004799.7	1	0	0	0	0	0	0	0	0	0	0	0	0	0
ENSG00000004809|SLC22A16	ENSG00000004809	SLC22A16	protein_coding	chr6	ENSG00000004809.11	1	0	0	0	0	0	0	0	0	0	0	0	0	0
ENSG00000004838|ZMYND10	ENSG00000004838	ZMYND10	protein_coding	chr3	ENSG00000004838.11	1	0	0	0	0	0	0	0	0	0	0	0	0	0
ENSG00000004846|ABCB5	ENSG00000004846	ABCB5	protein_coding	chr7	ENSG00000004846.14	1	0	0	0	0	0	0	0	0	0	0	0	0	0
ENSG00000004848|ARX	ENSG00000004848	ARX	protein_coding	chrX	ENSG00000004848.6	1	0	0	0	0	0	0	0	0	0	0	0	0	0
ENSG00000004864|SLC25A13	ENSG00000004864	SLC25A13	protein_coding	chr7	ENSG00000004864.11	1	0	0	0	0	0	0	0	0	0	0	0	0	0
ENSG00000004866|ST7	ENSG00000004866	ST7	protein_coding	chr7	ENSG00000004866.16	1	0	0	0	0	0	0	0	0	0	0	0	0	0
ENSG00000004897|CDC27	ENSG00000004897	CDC27	protein_coding	chr17	ENSG00000004897.9	1	0	0	0	0	0	0	0	0	0	0	0	0	0
ENSG00000004939|SLC4A1	ENSG00000004939	SLC4A1	protein_coding	chr17	ENSG00000004939.11	1	0	0	0	0	0	0	0	0	0	0	0	0	0
ENSG00000004948|CALCR	ENSG00000004948	CALCR	protein_coding	chr7	ENSG00000004948.11	1	0	0	0	0	0	0	0	0	0	0	0	0	0
ENSG00000004961|HCCS	ENSG00000004961	HCCS	protein_coding	chrX	ENSG00000004961.12	1	0	0	0	0	0	0	0	0	0	0	0	0	0
ENSG00000004975|DVL2	ENSG00000004975	DVL2	protein_coding	chr17	ENSG00000004975.9	1	0	0	0	0	0	0	0	0	0	0	0	0	0
ENSG00000005001|PRSS22	ENSG00000005001	PRSS22	protein_coding	chr16	ENSG00000005001.7	1	0	0	0	0	0	0	0	0	0	0	0	0	0
ENSG00000005007|UPF1	ENSG00000005007	UPF1	protein_coding	chr19	ENSG00000005007.10	1	0	0	0	0	0	0	0	0	0	0	0	0	0
ENSG00000005020|SKAP2	ENSG00000005020	SKAP2	protein_coding	chr7	ENSG00000005020.10	1	0	0	0	0	0	0	0	1	0	0	0	1	1
ENSG00000005022|SLC25A5	ENSG00000005022	SLC25A5	protein_coding	chrX	ENSG00000005022.5	1	0	0	0	0	0	0	0	0	0	0	0	0	0
ENSG00000005059|CCDC109B	ENSG00000005059	CCDC109B	protein_coding	chr4	ENSG00000005059.13	1	0	0	0	0	0	0	0	0	0	0	0	0	0
ENSG00000005073|HOXA11	ENSG00000005073	HOXA11	protein_coding	chr7	ENSG00000005073.5	0	0	0	0	0	0	0	0	0	0	0	0	0	0
ENSG00000005075|POLR2J	ENSG00000005075	POLR2J	protein_coding	chr7	ENSG00000005075.13	1	0	0	0	0	0	0	0	0	0	0	0	0	0
ENSG00000005100|DHX33	ENSG00000005100	DHX33	protein_coding	chr17	ENSG00000005100.10	1	0	0	0	0	0	0	0	0	0	0	0	0	0
ENSG00000005102|MEOX1	ENSG00000005102	MEOX1	protein_coding	chr17	ENSG00000005102.10	1	0	0	0	0	0	0	0	0	0	0	0	0	0
ENSG00000005108|THSD7A	ENSG00000005108	THSD7A	protein_coding	chr7	ENSG00000005108.13	1	0	0	0	0	0	0	0	0	0	0	0	0	0
ENSG00000005156|LIG3	ENSG00000005156	LIG3	protein_coding	chr17	ENSG00000005156.9	1	0	0	0	0	0	0	0	0	0	0	0	0	0
ENSG00000005175|RPAP3	ENSG00000005175	RPAP3	protein_coding	chr12	ENSG00000005175.7	1	0	0	0	0	0	0	0	0	0	0	0	0	0
ENSG00000005187|ACSM3	ENSG00000005187	ACSM3	protein_coding	chr16	ENSG00000005187.9	1	0	0	0	0	0	0	0	0	0	0	0	0	0
ENSG00000005189|AC004381.6	ENSG00000005189	AC004381.6	protein_coding	chr16	ENSG00000005189.17	1	0	0	0	0	0	0	0	0	0	0	0	0	0
ENSG00000005194|CIAPIN1	ENSG00000005194	CIAPIN1	protein_coding	chr16	ENSG00000005194.12	1	0	0	0	0	0	0	0	0	0	0	0	0	0
ENSG00000005206|SPPL2B	ENSG00000005206	SPPL2B	protein_coding	chr19	ENSG00000005206.14	1	0	0	0	0	0	0	0	0	1	0	0	1	1
ENSG00000005238|FAM214B	ENSG00000005238	FAM214B	protein_coding	chr9	ENSG00000005238.17	1	0	0	0	0	0	0	0	0	0	0	0	0	0
ENSG00000005243|COPZ2	ENSG00000005243	COPZ2	protein_coding	chr17	ENSG00000005243.7	1	0	0	0	0	0	0	0	0	0	0	0	0	0
ENSG00000005249|PRKAR2B	ENSG00000005249	PRKAR2B	protein_coding	chr7	ENSG00000005249.10	1	0	0	0	0	0	0	0	0	0	0	0	0	0
ENSG00000005302|MSL3	ENSG00000005302	MSL3	protein_coding	chrX	ENSG00000005302.15	1	0	1	0	0	0	0	0	0	0	0	1	0	1
ENSG00000005339|CREBBP	ENSG00000005339	CREBBP	protein_coding	chr16	ENSG00000005339.10	1	1	1	0	0	0	0	0	0	0	0	1	0	1
ENSG00000005379|BZRAP1	ENSG00000005379	BZRAP1	protein_coding	chr17	ENSG00000005379.13	1	0	0	0	0	0	0	0	0	0	0	0	0	0
ENSG00000005381|MPO	ENSG00000005381	MPO	protein_coding	chr17	ENSG00000005381.7	1	0	0	0	0	0	0	0	0	0	0	0	0	0
ENSG00000005421|PON1	ENSG00000005421	PON1	protein_coding	chr7	ENSG00000005421.6	1	0	0	0	0	0	0	0	0	0	0	0	0	0
ENSG00000005436|GCFC2	ENSG00000005436	GCFC2	protein_coding	chr2	ENSG00000005436.11	1	0	0	0	0	0	0	0	0	0	0	0	0	0
ENSG00000005448|WDR54	ENSG00000005448	WDR54	protein_coding	chr2	ENSG00000005448.14	1	0	0	0	0	0	0	0	0	0	0	0	0	0
ENSG00000005469|CROT	ENSG00000005469	CROT	protein_coding	chr7	ENSG00000005469.9	1	0	0	0	0	0	0	0	0	0	0	0	0	0
ENSG00000005471|ABCB4	ENSG00000005471	ABCB4	protein_coding	chr7	ENSG00000005471.13	1	0	0	0	0	0	0	0	0	0	0	0	0	0
ENSG00000005483|KMT2E	ENSG00000005483	KMT2E	protein_coding	chr7	ENSG00000005483.17	1	1	0	0	0	1	1	0	0	0	0	1	1	1
ENSG00000005486|RHBDD2	ENSG00000005486	RHBDD2	protein_coding	chr7	ENSG00000005486.14	1	0	0	0	0	0	0	0	0	0	0	0	0	0
ENSG00000005513|SOX8	ENSG00000005513	SOX8	protein_coding	chr16	ENSG00000005513.9	1	0	0	0	0	0	0	0	0	0	0	0	0	0
ENSG00000005700|IBTK	ENSG00000005700	IBTK	protein_coding	chr6	ENSG00000005700.12	1	0	0	0	0	0	0	0	0	0	0	0	0	0
ENSG00000005801|ZNF195	ENSG00000005801	ZNF195	protein_coding	chr11	ENSG00000005801.14	1	0	0	0	0	0	0	0	0	0	0	0	0	0
ENSG00000005810|MYCBP2	ENSG00000005810	MYCBP2	protein_coding	chr13	ENSG00000005810.15	1	0	0	0	0	0	0	0	0	0	0	0	0	0
ENSG00000005812|FBXL3	ENSG00000005812	FBXL3	protein_coding	chr13	ENSG00000005812.8	1	0	0	0	0	0	0	0	0	0	0	0	0	0
ENSG00000005844|ITGAL	ENSG00000005844	ITGAL	protein_coding	chr16	ENSG00000005844.15	1	0	0	0	0	0	0	0	0	0	0	0	0	0
ENSG00000005882|PDK2	ENSG00000005882	PDK2	protein_coding	chr17	ENSG00000005882.9	1	0	0	0	0	0	0	0	0	0	0	0	0	0
ENSG00000005884|ITGA3	ENSG00000005884	ITGA3	protein_coding	chr17	ENSG00000005884.15	1	0	0	0	0	0	0	0	0	0	0	0	0	0
ENSG00000005889|ZFX	ENSG00000005889	ZFX	protein_coding	chrX	ENSG00000005889.13	1	0	0	0	0	0	0	0	0	0	0	0	0	0
ENSG00000005893|LAMP2	ENSG00000005893	LAMP2	protein_coding	chrX	ENSG00000005893.13	1	0	0	0	0	0	0	0	0	0	0	0	0	0
ENSG00000005961|ITGA2B	ENSG00000005961	ITGA2B	protein_coding	chr17	ENSG00000005961.15	1	0	0	0	0	0	0	0	0	0	0	0	0	0
ENSG00000005981|ASB4	ENSG00000005981	ASB4	protein_coding	chr7	ENSG00000005981.10	1	0	0	0	0	0	0	0	0	0	0	0	0	0
ENSG00000006007|GDE1	ENSG00000006007	GDE1	protein_coding	chr16	ENSG00000006007.9	1	0	0	0	0	0	0	0	0	0	0	0	0	0
ENSG00000006015|C19ORF60	ENSG00000006015	C19ORF60	protein_coding	chr19	ENSG00000006015.15	1	0	0	0	0	0	0	0	0	0	0	0	0	0
ENSG00000006016|CRLF1	ENSG00000006016	CRLF1	protein_coding	chr19	ENSG00000006016.8	1	0	0	0	0	0	0	0	0	0	0	0	0	0
ENSG00000006025|OSBPL7	ENSG00000006025	OSBPL7	protein_coding	chr17	ENSG00000006025.9	1	0	0	0	0	0	0	0	0	0	0	0	0	0
ENSG00000006042|TMEM98	ENSG00000006042	TMEM98	protein_coding	chr17	ENSG00000006042.9	1	0	0	0	0	0	0	0	0	0	0	0	0	0
ENSG00000006047|YBX2	ENSG00000006047	YBX2	protein_coding	chr17	ENSG00000006047.10	1	0	0	0	0	0	0	0	0	0	0	0	0	0
ENSG00000006059|KRT33A	ENSG00000006059	KRT33A	protein_coding	chr17	ENSG00000006059.3	0	0	0	0	0	0	0	0	0	0	0	0	0	0
ENSG00000006062|MAP3K14	ENSG00000006062	MAP3K14	protein_coding	chr17	ENSG00000006062.11	1	0	0	0	0	1	0	0	0	0	0	0	1	1
ENSG00000006071|ABCC8	ENSG00000006071	ABCC8	protein_coding	chr11	ENSG00000006071.9	1	0	0	0	0	0	0	0	0	0	0	0	0	0
ENSG00000006116|CACNG3	ENSG00000006116	CACNG3	protein_coding	chr16	ENSG00000006116.3	1	0	0	0	0	0	0	0	0	0	0	0	0	0
ENSG00000006118|TMEM132A	ENSG00000006118	TMEM132A	protein_coding	chr11	ENSG00000006118.12	1	0	0	0	0	0	0	0	0	0	0	0	0	0
ENSG00000006125|AP2B1	ENSG00000006125	AP2B1	protein_coding	chr17	ENSG00000006125.14	1	0	0	0	0	1	0	0	0	0	0	0	1	1
ENSG00000006128|TAC1	ENSG00000006128	TAC1	protein_coding	chr7	ENSG00000006128.9	1	0	0	0	0	0	0	0	0	0	0	0	0	0
ENSG00000006194|ZNF263	ENSG00000006194	ZNF263	protein_coding	chr16	ENSG00000006194.8	1	0	0	0	0	0	0	0	0	0	0	0	0	0
ENSG00000006210|CX3CL1	ENSG00000006210	CX3CL1	protein_coding	chr16	ENSG00000006210.6	1	0	0	0	0	0	0	0	0	0	0	0	0	0
ENSG00000006282|SPATA20	ENSG00000006282	SPATA20	protein_coding	chr17	ENSG00000006282.17	1	0	0	0	0	0	0	0	0	0	0	0	0	0
ENSG00000006283|CACNA1G	ENSG00000006283	CACNA1G	protein_coding	chr17	ENSG00000006283.15	1	0	0	0	0	0	0	0	0	0	0	0	0	0
ENSG00000006327|TNFRSF12A	ENSG00000006327	TNFRSF12A	protein_coding	chr16	ENSG00000006327.11	1	0	0	0	0	0	0	0	0	0	0	0	0	0
ENSG00000006377|DLX6	ENSG00000006377	DLX6	protein_coding	chr7	ENSG00000006377.10	1	0	0	0	0	0	0	0	0	0	0	0	0	0
ENSG00000006432|MAP3K9	ENSG00000006432	MAP3K9	protein_coding	chr14	ENSG00000006432.13	1	0	0	0	0	0	0	0	0	0	0	0	0	0
ENSG00000006451|RALA	ENSG00000006451	RALA	protein_coding	chr7	ENSG00000006451.5	1	0	0	0	0	0	0	0	0	0	0	0	0	0
ENSG00000006453|BAIAP2L1	ENSG00000006453	BAIAP2L1	protein_coding	chr7	ENSG00000006453.11	1	0	0	0	0	0	0	0	0	0	0	0	0	0
ENSG00000006459|KDM7A	ENSG00000006459	KDM7A	protein_coding	chr7	ENSG00000006459.8	1	0	0	0	0	0	0	0	0	0	0	0	0	0
ENSG00000006468|ETV1	ENSG00000006468	ETV1	protein_coding	chr7	ENSG00000006468.11	1	0	0	0	0	0	0	0	0	0	0	0	0	0
ENSG00000006530|AGK	ENSG00000006530	AGK	protein_coding	chr7	ENSG00000006530.13	1	0	0	0	0	0	0	0	0	0	0	0	0	0
ENSG00000006534|ALDH3B1	ENSG00000006534	ALDH3B1	protein_coding	chr11	ENSG00000006534.13	1	0	0	0	0	0	0	0	0	0	0	0	0	0
ENSG00000006555|TTC22	ENSG00000006555	TTC22	protein_coding	chr1	ENSG00000006555.8	1	0	0	0	0	0	0	0	0	0	0	0	0	0
ENSG00000006576|PHTF2	ENSG00000006576	PHTF2	protein_coding	chr7	ENSG00000006576.14	1	0	0	0	0	0	0	0	0	0	0	0	0	0
ENSG00000006606|CCL26	ENSG00000006606	CCL26	protein_coding	chr7	ENSG00000006606.6	1	0	0	0	0	0	0	0	0	0	0	0	0	0
ENSG00000006607|FARP2	ENSG00000006607	FARP2	protein_coding	chr2	ENSG00000006607.11	1	0	0	0	0	0	0	0	0	0	0	0	0	0
ENSG00000006611|USH1C	ENSG00000006611	USH1C	protein_coding	chr11	ENSG00000006611.13	1	0	0	0	0	0	0	0	0	0	0	0	0	0
ENSG00000006625|GGCT	ENSG00000006625	GGCT	protein_coding	chr7	ENSG00000006625.15	1	0	0	0	0	0	0	0	0	0	0	0	0	0
ENSG00000006634|DBF4	ENSG00000006634	DBF4	protein_coding	chr7	ENSG00000006634.5	1	0	0	0	0	0	0	0	0	0	0	0	0	0
ENSG00000006638|TBXA2R	ENSG00000006638	TBXA2R	protein_coding	chr19	ENSG00000006638.9	1	0	0	0	0	0	0	0	0	0	0	0	0	0
ENSG00000006652|IFRD1	ENSG00000006652	IFRD1	protein_coding	chr7	ENSG00000006652.11	1	0	0	0	0	0	0	0	0	0	0	0	0	0
ENSG00000006659|LGALS14	ENSG00000006659	LGALS14	protein_coding	chr19	ENSG00000006659.10	0	0	0	0	0	0	0	0	0	0	0	0	0	0
ENSG00000006695|COX10	ENSG00000006695	COX10	protein_coding	chr17	ENSG00000006695.8	1	0	0	0	0	0	0	0	0	0	0	0	0	0
ENSG00000006704|GTF2IRD1	ENSG00000006704	GTF2IRD1	protein_coding	chr7	ENSG00000006704.8	1	0	0	0	0	0	0	0	0	0	0	0	0	0
ENSG00000006712|PAF1	ENSG00000006712	PAF1	protein_coding	chr19	ENSG00000006712.12	1	0	0	0	0	0	0	0	0	0	0	0	0	0
ENSG00000006715|VPS41	ENSG00000006715	VPS41	protein_coding	chr7	ENSG00000006715.13	1	0	0	0	0	0	0	0	0	0	0	0	0	0
ENSG00000006740|ARHGAP44	ENSG00000006740	ARHGAP44	protein_coding	chr17	ENSG00000006740.14	1	0	0	0	0	0	0	0	0	0	0	0	0	0
ENSG00000006744|ELAC2	ENSG00000006744	ELAC2	protein_coding	chr17	ENSG00000006744.16	1	0	0	0	0	0	0	0	0	0	0	0	0	0
ENSG00000006747|SCIN	ENSG00000006747	SCIN	protein_coding	chr7	ENSG00000006747.12	1	0	0	0	0	0	0	0	0	0	0	0	0	0
ENSG00000006756|ARSD	ENSG00000006756	ARSD	protein_coding	chrX	ENSG00000006756.13	1	0	0	0	0	0	0	0	0	0	0	0	0	0
ENSG00000006757|PNPLA4	ENSG00000006757	PNPLA4	protein_coding	chrX	ENSG00000006757.9	1	0	0	0	0	0	0	0	0	0	0	0	0	0
ENSG00000006788|MYH13	ENSG00000006788	MYH13	protein_coding	chr17	ENSG00000006788.10	1	0	0	0	0	0	0	0	0	0	0	0	0	0
ENSG00000006831|ADIPOR2	ENSG00000006831	ADIPOR2	protein_coding	chr12	ENSG00000006831.9	1	0	0	0	0	0	0	0	0	0	0	0	0	0
ENSG00000006837|CDKL3	ENSG00000006837	CDKL3	protein_coding	chr5	ENSG00000006837.9	0	0	0	0	0	0	0	0	0	0	0	0	0	0
ENSG00000007001|UPP2	ENSG00000007001	UPP2	protein_coding	chr2	ENSG00000007001.10	1	0	0	0	0	0	0	0	0	0	0	0	0	0
ENSG00000007038|PRSS21	ENSG00000007038	PRSS21	protein_coding	chr16	ENSG00000007038.8	0	0	0	0	0	0	0	0	0	0	0	0	0	0
ENSG00000007047|MARK4	ENSG00000007047	MARK4	protein_coding	chr19	ENSG00000007047.12	1	0	0	0	0	0	0	0	0	0	1	0	1	1
ENSG00000007062|PROM1	ENSG00000007062	PROM1	protein_coding	chr4	ENSG00000007062.9	1	0	0	0	0	0	0	0	0	0	0	0	0	0
ENSG00000007080|CCDC124	ENSG00000007080	CCDC124	protein_coding	chr19	ENSG00000007080.8	1	0	0	0	0	0	0	0	0	0	0	0	0	0
ENSG00000007129|CEACAM21	ENSG00000007129	CEACAM21	protein_coding	chr19	ENSG00000007129.15	1	0	0	0	0	0	0	0	0	0	0	0	0	0
ENSG00000007168|PAFAH1B1	ENSG00000007168	PAFAH1B1	protein_coding	chr17	ENSG00000007168.10	1	0	0	0	0	0	0	0	0	0	0	0	0	0
ENSG00000007171|NOS2	ENSG00000007171	NOS2	protein_coding	chr17	ENSG00000007171.14	1	0	0	0	0	0	0	0	0	0	0	0	0	0
ENSG00000007174|DNAH9	ENSG00000007174	DNAH9	protein_coding	chr17	ENSG00000007174.15	1	0	0	0	0	0	0	0	0	0	0	0	0	0
ENSG00000007202|KIAA0100	ENSG00000007202	KIAA0100	protein_coding	chr17	ENSG00000007202.12	1	0	0	0	0	0	0	0	0	0	0	0	0	0
ENSG00000007216|SLC13A2	ENSG00000007216	SLC13A2	protein_coding	chr17	ENSG00000007216.12	1	0	0	0	0	0	0	0	0	0	0	0	0	0
ENSG00000007237|GAS7	ENSG00000007237	GAS7	protein_coding	chr17	ENSG00000007237.16	1	0	0	0	0	0	0	0	0	0	0	0	0	0
ENSG00000007255|TRAPPC6A	ENSG00000007255	TRAPPC6A	protein_coding	chr19	ENSG00000007255.8	1	0	0	0	0	0	0	0	0	0	1	0	1	1
ENSG00000007264|MATK	ENSG00000007264	MATK	protein_coding	chr19	ENSG00000007264.11	1	0	0	0	0	0	0	0	0	0	0	0	0	0
ENSG00000007306|CEACAM7	ENSG00000007306	CEACAM7	protein_coding	chr19	ENSG00000007306.12	1	0	0	0	0	0	0	0	0	0	0	0	0	0
ENSG00000007312|CD79B	ENSG00000007312	CD79B	protein_coding	chr17	ENSG00000007312.10	0	0	0	0	0	0	0	0	0	0	0	0	0	0
ENSG00000007314|SCN4A	ENSG00000007314	SCN4A	protein_coding	chr17	ENSG00000007314.9	1	0	0	0	0	0	0	0	0	0	0	0	0	0
ENSG00000007341|ST7L	ENSG00000007341	ST7L	protein_coding	chr1	ENSG00000007341.16	1	0	0	0	0	0	0	0	0	0	0	0	0	0
ENSG00000007350|TKTL1	ENSG00000007350	TKTL1	protein_coding	chrX	ENSG00000007350.14	1	0	0	0	0	0	0	0	0	0	0	0	0	0
ENSG00000007372|PAX6	ENSG00000007372	PAX6	protein_coding	chr11	ENSG00000007372.18	1	0	0	0	0	0	0	0	0	0	0	0	0	0
ENSG00000007376|RPUSD1	ENSG00000007376	RPUSD1	protein_coding	chr16	ENSG00000007376.5	1	0	0	0	0	0	0	0	0	0	0	0	0	0
ENSG00000007384|RHBDF1	ENSG00000007384	RHBDF1	protein_coding	chr16	ENSG00000007384.13	1	0	0	0	0	0	0	0	0	0	0	0	0	0
ENSG00000007392|LUC7L	ENSG00000007392	LUC7L	protein_coding	chr16	ENSG00000007392.14	1	0	0	0	0	0	0	0	0	0	0	0	0	0
ENSG00000007402|CACNA2D2	ENSG00000007402	CACNA2D2	protein_coding	chr3	ENSG00000007402.9	1	0	0	0	0	1	0	0	0	0	0	0	1	1
ENSG00000007516|BAIAP3	ENSG00000007516	BAIAP3	protein_coding	chr16	ENSG00000007516.11	1	0	0	0	0	0	0	0	0	0	0	0	0	0
ENSG00000007520|TSR3	ENSG00000007520	TSR3	protein_coding	chr16	ENSG00000007520.3	1	0	0	0	0	0	0	0	0	0	0	0	0	0
ENSG00000007541|PIGQ	ENSG00000007541	PIGQ	protein_coding	chr16	ENSG00000007541.12	1	0	0	0	0	0	0	0	0	0	0	0	0	0
ENSG00000007545|CRAMP1L	ENSG00000007545	CRAMP1L	protein_coding	chr16	ENSG00000007545.13	1	0	0	0	0	0	0	0	0	0	0	0	0	0
ENSG00000007866|TEAD3	ENSG00000007866	TEAD3	protein_coding	chr6	ENSG00000007866.16	1	0	0	0	0	0	0	0	0	0	0	0	0	0
ENSG00000007908|SELE	ENSG00000007908	SELE	protein_coding	chr1	ENSG00000007908.13	1	0	0	0	0	0	0	0	0	0	0	0	0	0
ENSG00000007923|DNAJC11	ENSG00000007923	DNAJC11	protein_coding	chr1	ENSG00000007923.13	1	0	0	0	0	0	0	0	0	0	0	0	0	0
ENSG00000007933|FMO3	ENSG00000007933	FMO3	protein_coding	chr1	ENSG00000007933.10	1	0	0	0	0	0	0	0	0	0	0	0	0	0
ENSG00000007944|MYLIP	ENSG00000007944	MYLIP	protein_coding	chr6	ENSG00000007944.12	1	0	0	0	0	0	0	0	0	0	0	0	0	0
ENSG00000007952|NOX1	ENSG00000007952	NOX1	protein_coding	chrX	ENSG00000007952.15	1	0	0	0	0	0	0	0	0	0	0	0	0	0
ENSG00000007968|E2F2	ENSG00000007968	E2F2	protein_coding	chr1	ENSG00000007968.6	1	0	0	0	0	0	0	0	0	0	0	0	0	0
ENSG00000008018|PSMB1	ENSG00000008018	PSMB1	protein_coding	chr6	ENSG00000008018.8	1	0	0	0	0	0	0	0	0	0	0	0	0	0
ENSG00000008056|SYN1	ENSG00000008056	SYN1	protein_coding	chrX	ENSG00000008056.10	1	0	0	0	0	0	0	0	0	0	0	0	0	0
ENSG00000008083|JARID2	ENSG00000008083	JARID2	protein_coding	chr6	ENSG00000008083.11	1	0	0	0	0	0	0	0	0	0	0	0	0	0
ENSG00000008086|CDKL5	ENSG00000008086	CDKL5	protein_coding	chrX	ENSG00000008086.8	1	0	1	1	0	0	0	0	0	0	0	1	0	1
ENSG00000008118|CAMK1G	ENSG00000008118	CAMK1G	protein_coding	chr1	ENSG00000008118.7	1	0	0	0	0	0	0	0	0	0	0	0	0	0
ENSG00000008128|CDK11A	ENSG00000008128	CDK11A	protein_coding	chr1	ENSG00000008128.20	0	0	0	0	0	0	0	0	0	0	0	0	0	0
ENSG00000008130|NADK	ENSG00000008130	NADK	protein_coding	chr1	ENSG00000008130.13	1	0	0	0	0	0	0	0	0	0	0	0	0	0
ENSG00000008196|TFAP2B	ENSG00000008196	TFAP2B	protein_coding	chr6	ENSG00000008196.10	1	0	0	0	0	0	0	0	0	0	0	0	0	0
ENSG00000008197|TFAP2D	ENSG00000008197	TFAP2D	protein_coding	chr6	ENSG00000008197.4	1	0	0	0	0	0	0	0	0	0	0	0	0	0
ENSG00000008226|DLEC1	ENSG00000008226	DLEC1	protein_coding	chr3	ENSG00000008226.17	1	0	0	0	0	0	0	0	0	0	0	0	0	0
ENSG00000008256|CYTH3	ENSG00000008256	CYTH3	protein_coding	chr7	ENSG00000008256.13	1	0	0	0	0	0	0	0	0	0	0	0	0	0
ENSG00000008277|ADAM22	ENSG00000008277	ADAM22	protein_coding	chr7	ENSG00000008277.12	1	0	0	0	0	0	0	0	0	0	0	0	0	0
ENSG00000008282|SYPL1	ENSG00000008282	SYPL1	protein_coding	chr7	ENSG00000008282.5	1	0	0	0	0	0	0	0	0	0	0	0	0	0
ENSG00000008283|CYB561	ENSG00000008283	CYB561	protein_coding	chr17	ENSG00000008283.13	1	0	0	0	0	0	0	0	0	0	0	0	0	0
ENSG00000008294|SPAG9	ENSG00000008294	SPAG9	protein_coding	chr17	ENSG00000008294.18	1	0	0	0	0	0	0	0	0	0	0	0	0	0
ENSG00000008300|CELSR3	ENSG00000008300	CELSR3	protein_coding	chr3	ENSG00000008300.12	1	0	0	0	0	1	0	0	0	0	0	0	1	1
ENSG00000008311|AASS	ENSG00000008311	AASS	protein_coding	chr7	ENSG00000008311.12	1	0	0	0	0	0	0	0	0	0	0	0	0	0
ENSG00000008323|PLEKHG6	ENSG00000008323	PLEKHG6	protein_coding	chr12	ENSG00000008323.13	1	0	0	0	0	0	0	0	0	0	0	0	0	0
ENSG00000008324|SS18L2	ENSG00000008324	SS18L2	protein_coding	chr3	ENSG00000008324.8	1	0	0	0	0	0	0	0	0	0	0	0	0	0
ENSG00000008382|MPND	ENSG00000008382	MPND	protein_coding	chr19	ENSG00000008382.13	1	0	0	0	0	0	0	0	0	0	0	0	0	0
ENSG00000008394|MGST1	ENSG00000008394	MGST1	protein_coding	chr12	ENSG00000008394.10	1	0	0	0	0	0	0	0	0	0	0	0	0	0
ENSG00000008405|CRY1	ENSG00000008405	CRY1	protein_coding	chr12	ENSG00000008405.9	1	0	0	0	0	0	0	0	0	0	0	0	0	0
ENSG00000008438|PGLYRP1	ENSG00000008438	PGLYRP1	protein_coding	chr19	ENSG00000008438.4	0	0	0	0	0	0	0	0	0	0	0	0	0	0
ENSG00000008441|NFIX	ENSG00000008441	NFIX	protein_coding	chr19	ENSG00000008441.14	1	0	1	0	0	1	0	0	0	0	0	1	1	1
ENSG00000008513|ST3GAL1	ENSG00000008513	ST3GAL1	protein_coding	chr8	ENSG00000008513.12	1	0	0	0	0	0	0	0	0	0	0	0	0	0
ENSG00000008516|MMP25	ENSG00000008516	MMP25	protein_coding	chr16	ENSG00000008516.14	1	0	0	0	0	0	0	0	0	0	0	0	0	0
ENSG00000008517|IL32	ENSG00000008517	IL32	protein_coding	chr16	ENSG00000008517.14	1	0	0	0	0	0	0	0	0	0	0	0	0	0
ENSG00000008710|PKD1	ENSG00000008710	PKD1	protein_coding	chr16	ENSG00000008710.15	1	0	0	0	0	0	0	0	0	0	0	0	0	0
ENSG00000008735|MAPK8IP2	ENSG00000008735	MAPK8IP2	protein_coding	chr22	ENSG00000008735.12	1	0	0	0	0	0	0	0	0	0	0	0	0	0
ENSG00000008838|MED24	ENSG00000008838	MED24	protein_coding	chr17	ENSG00000008838.15	1	0	0	0	0	0	0	0	0	0	0	0	0	0
ENSG00000008853|RHOBTB2	ENSG00000008853	RHOBTB2	protein_coding	chr8	ENSG00000008853.14	1	0	0	0	0	0	0	0	0	0	0	0	0	0
ENSG00000008869|HEATR5B	ENSG00000008869	HEATR5B	protein_coding	chr2	ENSG00000008869.9	1	0	0	0	0	0	0	0	0	0	0	0	0	0
ENSG00000008952|SEC62	ENSG00000008952	SEC62	protein_coding	chr3	ENSG00000008952.14	1	0	0	0	0	0	0	0	0	0	0	0	0	0
ENSG00000008988|RPS20	ENSG00000008988	RPS20	protein_coding	chr8	ENSG00000008988.7	1	0	0	0	0	0	0	0	0	0	0	0	0	0
ENSG00000009307|CSDE1	ENSG00000009307	CSDE1	protein_coding	chr1	ENSG00000009307.13	1	0	0	0	0	0	0	0	0	0	0	0	0	0
ENSG00000009335|UBE3C	ENSG00000009335	UBE3C	protein_coding	chr7	ENSG00000009335.15	1	0	0	0	0	0	0	0	0	0	0	0	0	0
ENSG00000009413|REV3L	ENSG00000009413	REV3L	protein_coding	chr6	ENSG00000009413.13	1	0	0	0	0	0	0	0	0	0	0	0	0	0
ENSG00000009694|TENM1	ENSG00000009694	TENM1	protein_coding	chrX	ENSG00000009694.11	1	0	0	0	0	0	0	0	0	0	0	0	0	0
ENSG00000009709|PAX7	ENSG00000009709	PAX7	protein_coding	chr1	ENSG00000009709.9	1	0	0	0	0	0	0	0	0	0	0	0	0	0
ENSG00000009724|MASP2	ENSG00000009724	MASP2	protein_coding	chr1	ENSG00000009724.14	1	0	0	0	0	0	0	0	0	0	0	0	0	0
ENSG00000009765|IYD	ENSG00000009765	IYD	protein_coding	chr6	ENSG00000009765.12	1	0	0	0	0	0	0	0	0	0	0	0	0	0
ENSG00000009780|FAM76A	ENSG00000009780	FAM76A	protein_coding	chr1	ENSG00000009780.13	1	0	0	0	0	0	0	0	0	0	0	0	0	0
ENSG00000009790|TRAF3IP3	ENSG00000009790	TRAF3IP3	protein_coding	chr1	ENSG00000009790.12	1	0	0	0	0	0	0	0	0	0	0	0	0	0
ENSG00000009830|POMT2	ENSG00000009830	POMT2	protein_coding	chr14	ENSG00000009830.9	1	0	0	0	0	0	0	0	0	0	0	0	0	0
ENSG00000009844|VTA1	ENSG00000009844	VTA1	protein_coding	chr6	ENSG00000009844.13	1	0	0	0	0	0	0	0	0	0	0	0	0	0
ENSG00000009950|MLXIPL	ENSG00000009950	MLXIPL	protein_coding	chr7	ENSG00000009950.13	1	0	0	0	0	0	0	0	0	0	0	0	0	0
ENSG00000009954|BAZ1B	ENSG00000009954	BAZ1B	protein_coding	chr7	ENSG00000009954.8	1	0	0	0	0	0	0	0	0	0	0	0	0	0
ENSG00000010017|RANBP9	ENSG00000010017	RANBP9	protein_coding	chr6	ENSG00000010017.11	1	0	0	0	0	0	0	0	0	0	0	0	0	0
ENSG00000010030|ETV7	ENSG00000010030	ETV7	protein_coding	chr6	ENSG00000010030.11	1	0	0	0	0	0	0	0	0	0	0	0	0	0
ENSG00000010072|SPRTN	ENSG00000010072	SPRTN	protein_coding	chr1	ENSG00000010072.13	1	0	0	0	0	0	0	0	0	0	0	0	0	0
ENSG00000010165|METTL13	ENSG00000010165	METTL13	protein_coding	chr1	ENSG00000010165.17	1	0	0	0	0	0	0	0	0	0	0	0	0	0
ENSG00000010219|DYRK4	ENSG00000010219	DYRK4	protein_coding	chr12	ENSG00000010219.11	1	0	0	0	0	0	0	0	0	0	0	0	0	0
ENSG00000010244|ZNF207	ENSG00000010244	ZNF207	protein_coding	chr17	ENSG00000010244.14	1	0	0	0	0	0	0	0	0	0	0	0	0	0
ENSG00000010256|UQCRC1	ENSG00000010256	UQCRC1	protein_coding	chr3	ENSG00000010256.8	1	0	0	0	0	1	0	0	0	0	0	0	1	1
ENSG00000010270|STARD3NL	ENSG00000010270	STARD3NL	protein_coding	chr7	ENSG00000010270.11	1	0	0	0	0	0	0	0	0	0	0	0	0	0
ENSG00000010278|CD9	ENSG00000010278	CD9	protein_coding	chr12	ENSG00000010278.9	1	0	0	0	0	0	0	0	0	0	0	0	0	0
ENSG00000010282|HHATL	ENSG00000010282	HHATL	protein_coding	chr3	ENSG00000010282.12	0	0	0	0	0	0	0	0	0	0	0	0	0	0
ENSG00000010292|NCAPD2	ENSG00000010292	NCAPD2	protein_coding	chr12	ENSG00000010292.10	1	0	0	0	0	0	0	0	0	0	0	0	0	0
ENSG00000010295|IFFO1	ENSG00000010295	IFFO1	protein_coding	chr12	ENSG00000010295.17	1	0	0	0	0	0	0	0	0	0	0	0	0	0
ENSG00000010310|GIPR	ENSG00000010310	GIPR	protein_coding	chr19	ENSG00000010310.6	1	0	0	0	0	0	0	0	0	0	0	0	0	0
ENSG00000010318|PHF7	ENSG00000010318	PHF7	protein_coding	chr3	ENSG00000010318.17	1	0	0	0	0	0	0	0	0	0	0	0	0	0
ENSG00000010319|SEMA3G	ENSG00000010319	SEMA3G	protein_coding	chr3	ENSG00000010319.4	1	0	0	0	0	0	0	0	0	0	0	0	0	0
ENSG00000010322|NISCH	ENSG00000010322	NISCH	protein_coding	chr3	ENSG00000010322.13	1	0	0	0	0	0	0	0	0	0	0	0	0	0
ENSG00000010327|STAB1	ENSG00000010327	STAB1	protein_coding	chr3	ENSG00000010327.8	1	0	0	0	0	0	0	0	0	0	0	0	0	0
ENSG00000010361|FUZ	ENSG00000010361	FUZ	protein_coding	chr19	ENSG00000010361.11	1	0	0	0	0	0	0	0	0	0	0	0	0	0
ENSG00000010379|SLC6A13	ENSG00000010379	SLC6A13	protein_coding	chr12	ENSG00000010379.13	1	0	0	0	0	0	0	0	0	0	0	0	0	0
ENSG00000010404|IDS	ENSG00000010404	IDS	protein_coding	chrX	ENSG00000010404.15	1	0	0	0	0	0	0	0	0	0	0	0	0	0
ENSG00000010438|PRSS3	ENSG00000010438	PRSS3	protein_coding	chr9	ENSG00000010438.14	1	0	0	0	0	0	0	0	0	0	0	0	0	0
ENSG00000010539|ZNF200	ENSG00000010539	ZNF200	protein_coding	chr16	ENSG00000010539.9	1	0	0	0	0	0	0	0	0	0	0	0	0	0
ENSG00000010610|CD4	ENSG00000010610	CD4	protein_coding	chr12	ENSG00000010610.7	1	0	0	0	0	0	0	0	0	0	0	0	0	0
ENSG00000010626|LRRC23	ENSG00000010626	LRRC23	protein_coding	chr12	ENSG00000010626.12	1	0	0	0	0	0	0	0	0	0	0	0	0	0
ENSG00000010671|BTK	ENSG00000010671	BTK	protein_coding	chrX	ENSG00000010671.13	1	0	0	0	0	0	0	0	0	0	0	0	0	0
ENSG00000010704|HFE	ENSG00000010704	HFE	protein_coding	chr6	ENSG00000010704.16	1	0	0	0	0	0	0	0	0	0	0	0	0	0
ENSG00000010803|SCMH1	ENSG00000010803	SCMH1	protein_coding	chr1	ENSG00000010803.14	1	0	0	0	0	0	0	0	0	0	0	0	0	0
ENSG00000010810|FYN	ENSG00000010810	FYN	protein_coding	chr6	ENSG00000010810.15	1	0	0	0	0	0	0	0	0	0	0	0	0	0
ENSG00000010818|HIVEP2	ENSG00000010818	HIVEP2	protein_coding	chr6	ENSG00000010818.6	1	0	0	0	0	0	0	0	0	0	0	0	0	0
ENSG00000010932|FMO1	ENSG00000010932	FMO1	protein_coding	chr1	ENSG00000010932.13	1	0	0	0	0	0	0	0	0	0	0	0	0	0
ENSG00000011007|TCEB3	ENSG00000011007	TCEB3	protein_coding	chr1	ENSG00000011007.10	1	0	0	0	0	0	0	0	0	0	0	0	0	0
ENSG00000011009|LYPLA2	ENSG00000011009	LYPLA2	protein_coding	chr1	ENSG00000011009.8	1	0	0	0	0	0	0	0	0	0	0	0	0	0
ENSG00000011021|CLCN6	ENSG00000011021	CLCN6	protein_coding	chr1	ENSG00000011021.19	1	0	0	0	0	0	0	0	0	0	0	0	0	0
ENSG00000011028|MRC2	ENSG00000011028	MRC2	protein_coding	chr17	ENSG00000011028.11	1	0	0	0	0	0	0	0	0	0	0	0	0	0
ENSG00000011052|NME2	ENSG00000011052	NME2	protein_coding	chr17	ENSG00000011052.19	1	0	0	0	0	0	0	0	0	0	0	0	0	0
ENSG00000011083|SLC6A7	ENSG00000011083	SLC6A7	protein_coding	chr5	ENSG00000011083.6	1	0	0	0	0	0	0	0	0	0	0	0	0	0
ENSG00000011105|TSPAN9	ENSG00000011105	TSPAN9	protein_coding	chr12	ENSG00000011105.9	1	0	0	0	0	0	0	0	0	0	0	0	0	0
ENSG00000011114|BTBD7	ENSG00000011114	BTBD7	protein_coding	chr14	ENSG00000011114.12	1	0	0	0	0	0	0	0	0	0	0	0	0	0
ENSG00000011132|APBA3	ENSG00000011132	APBA3	protein_coding	chr19	ENSG00000011132.9	1	0	0	0	0	0	0	0	0	0	0	0	0	0
ENSG00000011143|MKS1	ENSG00000011143	MKS1	protein_coding	chr17	ENSG00000011143.14	1	0	0	0	0	0	0	0	0	0	0	0	0	0
ENSG00000011198|ABHD5	ENSG00000011198	ABHD5	protein_coding	chr3	ENSG00000011198.5	1	0	0	0	0	0	0	0	0	0	0	0	0	0
ENSG00000011201|KAL1	ENSG00000011201	KAL1	protein_coding	chrX	ENSG00000011201.8	1	0	0	0	0	0	0	0	0	0	0	0	0	0
ENSG00000011243|AKAP8L	ENSG00000011243	AKAP8L	protein_coding	chr19	ENSG00000011243.15	1	0	0	0	0	0	0	0	0	0	0	0	0	0
ENSG00000011258|MBTD1	ENSG00000011258	MBTD1	protein_coding	chr17	ENSG00000011258.13	1	0	0	0	0	0	0	0	0	0	0	0	0	0
ENSG00000011260|UTP18	ENSG00000011260	UTP18	protein_coding	chr17	ENSG00000011260.11	1	0	0	0	0	0	0	0	0	0	0	0	0	0
ENSG00000011275|RNF216	ENSG00000011275	RNF216	protein_coding	chr7	ENSG00000011275.16	1	0	0	0	0	0	0	0	0	0	0	0	0	0
ENSG00000011295|TTC19	ENSG00000011295	TTC19	protein_coding	chr17	ENSG00000011295.13	1	0	0	0	0	0	0	0	0	0	0	0	0	0
ENSG00000011304|PTBP1	ENSG00000011304	PTBP1	protein_coding	chr19	ENSG00000011304.14	1	0	0	0	0	0	0	0	0	0	0	0	0	0
ENSG00000011332|DPF1	ENSG00000011332	DPF1	protein_coding	chr19	ENSG00000011332.17	1	0	0	0	0	0	0	0	0	0	0	0	0	0
ENSG00000011347|SYT7	ENSG00000011347	SYT7	protein_coding	chr11	ENSG00000011347.7	1	0	0	0	0	1	0	0	0	0	0	0	1	1
ENSG00000011376|LARS2	ENSG00000011376	LARS2	protein_coding	chr3	ENSG00000011376.7	1	0	0	0	0	0	0	0	0	0	0	0	0	0
ENSG00000011405|PIK3C2A	ENSG00000011405	PIK3C2A	protein_coding	chr11	ENSG00000011405.11	1	0	0	0	0	0	0	0	0	0	0	0	0	0
ENSG00000011422|PLAUR	ENSG00000011422	PLAUR	protein_coding	chr19	ENSG00000011422.9	1	0	0	0	0	0	0	0	0	0	0	0	0	0
ENSG00000011426|ANLN	ENSG00000011426	ANLN	protein_coding	chr7	ENSG00000011426.8	1	0	0	0	0	0	0	0	0	0	0	0	0	0
ENSG00000011451|WIZ	ENSG00000011451	WIZ	protein_coding	chr19	ENSG00000011451.15	1	0	0	0	0	0	0	0	0	0	0	0	0	0
ENSG00000011454|RABGAP1	ENSG00000011454	RABGAP1	protein_coding	chr9	ENSG00000011454.14	1	0	0	0	0	0	0	0	0	0	0	0	0	0
ENSG00000011465|DCN	ENSG00000011465	DCN	protein_coding	chr12	ENSG00000011465.14	1	0	0	0	0	0	0	0	0	0	0	0	0	0
ENSG00000011478|QPCTL	ENSG00000011478	QPCTL	protein_coding	chr19	ENSG00000011478.9	1	0	0	0	0	0	0	0	0	0	0	0	0	0
ENSG00000011485|PPP5C	ENSG00000011485	PPP5C	protein_coding	chr19	ENSG00000011485.12	1	1	0	0	0	0	0	0	0	0	0	1	0	1
ENSG00000011523|CEP68	ENSG00000011523	CEP68	protein_coding	chr2	ENSG00000011523.11	1	0	0	0	0	0	0	0	0	0	0	0	0	0
ENSG00000011566|MAP4K3	ENSG00000011566	MAP4K3	protein_coding	chr2	ENSG00000011566.12	1	0	0	0	0	0	0	0	0	0	0	0	0	0
ENSG00000011590|ZBTB32	ENSG00000011590	ZBTB32	protein_coding	chr19	ENSG00000011590.11	0	0	0	0	0	0	0	0	0	0	0	0	0	0
ENSG00000011600|TYROBP	ENSG00000011600	TYROBP	protein_coding	chr19	ENSG00000011600.9	1	0	0	0	0	0	0	0	0	0	0	0	0	0
ENSG00000011638|TMEM159	ENSG00000011638	TMEM159	protein_coding	chr16	ENSG00000011638.8	1	0	0	0	0	0	0	0	0	0	0	0	0	0
ENSG00000011677|GABRA3	ENSG00000011677	GABRA3	protein_coding	chrX	ENSG00000011677.10	1	0	0	0	0	0	0	0	0	0	0	0	0	0
ENSG00000012048|BRCA1	ENSG00000012048	BRCA1	protein_coding	chr17	ENSG00000012048.17	1	0	0	0	0	0	0	0	0	0	0	0	0	0
ENSG00000012061|ERCC1	ENSG00000012061	ERCC1	protein_coding	chr19	ENSG00000012061.13	1	0	0	0	0	0	0	0	0	0	0	0	0	0
ENSG00000012124|CD22	ENSG00000012124	CD22	protein_coding	chr19	ENSG00000012124.12	1	0	0	0	0	0	0	0	0	0	0	0	0	0
ENSG00000012171|SEMA3B	ENSG00000012171	SEMA3B	protein_coding	chr3	ENSG00000012171.15	1	0	0	0	0	1	0	0	0	0	0	0	1	1
ENSG00000012174|MBTPS2	ENSG00000012174	MBTPS2	protein_coding	chrX	ENSG00000012174.9	1	0	0	0	0	0	0	0	0	0	0	0	0	0
ENSG00000012211|PRICKLE3	ENSG00000012211	PRICKLE3	protein_coding	chrX	ENSG00000012211.10	1	0	0	0	0	0	0	0	0	0	0	0	0	0
ENSG00000012223|LTF	ENSG00000012223	LTF	protein_coding	chr3	ENSG00000012223.10	1	0	0	0	0	0	0	0	0	0	0	0	0	0
ENSG00000012232|EXTL3	ENSG00000012232	EXTL3	protein_coding	chr8	ENSG00000012232.6	1	0	0	0	0	0	0	0	0	0	0	0	0	0
ENSG00000012504|NR1H4	ENSG00000012504	NR1H4	protein_coding	chr12	ENSG00000012504.11	1	0	0	0	0	0	0	0	0	0	0	0	0	0
ENSG00000012660|ELOVL5	ENSG00000012660	ELOVL5	protein_coding	chr6	ENSG00000012660.11	1	0	0	0	0	0	0	0	0	0	0	0	0	0
ENSG00000012779|ALOX5	ENSG00000012779	ALOX5	protein_coding	chr10	ENSG00000012779.8	1	0	0	0	0	0	0	0	0	0	0	0	0	0
ENSG00000012817|KDM5D	ENSG00000012817	KDM5D	protein_coding	chrY	ENSG00000012817.13	1	0	0	0	0	0	0	0	0	0	0	0	0	0
ENSG00000012822|CALCOCO1	ENSG00000012822	CALCOCO1	protein_coding	chr12	ENSG00000012822.13	1	0	0	0	0	0	0	0	0	0	0	0	0	0
ENSG00000012963|UBR7	ENSG00000012963	UBR7	protein_coding	chr14	ENSG00000012963.11	1	0	0	0	0	0	0	0	0	0	0	0	0	0
ENSG00000012983|MAP4K5	ENSG00000012983	MAP4K5	protein_coding	chr14	ENSG00000012983.9	1	0	0	0	0	0	0	0	0	0	0	0	0	0
ENSG00000013016|EHD3	ENSG00000013016	EHD3	protein_coding	chr2	ENSG00000013016.12	1	0	0	0	0	0	0	0	0	0	0	0	0	0
ENSG00000013275|PSMC4	ENSG00000013275	PSMC4	protein_coding	chr19	ENSG00000013275.5	1	0	0	0	0	0	0	0	0	0	0	0	0	0
ENSG00000013288|MAN2B2	ENSG00000013288	MAN2B2	protein_coding	chr4	ENSG00000013288.6	1	0	0	0	0	0	0	0	0	0	0	0	0	0
ENSG00000013293|SLC7A14	ENSG00000013293	SLC7A14	protein_coding	chr3	ENSG00000013293.5	1	0	0	0	0	0	0	0	0	0	0	0	0	0
ENSG00000013297|CLDN11	ENSG00000013297	CLDN11	protein_coding	chr3	ENSG00000013297.8	1	0	0	0	0	0	0	0	0	0	0	0	0	0
ENSG00000013306|SLC25A39	ENSG00000013306	SLC25A39	protein_coding	chr17	ENSG00000013306.13	1	0	0	0	0	0	0	0	0	0	0	0	0	0
ENSG00000013364|MVP	ENSG00000013364	MVP	protein_coding	chr16	ENSG00000013364.16	1	0	0	0	0	0	0	0	0	0	0	0	0	0
ENSG00000013374|NUB1	ENSG00000013374	NUB1	protein_coding	chr7	ENSG00000013374.13	1	0	0	0	0	0	0	0	0	0	0	0	0	0
ENSG00000013375|PGM3	ENSG00000013375	PGM3	protein_coding	chr6	ENSG00000013375.13	1	0	0	0	0	0	0	0	0	0	0	0	0	0
ENSG00000013392|RWDD2A	ENSG00000013392	RWDD2A	protein_coding	chr6	ENSG00000013392.7	1	0	0	0	0	0	0	0	0	0	0	0	0	0
ENSG00000013441|CLK1	ENSG00000013441	CLK1	protein_coding	chr2	ENSG00000013441.13	1	0	0	0	0	0	0	0	0	0	0	0	0	0
ENSG00000013503|POLR3B	ENSG00000013503	POLR3B	protein_coding	chr12	ENSG00000013503.7	1	0	0	0	0	0	0	0	0	0	0	0	0	0
ENSG00000013523|ANGEL1	ENSG00000013523	ANGEL1	protein_coding	chr14	ENSG00000013523.7	1	0	0	0	0	0	0	0	0	0	0	0	0	0
ENSG00000013561|RNF14	ENSG00000013561	RNF14	protein_coding	chr5	ENSG00000013561.15	1	0	0	0	0	0	0	0	0	0	0	0	0	0
ENSG00000013563|DNASE1L1	ENSG00000013563	DNASE1L1	protein_coding	chrX	ENSG00000013563.11	1	0	0	0	0	0	0	0	0	0	0	0	0	0
ENSG00000013573|DDX11	ENSG00000013573	DDX11	protein_coding	chr12	ENSG00000013573.14	1	0	0	0	0	0	0	0	0	0	0	0	0	0
ENSG00000013583|HEBP1	ENSG00000013583	HEBP1	protein_coding	chr12	ENSG00000013583.6	1	0	0	0	0	0	0	0	0	0	0	0	0	0
ENSG00000013588|GPRC5A	ENSG00000013588	GPRC5A	protein_coding	chr12	ENSG00000013588.5	1	0	0	0	0	0	0	0	0	0	0	0	0	0
ENSG00000013619|MAMLD1	ENSG00000013619	MAMLD1	protein_coding	chrX	ENSG00000013619.11	1	0	0	0	0	0	0	0	0	0	0	0	0	0
ENSG00000013725|CD6	ENSG00000013725	CD6	protein_coding	chr11	ENSG00000013725.12	1	0	0	0	0	0	0	0	1	0	0	0	1	1
ENSG00000013810|TACC3	ENSG00000013810	TACC3	protein_coding	chr4	ENSG00000013810.16	1	0	0	0	0	0	0	0	0	0	0	0	0	0
ENSG00000014123|UFL1	ENSG00000014123	UFL1	protein_coding	chr6	ENSG00000014123.9	1	0	0	0	0	0	0	0	0	0	0	0	0	0
ENSG00000014138|POLA2	ENSG00000014138	POLA2	protein_coding	chr11	ENSG00000014138.6	1	0	0	0	0	0	0	0	0	0	0	0	0	0
ENSG00000014164|ZC3H3	ENSG00000014164	ZC3H3	protein_coding	chr8	ENSG00000014164.6	1	0	0	0	0	0	0	0	0	0	0	0	0	0
ENSG00000014216|CAPN1	ENSG00000014216	CAPN1	protein_coding	chr11	ENSG00000014216.13	1	0	0	0	0	0	0	0	0	0	0	0	0	0
ENSG00000014257|ACPP	ENSG00000014257	ACPP	protein_coding	chr3	ENSG00000014257.13	1	0	0	0	0	0	0	0	0	0	0	0	0	0
ENSG00000014641|MDH1	ENSG00000014641	MDH1	protein_coding	chr2	ENSG00000014641.15	1	0	0	0	0	0	0	0	0	0	0	0	0	0
ENSG00000014824|SLC30A9	ENSG00000014824	SLC30A9	protein_coding	chr4	ENSG00000014824.11	1	0	0	0	0	0	0	1	0	0	0	0	1	1
ENSG00000014914|MTMR11	ENSG00000014914	MTMR11	protein_coding	chr1	ENSG00000014914.17	1	0	0	0	0	0	0	0	0	0	0	0	0	0
ENSG00000014919|COX15	ENSG00000014919	COX15	protein_coding	chr10	ENSG00000014919.10	1	0	0	0	0	0	0	0	0	0	0	0	0	0
ENSG00000015133|CCDC88C	ENSG00000015133	CCDC88C	protein_coding	chr14	ENSG00000015133.16	1	0	0	0	0	0	0	0	0	0	0	0	0	0
ENSG00000015153|YAF2	ENSG00000015153	YAF2	protein_coding	chr12	ENSG00000015153.12	1	0	0	0	0	0	0	0	0	0	0	0	0	0
ENSG00000015171|ZMYND11	ENSG00000015171	ZMYND11	protein_coding	chr10	ENSG00000015171.16	1	0	0	0	0	0	0	0	0	0	0	0	0	0
ENSG00000015285|WAS	ENSG00000015285	WAS	protein_coding	chrX	ENSG00000015285.8	1	0	0	0	0	0	0	0	0	0	0	0	0	0
ENSG00000015413|DPEP1	ENSG00000015413	DPEP1	protein_coding	chr16	ENSG00000015413.7	1	0	0	0	0	0	0	0	0	0	0	0	0	0
ENSG00000015475|BID	ENSG00000015475	BID	protein_coding	chr22	ENSG00000015475.16	1	0	0	0	0	0	0	0	0	0	0	0	0	0
ENSG00000015479|MATR3	ENSG00000015479	MATR3	protein_coding	chr5	ENSG00000015479.15	1	0	0	0	0	0	0	0	0	0	0	0	0	0
ENSG00000015520|NPC1L1	ENSG00000015520	NPC1L1	protein_coding	chr7	ENSG00000015520.12	1	0	0	0	0	0	0	0	0	0	0	0	0	0
ENSG00000015532|XYLT2	ENSG00000015532	XYLT2	protein_coding	chr17	ENSG00000015532.7	1	0	0	0	0	0	0	0	0	0	0	0	0	0
ENSG00000015568|RGPD5	ENSG00000015568	RGPD5	protein_coding	chr2	ENSG00000015568.10	1	0	0	0	0	0	0	0	0	0	0	0	0	0
ENSG00000015592|STMN4	ENSG00000015592	STMN4	protein_coding	chr8	ENSG00000015592.14	1	0	0	0	0	0	0	0	0	0	0	0	0	0
ENSG00000015676|NUDCD3	ENSG00000015676	NUDCD3	protein_coding	chr7	ENSG00000015676.15	1	0	0	0	0	0	0	0	0	0	0	0	0	0
ENSG00000016082|ISL1	ENSG00000016082	ISL1	protein_coding	chr5	ENSG00000016082.12	1	0	0	0	0	0	0	0	0	0	0	0	0	0
ENSG00000016391|CHDH	ENSG00000016391	CHDH	protein_coding	chr3	ENSG00000016391.8	1	0	0	0	0	1	0	0	0	0	0	0	1	1
ENSG00000016402|IL20RA	ENSG00000016402	IL20RA	protein_coding	chr6	ENSG00000016402.10	1	0	0	0	0	0	0	0	0	0	0	0	0	0
ENSG00000016490|CLCA1	ENSG00000016490	CLCA1	protein_coding	chr1	ENSG00000016490.13	1	0	0	0	0	0	0	0	0	0	0	0	0	0
ENSG00000016602|CLCA4	ENSG00000016602	CLCA4	protein_coding	chr1	ENSG00000016602.9	1	0	0	0	0	0	0	0	0	0	0	0	0	0
ENSG00000016864|GLT8D1	ENSG00000016864	GLT8D1	protein_coding	chr3	ENSG00000016864.14	1	0	0	0	0	0	1	0	0	0	0	0	1	1
ENSG00000017260|ATP2C1	ENSG00000017260	ATP2C1	protein_coding	chr3	ENSG00000017260.17	1	0	0	0	0	0	0	0	0	0	0	0	0	0
ENSG00000017427|IGF1	ENSG00000017427	IGF1	protein_coding	chr12	ENSG00000017427.13	1	0	0	0	0	0	0	0	0	0	0	0	0	0
ENSG00000017483|SLC38A5	ENSG00000017483	SLC38A5	protein_coding	chrX	ENSG00000017483.12	1	0	0	0	0	0	0	0	0	0	0	0	0	0
ENSG00000017797|RALBP1	ENSG00000017797	RALBP1	protein_coding	chr18	ENSG00000017797.9	1	0	0	0	0	0	0	0	0	0	0	0	0	0
ENSG00000018189|RUFY3	ENSG00000018189	RUFY3	protein_coding	chr4	ENSG00000018189.10	1	0	0	0	0	0	0	0	0	0	0	0	0	0
ENSG00000018236|CNTN1	ENSG00000018236	CNTN1	protein_coding	chr12	ENSG00000018236.12	1	0	0	0	0	0	0	0	0	0	0	0	0	0
ENSG00000018280|SLC11A1	ENSG00000018280	SLC11A1	protein_coding	chr2	ENSG00000018280.14	1	0	0	0	0	0	0	0	0	0	0	0	0	0
ENSG00000018408|WWTR1	ENSG00000018408	WWTR1	protein_coding	chr3	ENSG00000018408.12	1	0	0	0	0	0	0	0	0	0	0	0	0	0
ENSG00000018510|AGPS	ENSG00000018510	AGPS	protein_coding	chr2	ENSG00000018510.10	1	0	0	0	0	0	0	0	0	0	0	0	0	0
ENSG00000018607|ZNF806	ENSG00000018607	ZNF806	unprocessed_pseudogene	chr2	ENSG00000018607.6	1	0	0	0	0	0	0	0	0	0	0	0	0	0
ENSG00000018610|CXORF56	ENSG00000018610	CXORF56	protein_coding	chrX	ENSG00000018610.11	1	0	0	0	0	0	0	0	0	0	0	0	0	0
ENSG00000018625|ATP1A2	ENSG00000018625	ATP1A2	protein_coding	chr1	ENSG00000018625.12	1	0	0	0	0	0	0	0	0	0	0	0	0	0
ENSG00000018699|TTC27	ENSG00000018699	TTC27	protein_coding	chr2	ENSG00000018699.9	1	0	0	0	0	0	0	0	0	0	0	0	0	0
ENSG00000018869|ZNF582	ENSG00000018869	ZNF582	protein_coding	chr19	ENSG00000018869.14	1	0	0	0	0	0	0	0	0	0	0	0	0	0
ENSG00000019102|VSIG2	ENSG00000019102	VSIG2	protein_coding	chr11	ENSG00000019102.9	1	0	0	0	0	0	1	0	0	0	0	0	1	1
ENSG00000019144|PHLDB1	ENSG00000019144	PHLDB1	protein_coding	chr11	ENSG00000019144.14	1	0	0	0	0	0	0	0	0	0	0	0	0	0
ENSG00000019169|MARCO	ENSG00000019169	MARCO	protein_coding	chr2	ENSG00000019169.10	1	0	0	0	0	0	0	0	0	0	0	0	0	0
ENSG00000019186|CYP24A1	ENSG00000019186	CYP24A1	protein_coding	chr20	ENSG00000019186.7	1	0	0	0	0	0	0	0	1	0	0	0	1	1
ENSG00000019485|PRDM11	ENSG00000019485	PRDM11	protein_coding	chr11	ENSG00000019485.10	1	0	0	0	0	0	0	0	0	0	0	0	0	0
ENSG00000019505|SYT13	ENSG00000019505	SYT13	protein_coding	chr11	ENSG00000019505.5	1	0	0	0	0	0	0	0	0	0	0	0	0	0
ENSG00000019549|SNAI2	ENSG00000019549	SNAI2	protein_coding	chr8	ENSG00000019549.6	1	0	0	0	0	0	0	0	0	0	0	0	0	0
ENSG00000019582|CD74	ENSG00000019582	CD74	protein_coding	chr5	ENSG00000019582.12	1	0	0	0	0	0	0	0	0	0	0	0	0	0
ENSG00000019991|HGF	ENSG00000019991	HGF	protein_coding	chr7	ENSG00000019991.13	1	0	0	0	0	0	0	0	0	0	0	0	0	0
ENSG00000019995|ZRANB1	ENSG00000019995	ZRANB1	protein_coding	chr10	ENSG00000019995.6	1	0	0	0	0	0	0	0	0	0	0	0	0	0
ENSG00000020129|NCDN	ENSG00000020129	NCDN	protein_coding	chr1	ENSG00000020129.13	1	0	0	0	0	0	0	0	0	0	0	0	0	0
ENSG00000020181|GPR124	ENSG00000020181	GPR124	protein_coding	chr8	ENSG00000020181.15	1	0	0	0	0	0	0	0	0	0	0	0	0	0
ENSG00000020219|CCT8L1P	ENSG00000020219	CCT8L1P	processed_pseudogene	chr7	ENSG00000020219.9	0	0	0	0	0	0	0	0	0	0	0	0	0	0
ENSG00000020256|ZFP64	ENSG00000020256	ZFP64	protein_coding	chr20	ENSG00000020256.17	1	0	0	0	0	0	0	0	0	0	0	0	0	0
ENSG00000020426|MNAT1	ENSG00000020426	MNAT1	protein_coding	chr14	ENSG00000020426.8	1	0	0	0	0	0	0	0	0	0	0	0	0	0
ENSG00000020577|SAMD4A	ENSG00000020577	SAMD4A	protein_coding	chr14	ENSG00000020577.11	1	0	0	0	0	0	0	0	0	0	0	0	0	0
ENSG00000020633|RUNX3	ENSG00000020633	RUNX3	protein_coding	chr1	ENSG00000020633.16	1	0	0	0	0	0	0	0	0	0	0	0	0	0
ENSG00000020922|MRE11A	ENSG00000020922	MRE11A	protein_coding	chr11	ENSG00000020922.10	1	0	0	0	0	0	0	0	0	0	0	0	0	0
ENSG00000021300|PLEKHB1	ENSG00000021300	PLEKHB1	protein_coding	chr11	ENSG00000021300.11	1	0	0	0	0	0	0	0	0	0	0	0	0	0
ENSG00000021355|SERPINB1	ENSG00000021355	SERPINB1	protein_coding	chr6	ENSG00000021355.10	1	0	0	0	0	0	0	0	0	0	0	0	0	0
ENSG00000021461|CYP3A43	ENSG00000021461	CYP3A43	protein_coding	chr7	ENSG00000021461.14	1	0	0	0	0	0	0	0	0	0	0	0	0	0
ENSG00000021488|SLC7A9	ENSG00000021488	SLC7A9	protein_coding	chr19	ENSG00000021488.10	1	0	0	0	0	0	0	0	0	0	0	0	0	0
ENSG00000021574|SPAST	ENSG00000021574	SPAST	protein_coding	chr2	ENSG00000021574.9	1	1	0	0	0	0	0	0	0	0	0	1	0	1
ENSG00000021645|NRXN3	ENSG00000021645	NRXN3	protein_coding	chr14	ENSG00000021645.15	1	0	0	0	0	0	0	0	0	0	0	0	0	0
ENSG00000021762|OSBPL5	ENSG00000021762	OSBPL5	protein_coding	chr11	ENSG00000021762.17	1	0	0	0	0	0	0	0	0	0	0	0	0	0
ENSG00000021776|AQR	ENSG00000021776	AQR	protein_coding	chr15	ENSG00000021776.8	1	0	0	0	0	0	0	0	0	0	0	0	0	0
ENSG00000021826|CPS1	ENSG00000021826	CPS1	protein_coding	chr2	ENSG00000021826.12	1	0	0	0	0	0	0	0	0	0	0	0	0	0
ENSG00000021852|C8B	ENSG00000021852	C8B	protein_coding	chr1	ENSG00000021852.10	1	0	0	0	0	0	0	0	0	0	0	0	0	0
ENSG00000022267|FHL1	ENSG00000022267	FHL1	protein_coding	chrX	ENSG00000022267.14	1	0	0	0	0	0	0	0	0	0	0	0	0	0
ENSG00000022277|RTFDC1	ENSG00000022277	RTFDC1	protein_coding	chr20	ENSG00000022277.10	1	0	0	0	0	0	0	0	0	0	0	0	0	0
ENSG00000022355|GABRA1	ENSG00000022355	GABRA1	protein_coding	chr5	ENSG00000022355.12	1	0	0	0	0	0	0	0	0	0	0	0	0	0
ENSG00000022556|NLRP2	ENSG00000022556	NLRP2	protein_coding	chr19	ENSG00000022556.13	1	0	0	0	0	0	0	0	0	0	0	0	0	0
ENSG00000022567|SLC45A4	ENSG00000022567	SLC45A4	protein_coding	chr8	ENSG00000022567.7	1	0	0	0	0	0	0	0	0	0	0	0	0	0
ENSG00000022840|RNF10	ENSG00000022840	RNF10	protein_coding	chr12	ENSG00000022840.13	1	0	0	0	0	1	0	0	0	0	0	0	1	1
ENSG00000022976|ZNF839	ENSG00000022976	ZNF839	protein_coding	chr14	ENSG00000022976.13	1	0	0	0	0	0	0	0	0	0	0	0	0	0
ENSG00000023041|ZDHHC6	ENSG00000023041	ZDHHC6	protein_coding	chr10	ENSG00000023041.9	1	0	0	0	0	0	0	0	0	0	0	0	0	0
ENSG00000023171|GRAMD1B	ENSG00000023171	GRAMD1B	protein_coding	chr11	ENSG00000023171.12	1	0	0	0	0	0	1	0	0	0	0	0	1	1
ENSG00000023191|RNH1	ENSG00000023191	RNH1	protein_coding	chr11	ENSG00000023191.14	1	0	0	0	0	0	0	0	0	0	0	0	0	0
ENSG00000023228|NDUFS1	ENSG00000023228	NDUFS1	protein_coding	chr2	ENSG00000023228.11	1	0	0	0	0	0	0	0	0	0	0	0	0	0
ENSG00000023287|RB1CC1	ENSG00000023287	RB1CC1	protein_coding	chr8	ENSG00000023287.10	1	0	0	0	0	0	0	0	0	0	0	0	0	0
ENSG00000023318|ERP44	ENSG00000023318	ERP44	protein_coding	chr9	ENSG00000023318.7	1	0	0	0	0	0	0	0	0	0	0	0	0	0
ENSG00000023330|ALAS1	ENSG00000023330	ALAS1	protein_coding	chr3	ENSG00000023330.12	1	0	0	0	0	0	0	0	0	0	0	0	0	0
ENSG00000023445|BIRC3	ENSG00000023445	BIRC3	protein_coding	chr11	ENSG00000023445.11	1	0	0	0	0	0	0	0	0	0	0	0	0	0
ENSG00000023516|AKAP11	ENSG00000023516	AKAP11	protein_coding	chr13	ENSG00000023516.8	1	0	0	0	0	0	0	0	0	0	0	0	0	0
ENSG00000023572|GLRX2	ENSG00000023572	GLRX2	protein_coding	chr1	ENSG00000023572.6	1	0	0	0	0	0	0	0	0	0	0	0	0	0
ENSG00000023608|SNAPC1	ENSG00000023608	SNAPC1	protein_coding	chr14	ENSG00000023608.4	1	0	0	0	0	0	0	0	0	0	0	0	0	0
ENSG00000023697|DERA	ENSG00000023697	DERA	protein_coding	chr12	ENSG00000023697.10	1	0	0	0	0	0	0	0	0	0	0	0	0	0
ENSG00000023734|STRAP	ENSG00000023734	STRAP	protein_coding	chr12	ENSG00000023734.8	1	0	0	0	0	0	0	0	0	0	0	0	0	0
ENSG00000023839|ABCC2	ENSG00000023839	ABCC2	protein_coding	chr10	ENSG00000023839.8	1	0	0	0	0	0	0	0	0	0	0	0	0	0
ENSG00000023892|DEF6	ENSG00000023892	DEF6	protein_coding	chr6	ENSG00000023892.10	1	0	0	0	0	0	0	0	0	0	0	0	0	0
ENSG00000023902|PLEKHO1	ENSG00000023902	PLEKHO1	protein_coding	chr1	ENSG00000023902.11	1	0	0	0	0	0	1	0	0	0	0	0	1	1
ENSG00000023909|GCLM	ENSG00000023909	GCLM	protein_coding	chr1	ENSG00000023909.7	1	0	0	0	0	0	0	0	0	0	0	0	0	0
ENSG00000024048|UBR2	ENSG00000024048	UBR2	protein_coding	chr6	ENSG00000024048.8	1	0	0	0	0	0	0	0	0	0	0	0	0	0
ENSG00000024422|EHD2	ENSG00000024422	EHD2	protein_coding	chr19	ENSG00000024422.9	1	0	0	0	0	0	0	0	0	0	0	0	0	0
ENSG00000024526|DEPDC1	ENSG00000024526	DEPDC1	protein_coding	chr1	ENSG00000024526.14	1	0	0	0	0	0	0	0	0	0	0	0	0	0
ENSG00000024862|CCDC28A	ENSG00000024862	CCDC28A	protein_coding	chr6	ENSG00000024862.14	1	0	0	0	0	0	0	0	0	0	0	0	0	0
ENSG00000025039|RRAGD	ENSG00000025039	RRAGD	protein_coding	chr6	ENSG00000025039.12	1	0	0	0	0	0	0	0	0	0	0	0	0	0
ENSG00000025156|HSF2	ENSG00000025156	HSF2	protein_coding	chr6	ENSG00000025156.10	1	0	0	0	0	0	0	0	0	0	0	0	0	0
ENSG00000025293|PHF20	ENSG00000025293	PHF20	protein_coding	chr20	ENSG00000025293.13	1	0	0	0	0	0	0	0	0	0	0	0	0	0
ENSG00000025423|HSD17B6	ENSG00000025423	HSD17B6	protein_coding	chr12	ENSG00000025423.9	1	0	0	0	0	0	0	0	0	0	0	0	0	0
ENSG00000025434|NR1H3	ENSG00000025434	NR1H3	protein_coding	chr11	ENSG00000025434.16	1	0	0	0	0	0	0	0	0	0	0	0	0	0
ENSG00000025708|TYMP	ENSG00000025708	TYMP	protein_coding	chr22	ENSG00000025708.10	1	0	0	0	0	0	0	0	1	0	0	0	1	1
ENSG00000025770|NCAPH2	ENSG00000025770	NCAPH2	protein_coding	chr22	ENSG00000025770.16	1	0	0	0	0	0	0	0	0	0	0	0	0	0
ENSG00000025772|TOMM34	ENSG00000025772	TOMM34	protein_coding	chr20	ENSG00000025772.7	1	0	0	0	0	0	0	0	0	0	0	0	0	0
ENSG00000025796|SEC63	ENSG00000025796	SEC63	protein_coding	chr6	ENSG00000025796.11	1	0	0	0	0	0	0	0	0	0	0	0	0	0
ENSG00000025800|KPNA6	ENSG00000025800	KPNA6	protein_coding	chr1	ENSG00000025800.11	1	0	0	0	0	0	0	0	0	0	0	0	0	0
ENSG00000026025|VIM	ENSG00000026025	VIM	protein_coding	chr10	ENSG00000026025.11	1	0	0	0	0	0	0	0	0	0	0	0	0	0
ENSG00000026036|RTEL1-TNFRSF6B	ENSG00000026036	RTEL1-TNFRSF6B	protein_coding	chr20	ENSG00000026036.18	0	0	0	0	0	0	0	0	0	0	0	0	0	0
ENSG00000026103|FAS	ENSG00000026103	FAS	protein_coding	chr10	ENSG00000026103.17	1	0	0	0	0	0	0	0	0	0	0	0	0	0
ENSG00000026297|RNASET2	ENSG00000026297	RNASET2	protein_coding	chr6	ENSG00000026297.13	1	0	0	0	0	0	0	0	0	0	0	0	0	0
ENSG00000026508|CD44	ENSG00000026508	CD44	protein_coding	chr11	ENSG00000026508.14	1	0	0	0	0	0	0	0	0	0	0	0	0	0
ENSG00000026559|KCNG1	ENSG00000026559	KCNG1	protein_coding	chr20	ENSG00000026559.11	1	0	0	0	0	0	0	0	0	0	0	0	0	0
ENSG00000026652|AGPAT4	ENSG00000026652	AGPAT4	protein_coding	chr6	ENSG00000026652.11	1	0	0	0	0	0	0	0	0	0	0	0	0	0
ENSG00000026751|SLAMF7	ENSG00000026751	SLAMF7	protein_coding	chr1	ENSG00000026751.14	0	0	0	0	0	0	0	0	0	0	0	0	0	0
ENSG00000026950|BTN3A1	ENSG00000026950	BTN3A1	protein_coding	chr6	ENSG00000026950.14	1	0	0	0	0	0	0	0	0	0	0	0	0	0
ENSG00000027001|MIPEP	ENSG00000027001	MIPEP	protein_coding	chr13	ENSG00000027001.7	1	0	0	0	0	0	0	0	0	0	0	0	0	0
ENSG00000027075|PRKCH	ENSG00000027075	PRKCH	protein_coding	chr14	ENSG00000027075.11	1	0	0	0	0	0	0	0	0	0	0	0	0	0
ENSG00000027644|INSRR	ENSG00000027644	INSRR	protein_coding	chr1	ENSG00000027644.4	1	0	0	0	0	0	0	0	0	0	0	0	0	0
ENSG00000027697|IFNGR1	ENSG00000027697	IFNGR1	protein_coding	chr6	ENSG00000027697.10	1	0	0	0	0	0	0	0	0	0	0	0	0	0
ENSG00000027847|B4GALT7	ENSG00000027847	B4GALT7	protein_coding	chr5	ENSG00000027847.11	1	0	0	0	0	0	0	0	0	0	0	0	0	0
ENSG00000027869|SH2D2A	ENSG00000027869	SH2D2A	protein_coding	chr1	ENSG00000027869.9	1	0	0	0	0	0	0	0	0	0	0	0	0	0
ENSG00000028116|VRK2	ENSG00000028116	VRK2	protein_coding	chr2	ENSG00000028116.14	1	0	0	0	0	1	1	0	0	0	0	0	1	1
ENSG00000028137|TNFRSF1B	ENSG00000028137	TNFRSF1B	protein_coding	chr1	ENSG00000028137.14	1	0	0	0	0	0	0	0	0	0	0	0	0	0
ENSG00000028203|VEZT	ENSG00000028203	VEZT	protein_coding	chr12	ENSG00000028203.15	1	0	0	0	0	0	0	0	0	0	0	0	0	0
ENSG00000028277|POU2F2	ENSG00000028277	POU2F2	protein_coding	chr19	ENSG00000028277.18	1	0	0	0	0	0	0	0	0	0	0	0	0	0
ENSG00000028310|BRD9	ENSG00000028310	BRD9	protein_coding	chr5	ENSG00000028310.15	1	0	0	0	0	0	0	0	0	0	0	0	0	0
ENSG00000028528|SNX1	ENSG00000028528	SNX1	protein_coding	chr15	ENSG00000028528.12	1	0	0	0	0	0	0	0	0	0	0	0	0	0
ENSG00000028839|TBPL1	ENSG00000028839	TBPL1	protein_coding	chr6	ENSG00000028839.7	1	0	0	0	0	0	0	0	0	0	0	0	0	0
ENSG00000029153|ARNTL2	ENSG00000029153	ARNTL2	protein_coding	chr12	ENSG00000029153.12	1	0	0	0	0	0	0	0	0	0	0	0	0	0
ENSG00000029363|BCLAF1	ENSG00000029363	BCLAF1	protein_coding	chr6	ENSG00000029363.13	1	0	0	0	0	0	0	0	0	0	0	0	0	0
ENSG00000029364|SLC39A9	ENSG00000029364	SLC39A9	protein_coding	chr14	ENSG00000029364.9	1	0	0	0	0	0	0	0	0	0	0	0	0	0
ENSG00000029534|ANK1	ENSG00000029534	ANK1	protein_coding	chr8	ENSG00000029534.17	1	0	0	0	0	0	0	0	0	0	0	0	0	0
ENSG00000029559|IBSP	ENSG00000029559	IBSP	protein_coding	chr4	ENSG00000029559.6	0	0	0	0	0	0	0	0	0	0	0	0	0	0
ENSG00000029639|TFB1M	ENSG00000029639	TFB1M	protein_coding	chr6	ENSG00000029639.8	1	0	0	0	0	1	0	0	0	0	0	0	1	1
ENSG00000029725|RABEP1	ENSG00000029725	RABEP1	protein_coding	chr17	ENSG00000029725.14	1	0	0	0	0	0	0	0	0	0	0	0	0	0
ENSG00000029993|HMGB3	ENSG00000029993	HMGB3	protein_coding	chrX	ENSG00000029993.12	1	0	0	0	0	0	0	0	0	0	0	0	0	0
ENSG00000030066|NUP160	ENSG00000030066	NUP160	protein_coding	chr11	ENSG00000030066.11	1	0	0	0	0	0	0	0	0	0	0	0	0	0
ENSG00000030110|BAK1	ENSG00000030110	BAK1	protein_coding	chr6	ENSG00000030110.10	1	0	0	0	0	0	0	0	0	0	0	0	0	0
ENSG00000030304|MUSK	ENSG00000030304	MUSK	protein_coding	chr9	ENSG00000030304.10	1	0	0	0	0	0	0	0	0	0	0	0	0	0
ENSG00000030419|IKZF2	ENSG00000030419	IKZF2	protein_coding	chr2	ENSG00000030419.14	1	0	0	0	0	0	0	0	0	0	0	0	0	0
ENSG00000030582|GRN	ENSG00000030582	GRN	protein_coding	chr17	ENSG00000030582.14	1	0	0	0	0	0	0	0	0	0	0	0	0	0
ENSG00000031003|FAM13B	ENSG00000031003	FAM13B	protein_coding	chr5	ENSG00000031003.8	1	0	0	0	0	0	0	0	0	0	0	0	0	0
ENSG00000031081|ARHGAP31	ENSG00000031081	ARHGAP31	protein_coding	chr3	ENSG00000031081.8	1	0	0	0	0	0	0	0	0	0	0	0	0	0
ENSG00000031691|CENPQ	ENSG00000031691	CENPQ	protein_coding	chr6	ENSG00000031691.6	1	0	0	0	0	0	0	0	0	0	0	0	0	0
ENSG00000031698|SARS	ENSG00000031698	SARS	protein_coding	chr1	ENSG00000031698.10	1	0	0	0	0	0	0	0	0	0	0	0	0	0
ENSG00000031823|RANBP3	ENSG00000031823	RANBP3	protein_coding	chr19	ENSG00000031823.12	1	0	0	0	0	0	0	0	0	0	0	0	0	0
ENSG00000032219|ARID4A	ENSG00000032219	ARID4A	protein_coding	chr14	ENSG00000032219.16	1	0	0	0	0	0	0	0	0	0	0	0	0	0
ENSG00000032389|TSSC1	ENSG00000032389	TSSC1	protein_coding	chr2	ENSG00000032389.10	1	0	0	0	0	0	0	0	0	0	0	0	0	0
ENSG00000032444|PNPLA6	ENSG00000032444	PNPLA6	protein_coding	chr19	ENSG00000032444.13	1	0	0	0	0	0	0	0	0	0	0	0	0	0
ENSG00000032742|IFT88	ENSG00000032742	IFT88	protein_coding	chr13	ENSG00000032742.15	1	0	0	0	0	0	0	0	0	0	0	0	0	0
ENSG00000033011|ALG1	ENSG00000033011	ALG1	protein_coding	chr16	ENSG00000033011.9	1	0	0	0	0	0	0	0	0	0	0	0	0	0
ENSG00000033030|ZCCHC8	ENSG00000033030	ZCCHC8	protein_coding	chr12	ENSG00000033030.11	1	0	0	0	0	0	0	0	0	0	0	0	0	0
ENSG00000033050|ABCF2	ENSG00000033050	ABCF2	protein_coding	chr7	ENSG00000033050.5	1	0	0	0	0	0	0	0	0	0	0	0	0	0
ENSG00000033100|CHPF2	ENSG00000033100	CHPF2	protein_coding	chr7	ENSG00000033100.12	1	0	0	0	0	0	0	0	0	0	0	0	0	0
ENSG00000033122|LRRC7	ENSG00000033122	LRRC7	protein_coding	chr1	ENSG00000033122.16	1	0	0	0	0	0	0	0	0	0	0	0	0	0
ENSG00000033170|FUT8	ENSG00000033170	FUT8	protein_coding	chr14	ENSG00000033170.14	1	0	0	0	0	0	0	0	0	0	0	0	0	0
ENSG00000033178|UBA6	ENSG00000033178	UBA6	protein_coding	chr4	ENSG00000033178.10	1	0	0	0	0	0	0	0	0	0	0	0	0	0
ENSG00000033327|GAB2	ENSG00000033327	GAB2	protein_coding	chr11	ENSG00000033327.10	1	0	0	0	0	0	0	0	0	0	0	0	0	0
ENSG00000033627|ATP6V0A1	ENSG00000033627	ATP6V0A1	protein_coding	chr17	ENSG00000033627.12	1	0	0	0	0	0	0	0	0	0	0	0	0	0
ENSG00000033800|PIAS1	ENSG00000033800	PIAS1	protein_coding	chr15	ENSG00000033800.11	1	0	0	0	0	0	0	0	0	0	0	0	0	0
ENSG00000033867|SLC4A7	ENSG00000033867	SLC4A7	protein_coding	chr3	ENSG00000033867.14	1	0	0	0	0	0	0	0	0	0	0	0	0	0
ENSG00000034053|APBA2	ENSG00000034053	APBA2	protein_coding	chr15	ENSG00000034053.12	1	0	0	0	0	0	0	0	0	0	0	0	0	0
ENSG00000034152|MAP2K3	ENSG00000034152	MAP2K3	protein_coding	chr17	ENSG00000034152.16	1	0	0	0	0	0	0	0	0	0	0	0	0	0
ENSG00000034239|EFCAB1	ENSG00000034239	EFCAB1	protein_coding	chr8	ENSG00000034239.8	1	0	0	0	0	0	0	0	0	0	0	0	0	0
ENSG00000034510|TMSB10	ENSG00000034510	TMSB10	protein_coding	chr2	ENSG00000034510.5	1	0	0	0	0	0	0	0	0	0	0	0	0	0
ENSG00000034533|ASTE1	ENSG00000034533	ASTE1	protein_coding	chr3	ENSG00000034533.9	1	0	0	0	0	0	0	0	0	0	0	0	0	0
ENSG00000034677|RNF19A	ENSG00000034677	RNF19A	protein_coding	chr8	ENSG00000034677.9	1	0	0	0	0	0	0	0	0	0	0	0	0	0
ENSG00000034693|PEX3	ENSG00000034693	PEX3	protein_coding	chr6	ENSG00000034693.12	1	0	0	0	0	0	0	0	0	0	0	0	0	0
ENSG00000034713|GABARAPL2	ENSG00000034713	GABARAPL2	protein_coding	chr16	ENSG00000034713.5	1	0	0	0	0	0	0	0	0	0	0	0	0	0
ENSG00000034971|MYOC	ENSG00000034971	MYOC	protein_coding	chr1	ENSG00000034971.12	1	0	0	0	0	0	0	0	0	0	0	0	0	0
ENSG00000035115|SH3YL1	ENSG00000035115	SH3YL1	protein_coding	chr2	ENSG00000035115.19	1	0	0	0	0	0	0	0	0	0	0	0	0	0
ENSG00000035141|FAM136A	ENSG00000035141	FAM136A	protein_coding	chr2	ENSG00000035141.5	1	0	0	0	0	0	0	0	0	0	0	0	0	0
ENSG00000035403|VCL	ENSG00000035403	VCL	protein_coding	chr10	ENSG00000035403.14	1	0	0	0	0	0	0	0	0	0	0	0	0	0
ENSG00000035499|DEPDC1B	ENSG00000035499	DEPDC1B	protein_coding	chr5	ENSG00000035499.10	1	0	0	0	0	1	0	0	0	0	0	0	1	1
ENSG00000035664|DAPK2	ENSG00000035664	DAPK2	protein_coding	chr15	ENSG00000035664.9	1	0	0	0	0	0	0	0	0	0	0	0	0	0
ENSG00000035681|NSMAF	ENSG00000035681	NSMAF	protein_coding	chr8	ENSG00000035681.5	1	0	0	0	0	0	0	0	0	0	0	0	0	0
ENSG00000035687|ADSS	ENSG00000035687	ADSS	protein_coding	chr1	ENSG00000035687.9	1	0	0	0	0	0	0	0	0	0	0	0	0	0
ENSG00000035720|STAP1	ENSG00000035720	STAP1	protein_coding	chr4	ENSG00000035720.5	1	0	0	0	0	0	0	0	0	0	0	0	0	0
ENSG00000035862|TIMP2	ENSG00000035862	TIMP2	protein_coding	chr17	ENSG00000035862.10	1	0	0	0	0	0	0	0	0	0	0	0	0	0
ENSG00000035928|RFC1	ENSG00000035928	RFC1	protein_coding	chr4	ENSG00000035928.12	1	0	0	0	0	0	0	0	0	0	0	0	0	0
ENSG00000036054|TBC1D23	ENSG00000036054	TBC1D23	protein_coding	chr3	ENSG00000036054.10	1	0	0	0	0	0	0	0	0	0	0	0	0	0
ENSG00000036257|CUL3	ENSG00000036257	CUL3	protein_coding	chr2	ENSG00000036257.10	1	0	0	0	0	1	1	0	0	0	0	0	1	1
ENSG00000036448|MYOM2	ENSG00000036448	MYOM2	protein_coding	chr8	ENSG00000036448.7	1	0	0	0	0	0	0	0	0	0	0	0	0	0
ENSG00000036473|OTC	ENSG00000036473	OTC	protein_coding	chrX	ENSG00000036473.6	0	0	0	0	0	0	0	0	0	0	0	0	0	0
ENSG00000036530|CYP46A1	ENSG00000036530	CYP46A1	protein_coding	chr14	ENSG00000036530.6	1	0	0	0	0	0	0	0	0	0	0	0	0	0
ENSG00000036549|ZZZ3	ENSG00000036549	ZZZ3	protein_coding	chr1	ENSG00000036549.10	1	0	0	0	0	0	0	0	0	0	0	0	0	0
ENSG00000036565|SLC18A1	ENSG00000036565	SLC18A1	protein_coding	chr8	ENSG00000036565.12	1	0	0	0	0	0	0	0	0	0	0	0	0	0
ENSG00000036672|USP2	ENSG00000036672	USP2	protein_coding	chr11	ENSG00000036672.13	1	0	0	0	0	0	0	0	0	0	0	0	0	0
ENSG00000036828|CASR	ENSG00000036828	CASR	protein_coding	chr3	ENSG00000036828.11	1	0	0	0	0	0	0	0	0	0	0	0	0	0
ENSG00000037042|TUBG2	ENSG00000037042	TUBG2	protein_coding	chr17	ENSG00000037042.8	1	0	0	0	0	0	0	0	0	0	0	0	0	0
ENSG00000037241|RPL26L1	ENSG00000037241	RPL26L1	protein_coding	chr5	ENSG00000037241.5	1	0	0	0	0	0	0	0	0	0	0	0	0	0
ENSG00000037280|FLT4	ENSG00000037280	FLT4	protein_coding	chr5	ENSG00000037280.13	1	0	0	0	0	0	0	0	0	0	0	0	0	0
ENSG00000037474|NSUN2	ENSG00000037474	NSUN2	protein_coding	chr5	ENSG00000037474.12	1	0	0	0	0	0	0	0	0	0	0	0	0	0
ENSG00000037637|FBXO42	ENSG00000037637	FBXO42	protein_coding	chr1	ENSG00000037637.8	1	0	0	0	0	0	0	0	0	0	0	0	0	0
ENSG00000037749|MFAP3	ENSG00000037749	MFAP3	protein_coding	chr5	ENSG00000037749.9	1	0	0	0	0	0	0	0	0	0	0	0	0	0
ENSG00000037757|MRI1	ENSG00000037757	MRI1	protein_coding	chr19	ENSG00000037757.11	1	0	0	0	0	0	0	0	0	0	0	0	0	0
ENSG00000037897|METTL1	ENSG00000037897	METTL1	protein_coding	chr12	ENSG00000037897.14	1	0	0	0	0	0	0	0	0	0	0	0	0	0
ENSG00000037965|HOXC8	ENSG00000037965	HOXC8	protein_coding	chr12	ENSG00000037965.5	0	0	0	0	0	0	0	0	0	0	0	0	0	0
ENSG00000038002|AGA	ENSG00000038002	AGA	protein_coding	chr4	ENSG00000038002.6	1	0	0	0	0	0	0	0	0	0	0	0	0	0
ENSG00000038210|PI4K2B	ENSG00000038210	PI4K2B	protein_coding	chr4	ENSG00000038210.11	1	0	0	0	0	0	0	0	0	0	0	0	0	0
ENSG00000038219|BOD1L1	ENSG00000038219	BOD1L1	protein_coding	chr4	ENSG00000038219.10	1	0	0	0	0	0	0	0	0	0	0	0	0	0
ENSG00000038274|MAT2B	ENSG00000038274	MAT2B	protein_coding	chr5	ENSG00000038274.14	1	0	0	0	0	0	0	0	0	0	0	0	0	0
ENSG00000038295|TLL1	ENSG00000038295	TLL1	protein_coding	chr4	ENSG00000038295.5	1	0	0	0	0	0	0	0	0	0	0	0	0	0
ENSG00000038358|EDC4	ENSG00000038358	EDC4	protein_coding	chr16	ENSG00000038358.12	1	0	0	0	0	0	0	0	0	0	0	0	0	0
ENSG00000038382|TRIO	ENSG00000038382	TRIO	protein_coding	chr5	ENSG00000038382.15	1	0	1	0	0	0	0	0	0	0	0	1	0	1
ENSG00000038427|VCAN	ENSG00000038427	VCAN	protein_coding	chr5	ENSG00000038427.13	1	0	0	0	0	0	0	0	0	0	0	0	0	0
ENSG00000038532|CLEC16A	ENSG00000038532	CLEC16A	protein_coding	chr16	ENSG00000038532.12	1	0	0	0	0	0	0	0	1	0	0	0	1	1
ENSG00000038945|MSR1	ENSG00000038945	MSR1	protein_coding	chr8	ENSG00000038945.12	1	0	0	0	0	0	0	0	0	0	0	0	0	0
ENSG00000039068|CDH1	ENSG00000039068	CDH1	protein_coding	chr16	ENSG00000039068.16	1	0	0	0	0	0	0	0	0	0	0	0	0	0
ENSG00000039123|SKIV2L2	ENSG00000039123	SKIV2L2	protein_coding	chr5	ENSG00000039123.13	1	0	0	0	0	0	0	0	0	0	0	0	0	0
ENSG00000039139|DNAH5	ENSG00000039139	DNAH5	protein_coding	chr5	ENSG00000039139.9	1	0	0	0	0	0	0	0	0	0	0	0	0	0
ENSG00000039319|ZFYVE16	ENSG00000039319	ZFYVE16	protein_coding	chr5	ENSG00000039319.14	1	0	0	0	0	0	0	0	0	0	0	0	0	0
ENSG00000039523|FAM65A	ENSG00000039523	FAM65A	protein_coding	chr16	ENSG00000039523.15	1	0	0	0	0	0	0	0	0	0	0	0	0	0
ENSG00000039537|C6	ENSG00000039537	C6	protein_coding	chr5	ENSG00000039537.11	1	0	0	0	0	0	0	0	0	0	0	0	0	0
ENSG00000039560|RAI14	ENSG00000039560	RAI14	protein_coding	chr5	ENSG00000039560.11	1	0	0	0	0	0	0	0	0	0	0	0	0	0
ENSG00000039600|SOX30	ENSG00000039600	SOX30	protein_coding	chr5	ENSG00000039600.8	1	0	0	0	0	0	0	0	0	0	0	0	0	0
ENSG00000039650|PNKP	ENSG00000039650	PNKP	protein_coding	chr19	ENSG00000039650.7	1	0	0	0	0	0	0	0	0	0	0	0	0	0
ENSG00000039987|BEST2	ENSG00000039987	BEST2	protein_coding	chr19	ENSG00000039987.4	0	0	0	0	0	0	0	0	0	0	0	0	0	0
ENSG00000040199|PHLPP2	ENSG00000040199	PHLPP2	protein_coding	chr16	ENSG00000040199.16	1	0	0	0	0	0	0	0	0	0	0	0	0	0
ENSG00000040275|SPDL1	ENSG00000040275	SPDL1	protein_coding	chr5	ENSG00000040275.14	1	0	0	0	0	0	0	0	0	0	0	0	0	0
ENSG00000040341|STAU2	ENSG00000040341	STAU2	protein_coding	chr8	ENSG00000040341.15	1	0	0	0	0	0	0	0	0	0	0	0	0	0
ENSG00000040487|PQLC2	ENSG00000040487	PQLC2	protein_coding	chr1	ENSG00000040487.10	1	0	0	0	0	0	0	0	0	0	0	0	0	0
ENSG00000040531|CTNS	ENSG00000040531	CTNS	protein_coding	chr17	ENSG00000040531.12	1	0	0	0	0	0	0	0	0	0	0	0	0	0
ENSG00000040608|RTN4R	ENSG00000040608	RTN4R	protein_coding	chr22	ENSG00000040608.11	1	0	0	0	0	0	0	0	0	0	0	0	0	0
ENSG00000040633|PHF23	ENSG00000040633	PHF23	protein_coding	chr17	ENSG00000040633.10	1	0	0	0	0	0	0	0	0	0	0	0	0	0
ENSG00000040731|CDH10	ENSG00000040731	CDH10	protein_coding	chr5	ENSG00000040731.8	1	0	0	0	0	0	0	0	0	0	0	0	0	0
ENSG00000040933|INPP4A	ENSG00000040933	INPP4A	protein_coding	chr2	ENSG00000040933.13	1	0	0	0	0	1	0	0	0	0	0	0	1	1
ENSG00000041353|RAB27B	ENSG00000041353	RAB27B	protein_coding	chr18	ENSG00000041353.7	1	0	0	0	0	0	0	1	0	0	0	0	1	1
ENSG00000041357|PSMA4	ENSG00000041357	PSMA4	protein_coding	chr15	ENSG00000041357.13	1	0	0	0	0	0	1	0	0	0	0	0	1	1
ENSG00000041515|MYO16	ENSG00000041515	MYO16	protein_coding	chr13	ENSG00000041515.13	1	0	0	0	0	1	0	0	0	0	0	0	1	1
ENSG00000041802|LSG1	ENSG00000041802	LSG1	protein_coding	chr3	ENSG00000041802.8	1	0	0	0	0	0	0	0	0	0	0	0	0	0
ENSG00000041880|PARP3	ENSG00000041880	PARP3	protein_coding	chr3	ENSG00000041880.12	1	0	0	0	0	0	0	0	0	0	0	0	0	0
ENSG00000041982|TNC	ENSG00000041982	TNC	protein_coding	chr9	ENSG00000041982.12	1	0	0	0	0	0	0	0	0	0	0	0	0	0
ENSG00000041988|THAP3	ENSG00000041988	THAP3	protein_coding	chr1	ENSG00000041988.13	1	0	0	0	0	0	0	0	0	0	0	0	0	0
ENSG00000042062|FAM65C	ENSG00000042062	FAM65C	protein_coding	chr20	ENSG00000042062.9	1	0	0	0	0	0	0	0	0	0	0	0	0	0
ENSG00000042088|TDP1	ENSG00000042088	TDP1	protein_coding	chr14	ENSG00000042088.11	1	0	0	0	0	0	0	0	0	0	0	0	0	0
ENSG00000042286|AIFM2	ENSG00000042286	AIFM2	protein_coding	chr10	ENSG00000042286.12	1	0	0	0	0	0	0	0	0	0	0	0	0	0
ENSG00000042304|C2ORF83	ENSG00000042304	C2ORF83	protein_coding	chr2	ENSG00000042304.8	1	0	0	0	0	0	0	0	0	0	0	0	0	0
ENSG00000042317|SPATA7	ENSG00000042317	SPATA7	protein_coding	chr14	ENSG00000042317.14	1	0	0	0	0	0	0	0	0	0	0	0	0	0
ENSG00000042429|MED17	ENSG00000042429	MED17	protein_coding	chr11	ENSG00000042429.8	1	0	0	0	0	0	0	0	0	0	0	0	0	0
ENSG00000042445|RETSAT	ENSG00000042445	RETSAT	protein_coding	chr2	ENSG00000042445.11	1	0	0	0	0	0	0	0	0	0	0	0	0	0
ENSG00000042493|CAPG	ENSG00000042493	CAPG	protein_coding	chr2	ENSG00000042493.13	1	0	0	0	0	0	0	0	0	0	0	0	0	0
ENSG00000042753|AP2S1	ENSG00000042753	AP2S1	protein_coding	chr19	ENSG00000042753.9	1	1	0	0	0	0	0	0	0	0	0	1	0	1
ENSG00000042781|USH2A	ENSG00000042781	USH2A	protein_coding	chr1	ENSG00000042781.10	1	0	0	0	0	0	0	0	0	0	0	0	0	0
ENSG00000042813|ZPBP	ENSG00000042813	ZPBP	protein_coding	chr7	ENSG00000042813.5	1	0	0	0	0	1	0	0	0	0	0	0	1	1
ENSG00000042832|TG	ENSG00000042832	TG	protein_coding	chr8	ENSG00000042832.9	1	0	0	0	0	0	0	0	0	0	0	0	0	0
ENSG00000042980|ADAM28	ENSG00000042980	ADAM28	protein_coding	chr8	ENSG00000042980.10	1	0	0	0	0	0	0	0	0	0	0	0	0	0
ENSG00000043039|BARX2	ENSG00000043039	BARX2	protein_coding	chr11	ENSG00000043039.6	1	0	0	0	0	0	0	0	0	0	0	0	0	0
ENSG00000043093|DCUN1D1	ENSG00000043093	DCUN1D1	protein_coding	chr3	ENSG00000043093.11	1	0	0	0	0	0	0	0	0	0	0	0	0	0
ENSG00000043143|JADE2	ENSG00000043143	JADE2	protein_coding	chr5	ENSG00000043143.18	1	0	0	0	0	0	0	0	0	0	0	0	0	0
ENSG00000043355|ZIC2	ENSG00000043355	ZIC2	protein_coding	chr13	ENSG00000043355.8	1	0	0	0	0	0	0	0	0	0	0	0	0	0
ENSG00000043462|LCP2	ENSG00000043462	LCP2	protein_coding	chr5	ENSG00000043462.9	1	0	0	0	0	0	0	0	0	0	0	0	0	0
ENSG00000043514|TRIT1	ENSG00000043514	TRIT1	protein_coding	chr1	ENSG00000043514.13	1	0	0	0	0	0	0	0	0	0	0	0	0	0
ENSG00000043591|ADRB1	ENSG00000043591	ADRB1	protein_coding	chr10	ENSG00000043591.5	1	0	0	0	0	0	0	0	0	0	0	0	0	0
ENSG00000044012|GUCA2B	ENSG00000044012	GUCA2B	protein_coding	chr1	ENSG00000044012.3	0	0	0	0	0	0	0	0	0	0	0	0	0	0
ENSG00000044090|CUL7	ENSG00000044090	CUL7	protein_coding	chr6	ENSG00000044090.6	1	0	0	0	0	0	0	0	0	0	0	0	0	0
ENSG00000044115|CTNNA1	ENSG00000044115	CTNNA1	protein_coding	chr5	ENSG00000044115.18	1	0	0	0	0	0	0	0	0	0	0	0	0	0
ENSG00000044446|PHKA2	ENSG00000044446	PHKA2	protein_coding	chrX	ENSG00000044446.9	1	0	0	0	0	0	0	0	0	0	0	0	0	0
ENSG00000044459|CNTLN	ENSG00000044459	CNTLN	protein_coding	chr9	ENSG00000044459.12	1	0	0	0	0	0	0	0	0	0	0	0	0	0
ENSG00000044524|EPHA3	ENSG00000044524	EPHA3	protein_coding	chr3	ENSG00000044524.8	1	0	0	0	0	0	0	0	0	0	0	0	0	0
ENSG00000044574|HSPA5	ENSG00000044574	HSPA5	protein_coding	chr9	ENSG00000044574.7	1	0	0	0	0	0	0	0	0	0	0	0	0	0
ENSG00000046604|DSG2	ENSG00000046604	DSG2	protein_coding	chr18	ENSG00000046604.10	1	0	0	0	0	0	0	0	0	0	1	0	1	1
ENSG00000046647|GEMIN8	ENSG00000046647	GEMIN8	protein_coding	chrX	ENSG00000046647.11	1	0	0	0	0	0	0	0	0	0	0	0	0	0
ENSG00000046651|OFD1	ENSG00000046651	OFD1	protein_coding	chrX	ENSG00000046651.12	1	0	0	0	0	0	0	0	0	0	0	0	0	0
ENSG00000046653|GPM6B	ENSG00000046653	GPM6B	protein_coding	chrX	ENSG00000046653.12	1	0	0	0	0	0	0	0	0	0	0	0	0	0
ENSG00000046774|MAGEC2	ENSG00000046774	MAGEC2	protein_coding	chrX	ENSG00000046774.9	0	0	0	0	0	0	0	0	0	0	0	0	0	0
ENSG00000046889|PREX2	ENSG00000046889	PREX2	protein_coding	chr8	ENSG00000046889.16	1	0	0	0	0	0	0	0	0	0	0	0	0	0
ENSG00000047056|WDR37	ENSG00000047056	WDR37	protein_coding	chr10	ENSG00000047056.12	1	0	0	0	0	0	0	0	0	0	0	0	0	0
ENSG00000047188|YTHDC2	ENSG00000047188	YTHDC2	protein_coding	chr5	ENSG00000047188.13	1	0	0	0	0	0	0	0	0	0	0	0	0	0
ENSG00000047230|CTPS2	ENSG00000047230	CTPS2	protein_coding	chrX	ENSG00000047230.12	1	0	0	0	0	0	0	0	0	0	0	0	0	0
ENSG00000047249|ATP6V1H	ENSG00000047249	ATP6V1H	protein_coding	chr8	ENSG00000047249.14	1	0	0	0	0	0	0	0	0	0	0	0	0	0
ENSG00000047315|POLR2B	ENSG00000047315	POLR2B	protein_coding	chr4	ENSG00000047315.12	1	0	0	0	0	0	0	0	0	0	0	0	0	0
ENSG00000047346|FAM214A	ENSG00000047346	FAM214A	protein_coding	chr15	ENSG00000047346.10	1	0	0	0	0	0	0	0	0	0	0	0	0	0
ENSG00000047365|ARAP2	ENSG00000047365	ARAP2	protein_coding	chr4	ENSG00000047365.9	1	0	0	0	0	0	0	0	0	0	0	0	0	0
ENSG00000047410|TPR	ENSG00000047410	TPR	protein_coding	chr1	ENSG00000047410.11	1	0	0	0	0	0	0	0	0	0	0	0	0	0
ENSG00000047457|CP	ENSG00000047457	CP	protein_coding	chr3	ENSG00000047457.11	1	0	0	0	0	0	0	0	0	0	0	0	0	0
ENSG00000047578|KIAA0556	ENSG00000047578	KIAA0556	protein_coding	chr16	ENSG00000047578.10	1	0	0	0	0	0	0	0	0	0	0	0	0	0
ENSG00000047579|DTNBP1	ENSG00000047579	DTNBP1	protein_coding	chr6	ENSG00000047579.17	1	0	0	0	0	0	0	0	0	0	0	0	0	0
ENSG00000047597|XK	ENSG00000047597	XK	protein_coding	chrX	ENSG00000047597.5	0	0	0	0	0	0	0	0	0	0	0	0	0	0
ENSG00000047617|ANO2	ENSG00000047617	ANO2	protein_coding	chr12	ENSG00000047617.12	1	0	0	0	0	0	0	0	0	0	0	0	0	0
ENSG00000047621|C12ORF4	ENSG00000047621	C12ORF4	protein_coding	chr12	ENSG00000047621.9	1	0	0	0	0	0	0	0	0	0	0	0	0	0
ENSG00000047634|SCML1	ENSG00000047634	SCML1	protein_coding	chrX	ENSG00000047634.12	1	0	0	0	0	0	0	0	0	0	0	0	0	0
ENSG00000047644|WWC3	ENSG00000047644	WWC3	protein_coding	chrX	ENSG00000047644.15	1	0	0	0	0	0	0	0	0	0	0	0	0	0
ENSG00000047648|ARHGAP6	ENSG00000047648	ARHGAP6	protein_coding	chrX	ENSG00000047648.19	1	0	0	0	0	0	0	0	0	0	0	0	0	0
ENSG00000047662|FAM184B	ENSG00000047662	FAM184B	protein_coding	chr4	ENSG00000047662.4	1	0	0	0	0	0	0	0	0	0	0	0	0	0
ENSG00000047849|MAP4	ENSG00000047849	MAP4	protein_coding	chr3	ENSG00000047849.19	1	0	0	0	0	1	0	0	0	0	0	0	1	1
ENSG00000047932|GOPC	ENSG00000047932	GOPC	protein_coding	chr6	ENSG00000047932.11	1	0	0	0	0	0	0	0	0	0	0	0	0	0
ENSG00000047936|ROS1	ENSG00000047936	ROS1	protein_coding	chr6	ENSG00000047936.8	0	0	0	0	0	0	0	0	0	0	0	0	0	0
ENSG00000048028|USP28	ENSG00000048028	USP28	protein_coding	chr11	ENSG00000048028.9	1	0	0	0	0	0	0	0	0	0	0	0	0	0
ENSG00000048052|HDAC9	ENSG00000048052	HDAC9	protein_coding	chr7	ENSG00000048052.19	1	0	0	0	0	0	0	0	0	0	0	0	0	0
ENSG00000048140|TSPAN17	ENSG00000048140	TSPAN17	protein_coding	chr5	ENSG00000048140.15	1	0	0	0	0	0	0	0	0	0	0	0	0	0
ENSG00000048162|NOP16	ENSG00000048162	NOP16	protein_coding	chr5	ENSG00000048162.17	1	0	0	0	0	0	0	0	0	0	0	0	0	0
ENSG00000048342|CC2D2A	ENSG00000048342	CC2D2A	protein_coding	chr4	ENSG00000048342.13	1	0	0	0	0	0	0	0	0	0	0	0	0	0
ENSG00000048392|RRM2B	ENSG00000048392	RRM2B	protein_coding	chr8	ENSG00000048392.9	1	0	0	0	0	0	0	0	0	0	0	0	0	0
ENSG00000048405|ZNF800	ENSG00000048405	ZNF800	protein_coding	chr7	ENSG00000048405.7	1	0	0	0	0	0	0	0	0	0	0	0	0	0
ENSG00000048462|TNFRSF17	ENSG00000048462	TNFRSF17	protein_coding	chr16	ENSG00000048462.8	0	0	0	0	0	0	0	0	0	0	0	0	0	0
ENSG00000048471|SNX29	ENSG00000048471	SNX29	protein_coding	chr16	ENSG00000048471.11	1	0	0	0	0	1	0	0	0	0	0	0	1	1
ENSG00000048540|LMO3	ENSG00000048540	LMO3	protein_coding	chr12	ENSG00000048540.12	1	0	0	0	0	0	0	0	0	0	0	0	0	0
ENSG00000048544|MRPS10	ENSG00000048544	MRPS10	protein_coding	chr6	ENSG00000048544.5	1	0	0	0	0	0	0	0	0	0	0	0	0	0
ENSG00000048545|GUCA1A	ENSG00000048545	GUCA1A	protein_coding	chr6	ENSG00000048545.11	1	0	0	0	0	0	0	0	0	0	0	0	0	0
ENSG00000048649|RSF1	ENSG00000048649	RSF1	protein_coding	chr11	ENSG00000048649.11	1	0	0	0	0	0	0	0	0	0	0	0	0	0
ENSG00000048707|VPS13D	ENSG00000048707	VPS13D	protein_coding	chr1	ENSG00000048707.11	1	0	0	0	0	0	0	0	0	0	0	0	0	0
ENSG00000048740|CELF2	ENSG00000048740	CELF2	protein_coding	chr10	ENSG00000048740.15	1	0	0	0	0	1	0	0	0	0	0	0	1	1
ENSG00000048828|FAM120A	ENSG00000048828	FAM120A	protein_coding	chr9	ENSG00000048828.14	1	0	0	0	0	1	0	0	0	0	0	0	1	1
ENSG00000048991|R3HDM1	ENSG00000048991	R3HDM1	protein_coding	chr2	ENSG00000048991.14	1	0	0	0	0	0	0	0	0	0	0	0	0	0
ENSG00000049089|COL9A2	ENSG00000049089	COL9A2	protein_coding	chr1	ENSG00000049089.11	1	0	0	0	0	0	0	0	0	0	0	0	0	0
ENSG00000049130|KITLG	ENSG00000049130	KITLG	protein_coding	chr12	ENSG00000049130.11	1	0	0	0	0	0	0	0	0	0	0	0	0	0
ENSG00000049167|ERCC8	ENSG00000049167	ERCC8	protein_coding	chr5	ENSG00000049167.11	1	0	0	0	0	1	0	0	0	0	0	0	1	1
ENSG00000049192|ADAMTS6	ENSG00000049192	ADAMTS6	protein_coding	chr5	ENSG00000049192.12	1	0	0	0	0	0	0	0	0	0	0	0	0	0
ENSG00000049239|H6PD	ENSG00000049239	H6PD	protein_coding	chr1	ENSG00000049239.10	1	0	0	0	0	0	0	0	0	0	0	0	0	0
ENSG00000049245|VAMP3	ENSG00000049245	VAMP3	protein_coding	chr1	ENSG00000049245.10	1	0	0	0	0	0	0	0	0	0	0	0	0	0
ENSG00000049246|PER3	ENSG00000049246	PER3	protein_coding	chr1	ENSG00000049246.12	1	0	0	0	0	0	0	0	0	0	0	0	0	0
ENSG00000049247|UTS2	ENSG00000049247	UTS2	protein_coding	chr1	ENSG00000049247.11	0	0	0	0	0	0	0	0	0	0	0	0	0	0
ENSG00000049249|TNFRSF9	ENSG00000049249	TNFRSF9	protein_coding	chr1	ENSG00000049249.6	1	0	0	0	0	0	0	0	0	0	0	0	0	0
ENSG00000049283|EPN3	ENSG00000049283	EPN3	protein_coding	chr17	ENSG00000049283.15	0	0	0	0	0	0	0	0	0	0	0	0	0	0
ENSG00000049323|LTBP1	ENSG00000049323	LTBP1	protein_coding	chr2	ENSG00000049323.13	1	0	0	0	0	0	0	0	0	0	0	0	0	0
ENSG00000049449|RCN1	ENSG00000049449	RCN1	protein_coding	chr11	ENSG00000049449.6	1	0	0	0	0	0	0	1	0	0	0	0	1	1
ENSG00000049540|ELN	ENSG00000049540	ELN	protein_coding	chr7	ENSG00000049540.14	1	0	0	0	0	0	0	0	0	0	0	0	0	0
ENSG00000049541|RFC2	ENSG00000049541	RFC2	protein_coding	chr7	ENSG00000049541.8	1	0	0	0	0	0	0	0	0	0	0	0	0	0
ENSG00000049618|ARID1B	ENSG00000049618	ARID1B	protein_coding	chr6	ENSG00000049618.19	1	1	1	1	0	1	0	0	0	0	0	1	1	1
ENSG00000049656|CLPTM1L	ENSG00000049656	CLPTM1L	protein_coding	chr5	ENSG00000049656.11	1	0	0	0	0	0	0	0	0	0	0	0	0	0
ENSG00000049759|NEDD4L	ENSG00000049759	NEDD4L	protein_coding	chr18	ENSG00000049759.14	1	0	0	0	0	0	0	0	0	0	0	0	0	0
ENSG00000049768|FOXP3	ENSG00000049768	FOXP3	protein_coding	chrX	ENSG00000049768.12	1	0	0	0	0	0	0	0	0	0	0	0	0	0
ENSG00000049769|PPP1R3F	ENSG00000049769	PPP1R3F	protein_coding	chrX	ENSG00000049769.10	1	0	0	0	0	0	0	0	0	0	0	0	0	0
ENSG00000049860|HEXB	ENSG00000049860	HEXB	protein_coding	chr5	ENSG00000049860.11	1	0	0	0	0	0	0	0	0	0	0	0	0	0
ENSG00000049883|PTCD2	ENSG00000049883	PTCD2	protein_coding	chr5	ENSG00000049883.12	1	0	0	0	0	0	0	0	0	0	0	0	0	0
ENSG00000050030|KIAA2022	ENSG00000050030	KIAA2022	protein_coding	chrX	ENSG00000050030.11	1	0	0	1	0	0	0	0	0	0	0	1	0	1
ENSG00000050130|JKAMP	ENSG00000050130	JKAMP	protein_coding	chr14	ENSG00000050130.15	1	0	0	0	0	0	0	0	0	0	0	0	0	0
ENSG00000050165|DKK3	ENSG00000050165	DKK3	protein_coding	chr11	ENSG00000050165.15	1	0	0	0	0	0	0	0	0	0	0	0	0	0
ENSG00000050327|ARHGEF5	ENSG00000050327	ARHGEF5	protein_coding	chr7	ENSG00000050327.12	1	0	0	0	0	0	0	0	0	0	0	0	0	0
ENSG00000050344|NFE2L3	ENSG00000050344	NFE2L3	protein_coding	chr7	ENSG00000050344.8	1	0	0	0	0	0	0	0	0	0	0	0	0	0
ENSG00000050393|MCUR1	ENSG00000050393	MCUR1	protein_coding	chr6	ENSG00000050393.9	1	0	0	0	0	0	0	0	0	0	0	0	0	0
ENSG00000050405|LIMA1	ENSG00000050405	LIMA1	protein_coding	chr12	ENSG00000050405.11	1	0	0	0	0	0	0	0	0	0	0	0	0	0
ENSG00000050426|LETMD1	ENSG00000050426	LETMD1	protein_coding	chr12	ENSG00000050426.13	1	0	0	0	0	0	0	0	0	0	0	0	0	0
ENSG00000050438|SLC4A8	ENSG00000050438	SLC4A8	protein_coding	chr12	ENSG00000050438.14	1	0	0	0	0	0	0	0	0	0	0	0	0	0
ENSG00000050555|LAMC3	ENSG00000050555	LAMC3	protein_coding	chr9	ENSG00000050555.15	1	0	0	0	0	0	0	0	0	0	0	0	0	0
ENSG00000050628|PTGER3	ENSG00000050628	PTGER3	protein_coding	chr1	ENSG00000050628.18	1	0	0	0	0	1	0	0	0	0	0	0	1	1
ENSG00000050730|TNIP3	ENSG00000050730	TNIP3	protein_coding	chr4	ENSG00000050730.13	1	0	0	0	0	0	0	0	0	0	0	0	0	0
ENSG00000050748|MAPK9	ENSG00000050748	MAPK9	protein_coding	chr5	ENSG00000050748.15	1	0	0	0	0	0	0	0	0	0	0	0	0	0
ENSG00000050767|COL23A1	ENSG00000050767	COL23A1	protein_coding	chr5	ENSG00000050767.13	1	0	0	0	0	0	0	0	0	0	0	0	0	0
ENSG00000050820|BCAR1	ENSG00000050820	BCAR1	protein_coding	chr16	ENSG00000050820.14	1	0	0	0	0	0	0	0	0	0	0	0	0	0
ENSG00000051009|FAM160A2	ENSG00000051009	FAM160A2	protein_coding	chr11	ENSG00000051009.8	1	0	0	0	0	0	0	0	0	0	0	0	0	0
ENSG00000051108|HERPUD1	ENSG00000051108	HERPUD1	protein_coding	chr16	ENSG00000051108.12	1	0	0	0	0	0	0	0	0	0	0	0	0	0
ENSG00000051128|HOMER3	ENSG00000051128	HOMER3	protein_coding	chr19	ENSG00000051128.16	1	0	0	0	0	0	0	0	0	0	0	0	0	0
ENSG00000051180|RAD51	ENSG00000051180	RAD51	protein_coding	chr15	ENSG00000051180.14	1	0	0	0	0	0	0	0	0	0	0	0	0	0
ENSG00000051341|POLQ	ENSG00000051341	POLQ	protein_coding	chr3	ENSG00000051341.11	1	0	0	0	0	0	0	0	0	0	0	0	0	0
ENSG00000051382|PIK3CB	ENSG00000051382	PIK3CB	protein_coding	chr3	ENSG00000051382.6	1	0	0	0	0	0	0	0	0	0	0	0	0	0
ENSG00000051523|CYBA	ENSG00000051523	CYBA	protein_coding	chr16	ENSG00000051523.8	1	0	0	0	0	0	0	0	0	0	0	0	0	0
ENSG00000051596|THOC3	ENSG00000051596	THOC3	protein_coding	chr5	ENSG00000051596.7	1	0	0	0	0	0	0	0	0	0	0	0	0	0
ENSG00000051620|HEBP2	ENSG00000051620	HEBP2	protein_coding	chr6	ENSG00000051620.8	1	0	0	0	0	0	0	0	0	0	0	0	0	0
ENSG00000051825|MPHOSPH9	ENSG00000051825	MPHOSPH9	protein_coding	chr12	ENSG00000051825.12	1	0	0	0	0	1	1	0	0	0	0	0	1	1
ENSG00000052126|PLEKHA5	ENSG00000052126	PLEKHA5	protein_coding	chr12	ENSG00000052126.12	1	0	0	0	0	0	0	0	0	0	0	0	0	0
ENSG00000052344|PRSS8	ENSG00000052344	PRSS8	protein_coding	chr16	ENSG00000052344.13	0	0	0	0	0	0	0	0	0	0	0	0	0	0
ENSG00000052723|SIKE1	ENSG00000052723	SIKE1	protein_coding	chr1	ENSG00000052723.9	1	0	0	0	0	0	0	0	0	0	0	0	0	0
ENSG00000052749|RRP12	ENSG00000052749	RRP12	protein_coding	chr10	ENSG00000052749.11	1	0	0	0	0	0	0	0	0	0	0	0	0	0
ENSG00000052795|FNIP2	ENSG00000052795	FNIP2	protein_coding	chr4	ENSG00000052795.10	1	0	0	0	0	1	0	0	0	0	0	0	1	1
ENSG00000052802|MSMO1	ENSG00000052802	MSMO1	protein_coding	chr4	ENSG00000052802.10	1	0	0	0	0	0	0	0	0	0	0	0	0	0
ENSG00000052841|TTC17	ENSG00000052841	TTC17	protein_coding	chr11	ENSG00000052841.12	1	0	0	0	0	0	0	0	0	0	0	0	0	0
ENSG00000052850|ALX4	ENSG00000052850	ALX4	protein_coding	chr11	ENSG00000052850.5	1	0	0	0	0	0	0	0	0	0	0	0	0	0
ENSG00000053108|FSTL4	ENSG00000053108	FSTL4	protein_coding	chr5	ENSG00000053108.14	1	0	0	0	0	0	0	0	0	0	0	0	0	0
ENSG00000053254|FOXN3	ENSG00000053254	FOXN3	protein_coding	chr14	ENSG00000053254.13	1	0	0	0	0	1	0	0	0	0	0	0	1	1
ENSG00000053328|METTL24	ENSG00000053328	METTL24	protein_coding	chr6	ENSG00000053328.8	1	0	0	0	0	0	0	0	0	0	0	0	0	0
ENSG00000053371|AKR7A2	ENSG00000053371	AKR7A2	protein_coding	chr1	ENSG00000053371.10	1	0	0	0	0	0	0	0	0	0	0	0	0	0
ENSG00000053372|MRTO4	ENSG00000053372	MRTO4	protein_coding	chr1	ENSG00000053372.4	1	0	0	0	0	0	0	0	0	0	0	0	0	0
ENSG00000053438|NNAT	ENSG00000053438	NNAT	protein_coding	chr20	ENSG00000053438.8	1	0	0	0	0	0	0	0	0	0	0	0	0	0
ENSG00000053501|USE1	ENSG00000053501	USE1	protein_coding	chr19	ENSG00000053501.10	1	0	0	0	0	0	0	0	0	0	0	0	0	0
ENSG00000053524|MCF2L2	ENSG00000053524	MCF2L2	protein_coding	chr3	ENSG00000053524.9	1	0	0	0	0	0	0	0	0	0	0	0	0	0
ENSG00000053702|NRIP2	ENSG00000053702	NRIP2	protein_coding	chr12	ENSG00000053702.12	1	0	0	0	0	0	0	0	0	0	0	0	0	0
ENSG00000053747|LAMA3	ENSG00000053747	LAMA3	protein_coding	chr18	ENSG00000053747.13	1	0	0	0	0	0	0	0	0	0	0	0	0	0
ENSG00000053770|AP5M1	ENSG00000053770	AP5M1	protein_coding	chr14	ENSG00000053770.9	1	0	0	0	0	0	0	0	0	0	0	0	0	0
ENSG00000053900|ANAPC4	ENSG00000053900	ANAPC4	protein_coding	chr4	ENSG00000053900.8	1	0	0	0	0	0	0	0	0	0	0	0	0	0
ENSG00000053918|KCNQ1	ENSG00000053918	KCNQ1	protein_coding	chr11	ENSG00000053918.13	1	0	0	0	0	0	0	0	0	0	0	0	0	0
ENSG00000054116|TRAPPC3	ENSG00000054116	TRAPPC3	protein_coding	chr1	ENSG00000054116.9	1	0	0	0	0	0	0	0	0	0	0	0	0	0
ENSG00000054118|THRAP3	ENSG00000054118	THRAP3	protein_coding	chr1	ENSG00000054118.11	1	0	0	0	0	0	0	0	0	0	0	0	0	0
ENSG00000054148|PHPT1	ENSG00000054148	PHPT1	protein_coding	chr9	ENSG00000054148.15	0	0	0	0	0	0	0	0	0	0	0	0	0	0
ENSG00000054179|ENTPD2	ENSG00000054179	ENTPD2	protein_coding	chr9	ENSG00000054179.9	1	0	0	0	0	0	0	0	0	0	0	0	0	0
ENSG00000054219|LY75	ENSG00000054219	LY75	protein_coding	chr2	ENSG00000054219.10	0	0	0	0	0	0	0	0	0	0	0	0	0	0
ENSG00000054267|ARID4B	ENSG00000054267	ARID4B	protein_coding	chr1	ENSG00000054267.18	1	0	0	0	0	0	0	0	0	0	0	0	0	0
ENSG00000054277|OPN3	ENSG00000054277	OPN3	protein_coding	chr1	ENSG00000054277.10	1	0	0	0	0	0	0	0	0	0	0	0	0	0
ENSG00000054282|SDCCAG8	ENSG00000054282	SDCCAG8	protein_coding	chr1	ENSG00000054282.13	1	0	0	0	0	1	1	0	0	0	0	0	1	1
ENSG00000054356|PTPRN	ENSG00000054356	PTPRN	protein_coding	chr2	ENSG00000054356.11	1	0	0	0	0	0	0	0	0	0	0	0	0	0
ENSG00000054392|HHAT	ENSG00000054392	HHAT	protein_coding	chr1	ENSG00000054392.10	1	0	0	0	0	0	0	0	0	0	0	0	0	0
ENSG00000054523|KIF1B	ENSG00000054523	KIF1B	protein_coding	chr1	ENSG00000054523.14	1	0	0	0	0	0	0	0	0	0	0	0	0	0
ENSG00000054598|FOXC1	ENSG00000054598	FOXC1	protein_coding	chr6	ENSG00000054598.6	1	0	0	0	0	0	0	0	0	0	0	0	0	0
ENSG00000054611|TBC1D22A	ENSG00000054611	TBC1D22A	protein_coding	chr22	ENSG00000054611.11	1	0	0	0	0	0	0	0	0	0	0	0	0	0
ENSG00000054654|SYNE2	ENSG00000054654	SYNE2	protein_coding	chr14	ENSG00000054654.13	1	0	0	0	0	1	0	1	0	0	0	0	1	1
ENSG00000054690|PLEKHH1	ENSG00000054690	PLEKHH1	protein_coding	chr14	ENSG00000054690.11	1	0	0	0	0	0	0	0	0	0	0	0	0	0
ENSG00000054793|ATP9A	ENSG00000054793	ATP9A	protein_coding	chr20	ENSG00000054793.11	1	0	0	0	0	0	0	0	0	0	0	0	0	0
ENSG00000054796|SPO11	ENSG00000054796	SPO11	protein_coding	chr20	ENSG00000054796.10	0	0	0	0	0	0	0	0	0	0	0	0	0	0
ENSG00000054803|CBLN4	ENSG00000054803	CBLN4	protein_coding	chr20	ENSG00000054803.3	1	0	0	0	0	0	0	0	0	0	0	0	0	0
ENSG00000054938|CHRDL2	ENSG00000054938	CHRDL2	protein_coding	chr11	ENSG00000054938.13	1	0	0	0	0	0	0	0	0	0	0	0	0	0
ENSG00000054965|FAM168A	ENSG00000054965	FAM168A	protein_coding	chr11	ENSG00000054965.8	1	0	0	0	0	0	0	0	0	0	0	0	0	0
ENSG00000054967|RELT	ENSG00000054967	RELT	protein_coding	chr11	ENSG00000054967.10	1	0	0	0	0	0	0	0	0	0	0	0	0	0
ENSG00000054983|GALC	ENSG00000054983	GALC	protein_coding	chr14	ENSG00000054983.14	1	0	0	0	0	0	0	0	1	0	0	0	1	1
ENSG00000055044|NOP58	ENSG00000055044	NOP58	protein_coding	chr2	ENSG00000055044.8	1	0	0	0	0	0	0	0	0	0	0	0	0	0
ENSG00000055070|SZRD1	ENSG00000055070	SZRD1	protein_coding	chr1	ENSG00000055070.14	1	0	0	0	0	0	0	0	0	0	0	0	0	0
ENSG00000055118|KCNH2	ENSG00000055118	KCNH2	protein_coding	chr7	ENSG00000055118.12	1	0	0	0	0	0	0	0	0	0	0	0	0	0
ENSG00000055130|CUL1	ENSG00000055130	CUL1	protein_coding	chr7	ENSG00000055130.13	1	0	0	0	0	0	0	0	0	0	0	0	0	0
ENSG00000055147|FAM114A2	ENSG00000055147	FAM114A2	protein_coding	chr5	ENSG00000055147.15	1	0	0	0	0	0	0	0	0	0	0	0	0	0
ENSG00000055163|CYFIP2	ENSG00000055163	CYFIP2	protein_coding	chr5	ENSG00000055163.16	1	0	0	0	0	0	0	0	0	0	0	0	0	0
ENSG00000055208|TAB2	ENSG00000055208	TAB2	protein_coding	chr6	ENSG00000055208.15	1	0	0	0	0	0	0	0	0	0	0	0	0	0
ENSG00000055211|GINM1	ENSG00000055211	GINM1	protein_coding	chr6	ENSG00000055211.10	1	0	0	0	0	0	0	0	0	0	0	0	0	0
ENSG00000055332|EIF2AK2	ENSG00000055332	EIF2AK2	protein_coding	chr2	ENSG00000055332.14	1	0	0	0	0	0	0	0	0	0	0	0	0	0
ENSG00000055483|USP36	ENSG00000055483	USP36	protein_coding	chr17	ENSG00000055483.17	1	0	0	0	0	0	0	0	0	0	0	0	0	0
ENSG00000055609|KMT2C	ENSG00000055609	KMT2C	protein_coding	chr7	ENSG00000055609.15	1	1	0	0	0	0	0	0	0	0	0	1	0	1
ENSG00000055732|MCOLN3	ENSG00000055732	MCOLN3	protein_coding	chr1	ENSG00000055732.10	1	0	0	0	0	0	0	0	0	0	0	0	0	0
ENSG00000055813|CCDC85A	ENSG00000055813	CCDC85A	protein_coding	chr2	ENSG00000055813.5	0	0	0	0	0	0	0	0	0	0	0	0	0	0
ENSG00000055917|PUM2	ENSG00000055917	PUM2	protein_coding	chr2	ENSG00000055917.13	1	0	0	0	0	0	0	0	0	0	0	0	0	0
ENSG00000055950|MRPL43	ENSG00000055950	MRPL43	protein_coding	chr10	ENSG00000055950.14	1	0	0	0	0	0	0	0	0	0	0	0	0	0
ENSG00000055955|ITIH4	ENSG00000055955	ITIH4	protein_coding	chr3	ENSG00000055955.13	0	0	0	0	0	0	0	0	0	0	0	0	0	0
ENSG00000055957|ITIH1	ENSG00000055957	ITIH1	protein_coding	chr3	ENSG00000055957.8	1	0	0	0	0	0	1	0	0	1	0	0	1	1
ENSG00000056050|C4ORF27	ENSG00000056050	C4ORF27	protein_coding	chr4	ENSG00000056050.6	1	0	0	0	0	0	1	0	0	0	0	0	1	1
ENSG00000056097|ZFR	ENSG00000056097	ZFR	protein_coding	chr5	ENSG00000056097.13	1	0	0	0	0	0	0	0	0	0	0	0	0	0
ENSG00000056277|ZNF280C	ENSG00000056277	ZNF280C	protein_coding	chrX	ENSG00000056277.13	1	0	0	0	0	0	0	0	0	0	0	0	0	0
ENSG00000056291|NPFFR2	ENSG00000056291	NPFFR2	protein_coding	chr4	ENSG00000056291.15	1	0	0	0	0	0	0	0	0	0	0	0	0	0
ENSG00000056487|PHF21B	ENSG00000056487	PHF21B	protein_coding	chr22	ENSG00000056487.13	1	0	0	0	0	0	0	0	0	0	0	0	0	0
ENSG00000056558|TRAF1	ENSG00000056558	TRAF1	protein_coding	chr9	ENSG00000056558.8	1	0	0	0	0	0	0	0	0	0	0	0	0	0
ENSG00000056586|RC3H2	ENSG00000056586	RC3H2	protein_coding	chr9	ENSG00000056586.13	1	0	0	0	0	0	0	0	0	0	0	0	0	0
ENSG00000056736|IL17RB	ENSG00000056736	IL17RB	protein_coding	chr3	ENSG00000056736.7	1	0	0	0	0	0	0	0	0	0	0	0	0	0
ENSG00000056972|TRAF3IP2	ENSG00000056972	TRAF3IP2	protein_coding	chr6	ENSG00000056972.16	1	0	0	0	0	0	0	0	0	0	0	0	0	0
ENSG00000056998|GYG2	ENSG00000056998	GYG2	protein_coding	chrX	ENSG00000056998.16	1	0	0	0	0	0	0	0	0	0	0	0	0	0
ENSG00000057019|DCBLD2	ENSG00000057019	DCBLD2	protein_coding	chr3	ENSG00000057019.13	1	0	0	0	0	0	0	0	0	0	0	0	0	0
ENSG00000057149|SERPINB3	ENSG00000057149	SERPINB3	protein_coding	chr18	ENSG00000057149.12	0	0	0	0	0	0	0	0	0	0	0	0	0	0
ENSG00000057252|SOAT1	ENSG00000057252	SOAT1	protein_coding	chr1	ENSG00000057252.10	1	0	0	0	0	0	0	0	0	0	0	0	0	0
ENSG00000057294|PKP2	ENSG00000057294	PKP2	protein_coding	chr12	ENSG00000057294.11	1	0	0	0	0	0	0	0	0	0	0	0	0	0
ENSG00000057468|MSH4	ENSG00000057468	MSH4	protein_coding	chr1	ENSG00000057468.6	1	0	0	0	0	1	0	0	0	0	0	0	1	1
ENSG00000057593|F7	ENSG00000057593	F7	protein_coding	chr13	ENSG00000057593.11	1	0	0	0	0	0	0	0	0	0	0	0	0	0
ENSG00000057608|GDI2	ENSG00000057608	GDI2	protein_coding	chr10	ENSG00000057608.14	1	0	0	0	0	0	0	0	0	0	0	0	0	0
ENSG00000057657|PRDM1	ENSG00000057657	PRDM1	protein_coding	chr6	ENSG00000057657.12	1	0	0	0	0	0	0	0	0	0	0	0	0	0
ENSG00000057663|ATG5	ENSG00000057663	ATG5	protein_coding	chr6	ENSG00000057663.10	1	0	0	0	0	0	0	0	0	0	0	0	0	0
ENSG00000057704|TMCC3	ENSG00000057704	TMCC3	protein_coding	chr12	ENSG00000057704.8	1	0	0	0	0	0	0	0	0	0	0	0	0	0
ENSG00000057757|PITHD1	ENSG00000057757	PITHD1	protein_coding	chr1	ENSG00000057757.7	1	0	0	0	0	0	0	0	0	0	0	0	0	0
ENSG00000057935|MTA3	ENSG00000057935	MTA3	protein_coding	chr2	ENSG00000057935.11	1	0	0	0	0	0	0	0	0	0	0	0	0	0
ENSG00000058056|USP13	ENSG00000058056	USP13	protein_coding	chr3	ENSG00000058056.6	1	0	0	0	0	0	0	0	0	0	0	0	0	0
ENSG00000058063|ATP11B	ENSG00000058063	ATP11B	protein_coding	chr3	ENSG00000058063.13	1	0	0	0	0	0	0	0	0	0	0	0	0	0
ENSG00000058085|LAMC2	ENSG00000058085	LAMC2	protein_coding	chr1	ENSG00000058085.12	1	0	0	0	0	0	0	0	0	0	0	0	0	0
ENSG00000058091|CDK14	ENSG00000058091	CDK14	protein_coding	chr7	ENSG00000058091.14	1	0	0	0	0	0	0	0	0	0	0	0	0	0
ENSG00000058262|SEC61A1	ENSG00000058262	SEC61A1	protein_coding	chr3	ENSG00000058262.7	1	0	0	0	0	0	0	0	0	0	0	0	0	0
ENSG00000058272|PPP1R12A	ENSG00000058272	PPP1R12A	protein_coding	chr12	ENSG00000058272.13	1	0	0	0	0	0	0	0	0	0	0	0	0	0
ENSG00000058335|RASGRF1	ENSG00000058335	RASGRF1	protein_coding	chr15	ENSG00000058335.13	1	0	0	0	0	0	0	0	0	0	0	0	0	0
ENSG00000058404|CAMK2B	ENSG00000058404	CAMK2B	protein_coding	chr7	ENSG00000058404.17	1	0	0	0	0	0	0	0	0	0	0	0	0	0
ENSG00000058453|CROCC	ENSG00000058453	CROCC	protein_coding	chr1	ENSG00000058453.14	1	0	0	0	0	0	0	0	0	0	0	0	0	0
ENSG00000058600|POLR3E	ENSG00000058600	POLR3E	protein_coding	chr16	ENSG00000058600.13	1	0	0	0	0	0	0	0	0	0	0	0	0	0
ENSG00000058668|ATP2B4	ENSG00000058668	ATP2B4	protein_coding	chr1	ENSG00000058668.12	1	0	0	0	0	0	0	0	0	0	0	0	0	0
ENSG00000058673|ZC3H11A	ENSG00000058673	ZC3H11A	protein_coding	chr1	ENSG00000058673.13	1	0	0	0	0	0	0	0	0	0	0	0	0	0
ENSG00000058729|RIOK2	ENSG00000058729	RIOK2	protein_coding	chr5	ENSG00000058729.8	1	0	0	0	0	0	0	0	0	0	0	0	0	0
ENSG00000058799|YIPF1	ENSG00000058799	YIPF1	protein_coding	chr1	ENSG00000058799.11	1	0	0	0	0	0	0	0	0	0	0	0	0	0
ENSG00000058804|NDC1	ENSG00000058804	NDC1	protein_coding	chr1	ENSG00000058804.11	1	0	0	0	0	0	0	0	0	0	0	0	0	0
ENSG00000058866|DGKG	ENSG00000058866	DGKG	protein_coding	chr3	ENSG00000058866.12	1	0	0	0	0	0	0	0	0	0	0	0	0	0
ENSG00000059122|FLYWCH1	ENSG00000059122	FLYWCH1	protein_coding	chr16	ENSG00000059122.14	1	0	0	0	0	0	0	0	0	0	0	0	0	0
ENSG00000059145|UNKL	ENSG00000059145	UNKL	protein_coding	chr16	ENSG00000059145.16	1	0	0	0	0	0	0	0	0	0	0	0	0	0
ENSG00000059377|TBXAS1	ENSG00000059377	TBXAS1	protein_coding	chr7	ENSG00000059377.13	1	0	0	0	0	0	0	0	0	0	0	0	0	0
ENSG00000059378|PARP12	ENSG00000059378	PARP12	protein_coding	chr7	ENSG00000059378.10	1	0	0	0	0	0	0	0	0	0	0	0	0	0
ENSG00000059573|ALDH18A1	ENSG00000059573	ALDH18A1	protein_coding	chr10	ENSG00000059573.6	1	0	0	0	0	0	0	0	0	0	0	0	0	0
ENSG00000059588|TARBP1	ENSG00000059588	TARBP1	protein_coding	chr1	ENSG00000059588.7	1	0	0	0	0	0	0	0	0	0	0	0	0	0
ENSG00000059691|GATB	ENSG00000059691	GATB	protein_coding	chr4	ENSG00000059691.9	1	0	0	0	0	0	0	0	0	0	0	0	0	0
ENSG00000059728|MXD1	ENSG00000059728	MXD1	protein_coding	chr2	ENSG00000059728.8	1	0	0	0	0	0	0	0	0	0	0	0	0	0
ENSG00000059758|CDK17	ENSG00000059758	CDK17	protein_coding	chr12	ENSG00000059758.5	1	0	0	0	0	0	0	0	0	0	0	0	0	0
ENSG00000059769|DNAJC25	ENSG00000059769	DNAJC25	protein_coding	chr9	ENSG00000059769.17	0	0	0	0	0	0	0	0	0	0	0	0	0	0
ENSG00000059804|SLC2A3	ENSG00000059804	SLC2A3	protein_coding	chr12	ENSG00000059804.13	1	0	0	0	0	0	0	0	0	0	0	0	0	0
ENSG00000059915|PSD	ENSG00000059915	PSD	protein_coding	chr10	ENSG00000059915.14	1	0	0	0	0	1	0	0	0	0	0	0	1	1
ENSG00000060069|CTDP1	ENSG00000060069	CTDP1	protein_coding	chr18	ENSG00000060069.14	1	0	0	0	0	0	0	0	0	0	0	0	0	0
ENSG00000060138|YBX3	ENSG00000060138	YBX3	protein_coding	chr12	ENSG00000060138.10	1	0	0	0	0	0	0	0	0	0	0	0	0	0
ENSG00000060140|STYK1	ENSG00000060140	STYK1	protein_coding	chr12	ENSG00000060140.6	1	0	0	0	0	0	0	0	0	0	0	0	0	0
ENSG00000060237|WNK1	ENSG00000060237	WNK1	protein_coding	chr12	ENSG00000060237.14	1	0	0	0	0	0	0	0	0	0	0	0	0	0
ENSG00000060303|RPS17P5	ENSG00000060303	RPS17P5	processed_pseudogene	chr6	ENSG00000060303.5	0	0	0	0	0	0	0	0	0	0	0	0	0	0
ENSG00000060339|CCAR1	ENSG00000060339	CCAR1	protein_coding	chr10	ENSG00000060339.11	1	0	0	0	0	0	0	0	0	0	0	0	0	0
ENSG00000060491|OGFR	ENSG00000060491	OGFR	protein_coding	chr20	ENSG00000060491.14	1	0	0	0	0	0	0	0	0	0	0	0	0	0
ENSG00000060558|GNA15	ENSG00000060558	GNA15	protein_coding	chr19	ENSG00000060558.3	1	0	0	0	0	0	0	0	0	0	0	0	0	0
ENSG00000060566|CREB3L3	ENSG00000060566	CREB3L3	protein_coding	chr19	ENSG00000060566.11	1	0	0	0	0	0	0	0	0	0	0	0	0	0
ENSG00000060642|PIGV	ENSG00000060642	PIGV	protein_coding	chr1	ENSG00000060642.8	1	0	0	0	0	0	0	0	0	0	0	0	0	0
ENSG00000060656|PTPRU	ENSG00000060656	PTPRU	protein_coding	chr1	ENSG00000060656.17	1	0	0	0	0	0	0	0	0	0	0	0	0	0
ENSG00000060688|SNRNP40	ENSG00000060688	SNRNP40	protein_coding	chr1	ENSG00000060688.10	1	0	0	0	0	0	0	0	0	0	0	0	0	0
ENSG00000060709|RIMBP2	ENSG00000060709	RIMBP2	protein_coding	chr12	ENSG00000060709.11	1	0	0	0	0	0	0	0	0	0	0	0	0	0
ENSG00000060718|COL11A1	ENSG00000060718	COL11A1	protein_coding	chr1	ENSG00000060718.16	1	0	0	0	0	0	0	0	0	0	0	0	0	0
ENSG00000060749|QSER1	ENSG00000060749	QSER1	protein_coding	chr11	ENSG00000060749.12	1	0	0	0	0	0	0	0	0	0	0	0	0	0
ENSG00000060762|MPC1	ENSG00000060762	MPC1	protein_coding	chr6	ENSG00000060762.16	1	0	0	0	0	0	0	0	0	0	0	0	0	0
ENSG00000060971|ACAA1	ENSG00000060971	ACAA1	protein_coding	chr3	ENSG00000060971.15	1	0	0	0	0	0	0	0	0	0	0	0	0	0
ENSG00000060982|BCAT1	ENSG00000060982	BCAT1	protein_coding	chr12	ENSG00000060982.12	1	0	0	0	0	0	0	0	0	0	0	0	0	0
ENSG00000061273|HDAC7	ENSG00000061273	HDAC7	protein_coding	chr12	ENSG00000061273.15	1	0	0	0	0	0	0	0	0	0	0	0	0	0
ENSG00000061337|LZTS1	ENSG00000061337	LZTS1	protein_coding	chr8	ENSG00000061337.13	1	0	0	0	0	0	0	0	0	0	0	0	0	0
ENSG00000061455|PRDM6	ENSG00000061455	PRDM6	protein_coding	chr5	ENSG00000061455.10	1	0	0	0	0	0	0	0	0	0	0	0	0	0
ENSG00000061492|WNT8A	ENSG00000061492	WNT8A	protein_coding	chr5	ENSG00000061492.9	0	0	0	0	0	0	0	0	0	0	0	0	0	0
ENSG00000061656|SPAG4	ENSG00000061656	SPAG4	protein_coding	chr20	ENSG00000061656.7	1	0	0	0	0	0	0	0	0	0	0	0	0	0
ENSG00000061676|NCKAP1	ENSG00000061676	NCKAP1	protein_coding	chr2	ENSG00000061676.12	1	0	0	0	0	0	0	0	0	0	0	0	0	0
ENSG00000061794|MRPS35	ENSG00000061794	MRPS35	protein_coding	chr12	ENSG00000061794.10	1	0	0	0	0	0	0	0	0	0	0	0	0	0
ENSG00000061918|GUCY1B3	ENSG00000061918	GUCY1B3	protein_coding	chr4	ENSG00000061918.10	1	0	0	0	0	0	0	0	0	0	0	0	0	0
ENSG00000061936|SFSWAP	ENSG00000061936	SFSWAP	protein_coding	chr12	ENSG00000061936.7	1	0	0	0	0	0	0	0	0	0	0	0	0	0
ENSG00000061938|TNK2	ENSG00000061938	TNK2	protein_coding	chr3	ENSG00000061938.14	1	0	0	0	0	0	0	0	0	0	0	0	0	0
ENSG00000061987|MON2	ENSG00000061987	MON2	protein_coding	chr12	ENSG00000061987.12	1	0	0	0	0	0	0	0	0	0	0	0	0	0
ENSG00000062038|CDH3	ENSG00000062038	CDH3	protein_coding	chr16	ENSG00000062038.11	1	0	0	0	0	0	0	0	1	0	0	0	1	1
ENSG00000062096|ARSF	ENSG00000062096	ARSF	protein_coding	chrX	ENSG00000062096.12	1	0	0	0	0	0	0	0	0	0	0	0	0	0
ENSG00000062194|GPBP1	ENSG00000062194	GPBP1	protein_coding	chr5	ENSG00000062194.13	1	0	0	0	0	0	0	0	0	0	0	0	0	0
ENSG00000062282|DGAT2	ENSG00000062282	DGAT2	protein_coding	chr11	ENSG00000062282.12	1	0	0	0	0	0	0	0	0	0	0	0	0	0
ENSG00000062370|ZNF112	ENSG00000062370	ZNF112	protein_coding	chr19	ENSG00000062370.14	1	0	0	0	0	0	0	0	0	0	0	0	0	0
ENSG00000062485|CS	ENSG00000062485	CS	protein_coding	chr12	ENSG00000062485.16	1	0	0	0	0	0	0	0	0	0	0	0	0	0
ENSG00000062524|LTK	ENSG00000062524	LTK	protein_coding	chr15	ENSG00000062524.13	1	0	0	0	0	0	0	0	0	0	0	0	0	0
ENSG00000062582|MRPS24	ENSG00000062582	MRPS24	protein_coding	chr7	ENSG00000062582.11	0	0	0	0	0	0	0	0	0	0	0	0	0	0
ENSG00000062598|ELMO2	ENSG00000062598	ELMO2	protein_coding	chr20	ENSG00000062598.15	1	0	0	0	0	0	0	0	0	0	0	0	0	0
ENSG00000062650|WAPAL	ENSG00000062650	WAPAL	protein_coding	chr10	ENSG00000062650.15	1	0	0	0	0	0	0	0	0	0	0	0	0	0
ENSG00000062716|VMP1	ENSG00000062716	VMP1	protein_coding	chr17	ENSG00000062716.8	1	0	0	0	0	0	0	0	1	0	0	0	1	1
ENSG00000062725|APPBP2	ENSG00000062725	APPBP2	protein_coding	chr17	ENSG00000062725.7	1	0	0	0	0	0	0	0	0	0	0	0	0	0
ENSG00000062822|POLD1	ENSG00000062822	POLD1	protein_coding	chr19	ENSG00000062822.10	1	0	0	0	0	0	0	0	0	0	0	0	0	0
ENSG00000063015|SEZ6	ENSG00000063015	SEZ6	protein_coding	chr17	ENSG00000063015.17	1	0	0	0	0	0	0	0	0	0	0	0	0	0
ENSG00000063046|EIF4B	ENSG00000063046	EIF4B	protein_coding	chr12	ENSG00000063046.15	1	0	0	0	0	0	0	0	0	0	0	0	0	0
ENSG00000063127|SLC6A16	ENSG00000063127	SLC6A16	protein_coding	chr19	ENSG00000063127.13	1	0	0	0	0	0	0	0	0	0	0	0	0	0
ENSG00000063169|GLTSCR1	ENSG00000063169	GLTSCR1	protein_coding	chr19	ENSG00000063169.8	0	0	0	0	0	0	0	0	0	0	0	0	0	0
ENSG00000063176|SPHK2	ENSG00000063176	SPHK2	protein_coding	chr19	ENSG00000063176.13	1	0	0	0	0	0	0	0	0	0	0	0	0	0
ENSG00000063177|RPL18	ENSG00000063177	RPL18	protein_coding	chr19	ENSG00000063177.10	1	0	0	0	0	0	0	0	0	0	0	0	0	0
ENSG00000063180|CA11	ENSG00000063180	CA11	protein_coding	chr19	ENSG00000063180.6	1	0	0	0	0	0	0	0	0	0	0	0	0	0
ENSG00000063241|ISOC2	ENSG00000063241	ISOC2	protein_coding	chr19	ENSG00000063241.5	1	0	0	0	0	0	0	0	0	0	0	0	0	0
ENSG00000063244|U2AF2	ENSG00000063244	U2AF2	protein_coding	chr19	ENSG00000063244.10	1	0	0	0	0	0	0	0	0	0	0	0	0	0
ENSG00000063245|EPN1	ENSG00000063245	EPN1	protein_coding	chr19	ENSG00000063245.12	1	0	0	0	0	0	0	0	0	0	0	0	0	0
ENSG00000063322|MED29	ENSG00000063322	MED29	protein_coding	chr19	ENSG00000063322.11	1	0	0	0	0	0	0	0	0	0	0	0	0	0
ENSG00000063438|AHRR	ENSG00000063438	AHRR	protein_coding	chr5	ENSG00000063438.14	1	0	0	0	0	0	0	0	0	0	0	0	0	0
ENSG00000063515|GSC2	ENSG00000063515	GSC2	protein_coding	chr22	ENSG00000063515.2	0	0	0	0	0	0	0	0	0	0	0	0	0	0
ENSG00000063587|ZNF275	ENSG00000063587	ZNF275	protein_coding	chrX	ENSG00000063587.13	1	0	0	0	0	0	0	0	0	0	0	0	0	0
ENSG00000063601|MTMR1	ENSG00000063601	MTMR1	protein_coding	chrX	ENSG00000063601.14	1	0	0	0	0	0	0	0	0	0	0	0	0	0
ENSG00000063660|GPC1	ENSG00000063660	GPC1	protein_coding	chr2	ENSG00000063660.6	1	0	0	0	0	0	0	0	0	0	0	0	0	0
ENSG00000063761|ADCK1	ENSG00000063761	ADCK1	protein_coding	chr14	ENSG00000063761.13	1	0	0	0	0	0	0	0	0	0	0	0	0	0
ENSG00000063854|HAGH	ENSG00000063854	HAGH	protein_coding	chr16	ENSG00000063854.10	1	0	0	0	0	0	0	0	0	0	0	0	0	0
ENSG00000063978|RNF4	ENSG00000063978	RNF4	protein_coding	chr4	ENSG00000063978.13	1	0	0	0	0	0	0	0	0	0	0	0	0	0
ENSG00000064012|CASP8	ENSG00000064012	CASP8	protein_coding	chr2	ENSG00000064012.19	1	0	0	0	0	0	0	0	0	0	0	0	0	0
ENSG00000064042|LIMCH1	ENSG00000064042	LIMCH1	protein_coding	chr4	ENSG00000064042.15	1	0	0	0	0	0	0	0	0	0	0	0	0	0
ENSG00000064102|ASUN	ENSG00000064102	ASUN	protein_coding	chr12	ENSG00000064102.12	1	0	0	0	0	0	0	0	0	0	0	0	0	0
ENSG00000064115|TM7SF3	ENSG00000064115	TM7SF3	protein_coding	chr12	ENSG00000064115.8	1	0	0	0	0	0	0	0	0	0	0	0	0	0
ENSG00000064195|DLX3	ENSG00000064195	DLX3	protein_coding	chr17	ENSG00000064195.7	0	0	0	0	0	0	0	0	0	0	0	0	0	0
ENSG00000064199|SPA17	ENSG00000064199	SPA17	protein_coding	chr11	ENSG00000064199.4	1	0	0	0	0	0	0	0	0	0	0	0	0	0
ENSG00000064201|TSPAN32	ENSG00000064201	TSPAN32	protein_coding	chr11	ENSG00000064201.13	1	0	0	0	0	0	0	0	0	0	0	0	0	0
ENSG00000064205|WISP2	ENSG00000064205	WISP2	protein_coding	chr20	ENSG00000064205.8	0	0	0	0	0	0	0	0	0	0	0	0	0	0
ENSG00000064218|DMRT3	ENSG00000064218	DMRT3	protein_coding	chr9	ENSG00000064218.4	0	0	0	0	0	0	0	0	0	0	0	0	0	0
ENSG00000064225|ST3GAL6	ENSG00000064225	ST3GAL6	protein_coding	chr3	ENSG00000064225.10	1	0	0	0	0	0	0	0	0	0	0	0	0	0
ENSG00000064270|ATP2C2	ENSG00000064270	ATP2C2	protein_coding	chr16	ENSG00000064270.10	1	0	0	0	0	0	0	0	0	0	0	0	0	0
ENSG00000064300|NGFR	ENSG00000064300	NGFR	protein_coding	chr17	ENSG00000064300.6	1	0	0	0	0	0	0	0	0	0	0	0	0	0
ENSG00000064309|CDON	ENSG00000064309	CDON	protein_coding	chr11	ENSG00000064309.12	1	0	0	0	0	0	0	0	0	0	0	0	0	0
ENSG00000064313|TAF2	ENSG00000064313	TAF2	protein_coding	chr8	ENSG00000064313.9	1	0	0	0	0	0	0	0	0	0	0	0	0	0
ENSG00000064393|HIPK2	ENSG00000064393	HIPK2	protein_coding	chr7	ENSG00000064393.13	1	0	0	0	0	0	0	0	0	0	0	0	0	0
ENSG00000064419|TNPO3	ENSG00000064419	TNPO3	protein_coding	chr7	ENSG00000064419.11	1	0	0	0	0	0	0	0	0	0	0	0	0	0
ENSG00000064489|MEF2BNB-MEF2B	ENSG00000064489	MEF2BNB-MEF2B	protein_coding	chr19	ENSG00000064489.19	1	0	0	0	0	0	0	0	0	0	0	0	0	0
ENSG00000064490|RFXANK	ENSG00000064490	RFXANK	protein_coding	chr19	ENSG00000064490.11	1	0	0	0	0	0	0	0	0	0	0	0	0	0
ENSG00000064545|TMEM161A	ENSG00000064545	TMEM161A	protein_coding	chr19	ENSG00000064545.12	1	0	0	0	0	0	0	0	0	0	0	0	0	0
ENSG00000064547|LPAR2	ENSG00000064547	LPAR2	protein_coding	chr19	ENSG00000064547.11	1	0	0	0	0	0	0	0	0	0	0	0	0	0
ENSG00000064601|CTSA	ENSG00000064601	CTSA	protein_coding	chr20	ENSG00000064601.14	1	0	0	0	0	0	0	0	0	0	0	0	0	0
ENSG00000064607|SUGP2	ENSG00000064607	SUGP2	protein_coding	chr19	ENSG00000064607.14	1	0	0	0	0	0	0	0	0	0	0	0	0	0
ENSG00000064651|SLC12A2	ENSG00000064651	SLC12A2	protein_coding	chr5	ENSG00000064651.11	1	0	0	0	0	0	0	0	0	0	0	0	0	0
ENSG00000064652|SNX24	ENSG00000064652	SNX24	protein_coding	chr5	ENSG00000064652.8	1	0	0	0	0	0	0	0	0	0	0	0	0	0
ENSG00000064655|EYA2	ENSG00000064655	EYA2	protein_coding	chr20	ENSG00000064655.16	1	0	0	0	0	0	0	0	0	0	0	0	0	0
ENSG00000064666|CNN2	ENSG00000064666	CNN2	protein_coding	chr19	ENSG00000064666.12	1	0	0	0	0	0	0	0	0	0	0	0	0	0
ENSG00000064687|ABCA7	ENSG00000064687	ABCA7	protein_coding	chr19	ENSG00000064687.10	1	0	0	0	0	0	0	0	0	0	1	0	1	1
ENSG00000064692|SNCAIP	ENSG00000064692	SNCAIP	protein_coding	chr5	ENSG00000064692.16	1	0	0	0	0	0	0	0	0	0	0	0	0	0
ENSG00000064703|DDX20	ENSG00000064703	DDX20	protein_coding	chr1	ENSG00000064703.9	1	0	0	0	0	0	0	0	0	0	0	0	0	0
ENSG00000064726|BTBD1	ENSG00000064726	BTBD1	protein_coding	chr15	ENSG00000064726.7	1	0	0	0	0	0	0	0	0	0	0	0	0	0
ENSG00000064763|FAR2	ENSG00000064763	FAR2	protein_coding	chr12	ENSG00000064763.8	1	0	0	0	0	0	0	0	0	0	0	0	0	0
ENSG00000064787|BCAS1	ENSG00000064787	BCAS1	protein_coding	chr20	ENSG00000064787.10	1	0	0	0	0	0	0	0	0	0	0	0	0	0
ENSG00000064835|POU1F1	ENSG00000064835	POU1F1	protein_coding	chr3	ENSG00000064835.8	0	0	0	0	0	0	0	0	0	0	0	0	0	0
ENSG00000064886|CHI3L2	ENSG00000064886	CHI3L2	protein_coding	chr1	ENSG00000064886.11	1	0	0	0	0	0	0	0	0	0	0	0	0	0
ENSG00000064932|SBNO2	ENSG00000064932	SBNO2	protein_coding	chr19	ENSG00000064932.13	1	0	0	0	0	0	0	0	0	0	0	0	0	0
ENSG00000064933|PMS1	ENSG00000064933	PMS1	protein_coding	chr2	ENSG00000064933.14	1	0	0	0	0	0	0	0	0	0	0	0	0	0
ENSG00000064961|HMG20B	ENSG00000064961	HMG20B	protein_coding	chr19	ENSG00000064961.16	1	0	0	0	0	0	0	0	0	0	0	0	0	0
ENSG00000064989|CALCRL	ENSG00000064989	CALCRL	protein_coding	chr2	ENSG00000064989.10	1	0	0	0	0	0	0	0	0	0	0	0	0	0
ENSG00000064995|TAF11	ENSG00000064995	TAF11	protein_coding	chr6	ENSG00000064995.14	1	0	0	0	0	0	0	0	0	0	0	0	0	0
ENSG00000064999|ANKS1A	ENSG00000064999	ANKS1A	protein_coding	chr6	ENSG00000064999.13	1	0	0	0	0	0	0	0	0	0	0	0	0	0
ENSG00000065000|AP3D1	ENSG00000065000	AP3D1	protein_coding	chr19	ENSG00000065000.13	1	0	0	0	0	0	0	0	0	0	0	0	0	0
ENSG00000065029|ZNF76	ENSG00000065029	ZNF76	protein_coding	chr6	ENSG00000065029.12	1	0	0	0	0	0	0	0	0	0	0	0	0	0
ENSG00000065054|SLC9A3R2	ENSG00000065054	SLC9A3R2	protein_coding	chr16	ENSG00000065054.11	1	0	0	0	0	0	0	0	0	0	0	0	0	0
ENSG00000065057|NTHL1	ENSG00000065057	NTHL1	protein_coding	chr16	ENSG00000065057.5	1	0	0	0	0	0	0	0	0	0	0	0	0	0
ENSG00000065060|UHRF1BP1	ENSG00000065060	UHRF1BP1	protein_coding	chr6	ENSG00000065060.14	1	0	0	0	0	0	0	0	0	0	0	0	0	0
ENSG00000065135|GNAI3	ENSG00000065135	GNAI3	protein_coding	chr1	ENSG00000065135.8	1	0	0	0	0	0	0	0	0	0	0	0	0	0
ENSG00000065150|IPO5	ENSG00000065150	IPO5	protein_coding	chr13	ENSG00000065150.16	1	0	0	0	0	0	0	0	0	0	0	0	0	0
ENSG00000065154|OAT	ENSG00000065154	OAT	protein_coding	chr10	ENSG00000065154.9	1	0	0	0	0	0	0	0	0	0	0	0	0	0
ENSG00000065183|WDR3	ENSG00000065183	WDR3	protein_coding	chr1	ENSG00000065183.13	1	0	0	0	0	0	0	0	0	0	0	0	0	0
ENSG00000065243|PKN2	ENSG00000065243	PKN2	protein_coding	chr1	ENSG00000065243.16	1	0	0	0	0	0	0	0	0	0	0	0	0	0
ENSG00000065268|WDR18	ENSG00000065268	WDR18	protein_coding	chr19	ENSG00000065268.8	1	0	0	0	0	0	0	0	0	0	0	0	0	0
ENSG00000065308|TRAM2	ENSG00000065308	TRAM2	protein_coding	chr6	ENSG00000065308.4	1	0	0	0	0	0	0	0	0	0	0	0	0	0
ENSG00000065320|NTN1	ENSG00000065320	NTN1	protein_coding	chr17	ENSG00000065320.6	1	0	0	0	0	0	0	0	0	0	0	0	0	0
ENSG00000065325|GLP2R	ENSG00000065325	GLP2R	protein_coding	chr17	ENSG00000065325.10	1	0	0	0	0	0	0	0	0	0	0	0	0	0
ENSG00000065328|MCM10	ENSG00000065328	MCM10	protein_coding	chr10	ENSG00000065328.14	1	0	0	0	0	0	0	0	0	0	0	0	0	0
ENSG00000065357|DGKA	ENSG00000065357	DGKA	protein_coding	chr12	ENSG00000065357.17	1	0	0	0	0	0	0	0	0	0	0	0	0	0
ENSG00000065361|ERBB3	ENSG00000065361	ERBB3	protein_coding	chr12	ENSG00000065361.12	1	0	0	0	0	1	0	0	0	0	0	0	1	1
ENSG00000065371|ROPN1	ENSG00000065371	ROPN1	protein_coding	chr3	ENSG00000065371.15	0	0	0	0	0	0	0	0	0	0	0	0	0	0
ENSG00000065413|ANKRD44	ENSG00000065413	ANKRD44	protein_coding	chr2	ENSG00000065413.14	1	0	0	0	0	0	1	0	0	0	0	0	1	1
ENSG00000065427|KARS	ENSG00000065427	KARS	protein_coding	chr16	ENSG00000065427.12	1	0	0	0	0	0	0	0	0	0	0	0	0	0
ENSG00000065457|ADAT1	ENSG00000065457	ADAT1	protein_coding	chr16	ENSG00000065457.8	1	0	0	0	0	0	0	0	0	0	0	0	0	0
ENSG00000065485|PDIA5	ENSG00000065485	PDIA5	protein_coding	chr3	ENSG00000065485.15	1	0	0	0	0	0	0	0	0	0	0	0	0	0
ENSG00000065491|TBC1D22B	ENSG00000065491	TBC1D22B	protein_coding	chr6	ENSG00000065491.8	1	0	0	0	0	0	0	0	0	0	0	0	0	0
ENSG00000065518|NDUFB4	ENSG00000065518	NDUFB4	protein_coding	chr3	ENSG00000065518.7	1	0	0	0	0	0	0	0	0	0	0	0	0	0
ENSG00000065526|SPEN	ENSG00000065526	SPEN	protein_coding	chr1	ENSG00000065526.8	1	0	0	0	0	0	0	0	0	0	0	0	0	0
ENSG00000065534|MYLK	ENSG00000065534	MYLK	protein_coding	chr3	ENSG00000065534.16	1	0	0	0	0	1	0	0	0	0	0	0	1	1
ENSG00000065548|ZC3H15	ENSG00000065548	ZC3H15	protein_coding	chr2	ENSG00000065548.15	1	0	0	0	0	0	0	0	0	0	0	0	0	0
ENSG00000065559|MAP2K4	ENSG00000065559	MAP2K4	protein_coding	chr17	ENSG00000065559.12	1	0	0	0	0	0	0	0	0	0	0	0	0	0
ENSG00000065600|TMEM206	ENSG00000065600	TMEM206	protein_coding	chr1	ENSG00000065600.10	1	0	0	0	0	0	0	0	0	0	0	0	0	0
ENSG00000065609|SNAP91	ENSG00000065609	SNAP91	protein_coding	chr6	ENSG00000065609.12	1	0	0	0	0	0	1	0	0	0	0	0	1	1
ENSG00000065613|SLK	ENSG00000065613	SLK	protein_coding	chr10	ENSG00000065613.11	1	0	0	0	0	0	0	0	0	0	0	0	0	0
ENSG00000065615|CYB5R4	ENSG00000065615	CYB5R4	protein_coding	chr6	ENSG00000065615.11	1	0	0	0	0	0	0	0	0	0	0	0	0	0
ENSG00000065618|COL17A1	ENSG00000065618	COL17A1	protein_coding	chr10	ENSG00000065618.14	1	0	0	0	0	0	0	0	0	0	0	0	0	0
ENSG00000065621|GSTO2	ENSG00000065621	GSTO2	protein_coding	chr10	ENSG00000065621.12	1	0	0	0	0	0	0	0	0	0	0	0	0	0
ENSG00000065665|SEC61A2	ENSG00000065665	SEC61A2	protein_coding	chr10	ENSG00000065665.18	1	0	0	0	0	0	0	0	0	0	0	0	0	0
ENSG00000065675|PRKCQ	ENSG00000065675	PRKCQ	protein_coding	chr10	ENSG00000065675.12	1	0	0	0	0	0	0	0	0	0	0	0	0	0
ENSG00000065717|TLE2	ENSG00000065717	TLE2	protein_coding	chr19	ENSG00000065717.12	1	0	0	0	0	0	0	0	0	0	0	0	0	0
ENSG00000065802|ASB1	ENSG00000065802	ASB1	protein_coding	chr2	ENSG00000065802.9	1	0	0	0	0	0	0	0	0	0	0	0	0	0
ENSG00000065809|FAM107B	ENSG00000065809	FAM107B	protein_coding	chr10	ENSG00000065809.11	1	0	0	0	0	0	0	0	0	0	0	0	0	0
ENSG00000065833|ME1	ENSG00000065833	ME1	protein_coding	chr6	ENSG00000065833.8	1	0	0	0	0	0	0	0	0	0	0	0	0	0
ENSG00000065882|TBC1D1	ENSG00000065882	TBC1D1	protein_coding	chr4	ENSG00000065882.13	1	0	0	0	0	0	0	0	0	0	0	0	0	0
ENSG00000065883|CDK13	ENSG00000065883	CDK13	protein_coding	chr7	ENSG00000065883.12	1	0	1	0	0	0	0	0	0	0	0	1	0	1
ENSG00000065911|MTHFD2	ENSG00000065911	MTHFD2	protein_coding	chr2	ENSG00000065911.9	1	0	0	0	0	0	0	0	0	0	0	0	0	0
ENSG00000065923|SLC9A7	ENSG00000065923	SLC9A7	protein_coding	chrX	ENSG00000065923.7	1	0	0	0	0	0	0	0	0	0	0	0	0	0
ENSG00000065970|FOXJ2	ENSG00000065970	FOXJ2	protein_coding	chr12	ENSG00000065970.6	1	0	0	0	0	0	0	0	0	0	0	0	0	0
ENSG00000065978|YBX1	ENSG00000065978	YBX1	protein_coding	chr1	ENSG00000065978.15	1	0	0	0	0	0	0	0	0	0	0	0	0	0
ENSG00000065989|PDE4A	ENSG00000065989	PDE4A	protein_coding	chr19	ENSG00000065989.13	1	0	0	0	0	0	0	0	0	0	0	0	0	0
ENSG00000066027|PPP2R5A	ENSG00000066027	PPP2R5A	protein_coding	chr1	ENSG00000066027.9	1	0	0	0	0	1	0	0	0	0	0	0	1	1
ENSG00000066032|CTNNA2	ENSG00000066032	CTNNA2	protein_coding	chr2	ENSG00000066032.16	1	0	0	0	0	1	0	0	0	0	0	0	1	1
ENSG00000066044|ELAVL1	ENSG00000066044	ELAVL1	protein_coding	chr19	ENSG00000066044.11	1	0	0	0	0	0	0	0	0	0	0	0	0	0
ENSG00000066056|TIE1	ENSG00000066056	TIE1	protein_coding	chr1	ENSG00000066056.11	1	0	0	0	0	1	0	0	0	0	0	0	1	1
ENSG00000066084|DIP2B	ENSG00000066084	DIP2B	protein_coding	chr12	ENSG00000066084.10	1	0	0	0	0	0	0	0	0	0	0	0	0	0
ENSG00000066117|SMARCD1	ENSG00000066117	SMARCD1	protein_coding	chr12	ENSG00000066117.12	1	0	0	0	0	0	0	0	0	0	0	0	0	0
ENSG00000066135|KDM4A	ENSG00000066135	KDM4A	protein_coding	chr1	ENSG00000066135.10	1	0	0	0	0	1	1	0	0	0	0	0	1	1
ENSG00000066136|NFYC	ENSG00000066136	NFYC	protein_coding	chr1	ENSG00000066136.17	1	0	0	0	0	0	0	0	0	0	0	0	0	0
ENSG00000066185|ZMYND12	ENSG00000066185	ZMYND12	protein_coding	chr1	ENSG00000066185.10	1	0	0	0	0	0	0	0	0	0	0	0	0	0
ENSG00000066230|SLC9A3	ENSG00000066230	SLC9A3	protein_coding	chr5	ENSG00000066230.8	1	0	0	0	0	0	0	0	0	0	0	0	0	0
ENSG00000066248|NGEF	ENSG00000066248	NGEF	protein_coding	chr2	ENSG00000066248.12	1	0	0	0	0	1	1	0	0	0	0	0	1	1
ENSG00000066279|ASPM	ENSG00000066279	ASPM	protein_coding	chr1	ENSG00000066279.14	1	0	0	0	0	0	0	0	0	0	0	0	0	0
ENSG00000066294|CD84	ENSG00000066294	CD84	protein_coding	chr1	ENSG00000066294.12	1	0	0	0	0	0	0	0	0	0	0	0	0	0
ENSG00000066322|ELOVL1	ENSG00000066322	ELOVL1	protein_coding	chr1	ENSG00000066322.10	1	0	0	0	0	1	0	0	0	0	0	0	1	1
ENSG00000066336|SPI1	ENSG00000066336	SPI1	protein_coding	chr11	ENSG00000066336.9	1	0	0	0	0	0	0	0	0	0	0	0	0	0
ENSG00000066379|ZNRD1	ENSG00000066379	ZNRD1	protein_coding	chr6	ENSG00000066379.12	1	0	0	0	0	0	0	0	0	0	0	0	0	0
ENSG00000066382|MPPED2	ENSG00000066382	MPPED2	protein_coding	chr11	ENSG00000066382.14	1	0	0	0	0	0	0	0	0	0	0	0	0	0
ENSG00000066405|CLDN18	ENSG00000066405	CLDN18	protein_coding	chr3	ENSG00000066405.10	1	0	0	0	0	0	0	0	0	0	0	0	0	0
ENSG00000066422|ZBTB11	ENSG00000066422	ZBTB11	protein_coding	chr3	ENSG00000066422.4	1	0	0	0	0	0	0	0	0	0	0	0	0	0
ENSG00000066427|ATXN3	ENSG00000066427	ATXN3	protein_coding	chr14	ENSG00000066427.19	1	0	0	0	0	0	0	0	0	0	0	0	0	0
ENSG00000066455|GOLGA5	ENSG00000066455	GOLGA5	protein_coding	chr14	ENSG00000066455.10	1	0	0	0	0	0	0	0	0	0	0	0	0	0
ENSG00000066468|FGFR2	ENSG00000066468	FGFR2	protein_coding	chr10	ENSG00000066468.18	1	0	0	0	0	0	0	0	0	0	0	0	0	0
ENSG00000066557|LRRC40	ENSG00000066557	LRRC40	protein_coding	chr1	ENSG00000066557.5	1	0	0	0	0	0	0	0	0	0	0	0	0	0
ENSG00000066583|ISOC1	ENSG00000066583	ISOC1	protein_coding	chr5	ENSG00000066583.9	1	0	0	0	0	0	0	0	0	0	0	0	0	0
ENSG00000066629|EML1	ENSG00000066629	EML1	protein_coding	chr14	ENSG00000066629.14	1	0	0	0	0	0	0	0	0	0	0	0	0	0
ENSG00000066651|TRMT11	ENSG00000066651	TRMT11	protein_coding	chr6	ENSG00000066651.15	1	0	0	0	0	0	0	0	0	0	0	0	0	0
ENSG00000066654|THUMPD1	ENSG00000066654	THUMPD1	protein_coding	chr16	ENSG00000066654.10	1	0	0	0	0	0	0	0	0	0	0	0	0	0
ENSG00000066697|MSANTD3	ENSG00000066697	MSANTD3	protein_coding	chr9	ENSG00000066697.12	1	0	0	0	0	0	0	0	0	0	0	0	0	0
ENSG00000066735|KIF26A	ENSG00000066735	KIF26A	protein_coding	chr14	ENSG00000066735.12	1	0	0	0	0	0	0	0	0	0	0	0	0	0
ENSG00000066739|ATG2B	ENSG00000066739	ATG2B	protein_coding	chr14	ENSG00000066739.9	1	0	0	0	0	0	0	0	0	0	0	0	0	0
ENSG00000066777|ARFGEF1	ENSG00000066777	ARFGEF1	protein_coding	chr8	ENSG00000066777.6	1	0	0	0	0	0	0	0	0	0	0	0	0	0
ENSG00000066813|ACSM2B	ENSG00000066813	ACSM2B	protein_coding	chr16	ENSG00000066813.12	1	0	0	0	0	0	0	0	0	0	0	0	0	0
ENSG00000066827|ZFAT	ENSG00000066827	ZFAT	protein_coding	chr8	ENSG00000066827.13	1	0	0	0	0	0	0	0	0	0	0	0	0	0
ENSG00000066855|MTFR1	ENSG00000066855	MTFR1	protein_coding	chr8	ENSG00000066855.13	1	0	0	0	0	0	0	0	0	0	0	0	0	0
ENSG00000066923|STAG3	ENSG00000066923	STAG3	protein_coding	chr7	ENSG00000066923.15	1	0	0	0	0	0	0	0	0	0	0	0	0	0
ENSG00000066926|FECH	ENSG00000066926	FECH	protein_coding	chr18	ENSG00000066926.8	1	0	0	0	0	0	0	0	0	0	0	0	0	0
ENSG00000066933|MYO9A	ENSG00000066933	MYO9A	protein_coding	chr15	ENSG00000066933.13	1	0	0	0	0	0	0	0	0	0	0	0	0	0
ENSG00000067048|DDX3Y	ENSG00000067048	DDX3Y	protein_coding	chrY	ENSG00000067048.14	1	0	0	0	0	0	0	0	0	0	0	0	0	0
ENSG00000067057|PFKP	ENSG00000067057	PFKP	protein_coding	chr10	ENSG00000067057.14	1	0	0	0	0	0	0	0	0	0	0	0	0	0
ENSG00000067064|IDI1	ENSG00000067064	IDI1	protein_coding	chr10	ENSG00000067064.8	1	0	0	0	0	0	0	0	0	0	0	0	0	0
ENSG00000067066|SP100	ENSG00000067066	SP100	protein_coding	chr2	ENSG00000067066.14	1	0	0	0	0	0	0	0	0	0	0	0	0	0
ENSG00000067082|KLF6	ENSG00000067082	KLF6	protein_coding	chr10	ENSG00000067082.12	1	0	0	0	0	0	0	0	0	0	0	0	0	0
ENSG00000067113|PPAP2A	ENSG00000067113	PPAP2A	protein_coding	chr5	ENSG00000067113.14	1	0	0	0	0	0	0	0	0	0	0	0	0	0
ENSG00000067141|NEO1	ENSG00000067141	NEO1	protein_coding	chr15	ENSG00000067141.14	1	0	0	0	0	0	0	0	0	0	0	0	0	0
ENSG00000067167|TRAM1	ENSG00000067167	TRAM1	protein_coding	chr8	ENSG00000067167.5	1	0	0	0	0	0	0	0	0	0	0	0	0	0
ENSG00000067177|PHKA1	ENSG00000067177	PHKA1	protein_coding	chrX	ENSG00000067177.12	1	0	0	0	0	0	0	0	0	0	0	0	0	0
ENSG00000067182|TNFRSF1A	ENSG00000067182	TNFRSF1A	protein_coding	chr12	ENSG00000067182.5	1	0	0	0	0	0	0	0	1	0	0	0	1	1
ENSG00000067191|CACNB1	ENSG00000067191	CACNB1	protein_coding	chr17	ENSG00000067191.13	1	0	0	0	0	0	0	0	0	0	0	0	0	0
ENSG00000067208|EVI5	ENSG00000067208	EVI5	protein_coding	chr1	ENSG00000067208.12	1	0	0	0	0	0	0	0	1	0	0	0	1	1
ENSG00000067221|STOML1	ENSG00000067221	STOML1	protein_coding	chr15	ENSG00000067221.11	1	0	0	0	0	0	0	0	0	0	0	0	0	0
ENSG00000067225|PKM	ENSG00000067225	PKM	protein_coding	chr15	ENSG00000067225.15	1	0	0	0	0	0	0	0	0	0	0	0	0	0
ENSG00000067248|DHX29	ENSG00000067248	DHX29	protein_coding	chr5	ENSG00000067248.7	1	0	0	0	0	0	0	0	0	0	0	0	0	0
ENSG00000067334|DNTTIP2	ENSG00000067334	DNTTIP2	protein_coding	chr1	ENSG00000067334.11	1	0	0	0	0	0	0	0	0	0	0	0	0	0
ENSG00000067365|METTL22	ENSG00000067365	METTL22	protein_coding	chr16	ENSG00000067365.12	1	0	0	0	0	0	0	0	0	0	0	0	0	0
ENSG00000067369|TP53BP1	ENSG00000067369	TP53BP1	protein_coding	chr15	ENSG00000067369.11	1	0	0	0	0	0	0	0	0	0	0	0	0	0
ENSG00000067445|TRO	ENSG00000067445	TRO	protein_coding	chrX	ENSG00000067445.18	1	0	0	0	0	0	0	0	0	0	0	0	0	0
ENSG00000067533|RRP15	ENSG00000067533	RRP15	protein_coding	chr1	ENSG00000067533.5	1	0	0	0	0	0	0	0	0	0	0	0	0	0
ENSG00000067560|RHOA	ENSG00000067560	RHOA	protein_coding	chr3	ENSG00000067560.8	1	0	0	0	0	1	0	0	0	0	0	0	1	1
ENSG00000067596|DHX8	ENSG00000067596	DHX8	protein_coding	chr17	ENSG00000067596.8	1	0	0	0	0	0	0	0	0	0	0	0	0	0
ENSG00000067601|PMS2P4	ENSG00000067601	PMS2P4	transcribed_unprocessed_pseudogene	chr7	ENSG00000067601.7	1	0	0	0	0	0	0	0	0	0	0	0	0	0
ENSG00000067606|PRKCZ	ENSG00000067606	PRKCZ	protein_coding	chr1	ENSG00000067606.13	1	0	0	0	0	0	0	0	0	0	0	0	0	0
ENSG00000067646|ZFY	ENSG00000067646	ZFY	protein_coding	chrY	ENSG00000067646.9	1	0	0	0	0	0	0	0	0	0	0	0	0	0
ENSG00000067704|IARS2	ENSG00000067704	IARS2	protein_coding	chr1	ENSG00000067704.9	1	0	0	0	0	0	0	0	0	0	0	0	0	0
ENSG00000067715|SYT1	ENSG00000067715	SYT1	protein_coding	chr12	ENSG00000067715.11	1	0	0	0	0	1	0	0	0	0	0	0	1	1
ENSG00000067798|NAV3	ENSG00000067798	NAV3	protein_coding	chr12	ENSG00000067798.11	1	0	0	0	0	0	0	0	0	0	0	0	0	0
ENSG00000067829|IDH3G	ENSG00000067829	IDH3G	protein_coding	chrX	ENSG00000067829.16	1	0	0	0	0	0	0	0	0	0	0	0	0	0
ENSG00000067836|ROGDI	ENSG00000067836	ROGDI	protein_coding	chr16	ENSG00000067836.10	1	0	0	0	0	0	0	0	0	0	0	0	0	0
ENSG00000067840|PDZD4	ENSG00000067840	PDZD4	protein_coding	chrX	ENSG00000067840.10	1	0	0	0	0	0	0	0	0	0	0	0	0	0
ENSG00000067842|ATP2B3	ENSG00000067842	ATP2B3	protein_coding	chrX	ENSG00000067842.15	1	0	0	0	0	0	0	0	0	0	0	0	0	0
ENSG00000067900|ROCK1	ENSG00000067900	ROCK1	protein_coding	chr18	ENSG00000067900.6	1	0	0	0	0	0	0	0	0	0	0	0	0	0
ENSG00000067955|CBFB	ENSG00000067955	CBFB	protein_coding	chr16	ENSG00000067955.11	1	0	0	0	0	0	0	0	0	0	0	0	0	0
ENSG00000067992|PDK3	ENSG00000067992	PDK3	protein_coding	chrX	ENSG00000067992.10	1	0	0	0	0	0	0	0	0	0	0	0	0	0
ENSG00000068001|HYAL2	ENSG00000068001	HYAL2	protein_coding	chr3	ENSG00000068001.11	1	0	0	0	0	0	0	0	0	0	0	0	0	0
ENSG00000068024|HDAC4	ENSG00000068024	HDAC4	protein_coding	chr2	ENSG00000068024.14	1	0	0	0	0	0	0	0	0	0	0	0	0	0
ENSG00000068028|RASSF1	ENSG00000068028	RASSF1	protein_coding	chr3	ENSG00000068028.15	1	0	0	0	0	0	0	0	0	0	0	0	0	0
ENSG00000068078|FGFR3	ENSG00000068078	FGFR3	protein_coding	chr4	ENSG00000068078.15	1	0	0	0	0	1	0	0	0	0	0	0	1	1
ENSG00000068079|IFI35	ENSG00000068079	IFI35	protein_coding	chr17	ENSG00000068079.5	1	0	0	0	0	0	0	0	0	0	0	0	0	0
ENSG00000068097|HEATR6	ENSG00000068097	HEATR6	protein_coding	chr17	ENSG00000068097.12	1	0	0	0	0	0	0	0	0	0	0	0	0	0
ENSG00000068120|COASY	ENSG00000068120	COASY	protein_coding	chr17	ENSG00000068120.12	1	0	0	0	0	0	0	0	0	0	0	0	0	0
ENSG00000068137|PLEKHH3	ENSG00000068137	PLEKHH3	protein_coding	chr17	ENSG00000068137.12	1	0	0	0	0	0	0	0	0	0	0	0	0	0
ENSG00000068305|MEF2A	ENSG00000068305	MEF2A	protein_coding	chr15	ENSG00000068305.15	1	0	0	0	0	0	0	0	0	0	0	0	0	0
ENSG00000068308|OTUD5	ENSG00000068308	OTUD5	protein_coding	chrX	ENSG00000068308.11	1	0	0	0	0	0	0	0	0	0	0	0	0	0
ENSG00000068323|TFE3	ENSG00000068323	TFE3	protein_coding	chrX	ENSG00000068323.14	1	0	0	0	0	0	0	0	0	0	0	0	0	0
ENSG00000068354|TBC1D25	ENSG00000068354	TBC1D25	protein_coding	chrX	ENSG00000068354.13	1	0	0	0	0	0	0	0	0	0	0	0	0	0
ENSG00000068366|ACSL4	ENSG00000068366	ACSL4	protein_coding	chrX	ENSG00000068366.17	1	0	0	0	0	0	0	0	0	0	0	0	0	0
ENSG00000068383|INPP5A	ENSG00000068383	INPP5A	protein_coding	chr10	ENSG00000068383.16	1	0	0	0	0	0	0	0	0	0	0	0	0	0
ENSG00000068394|GPKOW	ENSG00000068394	GPKOW	protein_coding	chrX	ENSG00000068394.10	1	0	0	0	0	0	0	0	0	0	0	0	0	0
ENSG00000068400|GRIPAP1	ENSG00000068400	GRIPAP1	protein_coding	chrX	ENSG00000068400.11	1	0	0	0	0	0	0	0	0	0	0	0	0	0
ENSG00000068438|FTSJ1	ENSG00000068438	FTSJ1	protein_coding	chrX	ENSG00000068438.12	1	0	0	0	0	0	0	0	0	0	0	0	0	0
ENSG00000068489|PRR11	ENSG00000068489	PRR11	protein_coding	chr17	ENSG00000068489.10	1	0	0	0	0	0	0	0	0	0	0	0	0	0
ENSG00000068615|REEP1	ENSG00000068615	REEP1	protein_coding	chr2	ENSG00000068615.14	1	0	0	0	0	0	0	0	0	0	0	0	0	0
ENSG00000068650|ATP11A	ENSG00000068650	ATP11A	protein_coding	chr13	ENSG00000068650.16	1	0	0	0	0	0	0	0	0	0	0	0	0	0
ENSG00000068654|POLR1A	ENSG00000068654	POLR1A	protein_coding	chr2	ENSG00000068654.13	1	0	0	0	0	0	0	0	0	0	0	0	0	0
ENSG00000068697|LAPTM4A	ENSG00000068697	LAPTM4A	protein_coding	chr2	ENSG00000068697.6	1	0	0	0	0	0	0	0	0	0	0	0	0	0
ENSG00000068724|TTC7A	ENSG00000068724	TTC7A	protein_coding	chr2	ENSG00000068724.13	1	0	0	0	0	0	0	0	0	0	0	0	0	0
ENSG00000068745|IP6K2	ENSG00000068745	IP6K2	protein_coding	chr3	ENSG00000068745.12	1	0	0	0	0	1	0	0	0	1	0	0	1	1
ENSG00000068781|STON1-GTF2A1L	ENSG00000068781	STON1-GTF2A1L	protein_coding	chr2	ENSG00000068781.18	1	0	0	0	0	0	0	0	0	0	0	0	0	0
ENSG00000068784|SRBD1	ENSG00000068784	SRBD1	protein_coding	chr2	ENSG00000068784.10	1	0	0	0	0	0	0	0	0	0	0	0	0	0
ENSG00000068796|KIF2A	ENSG00000068796	KIF2A	protein_coding	chr5	ENSG00000068796.14	1	0	0	0	0	0	0	0	0	0	0	0	0	0
ENSG00000068831|RASGRP2	ENSG00000068831	RASGRP2	protein_coding	chr11	ENSG00000068831.16	1	0	0	0	0	0	0	0	0	0	0	0	0	0
ENSG00000068878|PSME4	ENSG00000068878	PSME4	protein_coding	chr2	ENSG00000068878.12	1	0	0	0	0	0	0	0	0	0	0	0	0	0
ENSG00000068885|IFT80	ENSG00000068885	IFT80	protein_coding	chr3	ENSG00000068885.12	0	0	0	0	0	0	0	0	0	0	0	0	0	0
ENSG00000068903|SIRT2	ENSG00000068903	SIRT2	protein_coding	chr19	ENSG00000068903.17	1	0	0	0	0	0	0	0	0	0	0	0	0	0
ENSG00000068912|ERLEC1	ENSG00000068912	ERLEC1	protein_coding	chr2	ENSG00000068912.11	1	0	0	0	0	0	0	0	0	0	0	0	0	0
ENSG00000068971|PPP2R5B	ENSG00000068971	PPP2R5B	protein_coding	chr11	ENSG00000068971.11	1	0	0	0	0	0	0	0	0	0	0	0	0	0
ENSG00000068976|PYGM	ENSG00000068976	PYGM	protein_coding	chr11	ENSG00000068976.11	1	0	0	0	0	0	0	0	0	0	0	0	0	0
ENSG00000068985|PAGE1	ENSG00000068985	PAGE1	protein_coding	chrX	ENSG00000068985.4	0	0	0	0	0	0	0	0	0	0	0	0	0	0
ENSG00000069011|PITX1	ENSG00000069011	PITX1	protein_coding	chr5	ENSG00000069011.13	0	0	0	0	0	0	0	0	0	0	0	0	0	0
ENSG00000069018|TRPC7	ENSG00000069018	TRPC7	protein_coding	chr5	ENSG00000069018.15	1	0	0	0	0	0	0	0	0	0	0	0	0	0
ENSG00000069020|MAST4	ENSG00000069020	MAST4	protein_coding	chr5	ENSG00000069020.16	1	0	0	0	0	1	0	0	0	0	0	0	1	1
ENSG00000069122|GPR116	ENSG00000069122	GPR116	protein_coding	chr6	ENSG00000069122.16	1	0	0	0	0	0	0	0	0	0	0	0	0	0
ENSG00000069188|SDK2	ENSG00000069188	SDK2	protein_coding	chr17	ENSG00000069188.14	1	0	0	0	0	0	0	0	0	0	0	0	0	0
ENSG00000069206|ADAM7	ENSG00000069206	ADAM7	protein_coding	chr8	ENSG00000069206.13	1	0	0	0	0	0	0	0	0	0	0	0	0	0
ENSG00000069248|NUP133	ENSG00000069248	NUP133	protein_coding	chr1	ENSG00000069248.11	1	0	0	0	0	0	0	0	0	0	0	0	0	0
ENSG00000069275|NUCKS1	ENSG00000069275	NUCKS1	protein_coding	chr1	ENSG00000069275.12	1	0	0	0	0	0	0	0	0	0	0	0	0	0
ENSG00000069329|VPS35	ENSG00000069329	VPS35	protein_coding	chr16	ENSG00000069329.13	1	0	0	0	0	0	0	0	0	0	0	0	0	0
ENSG00000069345|DNAJA2	ENSG00000069345	DNAJA2	protein_coding	chr16	ENSG00000069345.9	1	0	0	0	0	0	0	0	0	0	0	0	0	0
ENSG00000069399|BCL3	ENSG00000069399	BCL3	protein_coding	chr19	ENSG00000069399.10	1	0	0	0	0	0	0	0	0	0	1	0	1	1
ENSG00000069424|KCNAB2	ENSG00000069424	KCNAB2	protein_coding	chr1	ENSG00000069424.12	1	0	0	0	0	0	0	0	0	0	0	0	0	0
ENSG00000069431|ABCC9	ENSG00000069431	ABCC9	protein_coding	chr12	ENSG00000069431.8	1	0	0	0	0	0	0	0	0	0	0	0	0	0
ENSG00000069482|GAL	ENSG00000069482	GAL	protein_coding	chr11	ENSG00000069482.6	1	0	0	0	0	0	0	0	0	0	0	0	0	0
ENSG00000069493|CLEC2D	ENSG00000069493	CLEC2D	protein_coding	chr12	ENSG00000069493.12	1	0	0	0	0	0	0	0	0	0	0	0	0	0
ENSG00000069509|FUNDC1	ENSG00000069509	FUNDC1	protein_coding	chrX	ENSG00000069509.5	1	0	0	0	0	0	0	0	0	0	0	0	0	0
ENSG00000069535|MAOB	ENSG00000069535	MAOB	protein_coding	chrX	ENSG00000069535.13	1	0	0	0	0	0	0	0	0	0	0	0	0	0
ENSG00000069667|RORA	ENSG00000069667	RORA	protein_coding	chr15	ENSG00000069667.13	1	0	0	0	0	0	0	0	0	0	0	0	0	0
ENSG00000069696|DRD4	ENSG00000069696	DRD4	protein_coding	chr11	ENSG00000069696.6	1	0	0	0	0	0	0	0	0	0	0	0	0	0
ENSG00000069702|TGFBR3	ENSG00000069702	TGFBR3	protein_coding	chr1	ENSG00000069702.8	1	0	0	0	0	0	0	0	0	0	0	0	0	0
ENSG00000069712|KIAA1107	ENSG00000069712	KIAA1107	protein_coding	chr1	ENSG00000069712.10	1	0	0	0	0	0	0	0	0	0	0	0	0	0
ENSG00000069764|PLA2G10	ENSG00000069764	PLA2G10	protein_coding	chr16	ENSG00000069764.7	1	0	0	0	0	0	0	0	0	0	0	0	0	0
ENSG00000069812|HES2	ENSG00000069812	HES2	protein_coding	chr1	ENSG00000069812.9	0	0	0	0	0	0	0	0	0	0	0	0	0	0
ENSG00000069849|ATP1B3	ENSG00000069849	ATP1B3	protein_coding	chr3	ENSG00000069849.8	1	0	0	0	0	0	0	0	0	0	0	0	0	0
ENSG00000069869|NEDD4	ENSG00000069869	NEDD4	protein_coding	chr15	ENSG00000069869.13	1	0	0	0	0	0	0	0	0	0	0	0	0	0
ENSG00000069943|PIGB	ENSG00000069943	PIGB	protein_coding	chr15	ENSG00000069943.7	1	0	0	0	0	0	0	0	0	0	0	0	0	0
ENSG00000069956|MAPK6	ENSG00000069956	MAPK6	protein_coding	chr15	ENSG00000069956.9	1	0	0	0	0	0	0	0	0	0	0	0	0	0
ENSG00000069966|GNB5	ENSG00000069966	GNB5	protein_coding	chr15	ENSG00000069966.16	1	0	0	0	0	0	0	0	0	0	0	0	0	0
ENSG00000069974|RAB27A	ENSG00000069974	RAB27A	protein_coding	chr15	ENSG00000069974.13	1	0	0	0	0	0	0	0	0	0	0	0	0	0
ENSG00000069998|CECR5	ENSG00000069998	CECR5	protein_coding	chr22	ENSG00000069998.10	1	0	0	0	0	0	0	0	0	0	0	0	0	0
ENSG00000070010|UFD1L	ENSG00000070010	UFD1L	protein_coding	chr22	ENSG00000070010.16	1	0	0	0	0	0	0	0	0	0	0	0	0	0
ENSG00000070018|LRP6	ENSG00000070018	LRP6	protein_coding	chr12	ENSG00000070018.6	1	0	0	0	0	0	0	0	0	0	0	0	0	0
ENSG00000070019|GUCY2C	ENSG00000070019	GUCY2C	protein_coding	chr12	ENSG00000070019.4	1	0	0	0	0	0	0	0	0	0	0	0	0	0
ENSG00000070031|SCT	ENSG00000070031	SCT	protein_coding	chr11	ENSG00000070031.3	0	0	0	0	0	0	0	0	0	0	0	0	0	0
ENSG00000070047|PHRF1	ENSG00000070047	PHRF1	protein_coding	chr11	ENSG00000070047.9	1	0	0	0	0	0	0	0	0	0	0	0	0	0
ENSG00000070061|IKBKAP	ENSG00000070061	IKBKAP	protein_coding	chr9	ENSG00000070061.12	1	0	0	0	0	1	0	0	0	0	0	0	1	1
ENSG00000070081|NUCB2	ENSG00000070081	NUCB2	protein_coding	chr11	ENSG00000070081.13	1	0	0	0	0	0	0	0	0	0	0	0	0	0
ENSG00000070087|PFN2	ENSG00000070087	PFN2	protein_coding	chr3	ENSG00000070087.11	1	0	0	0	0	0	0	0	0	0	0	0	0	0
ENSG00000070159|PTPN3	ENSG00000070159	PTPN3	protein_coding	chr9	ENSG00000070159.11	1	0	0	0	0	0	0	0	0	0	0	0	0	0
ENSG00000070182|SPTB	ENSG00000070182	SPTB	protein_coding	chr14	ENSG00000070182.15	1	0	0	0	0	0	0	0	0	0	0	0	0	0
ENSG00000070190|DAPP1	ENSG00000070190	DAPP1	protein_coding	chr4	ENSG00000070190.10	1	0	0	0	0	0	0	0	0	0	0	0	0	0
ENSG00000070193|FGF10	ENSG00000070193	FGF10	protein_coding	chr5	ENSG00000070193.4	1	0	0	0	0	0	0	0	0	0	0	0	0	0
ENSG00000070214|SLC44A1	ENSG00000070214	SLC44A1	protein_coding	chr9	ENSG00000070214.13	1	0	0	0	0	0	0	0	0	0	0	0	0	0
ENSG00000070269|TMEM260	ENSG00000070269	TMEM260	protein_coding	chr14	ENSG00000070269.11	1	0	0	0	0	0	0	0	0	0	0	0	0	0
ENSG00000070366|SMG6	ENSG00000070366	SMG6	protein_coding	chr17	ENSG00000070366.11	1	0	0	0	0	0	1	0	0	0	0	0	1	1
ENSG00000070367|EXOC5	ENSG00000070367	EXOC5	protein_coding	chr14	ENSG00000070367.13	1	0	0	0	0	0	0	0	0	0	0	0	0	0
ENSG00000070371|CLTCL1	ENSG00000070371	CLTCL1	protein_coding	chr22	ENSG00000070371.13	1	0	0	0	0	0	0	0	0	0	0	0	0	0
ENSG00000070388|FGF22	ENSG00000070388	FGF22	protein_coding	chr19	ENSG00000070388.9	1	0	0	0	0	0	0	0	0	0	0	0	0	0
ENSG00000070404|FSTL3	ENSG00000070404	FSTL3	protein_coding	chr19	ENSG00000070404.7	1	0	0	0	0	0	0	0	0	0	0	0	0	0
ENSG00000070413|DGCR2	ENSG00000070413	DGCR2	protein_coding	chr22	ENSG00000070413.16	1	0	0	0	0	0	0	0	0	0	0	0	0	0
ENSG00000070423|RNF126	ENSG00000070423	RNF126	protein_coding	chr19	ENSG00000070423.15	1	0	0	0	0	0	0	0	0	0	0	0	0	0
ENSG00000070444|MNT	ENSG00000070444	MNT	protein_coding	chr17	ENSG00000070444.12	1	0	0	0	0	1	0	0	0	0	0	0	1	1
ENSG00000070476|ZXDC	ENSG00000070476	ZXDC	protein_coding	chr3	ENSG00000070476.12	1	0	0	0	0	0	0	0	0	0	0	0	0	0
ENSG00000070495|JMJD6	ENSG00000070495	JMJD6	protein_coding	chr17	ENSG00000070495.12	1	0	0	0	0	0	0	0	0	0	0	0	0	0
ENSG00000070501|POLB	ENSG00000070501	POLB	protein_coding	chr8	ENSG00000070501.9	1	0	0	0	0	0	0	0	0	0	0	0	0	0
ENSG00000070526|ST6GALNAC1	ENSG00000070526	ST6GALNAC1	protein_coding	chr17	ENSG00000070526.12	1	0	0	0	0	0	0	0	0	0	0	0	0	0
ENSG00000070540|WIPI1	ENSG00000070540	WIPI1	protein_coding	chr17	ENSG00000070540.10	1	0	0	0	0	0	0	0	0	0	0	0	0	0
ENSG00000070601|FRMPD1	ENSG00000070601	FRMPD1	protein_coding	chr9	ENSG00000070601.7	1	0	0	0	0	0	0	0	0	0	0	0	0	0
ENSG00000070610|GBA2	ENSG00000070610	GBA2	protein_coding	chr9	ENSG00000070610.12	1	0	0	0	0	0	0	0	0	0	0	0	0	0
ENSG00000070614|NDST1	ENSG00000070614	NDST1	protein_coding	chr5	ENSG00000070614.12	1	0	0	0	0	0	0	0	0	0	0	0	0	0
ENSG00000070669|ASNS	ENSG00000070669	ASNS	protein_coding	chr7	ENSG00000070669.14	1	0	0	0	0	0	0	0	0	0	0	0	0	0
ENSG00000070718|AP3M2	ENSG00000070718	AP3M2	protein_coding	chr8	ENSG00000070718.9	1	0	0	0	0	0	0	0	0	0	0	0	0	0
ENSG00000070729|CNGB1	ENSG00000070729	CNGB1	protein_coding	chr16	ENSG00000070729.11	1	0	0	0	0	0	0	0	0	0	0	0	0	0
ENSG00000070731|ST6GALNAC2	ENSG00000070731	ST6GALNAC2	protein_coding	chr17	ENSG00000070731.7	1	0	0	0	0	0	0	0	0	0	0	0	0	0
ENSG00000070748|CHAT	ENSG00000070748	CHAT	protein_coding	chr10	ENSG00000070748.15	1	0	0	0	0	0	0	0	0	0	0	0	0	0
ENSG00000070756|PABPC1	ENSG00000070756	PABPC1	protein_coding	chr8	ENSG00000070756.11	1	0	0	0	0	0	0	0	0	0	0	0	0	0
ENSG00000070759|TESK2	ENSG00000070759	TESK2	protein_coding	chr1	ENSG00000070759.14	1	0	0	0	0	0	0	0	0	0	0	0	0	0
ENSG00000070761|CFAP20	ENSG00000070761	CFAP20	protein_coding	chr16	ENSG00000070761.5	1	0	0	0	0	0	0	0	0	0	0	0	0	0
ENSG00000070770|CSNK2A2	ENSG00000070770	CSNK2A2	protein_coding	chr16	ENSG00000070770.6	1	0	0	0	0	0	0	0	0	0	0	0	0	0
ENSG00000070778|PTPN21	ENSG00000070778	PTPN21	protein_coding	chr14	ENSG00000070778.10	1	0	0	0	0	0	0	0	0	0	0	0	0	0
ENSG00000070785|EIF2B3	ENSG00000070785	EIF2B3	protein_coding	chr1	ENSG00000070785.14	1	0	0	0	0	0	0	0	0	0	0	0	0	0
ENSG00000070808|CAMK2A	ENSG00000070808	CAMK2A	protein_coding	chr5	ENSG00000070808.13	1	0	0	0	0	0	0	0	0	0	0	0	0	0
ENSG00000070814|TCOF1	ENSG00000070814	TCOF1	protein_coding	chr5	ENSG00000070814.15	1	0	0	0	0	0	0	0	0	0	0	0	0	0
ENSG00000070831|CDC42	ENSG00000070831	CDC42	protein_coding	chr1	ENSG00000070831.13	1	0	0	0	0	0	0	0	0	0	0	0	0	0
ENSG00000070882|OSBPL3	ENSG00000070882	OSBPL3	protein_coding	chr7	ENSG00000070882.10	1	0	0	0	0	1	0	0	0	0	0	0	1	1
ENSG00000070886|EPHA8	ENSG00000070886	EPHA8	protein_coding	chr1	ENSG00000070886.8	1	0	0	0	0	0	0	0	0	0	0	0	0	0
ENSG00000070915|SLC12A3	ENSG00000070915	SLC12A3	protein_coding	chr16	ENSG00000070915.7	1	0	0	0	0	0	0	0	0	0	0	0	0	0
ENSG00000070950|RAD18	ENSG00000070950	RAD18	protein_coding	chr3	ENSG00000070950.7	1	0	0	0	0	0	0	0	0	0	0	0	0	0
ENSG00000070961|ATP2B1	ENSG00000070961	ATP2B1	protein_coding	chr12	ENSG00000070961.12	1	0	0	0	0	0	0	0	0	0	0	0	0	0
ENSG00000070985|TRPM5	ENSG00000070985	TRPM5	protein_coding	chr11	ENSG00000070985.11	1	0	0	0	0	0	0	0	0	0	0	0	0	0
ENSG00000071051|NCK2	ENSG00000071051	NCK2	protein_coding	chr2	ENSG00000071051.11	1	0	0	0	0	0	0	0	0	0	0	0	0	0
ENSG00000071054|MAP4K4	ENSG00000071054	MAP4K4	protein_coding	chr2	ENSG00000071054.13	1	0	0	0	0	0	0	0	0	1	0	0	1	1
ENSG00000071073|MGAT4A	ENSG00000071073	MGAT4A	protein_coding	chr2	ENSG00000071073.10	1	0	0	0	0	0	0	0	0	0	0	0	0	0
ENSG00000071082|RPL31	ENSG00000071082	RPL31	protein_coding	chr2	ENSG00000071082.8	1	0	0	0	0	0	0	0	0	0	0	0	0	0
ENSG00000071127|WDR1	ENSG00000071127	WDR1	protein_coding	chr4	ENSG00000071127.14	1	0	0	0	0	0	0	0	0	0	0	0	0	0
ENSG00000071189|SNX13	ENSG00000071189	SNX13	protein_coding	chr7	ENSG00000071189.19	1	0	0	0	0	0	0	0	0	0	0	0	0	0
ENSG00000071203|MS4A12	ENSG00000071203	MS4A12	protein_coding	chr11	ENSG00000071203.7	0	0	0	0	0	0	0	0	0	0	0	0	0	0
ENSG00000071205|ARHGAP10	ENSG00000071205	ARHGAP10	protein_coding	chr4	ENSG00000071205.9	1	0	0	0	0	0	0	0	0	0	0	0	0	0
ENSG00000071242|RPS6KA2	ENSG00000071242	RPS6KA2	protein_coding	chr6	ENSG00000071242.9	1	0	0	0	0	0	0	0	0	0	0	0	0	0
ENSG00000071243|ING3	ENSG00000071243	ING3	protein_coding	chr7	ENSG00000071243.13	1	0	0	0	0	0	0	0	0	0	0	0	0	0
ENSG00000071246|VASH1	ENSG00000071246	VASH1	protein_coding	chr14	ENSG00000071246.8	1	0	0	0	0	0	0	0	0	0	0	0	0	0
ENSG00000071282|LMCD1	ENSG00000071282	LMCD1	protein_coding	chr3	ENSG00000071282.9	1	0	0	0	0	0	0	0	0	0	0	0	0	0
ENSG00000071462|WBSCR22	ENSG00000071462	WBSCR22	protein_coding	chr7	ENSG00000071462.9	1	0	0	0	0	0	0	0	0	0	0	0	0	0
ENSG00000071537|SEL1L	ENSG00000071537	SEL1L	protein_coding	chr14	ENSG00000071537.11	1	0	0	0	0	0	0	0	0	0	0	0	0	0
ENSG00000071539|TRIP13	ENSG00000071539	TRIP13	protein_coding	chr5	ENSG00000071539.11	1	0	0	0	0	0	0	0	0	0	0	0	0	0
ENSG00000071553|ATP6AP1	ENSG00000071553	ATP6AP1	protein_coding	chrX	ENSG00000071553.14	1	0	0	0	0	0	0	0	0	0	0	0	0	0
ENSG00000071564|TCF3	ENSG00000071564	TCF3	protein_coding	chr19	ENSG00000071564.12	1	0	0	0	0	0	0	0	0	0	0	0	0	0
ENSG00000071575|TRIB2	ENSG00000071575	TRIB2	protein_coding	chr2	ENSG00000071575.9	1	0	0	0	0	0	0	0	0	0	0	0	0	0
ENSG00000071626|DAZAP1	ENSG00000071626	DAZAP1	protein_coding	chr19	ENSG00000071626.14	1	0	0	0	0	0	0	0	0	0	0	0	0	0
ENSG00000071655|MBD3	ENSG00000071655	MBD3	protein_coding	chr19	ENSG00000071655.15	1	0	0	0	0	0	0	0	0	0	0	0	0	0
ENSG00000071677|PRLH	ENSG00000071677	PRLH	protein_coding	chr2	ENSG00000071677.1	0	0	0	0	0	0	0	0	0	0	0	0	0	0
ENSG00000071794|HLTF	ENSG00000071794	HLTF	protein_coding	chr3	ENSG00000071794.13	1	0	0	0	0	0	0	0	0	0	0	0	0	0
ENSG00000071859|FAM50A	ENSG00000071859	FAM50A	protein_coding	chrX	ENSG00000071859.12	1	0	0	0	0	0	0	0	0	0	0	0	0	0
ENSG00000071889|FAM3A	ENSG00000071889	FAM3A	protein_coding	chrX	ENSG00000071889.14	1	0	0	0	0	0	0	0	0	0	0	0	0	0
ENSG00000071894|CPSF1	ENSG00000071894	CPSF1	protein_coding	chr8	ENSG00000071894.12	1	0	0	0	0	0	0	0	0	0	0	0	0	0
ENSG00000071909|MYO3B	ENSG00000071909	MYO3B	protein_coding	chr2	ENSG00000071909.16	1	0	0	0	0	0	0	0	0	0	0	0	0	0
ENSG00000071967|CYBRD1	ENSG00000071967	CYBRD1	protein_coding	chr2	ENSG00000071967.9	1	0	0	0	0	0	0	0	0	0	0	0	0	0
ENSG00000071991|CDH19	ENSG00000071991	CDH19	protein_coding	chr18	ENSG00000071991.6	1	0	0	0	0	0	0	0	0	0	0	0	0	0
ENSG00000071994|PDCD2	ENSG00000071994	PDCD2	protein_coding	chr6	ENSG00000071994.8	1	0	0	0	0	0	0	0	0	0	0	0	0	0
ENSG00000072041|SLC6A15	ENSG00000072041	SLC6A15	protein_coding	chr12	ENSG00000072041.14	1	0	0	0	0	0	0	0	0	0	0	0	0	0
ENSG00000072042|RDH11	ENSG00000072042	RDH11	protein_coding	chr14	ENSG00000072042.10	1	0	0	0	0	0	0	0	0	0	0	0	0	0
ENSG00000072062|PRKACA	ENSG00000072062	PRKACA	protein_coding	chr19	ENSG00000072062.11	1	0	0	0	0	0	0	0	0	0	0	0	0	0
ENSG00000072071|LPHN1	ENSG00000072071	LPHN1	protein_coding	chr19	ENSG00000072071.14	1	0	0	0	0	0	0	0	0	0	0	0	0	0
ENSG00000072080|SPP2	ENSG00000072080	SPP2	protein_coding	chr2	ENSG00000072080.8	1	0	0	0	0	0	0	0	0	0	0	0	0	0
ENSG00000072110|ACTN1	ENSG00000072110	ACTN1	protein_coding	chr14	ENSG00000072110.11	1	0	0	0	0	1	0	0	0	0	0	0	1	1
ENSG00000072121|ZFYVE26	ENSG00000072121	ZFYVE26	protein_coding	chr14	ENSG00000072121.13	1	0	0	0	0	0	0	0	0	0	0	0	0	0
ENSG00000072133|RPS6KA6	ENSG00000072133	RPS6KA6	protein_coding	chrX	ENSG00000072133.8	1	0	0	0	0	0	0	0	0	0	0	0	0	0
ENSG00000072134|EPN2	ENSG00000072134	EPN2	protein_coding	chr17	ENSG00000072134.13	1	0	0	0	0	1	0	0	0	0	0	0	1	1
ENSG00000072135|PTPN18	ENSG00000072135	PTPN18	protein_coding	chr2	ENSG00000072135.10	1	0	0	0	0	0	0	0	0	0	0	0	0	0
ENSG00000072163|LIMS2	ENSG00000072163	LIMS2	protein_coding	chr2	ENSG00000072163.16	1	0	0	0	0	0	0	0	0	0	0	0	0	0
ENSG00000072182|ASIC4	ENSG00000072182	ASIC4	protein_coding	chr2	ENSG00000072182.10	1	0	0	0	0	0	0	0	0	0	0	0	0	0
ENSG00000072195|SPEG	ENSG00000072195	SPEG	protein_coding	chr2	ENSG00000072195.12	1	0	0	0	0	1	0	0	0	0	0	0	1	1
ENSG00000072201|LNX1	ENSG00000072201	LNX1	protein_coding	chr4	ENSG00000072201.11	1	0	0	0	0	0	0	0	0	0	0	0	0	0
ENSG00000072210|ALDH3A2	ENSG00000072210	ALDH3A2	protein_coding	chr17	ENSG00000072210.16	1	0	0	0	0	0	0	0	0	0	0	0	0	0
ENSG00000072274|TFRC	ENSG00000072274	TFRC	protein_coding	chr3	ENSG00000072274.10	1	0	0	0	0	0	0	0	0	0	0	0	0	0
ENSG00000072310|SREBF1	ENSG00000072310	SREBF1	protein_coding	chr17	ENSG00000072310.14	1	0	0	0	0	0	0	0	0	0	0	0	0	0
ENSG00000072315|TRPC5	ENSG00000072315	TRPC5	protein_coding	chrX	ENSG00000072315.3	1	0	0	0	0	0	0	0	0	0	0	0	0	0
ENSG00000072364|AFF4	ENSG00000072364	AFF4	protein_coding	chr5	ENSG00000072364.10	1	0	0	0	0	0	0	0	0	0	0	0	0	0
ENSG00000072401|UBE2D1	ENSG00000072401	UBE2D1	protein_coding	chr10	ENSG00000072401.12	1	0	0	0	0	0	0	0	0	0	0	0	0	0
ENSG00000072415|MPP5	ENSG00000072415	MPP5	protein_coding	chr14	ENSG00000072415.6	1	0	0	0	0	0	0	0	0	0	0	0	0	0
ENSG00000072422|RHOBTB1	ENSG00000072422	RHOBTB1	protein_coding	chr10	ENSG00000072422.14	1	0	0	0	0	0	0	0	0	0	0	0	0	0
ENSG00000072501|SMC1A	ENSG00000072501	SMC1A	protein_coding	chrX	ENSG00000072501.15	1	0	1	1	0	0	0	0	0	0	0	1	0	1
ENSG00000072506|HSD17B10	ENSG00000072506	HSD17B10	protein_coding	chrX	ENSG00000072506.10	1	0	0	0	0	0	0	0	0	0	0	0	0	0
ENSG00000072518|MARK2	ENSG00000072518	MARK2	protein_coding	chr11	ENSG00000072518.18	1	0	0	0	0	0	0	0	0	0	0	0	0	0
ENSG00000072571|HMMR	ENSG00000072571	HMMR	protein_coding	chr5	ENSG00000072571.17	1	0	0	0	0	0	0	0	0	0	0	0	0	0
ENSG00000072609|CHFR	ENSG00000072609	CHFR	protein_coding	chr12	ENSG00000072609.15	1	0	0	0	0	0	0	0	0	0	0	0	0	0
ENSG00000072657|TRHDE	ENSG00000072657	TRHDE	protein_coding	chr12	ENSG00000072657.6	1	0	0	0	0	0	0	0	0	0	0	0	0	0
ENSG00000072682|P4HA2	ENSG00000072682	P4HA2	protein_coding	chr5	ENSG00000072682.16	1	0	0	0	0	0	0	0	0	0	0	0	0	0
ENSG00000072694|FCGR2B	ENSG00000072694	FCGR2B	protein_coding	chr1	ENSG00000072694.16	1	0	0	0	0	0	0	0	0	0	0	0	0	0
ENSG00000072736|NFATC3	ENSG00000072736	NFATC3	protein_coding	chr16	ENSG00000072736.16	1	0	0	0	0	0	1	0	0	0	0	0	1	1
ENSG00000072756|TRNT1	ENSG00000072756	TRNT1	protein_coding	chr3	ENSG00000072756.14	1	0	0	0	0	0	0	0	0	0	0	0	0	0
ENSG00000072778|ACADVL	ENSG00000072778	ACADVL	protein_coding	chr17	ENSG00000072778.17	1	0	0	0	0	0	0	0	0	0	0	0	0	0
ENSG00000072786|STK10	ENSG00000072786	STK10	protein_coding	chr5	ENSG00000072786.10	1	0	0	0	0	0	0	0	0	0	0	0	0	0
ENSG00000072803|FBXW11	ENSG00000072803	FBXW11	protein_coding	chr5	ENSG00000072803.15	1	0	0	0	0	0	0	0	0	0	0	0	0	0
ENSG00000072818|ACAP1	ENSG00000072818	ACAP1	protein_coding	chr17	ENSG00000072818.9	1	0	0	0	0	0	0	0	0	0	0	0	0	0
ENSG00000072832|CRMP1	ENSG00000072832	CRMP1	protein_coding	chr4	ENSG00000072832.12	1	0	0	0	0	0	0	0	0	0	0	0	0	0
ENSG00000072840|EVC	ENSG00000072840	EVC	protein_coding	chr4	ENSG00000072840.10	1	0	0	0	0	0	0	0	0	0	0	0	0	0
ENSG00000072849|DERL2	ENSG00000072849	DERL2	protein_coding	chr17	ENSG00000072849.8	1	0	0	0	0	0	0	0	0	0	0	0	0	0
ENSG00000072858|SIDT1	ENSG00000072858	SIDT1	protein_coding	chr3	ENSG00000072858.8	1	0	0	0	0	0	0	0	0	0	0	0	0	0
ENSG00000072864|NDE1	ENSG00000072864	NDE1	protein_coding	chr16	ENSG00000072864.10	1	0	0	0	0	0	0	0	0	0	0	0	0	0
ENSG00000072952|MRVI1	ENSG00000072952	MRVI1	protein_coding	chr11	ENSG00000072952.16	1	0	0	0	0	0	0	0	0	0	0	0	0	0
ENSG00000072954|TMEM38A	ENSG00000072954	TMEM38A	protein_coding	chr19	ENSG00000072954.4	1	0	0	0	0	0	0	0	0	0	0	0	0	0
ENSG00000072958|AP1M1	ENSG00000072958	AP1M1	protein_coding	chr19	ENSG00000072958.6	1	0	0	0	0	0	0	0	0	0	0	0	0	0
ENSG00000073008|PVR	ENSG00000073008	PVR	protein_coding	chr19	ENSG00000073008.12	1	0	0	0	0	0	0	0	0	0	1	0	1	1
ENSG00000073050|XRCC1	ENSG00000073050	XRCC1	protein_coding	chr19	ENSG00000073050.9	1	0	0	0	0	0	0	0	0	0	0	0	0	0
ENSG00000073060|SCARB1	ENSG00000073060	SCARB1	protein_coding	chr12	ENSG00000073060.13	1	0	0	0	0	0	0	0	0	0	0	0	0	0
ENSG00000073067|CYP2W1	ENSG00000073067	CYP2W1	protein_coding	chr7	ENSG00000073067.11	0	0	0	0	0	0	0	0	0	0	0	0	0	0
ENSG00000073111|MCM2	ENSG00000073111	MCM2	protein_coding	chr3	ENSG00000073111.11	1	0	0	0	0	0	0	0	0	0	0	0	0	0
ENSG00000073146|MOV10L1	ENSG00000073146	MOV10L1	protein_coding	chr22	ENSG00000073146.13	1	0	0	0	0	0	0	0	0	0	0	0	0	0
ENSG00000073150|PANX2	ENSG00000073150	PANX2	protein_coding	chr22	ENSG00000073150.11	1	0	0	0	0	0	0	0	0	0	0	0	0	0
ENSG00000073169|SELO	ENSG00000073169	SELO	protein_coding	chr22	ENSG00000073169.11	1	0	0	0	0	0	0	0	0	0	0	0	0	0
ENSG00000073282|TP63	ENSG00000073282	TP63	protein_coding	chr3	ENSG00000073282.10	1	0	0	0	0	0	0	0	0	0	0	0	0	0
ENSG00000073331|ALPK1	ENSG00000073331	ALPK1	protein_coding	chr4	ENSG00000073331.15	1	0	0	0	0	0	0	0	0	0	0	0	0	0
ENSG00000073350|LLGL2	ENSG00000073350	LLGL2	protein_coding	chr17	ENSG00000073350.11	1	0	0	0	0	0	0	0	0	0	0	0	0	0
ENSG00000073417|PDE8A	ENSG00000073417	PDE8A	protein_coding	chr15	ENSG00000073417.12	1	0	0	0	0	0	0	0	0	0	0	0	0	0
ENSG00000073464|CLCN4	ENSG00000073464	CLCN4	protein_coding	chrX	ENSG00000073464.9	1	0	0	0	0	0	0	0	0	0	0	0	0	0
ENSG00000073536|NLE1	ENSG00000073536	NLE1	protein_coding	chr17	ENSG00000073536.15	1	0	0	0	0	0	0	0	0	0	0	0	0	0
ENSG00000073578|SDHA	ENSG00000073578	SDHA	protein_coding	chr5	ENSG00000073578.14	1	0	0	0	0	0	0	0	0	0	0	0	0	0
ENSG00000073584|SMARCE1	ENSG00000073584	SMARCE1	protein_coding	chr17	ENSG00000073584.16	1	0	0	0	0	0	0	0	0	0	0	0	0	0
ENSG00000073598|FNDC8	ENSG00000073598	FNDC8	protein_coding	chr17	ENSG00000073598.5	0	0	0	0	0	0	0	0	0	0	0	0	0	0
ENSG00000073605|GSDMB	ENSG00000073605	GSDMB	protein_coding	chr17	ENSG00000073605.16	1	0	0	0	0	0	0	0	0	0	0	0	0	0
ENSG00000073614|KDM5A	ENSG00000073614	KDM5A	protein_coding	chr12	ENSG00000073614.9	1	0	0	0	0	0	0	0	0	0	0	0	0	0
ENSG00000073670|ADAM11	ENSG00000073670	ADAM11	protein_coding	chr17	ENSG00000073670.11	1	0	0	0	0	1	0	0	0	0	0	0	1	1
ENSG00000073711|PPP2R3A	ENSG00000073711	PPP2R3A	protein_coding	chr3	ENSG00000073711.8	1	0	0	0	0	0	1	0	0	0	0	0	1	1
ENSG00000073712|FERMT2	ENSG00000073712	FERMT2	protein_coding	chr14	ENSG00000073712.11	1	0	0	0	0	0	0	0	0	0	0	0	0	0
ENSG00000073734|ABCB11	ENSG00000073734	ABCB11	protein_coding	chr2	ENSG00000073734.8	1	0	0	0	0	0	0	0	0	0	0	0	0	0
ENSG00000073737|DHRS9	ENSG00000073737	DHRS9	protein_coding	chr2	ENSG00000073737.14	1	0	0	0	0	0	0	0	0	0	0	0	0	0
ENSG00000073754|CD5L	ENSG00000073754	CD5L	protein_coding	chr1	ENSG00000073754.5	1	0	0	0	0	0	0	0	0	0	0	0	0	0
ENSG00000073756|PTGS2	ENSG00000073756	PTGS2	protein_coding	chr1	ENSG00000073756.9	1	0	0	0	0	0	0	0	0	0	0	0	0	0
ENSG00000073792|IGF2BP2	ENSG00000073792	IGF2BP2	protein_coding	chr3	ENSG00000073792.13	1	0	0	0	0	0	0	0	0	0	0	0	0	0
ENSG00000073803|MAP3K13	ENSG00000073803	MAP3K13	protein_coding	chr3	ENSG00000073803.11	1	0	0	0	0	0	0	0	0	0	0	0	0	0
ENSG00000073849|ST6GAL1	ENSG00000073849	ST6GAL1	protein_coding	chr3	ENSG00000073849.12	1	0	0	0	0	0	0	0	0	0	0	0	0	0
ENSG00000073861|TBX21	ENSG00000073861	TBX21	protein_coding	chr17	ENSG00000073861.2	1	0	0	0	0	0	0	0	0	0	0	0	0	0
ENSG00000073905|VDAC1P1	ENSG00000073905	VDAC1P1	processed_pseudogene	chrX	ENSG00000073905.8	1	0	0	0	0	0	0	0	0	0	0	0	0	0
ENSG00000073910|FRY	ENSG00000073910	FRY	protein_coding	chr13	ENSG00000073910.17	1	0	0	0	0	0	0	0	0	0	0	0	0	0
ENSG00000073921|PICALM	ENSG00000073921	PICALM	protein_coding	chr11	ENSG00000073921.15	1	0	0	0	0	0	0	0	0	0	1	0	1	1
ENSG00000073969|NSF	ENSG00000073969	NSF	protein_coding	chr17	ENSG00000073969.16	1	0	0	0	0	1	0	0	0	0	0	0	1	1
ENSG00000074047|GLI2	ENSG00000074047	GLI2	protein_coding	chr2	ENSG00000074047.18	1	0	0	0	0	0	0	0	0	0	0	0	0	0
ENSG00000074054|CLASP1	ENSG00000074054	CLASP1	protein_coding	chr2	ENSG00000074054.15	1	0	0	0	0	0	0	0	0	0	0	0	0	0
ENSG00000074071|MRPS34	ENSG00000074071	MRPS34	protein_coding	chr16	ENSG00000074071.11	1	0	0	0	0	0	0	0	0	0	0	0	0	0
ENSG00000074181|NOTCH3	ENSG00000074181	NOTCH3	protein_coding	chr19	ENSG00000074181.6	1	0	0	0	0	0	0	0	0	0	0	0	0	0
ENSG00000074201|CLNS1A	ENSG00000074201	CLNS1A	protein_coding	chr11	ENSG00000074201.6	1	0	0	0	0	0	0	0	0	0	0	0	0	0
ENSG00000074211|PPP2R2C	ENSG00000074211	PPP2R2C	protein_coding	chr4	ENSG00000074211.11	1	0	0	0	0	0	0	0	0	0	0	0	0	0
ENSG00000074219|TEAD2	ENSG00000074219	TEAD2	protein_coding	chr19	ENSG00000074219.11	1	0	0	0	0	0	0	0	0	0	0	0	0	0
ENSG00000074266|EED	ENSG00000074266	EED	protein_coding	chr11	ENSG00000074266.15	1	0	0	0	0	0	0	0	0	0	0	0	0	0
ENSG00000074276|CDHR2	ENSG00000074276	CDHR2	protein_coding	chr5	ENSG00000074276.8	1	0	0	0	0	0	0	0	0	0	0	0	0	0
ENSG00000074317|SNCB	ENSG00000074317	SNCB	protein_coding	chr5	ENSG00000074317.8	1	0	0	0	0	0	0	0	0	0	0	0	0	0
ENSG00000074319|TSG101	ENSG00000074319	TSG101	protein_coding	chr11	ENSG00000074319.10	1	0	0	0	0	0	0	0	0	0	0	0	0	0
ENSG00000074356|C17ORF85	ENSG00000074356	C17ORF85	protein_coding	chr17	ENSG00000074356.14	1	0	0	0	0	0	0	0	0	0	0	0	0	0
ENSG00000074370|ATP2A3	ENSG00000074370	ATP2A3	protein_coding	chr17	ENSG00000074370.15	1	0	0	0	0	0	0	0	0	0	0	0	0	0
ENSG00000074410|CA12	ENSG00000074410	CA12	protein_coding	chr15	ENSG00000074410.11	1	0	0	0	0	0	0	0	0	0	0	0	0	0
ENSG00000074416|MGLL	ENSG00000074416	MGLL	protein_coding	chr3	ENSG00000074416.11	1	0	0	0	0	0	0	0	0	0	0	0	0	0
ENSG00000074527|NTN4	ENSG00000074527	NTN4	protein_coding	chr12	ENSG00000074527.9	1	0	0	0	0	0	0	0	0	0	0	0	0	0
ENSG00000074582|BCS1L	ENSG00000074582	BCS1L	protein_coding	chr2	ENSG00000074582.10	1	0	0	0	0	0	0	0	0	0	0	0	0	0
ENSG00000074590|NUAK1	ENSG00000074590	NUAK1	protein_coding	chr12	ENSG00000074590.11	1	0	0	0	0	0	0	0	0	0	0	0	0	0
ENSG00000074603|DPP8	ENSG00000074603	DPP8	protein_coding	chr15	ENSG00000074603.16	1	0	0	0	0	1	0	0	0	0	0	0	1	1
ENSG00000074621|SLC24A1	ENSG00000074621	SLC24A1	protein_coding	chr15	ENSG00000074621.11	1	0	0	0	0	1	0	0	0	0	0	0	1	1
ENSG00000074657|ZNF532	ENSG00000074657	ZNF532	protein_coding	chr18	ENSG00000074657.11	1	0	0	0	0	0	0	0	0	0	0	0	0	0
ENSG00000074660|SCARF1	ENSG00000074660	SCARF1	protein_coding	chr17	ENSG00000074660.13	1	0	0	0	0	0	0	0	0	0	0	0	0	0
ENSG00000074695|LMAN1	ENSG00000074695	LMAN1	protein_coding	chr18	ENSG00000074695.5	1	0	0	0	0	0	0	0	0	0	0	0	0	0
ENSG00000074696|PTPLAD1	ENSG00000074696	PTPLAD1	protein_coding	chr15	ENSG00000074696.10	1	0	0	0	0	1	0	0	0	0	0	0	1	1
ENSG00000074706|IPCEF1	ENSG00000074706	IPCEF1	protein_coding	chr6	ENSG00000074706.11	1	0	0	0	0	0	0	0	0	0	0	0	0	0
ENSG00000074755|ZZEF1	ENSG00000074755	ZZEF1	protein_coding	chr17	ENSG00000074755.12	1	0	0	0	0	0	0	0	0	0	0	0	0	0
ENSG00000074771|NOX3	ENSG00000074771	NOX3	protein_coding	chr6	ENSG00000074771.3	1	0	0	0	0	0	0	0	0	0	0	0	0	0
ENSG00000074800|ENO1	ENSG00000074800	ENO1	protein_coding	chr1	ENSG00000074800.11	1	0	0	0	0	0	0	0	0	0	0	0	0	0
ENSG00000074803|SLC12A1	ENSG00000074803	SLC12A1	protein_coding	chr15	ENSG00000074803.15	1	0	0	0	0	0	0	0	0	0	0	0	0	0
ENSG00000074842|C19ORF10	ENSG00000074842	C19ORF10	protein_coding	chr19	ENSG00000074842.5	1	0	0	0	0	0	0	0	0	0	0	0	0	0
ENSG00000074855|ANO8	ENSG00000074855	ANO8	protein_coding	chr19	ENSG00000074855.8	1	0	0	0	0	0	0	0	0	0	0	0	0	0
ENSG00000074935|TUBE1	ENSG00000074935	TUBE1	protein_coding	chr6	ENSG00000074935.11	1	0	0	0	0	0	0	0	0	0	0	0	0	0
ENSG00000074964|ARHGEF10L	ENSG00000074964	ARHGEF10L	protein_coding	chr1	ENSG00000074964.14	1	0	0	0	0	0	0	0	0	0	0	0	0	0
ENSG00000074966|TXK	ENSG00000074966	TXK	protein_coding	chr4	ENSG00000074966.8	1	0	0	0	0	0	0	0	0	0	0	0	0	0
ENSG00000075035|WSCD2	ENSG00000075035	WSCD2	protein_coding	chr12	ENSG00000075035.7	1	0	0	0	0	0	0	0	0	0	0	0	0	0
ENSG00000075043|KCNQ2	ENSG00000075043	KCNQ2	protein_coding	chr20	ENSG00000075043.15	1	0	1	1	0	0	0	0	0	0	0	1	0	1
ENSG00000075073|TACR2	ENSG00000075073	TACR2	protein_coding	chr10	ENSG00000075073.12	1	0	0	0	0	0	0	0	0	0	0	0	0	0
ENSG00000075089|ACTR6	ENSG00000075089	ACTR6	protein_coding	chr12	ENSG00000075089.7	1	0	0	0	0	0	0	0	0	0	0	0	0	0
ENSG00000075131|TIPIN	ENSG00000075131	TIPIN	protein_coding	chr15	ENSG00000075131.7	1	0	0	0	0	0	0	0	0	0	0	0	0	0
ENSG00000075142|SRI	ENSG00000075142	SRI	protein_coding	chr7	ENSG00000075142.11	1	0	0	0	0	0	0	0	0	0	0	0	0	0
ENSG00000075151|EIF4G3	ENSG00000075151	EIF4G3	protein_coding	chr1	ENSG00000075151.17	1	0	0	0	0	0	0	0	0	0	0	0	0	0
ENSG00000075188|NUP37	ENSG00000075188	NUP37	protein_coding	chr12	ENSG00000075188.6	1	0	0	0	0	0	0	0	0	0	0	0	0	0
ENSG00000075213|SEMA3A	ENSG00000075213	SEMA3A	protein_coding	chr7	ENSG00000075213.8	1	0	0	0	0	0	0	0	0	0	0	0	0	0
ENSG00000075218|GTSE1	ENSG00000075218	GTSE1	protein_coding	chr22	ENSG00000075218.16	1	0	0	0	0	0	0	0	0	0	0	0	0	0
ENSG00000075223|SEMA3C	ENSG00000075223	SEMA3C	protein_coding	chr7	ENSG00000075223.11	1	0	0	0	0	0	0	0	0	0	0	0	0	0
ENSG00000075234|TTC38	ENSG00000075234	TTC38	protein_coding	chr22	ENSG00000075234.14	1	0	0	0	0	0	0	0	0	0	0	0	0	0
ENSG00000075239|ACAT1	ENSG00000075239	ACAT1	protein_coding	chr11	ENSG00000075239.11	1	0	0	0	0	0	0	0	0	0	0	0	0	0
ENSG00000075240|GRAMD4	ENSG00000075240	GRAMD4	protein_coding	chr22	ENSG00000075240.14	1	0	0	0	0	0	0	0	0	0	0	0	0	0
ENSG00000075275|CELSR1	ENSG00000075275	CELSR1	protein_coding	chr22	ENSG00000075275.14	1	0	0	0	0	0	0	0	0	0	0	0	0	0
ENSG00000075290|WNT8B	ENSG00000075290	WNT8B	protein_coding	chr10	ENSG00000075290.7	1	0	0	0	0	0	0	0	0	0	0	0	0	0
ENSG00000075292|ZNF638	ENSG00000075292	ZNF638	protein_coding	chr2	ENSG00000075292.16	1	0	0	0	0	0	0	0	0	0	0	0	0	0
ENSG00000075303|SLC25A40	ENSG00000075303	SLC25A40	protein_coding	chr7	ENSG00000075303.10	1	0	0	0	0	0	0	0	0	0	0	0	0	0
ENSG00000075336|TIMM21	ENSG00000075336	TIMM21	protein_coding	chr18	ENSG00000075336.9	1	0	0	0	0	0	0	0	0	0	0	0	0	0
ENSG00000075340|ADD2	ENSG00000075340	ADD2	protein_coding	chr2	ENSG00000075340.20	1	0	0	0	0	0	0	0	0	0	0	0	0	0
ENSG00000075388|FGF4	ENSG00000075388	FGF4	protein_coding	chr11	ENSG00000075388.3	0	0	0	0	0	0	0	0	0	0	0	0	0	0
ENSG00000075391|RASAL2	ENSG00000075391	RASAL2	protein_coding	chr1	ENSG00000075391.14	1	0	0	0	0	0	0	0	0	0	0	0	0	0
ENSG00000075399|VPS9D1	ENSG00000075399	VPS9D1	protein_coding	chr16	ENSG00000075399.10	1	0	0	0	0	0	0	0	0	0	0	0	0	0
ENSG00000075407|ZNF37A	ENSG00000075407	ZNF37A	protein_coding	chr10	ENSG00000075407.15	1	0	0	0	0	0	0	0	0	0	0	0	0	0
ENSG00000075413|MARK3	ENSG00000075413	MARK3	protein_coding	chr14	ENSG00000075413.15	1	0	0	0	0	0	0	0	0	0	0	0	0	0
ENSG00000075415|SLC25A3	ENSG00000075415	SLC25A3	protein_coding	chr12	ENSG00000075415.10	1	0	0	0	0	0	0	0	0	0	0	0	0	0
ENSG00000075420|FNDC3B	ENSG00000075420	FNDC3B	protein_coding	chr3	ENSG00000075420.10	1	0	0	0	0	0	0	0	0	0	0	0	0	0
ENSG00000075426|FOSL2	ENSG00000075426	FOSL2	protein_coding	chr2	ENSG00000075426.9	1	0	0	0	0	0	0	0	0	0	0	0	0	0
ENSG00000075429|CACNG5	ENSG00000075429	CACNG5	protein_coding	chr17	ENSG00000075429.6	1	0	0	0	0	0	0	0	0	0	0	0	0	0
ENSG00000075461|CACNG4	ENSG00000075461	CACNG4	protein_coding	chr17	ENSG00000075461.5	1	0	0	0	0	0	0	0	0	0	0	0	0	0
ENSG00000075539|FRYL	ENSG00000075539	FRYL	protein_coding	chr4	ENSG00000075539.11	1	0	0	0	0	0	0	0	0	0	0	0	0	0
ENSG00000075568|TMEM131	ENSG00000075568	TMEM131	protein_coding	chr2	ENSG00000075568.14	1	0	0	0	0	0	0	0	0	0	0	0	0	0
ENSG00000075618|FSCN1	ENSG00000075618	FSCN1	protein_coding	chr7	ENSG00000075618.15	1	0	0	0	0	0	0	0	0	0	0	0	0	0
ENSG00000075624|ACTB	ENSG00000075624	ACTB	protein_coding	chr7	ENSG00000075624.11	1	0	0	0	0	0	0	0	0	0	0	0	0	0
ENSG00000075643|MOCOS	ENSG00000075643	MOCOS	protein_coding	chr18	ENSG00000075643.5	1	0	0	0	0	0	0	0	0	0	0	0	0	0
ENSG00000075651|PLD1	ENSG00000075651	PLD1	protein_coding	chr3	ENSG00000075651.13	1	0	0	0	0	0	0	0	0	0	0	0	0	0
ENSG00000075673|ATP12A	ENSG00000075673	ATP12A	protein_coding	chr13	ENSG00000075673.9	1	0	0	0	0	0	0	0	0	0	0	0	0	0
ENSG00000075702|WDR62	ENSG00000075702	WDR62	protein_coding	chr19	ENSG00000075702.14	1	0	0	0	0	0	0	0	0	0	0	0	0	0
ENSG00000075711|DLG1	ENSG00000075711	DLG1	protein_coding	chr3	ENSG00000075711.18	1	0	0	0	0	0	0	0	0	0	0	0	0	0
ENSG00000075785|RAB7A	ENSG00000075785	RAB7A	protein_coding	chr3	ENSG00000075785.10	1	0	0	0	0	0	0	0	0	0	0	0	0	0
ENSG00000075790|BCAP29	ENSG00000075790	BCAP29	protein_coding	chr7	ENSG00000075790.8	1	0	0	0	0	0	0	0	0	0	0	0	0	0
ENSG00000075826|SEC31B	ENSG00000075826	SEC31B	protein_coding	chr10	ENSG00000075826.14	1	0	0	0	0	0	0	0	0	0	0	0	0	0
ENSG00000075856|SART3	ENSG00000075856	SART3	protein_coding	chr12	ENSG00000075856.9	1	0	0	0	0	0	0	0	0	0	0	0	0	0
ENSG00000075884|ARHGAP15	ENSG00000075884	ARHGAP15	protein_coding	chr2	ENSG00000075884.10	1	0	0	0	0	1	0	0	0	0	0	0	1	1
ENSG00000075886|TUBA3D	ENSG00000075886	TUBA3D	protein_coding	chr2	ENSG00000075886.10	0	0	0	0	0	0	0	0	0	0	0	0	0	0
ENSG00000075891|PAX2	ENSG00000075891	PAX2	protein_coding	chr10	ENSG00000075891.19	1	0	0	0	0	0	0	0	0	0	0	0	0	0
ENSG00000075914|EXOSC7	ENSG00000075914	EXOSC7	protein_coding	chr3	ENSG00000075914.10	1	0	0	0	0	0	0	0	0	0	0	0	0	0
ENSG00000075945|KIFAP3	ENSG00000075945	KIFAP3	protein_coding	chr1	ENSG00000075945.10	1	0	0	0	0	0	0	0	0	0	0	0	0	0
ENSG00000075975|MKRN2	ENSG00000075975	MKRN2	protein_coding	chr3	ENSG00000075975.13	1	0	0	0	0	0	0	0	0	0	0	0	0	0
ENSG00000076003|MCM6	ENSG00000076003	MCM6	protein_coding	chr2	ENSG00000076003.4	1	0	0	0	0	0	0	0	0	0	0	0	0	0
ENSG00000076043|REXO2	ENSG00000076043	REXO2	protein_coding	chr11	ENSG00000076043.7	1	0	0	0	0	0	0	0	0	0	0	0	0	0
ENSG00000076053|RBM7	ENSG00000076053	RBM7	protein_coding	chr11	ENSG00000076053.8	0	0	0	0	0	0	0	0	0	0	0	0	0	0
ENSG00000076067|RBMS2	ENSG00000076067	RBMS2	protein_coding	chr12	ENSG00000076067.9	1	0	0	0	0	0	0	0	0	0	0	0	0	0
ENSG00000076108|BAZ2A	ENSG00000076108	BAZ2A	protein_coding	chr12	ENSG00000076108.9	1	0	0	0	0	0	0	0	0	0	0	0	0	0
ENSG00000076201|PTPN23	ENSG00000076201	PTPN23	protein_coding	chr3	ENSG00000076201.12	1	0	0	0	0	0	0	0	0	0	0	0	0	0
ENSG00000076242|MLH1	ENSG00000076242	MLH1	protein_coding	chr3	ENSG00000076242.12	1	0	0	0	0	0	0	0	0	0	0	0	0	0
ENSG00000076248|UNG	ENSG00000076248	UNG	protein_coding	chr12	ENSG00000076248.8	1	0	0	0	0	0	0	0	0	0	0	0	0	0
ENSG00000076258|FMO4	ENSG00000076258	FMO4	protein_coding	chr1	ENSG00000076258.7	1	0	0	0	0	0	0	0	0	0	0	0	0	0
ENSG00000076321|KLHL20	ENSG00000076321	KLHL20	protein_coding	chr1	ENSG00000076321.8	1	0	0	0	0	0	0	0	0	0	0	0	0	0
ENSG00000076344|RGS11	ENSG00000076344	RGS11	protein_coding	chr16	ENSG00000076344.13	1	0	0	0	0	0	0	0	0	0	0	0	0	0
ENSG00000076351|SLC46A1	ENSG00000076351	SLC46A1	protein_coding	chr17	ENSG00000076351.10	1	0	0	0	0	0	0	0	0	0	0	0	0	0
ENSG00000076356|PLXNA2	ENSG00000076356	PLXNA2	protein_coding	chr1	ENSG00000076356.6	1	0	0	0	0	0	0	0	0	0	0	0	0	0
ENSG00000076382|SPAG5	ENSG00000076382	SPAG5	protein_coding	chr17	ENSG00000076382.14	0	0	0	0	0	0	0	0	0	0	0	0	0	0
ENSG00000076513|ANKRD13A	ENSG00000076513	ANKRD13A	protein_coding	chr12	ENSG00000076513.14	1	0	0	0	0	0	0	0	0	0	0	0	0	0
ENSG00000076554|TPD52	ENSG00000076554	TPD52	protein_coding	chr8	ENSG00000076554.13	1	0	0	0	0	0	0	0	0	0	0	0	0	0
ENSG00000076555|ACACB	ENSG00000076555	ACACB	protein_coding	chr12	ENSG00000076555.13	1	0	0	0	0	0	0	0	0	0	0	0	0	0
ENSG00000076604|TRAF4	ENSG00000076604	TRAF4	protein_coding	chr17	ENSG00000076604.12	1	0	0	0	0	0	0	0	0	0	0	0	0	0
ENSG00000076641|PAG1	ENSG00000076641	PAG1	protein_coding	chr8	ENSG00000076641.4	1	0	0	0	0	0	0	0	0	0	0	0	0	0
ENSG00000076650|GPATCH1	ENSG00000076650	GPATCH1	protein_coding	chr19	ENSG00000076650.4	1	0	0	0	0	0	0	0	0	0	0	0	0	0
ENSG00000076662|ICAM3	ENSG00000076662	ICAM3	protein_coding	chr19	ENSG00000076662.7	1	0	0	0	0	0	0	0	0	0	0	0	0	0
ENSG00000076685|NT5C2	ENSG00000076685	NT5C2	protein_coding	chr10	ENSG00000076685.16	1	0	0	0	0	0	1	0	0	0	0	0	1	1
ENSG00000076706|MCAM	ENSG00000076706	MCAM	protein_coding	chr11	ENSG00000076706.12	1	0	0	0	0	0	0	0	0	0	0	0	0	0
ENSG00000076716|GPC4	ENSG00000076716	GPC4	protein_coding	chrX	ENSG00000076716.8	1	0	0	0	0	0	0	0	0	0	0	0	0	0
ENSG00000076770|MBNL3	ENSG00000076770	MBNL3	protein_coding	chrX	ENSG00000076770.12	1	0	0	0	0	0	0	0	0	0	0	0	0	0
ENSG00000076826|CAMSAP3	ENSG00000076826	CAMSAP3	protein_coding	chr19	ENSG00000076826.7	1	0	0	0	0	0	0	0	0	0	0	0	0	0
ENSG00000076864|RAP1GAP	ENSG00000076864	RAP1GAP	protein_coding	chr1	ENSG00000076864.17	1	0	0	0	0	0	0	0	0	0	0	0	0	0
ENSG00000076924|XAB2	ENSG00000076924	XAB2	protein_coding	chr19	ENSG00000076924.9	1	0	0	0	0	0	0	0	0	0	0	0	0	0
ENSG00000076928|ARHGEF1	ENSG00000076928	ARHGEF1	protein_coding	chr19	ENSG00000076928.15	1	0	0	0	0	0	0	0	0	0	0	0	0	0
ENSG00000076944|STXBP2	ENSG00000076944	STXBP2	protein_coding	chr19	ENSG00000076944.12	1	0	0	0	0	0	0	0	0	0	0	0	0	0
ENSG00000076984|MAP2K7	ENSG00000076984	MAP2K7	protein_coding	chr19	ENSG00000076984.15	1	0	0	0	0	0	0	0	0	0	0	0	0	0
ENSG00000077009|NMRK2	ENSG00000077009	NMRK2	protein_coding	chr19	ENSG00000077009.11	0	0	0	0	0	0	0	0	0	0	0	0	0	0
ENSG00000077044|DGKD	ENSG00000077044	DGKD	protein_coding	chr2	ENSG00000077044.7	1	0	0	0	0	0	0	0	0	0	0	0	0	0
ENSG00000077063|CTTNBP2	ENSG00000077063	CTTNBP2	protein_coding	chr7	ENSG00000077063.8	1	0	0	0	0	1	0	0	0	0	0	0	1	1
ENSG00000077080|ACTL6B	ENSG00000077080	ACTL6B	protein_coding	chr7	ENSG00000077080.7	1	0	0	0	0	0	0	0	0	0	0	0	0	0
ENSG00000077092|RARB	ENSG00000077092	RARB	protein_coding	chr3	ENSG00000077092.16	1	0	0	0	0	0	0	0	0	0	0	0	0	0
ENSG00000077097|TOP2B	ENSG00000077097	TOP2B	protein_coding	chr3	ENSG00000077097.11	1	0	0	0	0	0	0	0	0	0	0	0	0	0
ENSG00000077147|TM9SF3	ENSG00000077147	TM9SF3	protein_coding	chr10	ENSG00000077147.12	1	0	0	0	0	0	0	0	0	0	0	0	0	0
ENSG00000077150|NFKB2	ENSG00000077150	NFKB2	protein_coding	chr10	ENSG00000077150.15	1	0	0	0	0	1	0	0	0	0	0	0	1	1
ENSG00000077152|UBE2T	ENSG00000077152	UBE2T	protein_coding	chr1	ENSG00000077152.7	1	0	0	0	0	0	0	0	0	0	0	0	0	0
ENSG00000077157|PPP1R12B	ENSG00000077157	PPP1R12B	protein_coding	chr1	ENSG00000077157.18	1	0	0	0	0	0	0	0	0	0	0	0	0	0
ENSG00000077232|DNAJC10	ENSG00000077232	DNAJC10	protein_coding	chr2	ENSG00000077232.14	1	0	0	0	0	0	0	0	0	0	0	0	0	0
ENSG00000077235|GTF3C1	ENSG00000077235	GTF3C1	protein_coding	chr16	ENSG00000077235.15	1	0	0	0	0	0	0	0	0	0	0	0	0	0
ENSG00000077238|IL4R	ENSG00000077238	IL4R	protein_coding	chr16	ENSG00000077238.11	1	0	0	0	0	0	0	0	0	0	0	0	0	0
ENSG00000077254|USP33	ENSG00000077254	USP33	protein_coding	chr1	ENSG00000077254.12	1	0	0	0	0	0	0	0	0	0	0	0	0	0
ENSG00000077264|PAK3	ENSG00000077264	PAK3	protein_coding	chrX	ENSG00000077264.12	1	0	0	0	0	0	0	0	0	0	0	0	0	0
ENSG00000077274|CAPN6	ENSG00000077274	CAPN6	protein_coding	chrX	ENSG00000077274.8	1	0	0	0	0	0	0	0	0	0	0	0	0	0
ENSG00000077279|DCX	ENSG00000077279	DCX	protein_coding	chrX	ENSG00000077279.14	1	0	0	0	0	0	0	0	0	0	0	0	0	0
ENSG00000077312|SNRPA	ENSG00000077312	SNRPA	protein_coding	chr19	ENSG00000077312.6	1	0	0	0	0	0	0	0	0	0	0	0	0	0
ENSG00000077327|SPAG6	ENSG00000077327	SPAG6	protein_coding	chr10	ENSG00000077327.13	1	0	0	0	0	0	0	0	0	0	0	0	0	0
ENSG00000077348|EXOSC5	ENSG00000077348	EXOSC5	protein_coding	chr19	ENSG00000077348.6	1	0	0	0	0	0	0	0	0	0	0	0	0	0
ENSG00000077380|DYNC1I2	ENSG00000077380	DYNC1I2	protein_coding	chr2	ENSG00000077380.13	1	0	0	0	0	1	0	0	0	0	0	0	1	1
ENSG00000077420|APBB1IP	ENSG00000077420	APBB1IP	protein_coding	chr10	ENSG00000077420.13	1	0	0	0	0	0	0	0	0	0	0	0	0	0
ENSG00000077454|LRCH4	ENSG00000077454	LRCH4	protein_coding	chr7	ENSG00000077454.13	1	0	0	0	0	0	0	0	0	0	0	0	0	0
ENSG00000077458|FAM76B	ENSG00000077458	FAM76B	protein_coding	chr11	ENSG00000077458.10	1	0	0	0	0	1	0	0	0	0	0	0	1	1
ENSG00000077463|SIRT6	ENSG00000077463	SIRT6	protein_coding	chr19	ENSG00000077463.12	1	0	0	0	0	0	0	0	0	0	0	0	0	0
ENSG00000077498|TYR	ENSG00000077498	TYR	protein_coding	chr11	ENSG00000077498.8	1	0	0	0	0	0	0	0	0	0	0	0	0	0
ENSG00000077514|POLD3	ENSG00000077514	POLD3	protein_coding	chr11	ENSG00000077514.6	1	0	0	0	0	0	0	0	0	0	0	0	0	0
ENSG00000077522|ACTN2	ENSG00000077522	ACTN2	protein_coding	chr1	ENSG00000077522.10	1	0	0	0	0	0	0	0	0	0	0	0	0	0
ENSG00000077549|CAPZB	ENSG00000077549	CAPZB	protein_coding	chr1	ENSG00000077549.15	1	0	0	0	0	0	0	0	0	0	0	0	0	0
ENSG00000077585|GPR137B	ENSG00000077585	GPR137B	protein_coding	chr1	ENSG00000077585.11	1	0	0	0	0	0	0	0	0	0	0	0	0	0
ENSG00000077616|NAALAD2	ENSG00000077616	NAALAD2	protein_coding	chr11	ENSG00000077616.8	1	0	0	0	0	0	0	0	0	0	0	0	0	0
ENSG00000077684|JADE1	ENSG00000077684	JADE1	protein_coding	chr4	ENSG00000077684.13	1	0	0	0	0	0	0	0	0	0	0	0	0	0
ENSG00000077713|SLC25A43	ENSG00000077713	SLC25A43	protein_coding	chrX	ENSG00000077713.16	1	0	0	0	0	0	0	0	0	0	0	0	0	0
ENSG00000077721|UBE2A	ENSG00000077721	UBE2A	protein_coding	chrX	ENSG00000077721.13	1	0	0	0	0	0	0	0	0	0	0	0	0	0
ENSG00000077782|FGFR1	ENSG00000077782	FGFR1	protein_coding	chr8	ENSG00000077782.17	1	0	0	0	0	0	0	0	0	0	0	0	0	0
ENSG00000077800|FKBP6	ENSG00000077800	FKBP6	protein_coding	chr7	ENSG00000077800.9	1	0	0	0	0	0	0	0	0	0	0	0	0	0
ENSG00000077935|SMC1B	ENSG00000077935	SMC1B	protein_coding	chr22	ENSG00000077935.14	1	0	0	0	0	0	0	0	0	0	0	0	0	0
ENSG00000077942|FBLN1	ENSG00000077942	FBLN1	protein_coding	chr22	ENSG00000077942.15	1	0	0	0	0	0	0	0	0	0	0	0	0	0
ENSG00000077943|ITGA8	ENSG00000077943	ITGA8	protein_coding	chr10	ENSG00000077943.7	1	0	0	0	0	0	0	0	0	1	0	0	1	1
ENSG00000077984|CST7	ENSG00000077984	CST7	protein_coding	chr20	ENSG00000077984.5	0	0	0	0	0	0	0	0	0	0	0	0	0	0
ENSG00000078018|MAP2	ENSG00000078018	MAP2	protein_coding	chr2	ENSG00000078018.17	1	0	0	0	0	0	0	0	0	0	0	0	0	0
ENSG00000078043|PIAS2	ENSG00000078043	PIAS2	protein_coding	chr18	ENSG00000078043.13	1	0	0	0	0	0	0	0	0	0	0	0	0	0
ENSG00000078053|AMPH	ENSG00000078053	AMPH	protein_coding	chr7	ENSG00000078053.14	1	0	0	0	0	0	0	0	0	0	0	0	0	0
ENSG00000078061|ARAF	ENSG00000078061	ARAF	protein_coding	chrX	ENSG00000078061.10	1	0	0	0	0	0	0	0	0	0	0	0	0	0
ENSG00000078070|MCCC1	ENSG00000078070	MCCC1	protein_coding	chr3	ENSG00000078070.9	1	0	0	0	0	0	0	0	0	1	0	0	1	1
ENSG00000078081|LAMP3	ENSG00000078081	LAMP3	protein_coding	chr3	ENSG00000078081.5	1	0	0	0	0	0	0	0	0	0	0	0	0	0
ENSG00000078098|FAP	ENSG00000078098	FAP	protein_coding	chr2	ENSG00000078098.11	1	0	0	0	0	0	0	0	0	0	0	0	0	0
ENSG00000078114|NEBL	ENSG00000078114	NEBL	protein_coding	chr10	ENSG00000078114.16	1	0	0	0	0	0	0	0	0	0	0	0	0	0
ENSG00000078124|ACER3	ENSG00000078124	ACER3	protein_coding	chr11	ENSG00000078124.9	1	0	0	0	0	0	0	0	0	0	0	0	0	0
ENSG00000078140|UBE2K	ENSG00000078140	UBE2K	protein_coding	chr4	ENSG00000078140.11	1	0	0	0	0	0	0	0	0	0	0	0	0	0
ENSG00000078142|PIK3C3	ENSG00000078142	PIK3C3	protein_coding	chr18	ENSG00000078142.9	1	0	0	0	0	0	0	0	0	0	0	0	0	0
ENSG00000078177|N4BP2	ENSG00000078177	N4BP2	protein_coding	chr4	ENSG00000078177.11	1	0	0	0	0	0	0	0	0	0	0	0	0	0
ENSG00000078237|C12ORF5	ENSG00000078237	C12ORF5	protein_coding	chr12	ENSG00000078237.5	1	0	0	0	0	0	0	0	0	0	0	0	0	0
ENSG00000078246|TULP3	ENSG00000078246	TULP3	protein_coding	chr12	ENSG00000078246.13	1	0	0	0	0	0	0	0	0	0	0	0	0	0
ENSG00000078269|SYNJ2	ENSG00000078269	SYNJ2	protein_coding	chr6	ENSG00000078269.11	1	0	0	0	0	0	0	0	0	0	0	0	0	0
ENSG00000078295|ADCY2	ENSG00000078295	ADCY2	protein_coding	chr5	ENSG00000078295.13	1	0	0	0	0	0	0	0	0	0	0	0	0	0
ENSG00000078304|PPP2R5C	ENSG00000078304	PPP2R5C	protein_coding	chr14	ENSG00000078304.17	1	0	0	0	0	0	0	0	0	0	0	0	0	0
ENSG00000078319|PMS2P1	ENSG00000078319	PMS2P1	unprocessed_pseudogene	chr7	ENSG00000078319.8	1	0	0	0	0	1	0	0	0	0	0	0	1	1
ENSG00000078328|RBFOX1	ENSG00000078328	RBFOX1	protein_coding	chr16	ENSG00000078328.17	1	0	0	0	0	1	0	1	0	0	0	0	1	1
ENSG00000078369|GNB1	ENSG00000078369	GNB1	protein_coding	chr1	ENSG00000078369.15	1	0	0	0	0	0	0	0	0	0	0	0	0	0
ENSG00000078399|HOXA9	ENSG00000078399	HOXA9	protein_coding	chr7	ENSG00000078399.13	0	0	0	0	0	0	0	0	0	0	0	0	0	0
ENSG00000078401|EDN1	ENSG00000078401	EDN1	protein_coding	chr6	ENSG00000078401.6	1	0	0	0	0	0	0	0	0	0	0	0	0	0
ENSG00000078403|MLLT10	ENSG00000078403	MLLT10	protein_coding	chr10	ENSG00000078403.14	1	0	0	0	0	0	0	0	0	0	0	0	0	0
ENSG00000078487|ZCWPW1	ENSG00000078487	ZCWPW1	protein_coding	chr7	ENSG00000078487.15	1	0	0	0	0	1	0	0	0	0	0	0	1	1
ENSG00000078549|ADCYAP1R1	ENSG00000078549	ADCYAP1R1	protein_coding	chr7	ENSG00000078549.12	1	0	0	0	0	0	0	0	0	0	0	0	0	0
ENSG00000078579|FGF20	ENSG00000078579	FGF20	protein_coding	chr8	ENSG00000078579.8	1	0	0	0	0	0	0	0	0	0	0	0	0	0
ENSG00000078589|P2RY10	ENSG00000078589	P2RY10	protein_coding	chrX	ENSG00000078589.10	1	0	0	0	0	0	0	0	0	0	0	0	0	0
ENSG00000078596|ITM2A	ENSG00000078596	ITM2A	protein_coding	chrX	ENSG00000078596.8	1	0	0	0	0	0	0	0	0	0	0	0	0	0
ENSG00000078618|NRD1	ENSG00000078618	NRD1	protein_coding	chr1	ENSG00000078618.17	1	0	0	0	0	0	0	0	0	0	0	0	0	0
ENSG00000078668|VDAC3	ENSG00000078668	VDAC3	protein_coding	chr8	ENSG00000078668.11	1	0	0	0	0	0	0	0	0	0	0	0	0	0
ENSG00000078674|PCM1	ENSG00000078674	PCM1	protein_coding	chr8	ENSG00000078674.15	1	0	0	0	0	0	0	0	0	0	0	0	0	0
ENSG00000078687|TNRC6C	ENSG00000078687	TNRC6C	protein_coding	chr17	ENSG00000078687.14	1	0	0	0	0	0	0	0	0	0	0	0	0	0
ENSG00000078699|CBFA2T2	ENSG00000078699	CBFA2T2	protein_coding	chr20	ENSG00000078699.19	1	0	0	0	0	0	0	0	0	0	0	0	0	0
ENSG00000078725|BRINP1	ENSG00000078725	BRINP1	protein_coding	chr9	ENSG00000078725.10	1	0	0	0	0	1	0	0	0	0	0	0	1	1
ENSG00000078747|ITCH	ENSG00000078747	ITCH	protein_coding	chr20	ENSG00000078747.10	1	0	0	0	0	0	0	0	0	0	0	0	0	0
ENSG00000078795|PKD2L2	ENSG00000078795	PKD2L2	protein_coding	chr5	ENSG00000078795.14	1	0	0	0	0	0	0	0	0	0	0	0	0	0
ENSG00000078804|TP53INP2	ENSG00000078804	TP53INP2	protein_coding	chr20	ENSG00000078804.10	1	0	0	0	0	0	0	0	0	0	0	0	0	0
ENSG00000078808|SDF4	ENSG00000078808	SDF4	protein_coding	chr1	ENSG00000078808.14	1	0	0	0	0	0	0	0	0	0	0	0	0	0
ENSG00000078814|MYH7B	ENSG00000078814	MYH7B	protein_coding	chr20	ENSG00000078814.13	1	0	0	0	0	0	0	0	0	0	0	0	0	0
ENSG00000078898|BPIFB2	ENSG00000078898	BPIFB2	protein_coding	chr20	ENSG00000078898.6	1	0	0	0	0	0	0	0	0	0	0	0	0	0
ENSG00000078900|TP73	ENSG00000078900	TP73	protein_coding	chr1	ENSG00000078900.12	1	0	0	0	0	0	0	0	0	0	0	0	0	0
ENSG00000078902|TOLLIP	ENSG00000078902	TOLLIP	protein_coding	chr11	ENSG00000078902.13	1	0	0	0	0	0	0	0	0	0	0	0	0	0
ENSG00000078967|UBE2D4	ENSG00000078967	UBE2D4	protein_coding	chr7	ENSG00000078967.10	1	0	0	0	0	0	0	0	0	0	0	0	0	0
ENSG00000079101|CLUL1	ENSG00000079101	CLUL1	protein_coding	chr18	ENSG00000079101.14	1	0	0	0	0	0	0	0	0	0	0	0	0	0
ENSG00000079102|RUNX1T1	ENSG00000079102	RUNX1T1	protein_coding	chr8	ENSG00000079102.14	1	0	0	0	0	0	0	0	0	0	0	0	0	0
ENSG00000079112|CDH17	ENSG00000079112	CDH17	protein_coding	chr8	ENSG00000079112.7	1	0	0	0	0	0	0	0	0	0	0	0	0	0
ENSG00000079134|THOC1	ENSG00000079134	THOC1	protein_coding	chr18	ENSG00000079134.9	1	0	0	0	0	0	0	0	0	0	0	0	0	0
ENSG00000079150|FKBP7	ENSG00000079150	FKBP7	protein_coding	chr2	ENSG00000079150.15	1	0	0	0	0	0	0	0	0	0	0	0	0	0
ENSG00000079156|OSBPL6	ENSG00000079156	OSBPL6	protein_coding	chr2	ENSG00000079156.14	1	0	0	0	0	0	0	0	0	0	0	0	0	0
ENSG00000079215|SLC1A3	ENSG00000079215	SLC1A3	protein_coding	chr5	ENSG00000079215.11	1	0	0	0	0	0	0	0	0	0	0	0	0	0
ENSG00000079246|XRCC5	ENSG00000079246	XRCC5	protein_coding	chr2	ENSG00000079246.13	1	0	0	0	0	0	0	0	0	0	0	0	0	0
ENSG00000079257|LXN	ENSG00000079257	LXN	protein_coding	chr3	ENSG00000079257.5	1	0	0	0	0	0	0	0	0	0	0	0	0	0
ENSG00000079263|SP140	ENSG00000079263	SP140	protein_coding	chr2	ENSG00000079263.16	1	0	0	0	0	0	0	0	1	0	0	0	1	1
ENSG00000079277|MKNK1	ENSG00000079277	MKNK1	protein_coding	chr1	ENSG00000079277.17	1	0	0	0	0	0	0	0	0	0	0	0	0	0
ENSG00000079308|TNS1	ENSG00000079308	TNS1	protein_coding	chr2	ENSG00000079308.14	1	0	0	0	0	0	0	0	0	0	0	0	0	0
ENSG00000079313|REXO1	ENSG00000079313	REXO1	protein_coding	chr19	ENSG00000079313.9	1	0	0	0	0	0	0	0	0	0	0	0	0	0
ENSG00000079332|SAR1A	ENSG00000079332	SAR1A	protein_coding	chr10	ENSG00000079332.12	1	0	0	0	0	0	0	0	0	0	0	0	0	0
ENSG00000079335|CDC14A	ENSG00000079335	CDC14A	protein_coding	chr1	ENSG00000079335.15	1	0	0	0	0	0	0	0	0	0	0	0	0	0
ENSG00000079337|RAPGEF3	ENSG00000079337	RAPGEF3	protein_coding	chr12	ENSG00000079337.13	1	0	0	0	0	0	0	0	0	0	0	0	0	0
ENSG00000079385|CEACAM1	ENSG00000079385	CEACAM1	protein_coding	chr19	ENSG00000079385.19	1	0	0	0	0	0	0	0	0	0	0	0	0	0
ENSG00000079387|SENP1	ENSG00000079387	SENP1	protein_coding	chr12	ENSG00000079387.11	1	0	0	0	0	0	0	0	0	0	0	0	0	0
ENSG00000079393|DUSP13	ENSG00000079393	DUSP13	protein_coding	chr10	ENSG00000079393.18	1	0	0	0	0	0	0	0	0	0	0	0	0	0
ENSG00000079432|CIC	ENSG00000079432	CIC	protein_coding	chr19	ENSG00000079432.5	1	0	0	0	0	0	0	0	0	0	0	0	0	0
ENSG00000079435|LIPE	ENSG00000079435	LIPE	protein_coding	chr19	ENSG00000079435.7	1	0	0	0	0	0	0	0	0	0	0	0	0	0
ENSG00000079459|FDFT1	ENSG00000079459	FDFT1	protein_coding	chr8	ENSG00000079459.10	1	0	0	0	0	0	0	0	0	0	0	0	0	0
ENSG00000079462|PAFAH1B3	ENSG00000079462	PAFAH1B3	protein_coding	chr19	ENSG00000079462.5	1	0	0	0	0	0	0	0	0	0	0	0	0	0
ENSG00000079482|OPHN1	ENSG00000079482	OPHN1	protein_coding	chrX	ENSG00000079482.12	1	0	0	0	0	0	0	0	0	0	0	0	0	0
ENSG00000079557|AFM	ENSG00000079557	AFM	protein_coding	chr4	ENSG00000079557.4	1	0	0	0	0	0	0	0	0	0	0	0	0	0
ENSG00000079616|KIF22	ENSG00000079616	KIF22	protein_coding	chr16	ENSG00000079616.10	1	0	0	0	0	0	0	0	0	0	0	0	0	0
ENSG00000079689|SCGN	ENSG00000079689	SCGN	protein_coding	chr6	ENSG00000079689.11	1	0	0	0	0	0	0	0	0	0	0	0	0	0
ENSG00000079691|LRRC16A	ENSG00000079691	LRRC16A	protein_coding	chr6	ENSG00000079691.16	1	0	0	0	0	0	0	0	0	0	0	0	0	0
ENSG00000079739|PGM1	ENSG00000079739	PGM1	protein_coding	chr1	ENSG00000079739.13	1	0	0	0	0	0	0	0	0	0	0	0	0	0
ENSG00000079785|DDX1	ENSG00000079785	DDX1	protein_coding	chr2	ENSG00000079785.12	1	0	0	0	0	0	0	0	0	0	0	0	0	0
ENSG00000079805|DNM2	ENSG00000079805	DNM2	protein_coding	chr19	ENSG00000079805.14	1	0	0	0	0	0	0	0	0	0	0	0	0	0
ENSG00000079819|EPB41L2	ENSG00000079819	EPB41L2	protein_coding	chr6	ENSG00000079819.14	1	0	0	0	0	0	0	0	0	0	0	0	0	0
ENSG00000079841|RIMS1	ENSG00000079841	RIMS1	protein_coding	chr6	ENSG00000079841.16	1	0	0	0	0	0	0	0	0	0	0	0	0	0
ENSG00000079931|MOXD1	ENSG00000079931	MOXD1	protein_coding	chr6	ENSG00000079931.12	1	0	0	0	0	0	0	0	0	0	0	0	0	0
ENSG00000079950|STX7	ENSG00000079950	STX7	protein_coding	chr6	ENSG00000079950.11	1	0	0	0	0	0	0	0	0	0	0	0	0	0
ENSG00000079974|RABL2B	ENSG00000079974	RABL2B	protein_coding	chr22	ENSG00000079974.15	1	0	0	0	0	0	0	0	0	0	0	0	0	0
ENSG00000079999|KEAP1	ENSG00000079999	KEAP1	protein_coding	chr19	ENSG00000079999.11	1	0	0	0	0	0	0	0	0	0	0	0	0	0
ENSG00000080007|DDX43	ENSG00000080007	DDX43	protein_coding	chr6	ENSG00000080007.7	1	0	0	0	0	0	0	0	0	0	0	0	0	0
ENSG00000080031|PTPRH	ENSG00000080031	PTPRH	protein_coding	chr19	ENSG00000080031.7	1	0	0	0	0	0	0	0	0	0	0	0	0	0
ENSG00000080166|DCT	ENSG00000080166	DCT	protein_coding	chr13	ENSG00000080166.13	1	0	0	0	0	0	0	0	0	0	0	0	0	0
ENSG00000080189|SLC35C2	ENSG00000080189	SLC35C2	protein_coding	chr20	ENSG00000080189.12	1	0	0	0	0	0	0	0	0	0	0	0	0	0
ENSG00000080200|CRYBG3	ENSG00000080200	CRYBG3	protein_coding	chr3	ENSG00000080200.7	1	0	0	0	0	0	0	0	0	0	0	0	0	0
ENSG00000080224|EPHA6	ENSG00000080224	EPHA6	protein_coding	chr3	ENSG00000080224.15	1	0	0	0	0	0	0	0	0	0	0	0	0	0
ENSG00000080293|SCTR	ENSG00000080293	SCTR	protein_coding	chr2	ENSG00000080293.7	1	0	0	0	0	0	0	0	0	0	0	0	0	0
ENSG00000080298|RFX3	ENSG00000080298	RFX3	protein_coding	chr9	ENSG00000080298.13	1	1	0	0	0	0	0	0	0	0	0	1	0	1
ENSG00000080345|RIF1	ENSG00000080345	RIF1	protein_coding	chr2	ENSG00000080345.15	1	0	0	0	0	0	0	0	0	0	0	0	0	0
ENSG00000080371|RAB21	ENSG00000080371	RAB21	protein_coding	chr12	ENSG00000080371.5	1	0	0	0	0	0	0	0	0	0	0	0	0	0
ENSG00000080493|SLC4A4	ENSG00000080493	SLC4A4	protein_coding	chr4	ENSG00000080493.11	1	0	0	0	0	0	0	0	0	0	0	0	0	0
ENSG00000080503|SMARCA2	ENSG00000080503	SMARCA2	protein_coding	chr9	ENSG00000080503.17	1	0	1	0	0	0	0	0	0	0	0	1	0	1
ENSG00000080511|RDH8	ENSG00000080511	RDH8	protein_coding	chr19	ENSG00000080511.3	1	0	0	0	0	0	0	0	0	0	0	0	0	0
ENSG00000080546|SESN1	ENSG00000080546	SESN1	protein_coding	chr6	ENSG00000080546.11	1	0	0	0	0	0	0	0	0	0	0	0	0	0
ENSG00000080561|MID2	ENSG00000080561	MID2	protein_coding	chrX	ENSG00000080561.11	1	0	0	0	0	0	0	0	0	0	0	0	0	0
ENSG00000080572|PIH1D3	ENSG00000080572	PIH1D3	protein_coding	chrX	ENSG00000080572.10	1	0	0	0	0	0	0	0	0	0	0	0	0	0
ENSG00000080573|COL5A3	ENSG00000080573	COL5A3	protein_coding	chr19	ENSG00000080573.6	1	0	0	0	0	0	0	0	0	0	0	0	0	0
ENSG00000080603|SRCAP	ENSG00000080603	SRCAP	protein_coding	chr16	ENSG00000080603.14	1	0	0	0	0	0	0	0	0	0	0	0	0	0
ENSG00000080608|KIAA0020	ENSG00000080608	KIAA0020	protein_coding	chr9	ENSG00000080608.9	1	0	0	0	0	0	0	0	0	0	0	0	0	0
ENSG00000080618|CPB2	ENSG00000080618	CPB2	protein_coding	chr13	ENSG00000080618.11	1	0	0	0	0	0	0	0	0	0	0	0	0	0
ENSG00000080644|CHRNA3	ENSG00000080644	CHRNA3	protein_coding	chr15	ENSG00000080644.13	1	0	0	0	0	0	1	0	0	0	0	0	1	1
ENSG00000080709|KCNN2	ENSG00000080709	KCNN2	protein_coding	chr5	ENSG00000080709.12	1	0	0	0	0	1	0	0	0	0	0	0	1	1
ENSG00000080802|CNOT4	ENSG00000080802	CNOT4	protein_coding	chr7	ENSG00000080802.16	1	0	0	0	0	1	0	0	0	0	0	0	1	1
ENSG00000080815|PSEN1	ENSG00000080815	PSEN1	protein_coding	chr14	ENSG00000080815.16	1	0	0	0	0	0	0	0	0	0	0	0	0	0
ENSG00000080819|CPOX	ENSG00000080819	CPOX	protein_coding	chr3	ENSG00000080819.4	1	0	0	0	0	0	0	0	0	0	0	0	0	0
ENSG00000080822|CLDND1	ENSG00000080822	CLDND1	protein_coding	chr3	ENSG00000080822.14	1	0	0	0	0	0	0	0	0	0	0	0	0	0
ENSG00000080823|MOK	ENSG00000080823	MOK	protein_coding	chr14	ENSG00000080823.19	1	0	0	0	0	0	0	0	0	0	0	0	0	0
ENSG00000080824|HSP90AA1	ENSG00000080824	HSP90AA1	protein_coding	chr14	ENSG00000080824.16	1	0	0	0	0	0	0	0	0	0	0	0	0	0
ENSG00000080839|RBL1	ENSG00000080839	RBL1	protein_coding	chr20	ENSG00000080839.9	1	0	0	0	0	0	0	0	0	0	0	0	0	0
ENSG00000080845|DLGAP4	ENSG00000080845	DLGAP4	protein_coding	chr20	ENSG00000080845.15	1	0	0	0	0	0	0	0	0	0	0	0	0	0
ENSG00000080854|IGSF9B	ENSG00000080854	IGSF9B	protein_coding	chr11	ENSG00000080854.12	1	0	0	0	0	1	1	0	0	0	0	0	1	1
ENSG00000080910|CFHR2	ENSG00000080910	CFHR2	protein_coding	chr1	ENSG00000080910.9	0	0	0	0	0	0	0	0	0	0	0	0	0	0
ENSG00000080947|CROCCP3	ENSG00000080947	CROCCP3	transcribed_unprocessed_pseudogene	chr1	ENSG00000080947.12	1	0	0	0	0	0	0	0	0	0	0	0	0	0
ENSG00000080986|NDC80	ENSG00000080986	NDC80	protein_coding	chr18	ENSG00000080986.10	1	0	0	0	0	0	0	0	0	0	0	0	0	0
ENSG00000081014|AP4E1	ENSG00000081014	AP4E1	protein_coding	chr15	ENSG00000081014.8	1	0	0	0	0	0	0	0	0	0	0	0	0	0
ENSG00000081019|RSBN1	ENSG00000081019	RSBN1	protein_coding	chr1	ENSG00000081019.11	1	0	0	0	0	0	0	0	0	0	0	0	0	0
ENSG00000081026|MAGI3	ENSG00000081026	MAGI3	protein_coding	chr1	ENSG00000081026.16	1	0	0	0	0	0	0	0	0	0	0	0	0	0
ENSG00000081041|CXCL2	ENSG00000081041	CXCL2	protein_coding	chr4	ENSG00000081041.8	1	0	0	0	0	0	0	0	0	0	0	0	0	0
ENSG00000081051|AFP	ENSG00000081051	AFP	protein_coding	chr4	ENSG00000081051.5	1	0	0	0	0	0	0	0	0	0	0	0	0	0
ENSG00000081052|COL4A4	ENSG00000081052	COL4A4	protein_coding	chr2	ENSG00000081052.11	1	0	0	0	0	0	0	0	0	0	0	0	0	0
ENSG00000081059|TCF7	ENSG00000081059	TCF7	protein_coding	chr5	ENSG00000081059.17	1	0	0	0	0	0	0	0	1	0	0	0	1	1
ENSG00000081087|OSTM1	ENSG00000081087	OSTM1	protein_coding	chr6	ENSG00000081087.12	1	0	0	0	0	0	0	0	0	0	0	0	0	0
ENSG00000081138|CDH7	ENSG00000081138	CDH7	protein_coding	chr18	ENSG00000081138.11	1	0	0	0	0	0	0	0	0	0	0	0	0	0
ENSG00000081148|IMPG2	ENSG00000081148	IMPG2	protein_coding	chr3	ENSG00000081148.11	1	0	0	0	0	0	0	0	0	0	0	0	0	0
ENSG00000081154|PCNP	ENSG00000081154	PCNP	protein_coding	chr3	ENSG00000081154.9	1	0	0	0	0	0	0	0	0	0	0	0	0	0
ENSG00000081177|EXD2	ENSG00000081177	EXD2	protein_coding	chr14	ENSG00000081177.16	1	0	0	0	0	0	0	0	0	0	0	0	0	0
ENSG00000081181|ARG2	ENSG00000081181	ARG2	protein_coding	chr14	ENSG00000081181.5	1	0	0	0	0	0	0	0	0	0	0	0	0	0
ENSG00000081189|MEF2C	ENSG00000081189	MEF2C	protein_coding	chr5	ENSG00000081189.11	1	0	1	1	0	1	0	0	0	0	0	1	1	1
ENSG00000081237|PTPRC	ENSG00000081237	PTPRC	protein_coding	chr1	ENSG00000081237.16	1	0	0	0	0	0	0	0	0	0	0	0	0	0
ENSG00000081248|CACNA1S	ENSG00000081248	CACNA1S	protein_coding	chr1	ENSG00000081248.8	1	0	0	0	0	0	0	0	0	0	0	0	0	0
ENSG00000081277|PKP1	ENSG00000081277	PKP1	protein_coding	chr1	ENSG00000081277.9	1	0	0	0	0	0	0	0	0	0	0	0	0	0
ENSG00000081307|UBA5	ENSG00000081307	UBA5	protein_coding	chr3	ENSG00000081307.10	1	0	0	0	0	0	0	0	0	0	0	0	0	0
ENSG00000081320|STK17B	ENSG00000081320	STK17B	protein_coding	chr2	ENSG00000081320.8	1	0	0	0	0	0	0	0	0	0	0	0	0	0
ENSG00000081377|CDC14B	ENSG00000081377	CDC14B	protein_coding	chr9	ENSG00000081377.14	1	0	0	0	0	1	0	0	0	0	0	0	1	1
ENSG00000081386|ZNF510	ENSG00000081386	ZNF510	protein_coding	chr9	ENSG00000081386.10	1	0	0	0	0	0	0	0	0	0	0	0	0	0
ENSG00000081479|LRP2	ENSG00000081479	LRP2	protein_coding	chr2	ENSG00000081479.10	1	0	0	0	0	0	0	0	0	0	0	0	0	0
ENSG00000081665|ZNF506	ENSG00000081665	ZNF506	protein_coding	chr19	ENSG00000081665.11	0	0	0	0	0	0	0	0	0	0	0	0	0	0
ENSG00000081692|JMJD4	ENSG00000081692	JMJD4	protein_coding	chr1	ENSG00000081692.10	1	0	0	0	0	0	0	0	0	0	0	0	0	0
ENSG00000081721|DUSP12	ENSG00000081721	DUSP12	protein_coding	chr1	ENSG00000081721.9	1	0	0	0	0	0	0	0	0	0	0	0	0	0
ENSG00000081760|AACS	ENSG00000081760	AACS	protein_coding	chr12	ENSG00000081760.14	1	0	0	0	0	0	0	0	0	0	0	0	0	0
ENSG00000081791|KIAA0141	ENSG00000081791	KIAA0141	protein_coding	chr5	ENSG00000081791.6	1	0	0	0	0	0	0	0	0	0	0	0	0	0
ENSG00000081800|SLC13A1	ENSG00000081800	SLC13A1	protein_coding	chr7	ENSG00000081800.6	1	0	0	0	0	0	0	0	0	0	0	0	0	0
ENSG00000081803|CADPS2	ENSG00000081803	CADPS2	protein_coding	chr7	ENSG00000081803.13	1	0	0	0	0	0	0	0	0	0	0	0	0	0
ENSG00000081818|PCDHB4	ENSG00000081818	PCDHB4	protein_coding	chr5	ENSG00000081818.3	0	0	0	0	0	0	0	0	0	0	0	0	0	0
ENSG00000081842|PCDHA6	ENSG00000081842	PCDHA6	protein_coding	chr5	ENSG00000081842.15	0	0	0	0	0	0	0	0	0	0	0	0	0	0
ENSG00000081853|PCDHGA2	ENSG00000081853	PCDHGA2	protein_coding	chr5	ENSG00000081853.14	0	0	0	0	0	0	0	0	0	0	0	0	0	0
ENSG00000081870|HSPB11	ENSG00000081870	HSPB11	protein_coding	chr1	ENSG00000081870.9	1	0	0	0	0	0	0	0	0	0	0	0	0	0
ENSG00000081913|PHLPP1	ENSG00000081913	PHLPP1	protein_coding	chr18	ENSG00000081913.11	1	0	0	0	0	0	0	0	0	0	0	0	0	0
ENSG00000081923|ATP8B1	ENSG00000081923	ATP8B1	protein_coding	chr18	ENSG00000081923.8	1	0	0	0	0	0	0	0	0	0	0	0	0	0
ENSG00000081985|IL12RB2	ENSG00000081985	IL12RB2	protein_coding	chr1	ENSG00000081985.8	1	0	0	0	0	0	0	0	0	0	0	0	0	0
ENSG00000082014|SMARCD3	ENSG00000082014	SMARCD3	protein_coding	chr7	ENSG00000082014.14	1	0	0	0	0	0	0	0	0	0	0	0	0	0
ENSG00000082068|WDR70	ENSG00000082068	WDR70	protein_coding	chr5	ENSG00000082068.6	1	0	0	0	0	0	0	0	0	0	0	0	0	0
ENSG00000082074|FYB	ENSG00000082074	FYB	protein_coding	chr5	ENSG00000082074.13	1	0	0	0	0	0	0	0	0	0	0	0	0	0
ENSG00000082126|MPP4	ENSG00000082126	MPP4	protein_coding	chr2	ENSG00000082126.15	1	0	0	0	0	0	0	0	0	0	0	0	0	0
ENSG00000082146|STRADB	ENSG00000082146	STRADB	protein_coding	chr2	ENSG00000082146.10	1	0	0	0	0	0	0	0	0	0	0	0	0	0
ENSG00000082153|BZW1	ENSG00000082153	BZW1	protein_coding	chr2	ENSG00000082153.15	1	0	0	0	0	0	0	0	0	0	0	0	0	0
ENSG00000082175|PGR	ENSG00000082175	PGR	protein_coding	chr11	ENSG00000082175.12	1	0	0	0	0	0	0	0	0	0	0	0	0	0
ENSG00000082196|C1QTNF3	ENSG00000082196	C1QTNF3	protein_coding	chr5	ENSG00000082196.18	0	0	0	0	0	0	0	0	0	0	0	0	0	0
ENSG00000082212|ME2	ENSG00000082212	ME2	protein_coding	chr18	ENSG00000082212.9	1	0	0	0	0	0	0	0	0	0	0	0	0	0
ENSG00000082213|C5ORF22	ENSG00000082213	C5ORF22	protein_coding	chr5	ENSG00000082213.15	1	0	0	0	0	0	0	0	0	0	0	0	0	0
ENSG00000082258|CCNT2	ENSG00000082258	CCNT2	protein_coding	chr2	ENSG00000082258.10	1	0	0	0	0	0	0	0	0	0	0	0	0	0
ENSG00000082269|FAM135A	ENSG00000082269	FAM135A	protein_coding	chr6	ENSG00000082269.14	1	0	0	0	0	0	0	0	0	0	0	0	0	0
ENSG00000082293|COL19A1	ENSG00000082293	COL19A1	protein_coding	chr6	ENSG00000082293.10	1	0	0	0	0	0	0	0	0	0	0	0	0	0
ENSG00000082397|EPB41L3	ENSG00000082397	EPB41L3	protein_coding	chr18	ENSG00000082397.13	1	0	0	0	0	0	0	0	0	0	0	0	0	0
ENSG00000082438|COBLL1	ENSG00000082438	COBLL1	protein_coding	chr2	ENSG00000082438.13	1	0	0	0	0	0	0	0	0	0	0	0	0	0
ENSG00000082458|DLG3	ENSG00000082458	DLG3	protein_coding	chrX	ENSG00000082458.9	1	0	0	0	0	0	0	0	0	0	0	0	0	0
ENSG00000082482|KCNK2	ENSG00000082482	KCNK2	protein_coding	chr1	ENSG00000082482.11	1	0	0	0	0	0	0	0	0	0	0	0	0	0
ENSG00000082497|SERTAD4	ENSG00000082497	SERTAD4	protein_coding	chr1	ENSG00000082497.9	1	0	0	0	0	0	0	0	0	0	0	0	0	0
ENSG00000082512|TRAF5	ENSG00000082512	TRAF5	protein_coding	chr1	ENSG00000082512.12	1	0	0	0	0	0	0	0	0	0	0	0	0	0
ENSG00000082515|MRPL22	ENSG00000082515	MRPL22	protein_coding	chr5	ENSG00000082515.14	1	0	0	0	0	0	0	0	0	0	0	0	0	0
ENSG00000082516|GEMIN5	ENSG00000082516	GEMIN5	protein_coding	chr5	ENSG00000082516.8	1	0	0	0	0	0	0	0	0	0	0	0	0	0
ENSG00000082556|OPRK1	ENSG00000082556	OPRK1	protein_coding	chr8	ENSG00000082556.8	1	0	0	0	0	0	0	0	0	0	0	0	0	0
ENSG00000082641|NFE2L1	ENSG00000082641	NFE2L1	protein_coding	chr17	ENSG00000082641.13	1	0	0	0	0	0	0	0	0	0	0	0	0	0
ENSG00000082684|SEMA5B	ENSG00000082684	SEMA5B	protein_coding	chr3	ENSG00000082684.12	1	0	0	0	0	0	0	0	0	0	0	0	0	0
ENSG00000082701|GSK3B	ENSG00000082701	GSK3B	protein_coding	chr3	ENSG00000082701.12	1	0	0	0	0	0	0	0	0	0	0	0	0	0
ENSG00000082781|ITGB5	ENSG00000082781	ITGB5	protein_coding	chr3	ENSG00000082781.9	1	0	0	0	0	0	0	0	0	0	0	0	0	0
ENSG00000082805|ERC1	ENSG00000082805	ERC1	protein_coding	chr12	ENSG00000082805.17	1	0	0	0	0	0	0	0	0	0	0	0	0	0
ENSG00000082898|XPO1	ENSG00000082898	XPO1	protein_coding	chr2	ENSG00000082898.14	1	0	0	0	0	1	0	0	0	0	0	0	1	1
ENSG00000082929|C4ORF6	ENSG00000082929	C4ORF6	protein_coding	chr4	ENSG00000082929.6	0	0	0	0	0	0	0	0	0	0	0	0	0	0
ENSG00000082996|RNF13	ENSG00000082996	RNF13	protein_coding	chr3	ENSG00000082996.17	1	0	0	0	0	0	0	0	0	0	0	0	0	0
ENSG00000083067|TRPM3	ENSG00000083067	TRPM3	protein_coding	chr9	ENSG00000083067.20	1	0	0	0	0	0	0	0	0	0	0	0	0	0
ENSG00000083093|PALB2	ENSG00000083093	PALB2	protein_coding	chr16	ENSG00000083093.7	1	0	0	0	0	0	0	0	0	0	0	0	0	0
ENSG00000083097|DOPEY1	ENSG00000083097	DOPEY1	protein_coding	chr6	ENSG00000083097.12	1	0	0	0	0	0	0	0	0	0	0	0	0	0
ENSG00000083099|LYRM2	ENSG00000083099	LYRM2	protein_coding	chr6	ENSG00000083099.8	1	0	0	0	0	0	0	0	0	0	0	0	0	0
ENSG00000083123|BCKDHB	ENSG00000083123	BCKDHB	protein_coding	chr6	ENSG00000083123.12	1	0	0	0	0	0	0	0	0	0	0	0	0	0
ENSG00000083168|KAT6A	ENSG00000083168	KAT6A	protein_coding	chr8	ENSG00000083168.7	1	0	1	0	0	0	0	0	0	0	0	1	0	1
ENSG00000083223|ZCCHC6	ENSG00000083223	ZCCHC6	protein_coding	chr9	ENSG00000083223.15	1	0	0	0	0	0	0	0	0	0	0	0	0	0
ENSG00000083290|ULK2	ENSG00000083290	ULK2	protein_coding	chr17	ENSG00000083290.17	1	0	0	0	0	0	0	0	0	0	0	0	0	0
ENSG00000083307|GRHL2	ENSG00000083307	GRHL2	protein_coding	chr8	ENSG00000083307.8	1	0	0	0	0	0	0	0	0	0	0	0	0	0
ENSG00000083312|TNPO1	ENSG00000083312	TNPO1	protein_coding	chr5	ENSG00000083312.15	1	0	0	0	0	0	0	0	0	0	0	0	0	0
ENSG00000083444|PLOD1	ENSG00000083444	PLOD1	protein_coding	chr1	ENSG00000083444.14	1	0	0	0	0	0	0	0	0	0	0	0	0	0
ENSG00000083454|P2RX5	ENSG00000083454	P2RX5	protein_coding	chr17	ENSG00000083454.19	0	0	0	0	0	0	0	0	0	0	0	0	0	0
ENSG00000083457|ITGAE	ENSG00000083457	ITGAE	protein_coding	chr17	ENSG00000083457.9	1	0	0	0	0	0	0	0	0	0	0	0	0	0
ENSG00000083520|DIS3	ENSG00000083520	DIS3	protein_coding	chr13	ENSG00000083520.12	1	0	0	0	0	0	0	0	0	0	0	0	0	0
ENSG00000083535|PIBF1	ENSG00000083535	PIBF1	protein_coding	chr13	ENSG00000083535.13	1	0	0	0	0	0	0	0	0	0	0	0	0	0
ENSG00000083544|TDRD3	ENSG00000083544	TDRD3	protein_coding	chr13	ENSG00000083544.11	1	0	0	0	0	0	0	0	0	0	0	0	0	0
ENSG00000083622|AC000111.6	ENSG00000083622	AC000111.6	antisense	chr7	ENSG00000083622.8	1	0	0	0	0	0	0	0	0	0	0	0	0	0
ENSG00000083635|NUFIP1	ENSG00000083635	NUFIP1	protein_coding	chr13	ENSG00000083635.7	1	0	0	0	0	0	0	0	0	0	0	0	0	0
ENSG00000083642|PDS5B	ENSG00000083642	PDS5B	protein_coding	chr13	ENSG00000083642.16	1	0	0	0	0	0	0	0	0	0	0	0	0	0
ENSG00000083720|OXCT1	ENSG00000083720	OXCT1	protein_coding	chr5	ENSG00000083720.10	1	0	0	0	0	0	0	0	0	0	0	0	0	0
ENSG00000083750|RRAGB	ENSG00000083750	RRAGB	protein_coding	chrX	ENSG00000083750.10	1	0	0	0	0	0	0	0	0	0	0	0	0	0
ENSG00000083782|EPYC	ENSG00000083782	EPYC	protein_coding	chr12	ENSG00000083782.5	1	0	0	0	0	0	0	0	0	0	0	0	0	0
ENSG00000083799|CYLD	ENSG00000083799	CYLD	protein_coding	chr16	ENSG00000083799.15	1	0	0	0	0	0	0	0	0	0	0	0	0	0
ENSG00000083807|SLC27A5	ENSG00000083807	SLC27A5	protein_coding	chr19	ENSG00000083807.7	1	0	0	0	0	0	0	0	0	0	0	0	0	0
ENSG00000083812|ZNF324	ENSG00000083812	ZNF324	protein_coding	chr19	ENSG00000083812.9	1	0	0	0	0	0	0	0	0	0	0	0	0	0
ENSG00000083814|ZNF671	ENSG00000083814	ZNF671	protein_coding	chr19	ENSG00000083814.10	1	0	0	0	0	0	0	0	0	0	0	0	0	0
ENSG00000083817|ZNF416	ENSG00000083817	ZNF416	protein_coding	chr19	ENSG00000083817.8	1	0	0	0	0	0	0	0	0	0	0	0	0	0
ENSG00000083828|ZNF586	ENSG00000083828	ZNF586	protein_coding	chr19	ENSG00000083828.13	1	0	0	0	0	0	0	0	0	0	0	0	0	0
ENSG00000083838|ZNF446	ENSG00000083838	ZNF446	protein_coding	chr19	ENSG00000083838.13	1	0	0	0	0	0	0	0	0	0	0	0	0	0
ENSG00000083844|ZNF264	ENSG00000083844	ZNF264	protein_coding	chr19	ENSG00000083844.8	1	0	0	0	0	0	0	0	0	0	0	0	0	0
ENSG00000083845|RPS5	ENSG00000083845	RPS5	protein_coding	chr19	ENSG00000083845.6	1	0	0	0	0	0	0	0	0	0	0	0	0	0
ENSG00000083857|FAT1	ENSG00000083857	FAT1	protein_coding	chr4	ENSG00000083857.11	1	0	0	0	0	0	0	0	0	0	0	0	0	0
ENSG00000083896|YTHDC1	ENSG00000083896	YTHDC1	protein_coding	chr4	ENSG00000083896.10	1	0	0	0	0	0	0	0	0	0	0	0	0	0
ENSG00000083937|CHMP2B	ENSG00000083937	CHMP2B	protein_coding	chr3	ENSG00000083937.6	1	0	0	0	0	0	0	0	0	0	0	0	0	0
ENSG00000084070|SMAP2	ENSG00000084070	SMAP2	protein_coding	chr1	ENSG00000084070.9	1	0	0	0	0	0	0	0	0	0	0	0	0	0
ENSG00000084072|PPIE	ENSG00000084072	PPIE	protein_coding	chr1	ENSG00000084072.14	1	0	0	0	0	0	0	0	0	0	0	0	0	0
ENSG00000084073|ZMPSTE24	ENSG00000084073	ZMPSTE24	protein_coding	chr1	ENSG00000084073.6	1	0	0	0	0	0	0	0	0	0	0	0	0	0
ENSG00000084090|STARD7	ENSG00000084090	STARD7	protein_coding	chr2	ENSG00000084090.11	1	0	0	0	0	0	0	0	0	0	0	0	0	0
ENSG00000084092|NOA1	ENSG00000084092	NOA1	protein_coding	chr4	ENSG00000084092.6	1	0	0	0	0	0	0	0	0	0	0	0	0	0
ENSG00000084093|REST	ENSG00000084093	REST	protein_coding	chr4	ENSG00000084093.13	1	0	0	0	0	0	0	0	0	0	0	0	0	0
ENSG00000084110|HAL	ENSG00000084110	HAL	protein_coding	chr12	ENSG00000084110.8	1	0	0	0	0	0	0	0	0	0	0	0	0	0
ENSG00000084112|SSH1	ENSG00000084112	SSH1	protein_coding	chr12	ENSG00000084112.12	1	0	0	0	0	0	0	0	0	0	0	0	0	0
ENSG00000084207|GSTP1	ENSG00000084207	GSTP1	protein_coding	chr11	ENSG00000084207.13	1	0	0	0	0	0	0	0	0	0	0	0	0	0
ENSG00000084234|APLP2	ENSG00000084234	APLP2	protein_coding	chr11	ENSG00000084234.14	1	0	0	0	0	0	0	0	0	0	0	0	0	0
ENSG00000084444|KIAA1467	ENSG00000084444	KIAA1467	protein_coding	chr12	ENSG00000084444.11	1	0	0	0	0	0	0	0	0	0	0	0	0	0
ENSG00000084453|SLCO1A2	ENSG00000084453	SLCO1A2	protein_coding	chr12	ENSG00000084453.14	1	0	0	0	0	0	0	0	0	0	0	0	0	0
ENSG00000084463|WBP11	ENSG00000084463	WBP11	protein_coding	chr12	ENSG00000084463.5	1	0	0	0	0	0	0	0	0	0	0	0	0	0
ENSG00000084623|EIF3I	ENSG00000084623	EIF3I	protein_coding	chr1	ENSG00000084623.9	1	0	0	0	0	0	0	0	0	0	0	0	0	0
ENSG00000084628|NKAIN1	ENSG00000084628	NKAIN1	protein_coding	chr1	ENSG00000084628.7	1	0	0	0	0	0	0	0	0	0	0	0	0	0
ENSG00000084636|COL16A1	ENSG00000084636	COL16A1	protein_coding	chr1	ENSG00000084636.15	1	0	0	0	0	0	0	0	0	0	0	0	0	0
ENSG00000084652|TXLNA	ENSG00000084652	TXLNA	protein_coding	chr1	ENSG00000084652.13	1	0	0	0	0	0	0	0	0	0	0	0	0	0
ENSG00000084674|APOB	ENSG00000084674	APOB	protein_coding	chr2	ENSG00000084674.11	1	0	0	0	0	0	0	0	0	0	0	0	0	0
ENSG00000084676|NCOA1	ENSG00000084676	NCOA1	protein_coding	chr2	ENSG00000084676.13	1	1	0	0	0	0	0	0	0	0	0	1	0	1
ENSG00000084693|AGBL5	ENSG00000084693	AGBL5	protein_coding	chr2	ENSG00000084693.13	1	0	0	0	0	0	0	0	0	0	0	0	0	0
ENSG00000084710|EFR3B	ENSG00000084710	EFR3B	protein_coding	chr2	ENSG00000084710.11	1	0	0	0	0	0	0	0	0	0	0	0	0	0
ENSG00000084731|KIF3C	ENSG00000084731	KIF3C	protein_coding	chr2	ENSG00000084731.11	1	0	0	0	0	0	0	0	0	0	0	0	0	0
ENSG00000084733|RAB10	ENSG00000084733	RAB10	protein_coding	chr2	ENSG00000084733.8	1	0	0	0	0	0	0	0	0	0	0	0	0	0
ENSG00000084734|GCKR	ENSG00000084734	GCKR	protein_coding	chr2	ENSG00000084734.6	1	0	0	0	0	0	0	0	0	0	0	0	0	0
ENSG00000084754|HADHA	ENSG00000084754	HADHA	protein_coding	chr2	ENSG00000084754.8	1	0	0	0	0	0	0	0	0	0	0	0	0	0
ENSG00000084764|MAPRE3	ENSG00000084764	MAPRE3	protein_coding	chr2	ENSG00000084764.8	1	0	0	0	0	0	0	0	0	0	0	0	0	0
ENSG00000084774|CAD	ENSG00000084774	CAD	protein_coding	chr2	ENSG00000084774.11	1	0	0	0	0	0	0	0	0	0	0	0	0	0
ENSG00000085063|CD59	ENSG00000085063	CD59	protein_coding	chr11	ENSG00000085063.12	1	0	0	0	0	0	0	0	0	0	0	0	0	0
ENSG00000085117|CD82	ENSG00000085117	CD82	protein_coding	chr11	ENSG00000085117.9	1	0	0	0	0	0	0	0	0	0	0	0	0	0
ENSG00000085185|BCORL1	ENSG00000085185	BCORL1	protein_coding	chrX	ENSG00000085185.13	1	0	0	0	0	0	0	0	0	0	0	0	0	0
ENSG00000085224|ATRX	ENSG00000085224	ATRX	protein_coding	chrX	ENSG00000085224.18	1	0	0	0	0	0	0	0	0	0	0	0	0	0
ENSG00000085231|TAF9	ENSG00000085231	TAF9	protein_coding	chr5	ENSG00000085231.11	1	0	0	0	0	0	0	0	0	0	0	0	0	0
ENSG00000085265|FCN1	ENSG00000085265	FCN1	protein_coding	chr9	ENSG00000085265.8	1	0	0	0	0	0	0	0	0	0	0	0	0	0
ENSG00000085274|MYNN	ENSG00000085274	MYNN	protein_coding	chr3	ENSG00000085274.13	1	0	0	0	0	0	0	0	0	0	0	0	0	0
ENSG00000085276|MECOM	ENSG00000085276	MECOM	protein_coding	chr3	ENSG00000085276.15	1	0	0	0	0	1	0	0	0	0	0	0	1	1
ENSG00000085365|SCAMP1	ENSG00000085365	SCAMP1	protein_coding	chr5	ENSG00000085365.15	1	0	0	0	0	0	0	0	0	0	0	0	0	0
ENSG00000085377|PREP	ENSG00000085377	PREP	protein_coding	chr6	ENSG00000085377.11	1	0	0	0	0	0	0	0	0	0	0	0	0	0
ENSG00000085382|HACE1	ENSG00000085382	HACE1	protein_coding	chr6	ENSG00000085382.9	1	0	0	0	0	0	0	0	0	0	0	0	0	0
ENSG00000085415|SEH1L	ENSG00000085415	SEH1L	protein_coding	chr18	ENSG00000085415.13	1	0	0	0	0	0	0	0	0	0	0	0	0	0
ENSG00000085433|WDR47	ENSG00000085433	WDR47	protein_coding	chr1	ENSG00000085433.13	1	0	0	0	0	0	0	0	0	0	0	0	0	0
ENSG00000085449|WDFY1	ENSG00000085449	WDFY1	protein_coding	chr2	ENSG00000085449.12	1	0	0	0	0	0	0	0	0	0	0	0	0	0
ENSG00000085465|OVGP1	ENSG00000085465	OVGP1	protein_coding	chr1	ENSG00000085465.12	1	0	0	0	0	0	0	0	0	0	0	0	0	0
ENSG00000085491|SLC25A24	ENSG00000085491	SLC25A24	protein_coding	chr1	ENSG00000085491.13	1	0	0	0	0	0	0	0	0	0	0	0	0	0
ENSG00000085511|MAP3K4	ENSG00000085511	MAP3K4	protein_coding	chr6	ENSG00000085511.17	1	0	0	0	0	0	0	0	0	0	0	0	0	0
ENSG00000085514|PILRA	ENSG00000085514	PILRA	protein_coding	chr7	ENSG00000085514.13	1	0	0	0	0	1	0	0	0	0	0	0	1	1
ENSG00000085552|IGSF9	ENSG00000085552	IGSF9	protein_coding	chr1	ENSG00000085552.14	1	0	0	0	0	1	0	0	0	0	0	0	1	1
ENSG00000085563|ABCB1	ENSG00000085563	ABCB1	protein_coding	chr7	ENSG00000085563.12	1	0	0	0	0	0	0	0	0	0	0	0	0	0
ENSG00000085644|ZNF213	ENSG00000085644	ZNF213	protein_coding	chr16	ENSG00000085644.11	1	0	0	0	0	0	0	0	0	0	0	0	0	0
ENSG00000085662|AKR1B1	ENSG00000085662	AKR1B1	protein_coding	chr7	ENSG00000085662.11	1	0	0	0	0	0	0	0	0	0	0	0	0	0
ENSG00000085719|CPNE3	ENSG00000085719	CPNE3	protein_coding	chr8	ENSG00000085719.9	1	0	0	0	0	1	0	0	0	0	0	0	1	1
ENSG00000085721|RRN3	ENSG00000085721	RRN3	protein_coding	chr16	ENSG00000085721.10	1	0	0	0	0	1	0	0	0	0	0	0	1	1
ENSG00000085733|CTTN	ENSG00000085733	CTTN	protein_coding	chr11	ENSG00000085733.13	1	0	0	0	0	0	0	0	0	0	0	0	0	0
ENSG00000085741|WNT11	ENSG00000085741	WNT11	protein_coding	chr11	ENSG00000085741.10	1	0	0	0	0	0	0	0	0	0	0	0	0	0
ENSG00000085760|MTIF2	ENSG00000085760	MTIF2	protein_coding	chr2	ENSG00000085760.12	1	0	0	0	0	0	0	0	0	0	0	0	0	0
ENSG00000085788|DDHD2	ENSG00000085788	DDHD2	protein_coding	chr8	ENSG00000085788.11	1	0	0	0	0	0	0	0	0	0	0	0	0	0
ENSG00000085831|TTC39A	ENSG00000085831	TTC39A	protein_coding	chr1	ENSG00000085831.13	1	0	0	0	0	0	0	0	0	0	0	0	0	0
ENSG00000085832|EPS15	ENSG00000085832	EPS15	protein_coding	chr1	ENSG00000085832.14	1	0	0	0	0	0	0	0	0	0	0	0	0	0
ENSG00000085840|ORC1	ENSG00000085840	ORC1	protein_coding	chr1	ENSG00000085840.10	1	0	0	0	0	0	0	0	0	0	0	0	0	0
ENSG00000085871|MGST2	ENSG00000085871	MGST2	protein_coding	chr4	ENSG00000085871.6	1	0	0	0	0	1	0	0	0	0	0	0	1	1
ENSG00000085872|CHERP	ENSG00000085872	CHERP	protein_coding	chr19	ENSG00000085872.12	0	0	0	0	0	0	0	0	0	0	0	0	0	0
ENSG00000085978|ATG16L1	ENSG00000085978	ATG16L1	protein_coding	chr2	ENSG00000085978.19	1	0	0	0	0	0	0	0	0	0	0	0	0	0
ENSG00000085982|USP40	ENSG00000085982	USP40	protein_coding	chr2	ENSG00000085982.11	1	0	0	0	0	0	0	0	0	0	0	0	0	0
ENSG00000085998|POMGNT1	ENSG00000085998	POMGNT1	protein_coding	chr1	ENSG00000085998.11	1	0	0	0	0	0	0	0	0	0	0	0	0	0
ENSG00000085999|RAD54L	ENSG00000085999	RAD54L	protein_coding	chr1	ENSG00000085999.9	1	0	0	0	0	0	0	0	0	0	0	0	0	0
ENSG00000086015|MAST2	ENSG00000086015	MAST2	protein_coding	chr1	ENSG00000086015.18	1	0	0	0	0	0	0	0	0	0	0	0	0	0
ENSG00000086061|DNAJA1	ENSG00000086061	DNAJA1	protein_coding	chr9	ENSG00000086061.13	1	0	0	0	0	0	0	0	0	0	0	0	0	0
ENSG00000086062|B4GALT1	ENSG00000086062	B4GALT1	protein_coding	chr9	ENSG00000086062.10	1	0	0	0	0	0	0	0	0	0	0	0	0	0
ENSG00000086065|CHMP5	ENSG00000086065	CHMP5	protein_coding	chr9	ENSG00000086065.11	1	0	0	0	0	0	0	0	0	0	0	0	0	0
ENSG00000086102|NFX1	ENSG00000086102	NFX1	protein_coding	chr9	ENSG00000086102.16	1	0	0	0	0	0	0	0	0	0	0	0	0	0
ENSG00000086159|AQP6	ENSG00000086159	AQP6	protein_coding	chr12	ENSG00000086159.10	1	0	0	0	0	0	0	0	0	0	0	0	0	0
ENSG00000086189|DIMT1	ENSG00000086189	DIMT1	protein_coding	chr5	ENSG00000086189.7	1	0	0	0	0	0	0	0	0	0	0	0	0	0
ENSG00000086200|IPO11	ENSG00000086200	IPO11	protein_coding	chr5	ENSG00000086200.14	1	0	0	0	0	0	0	0	0	0	0	0	0	0
ENSG00000086205|FOLH1	ENSG00000086205	FOLH1	protein_coding	chr11	ENSG00000086205.14	1	0	0	0	0	0	0	0	0	0	0	0	0	0
ENSG00000086232|EIF2AK1	ENSG00000086232	EIF2AK1	protein_coding	chr7	ENSG00000086232.10	1	0	0	0	0	0	0	0	0	0	0	0	0	0
ENSG00000086288|NME8	ENSG00000086288	NME8	protein_coding	chr7	ENSG00000086288.9	0	0	0	0	0	0	0	0	0	0	0	0	0	0
ENSG00000086289|EPDR1	ENSG00000086289	EPDR1	protein_coding	chr7	ENSG00000086289.9	1	0	0	0	0	0	0	0	0	0	0	0	0	0
ENSG00000086300|SNX10	ENSG00000086300	SNX10	protein_coding	chr7	ENSG00000086300.13	1	0	0	0	0	0	0	0	0	0	0	0	0	0
ENSG00000086475|SEPHS1	ENSG00000086475	SEPHS1	protein_coding	chr10	ENSG00000086475.12	1	0	0	0	0	0	0	0	0	0	0	0	0	0
ENSG00000086504|MRPL28	ENSG00000086504	MRPL28	protein_coding	chr16	ENSG00000086504.13	1	0	0	0	0	0	0	0	0	0	0	0	0	0
ENSG00000086506|HBQ1	ENSG00000086506	HBQ1	protein_coding	chr16	ENSG00000086506.2	1	0	0	0	0	0	0	0	0	0	0	0	0	0
ENSG00000086544|ITPKC	ENSG00000086544	ITPKC	protein_coding	chr19	ENSG00000086544.2	1	0	0	0	0	0	0	0	0	0	0	0	0	0
ENSG00000086548|CEACAM6	ENSG00000086548	CEACAM6	protein_coding	chr19	ENSG00000086548.8	0	0	0	0	0	0	0	0	0	0	0	0	0	0
ENSG00000086570|FAT2	ENSG00000086570	FAT2	protein_coding	chr5	ENSG00000086570.10	1	0	0	0	0	0	0	0	0	0	0	0	0	0
ENSG00000086589|RBM22	ENSG00000086589	RBM22	protein_coding	chr5	ENSG00000086589.9	1	0	0	0	0	0	0	0	0	0	0	0	0	0
ENSG00000086598|TMED2	ENSG00000086598	TMED2	protein_coding	chr12	ENSG00000086598.8	1	0	0	0	0	0	0	0	0	0	0	0	0	0
ENSG00000086619|ERO1LB	ENSG00000086619	ERO1LB	protein_coding	chr1	ENSG00000086619.11	1	0	0	0	0	0	0	0	0	0	0	0	0	0
ENSG00000086666|ZFAND6	ENSG00000086666	ZFAND6	protein_coding	chr15	ENSG00000086666.16	1	0	0	0	0	0	0	0	0	0	0	0	0	0
ENSG00000086696|HSD17B2	ENSG00000086696	HSD17B2	protein_coding	chr16	ENSG00000086696.8	1	0	0	0	0	0	0	0	0	0	0	0	0	0
ENSG00000086712|TXLNG	ENSG00000086712	TXLNG	protein_coding	chrX	ENSG00000086712.10	1	0	0	0	0	0	0	0	0	0	0	0	0	0
ENSG00000086717|PPEF1	ENSG00000086717	PPEF1	protein_coding	chrX	ENSG00000086717.16	1	0	0	0	0	0	0	0	0	0	0	0	0	0
ENSG00000086730|LAT2	ENSG00000086730	LAT2	protein_coding	chr7	ENSG00000086730.14	1	0	0	0	0	0	0	0	0	0	0	0	0	0
ENSG00000086758|HUWE1	ENSG00000086758	HUWE1	protein_coding	chrX	ENSG00000086758.13	1	0	0	0	0	0	0	0	0	0	0	0	0	0
ENSG00000086827|ZW10	ENSG00000086827	ZW10	protein_coding	chr11	ENSG00000086827.6	1	0	0	0	0	0	0	0	0	0	0	0	0	0
ENSG00000086848|ALG9	ENSG00000086848	ALG9	protein_coding	chr11	ENSG00000086848.12	1	0	0	0	0	0	0	0	0	0	0	0	0	0
ENSG00000086967|MYBPC2	ENSG00000086967	MYBPC2	protein_coding	chr19	ENSG00000086967.9	1	0	0	0	0	0	0	0	0	0	0	0	0	0
ENSG00000086991|NOX4	ENSG00000086991	NOX4	protein_coding	chr11	ENSG00000086991.10	1	0	0	0	0	0	0	0	0	0	0	0	0	0
ENSG00000087008|ACOX3	ENSG00000087008	ACOX3	protein_coding	chr4	ENSG00000087008.13	1	0	0	0	0	0	0	0	0	0	0	0	0	0
ENSG00000087053|MTMR2	ENSG00000087053	MTMR2	protein_coding	chr11	ENSG00000087053.16	1	0	0	0	0	1	0	0	0	0	0	0	1	1
ENSG00000087074|PPP1R15A	ENSG00000087074	PPP1R15A	protein_coding	chr19	ENSG00000087074.7	1	0	0	0	0	0	0	0	0	0	0	0	0	0
ENSG00000087076|HSD17B14	ENSG00000087076	HSD17B14	protein_coding	chr19	ENSG00000087076.6	1	0	0	0	0	0	0	0	0	0	0	0	0	0
ENSG00000087077|TRIP6	ENSG00000087077	TRIP6	protein_coding	chr7	ENSG00000087077.9	1	0	0	0	0	0	0	0	0	0	0	0	0	0
ENSG00000087085|ACHE	ENSG00000087085	ACHE	protein_coding	chr7	ENSG00000087085.11	1	0	0	0	0	0	0	0	0	0	0	0	0	0
ENSG00000087086|FTL	ENSG00000087086	FTL	protein_coding	chr19	ENSG00000087086.11	1	0	0	0	0	0	0	0	0	0	0	0	0	0
ENSG00000087087|SRRT	ENSG00000087087	SRRT	protein_coding	chr7	ENSG00000087087.16	1	0	0	0	0	0	0	0	0	0	0	0	0	0
ENSG00000087088|BAX	ENSG00000087088	BAX	protein_coding	chr19	ENSG00000087088.17	1	0	0	0	0	0	0	0	0	0	0	0	0	0
ENSG00000087095|NLK	ENSG00000087095	NLK	protein_coding	chr17	ENSG00000087095.10	1	0	0	0	0	0	0	0	0	0	0	0	0	0
ENSG00000087111|PIGS	ENSG00000087111	PIGS	protein_coding	chr17	ENSG00000087111.18	0	0	0	0	0	0	0	0	0	0	0	0	0	0
ENSG00000087116|ADAMTS2	ENSG00000087116	ADAMTS2	protein_coding	chr5	ENSG00000087116.11	1	0	0	0	0	0	0	0	0	0	0	0	0	0
ENSG00000087128|TMPRSS11E	ENSG00000087128	TMPRSS11E	protein_coding	chr4	ENSG00000087128.7	1	0	0	0	0	0	0	0	0	0	0	0	0	0
ENSG00000087152|ATXN7L3	ENSG00000087152	ATXN7L3	protein_coding	chr17	ENSG00000087152.13	1	0	0	0	0	0	0	0	0	0	0	0	0	0
ENSG00000087157|PGS1	ENSG00000087157	PGS1	protein_coding	chr17	ENSG00000087157.16	1	0	0	0	0	0	0	0	0	0	0	0	0	0
ENSG00000087191|PSMC5	ENSG00000087191	PSMC5	protein_coding	chr17	ENSG00000087191.10	1	0	0	0	0	0	0	0	0	0	0	0	0	0
ENSG00000087206|UIMC1	ENSG00000087206	UIMC1	protein_coding	chr5	ENSG00000087206.14	1	0	0	0	0	0	0	0	0	0	0	0	0	0
ENSG00000087237|CETP	ENSG00000087237	CETP	protein_coding	chr16	ENSG00000087237.8	1	0	0	0	0	0	0	0	0	0	0	0	0	0
ENSG00000087245|MMP2	ENSG00000087245	MMP2	protein_coding	chr16	ENSG00000087245.10	1	0	0	0	0	0	0	0	0	0	0	0	0	0
ENSG00000087250|MT3	ENSG00000087250	MT3	protein_coding	chr16	ENSG00000087250.6	1	0	0	0	0	0	0	0	0	0	0	0	0	0
ENSG00000087253|LPCAT2	ENSG00000087253	LPCAT2	protein_coding	chr16	ENSG00000087253.9	1	0	0	0	0	0	0	0	0	0	0	0	0	0
ENSG00000087258|GNAO1	ENSG00000087258	GNAO1	protein_coding	chr16	ENSG00000087258.11	1	0	1	1	0	0	0	0	0	0	0	1	0	1
ENSG00000087263|OGFOD1	ENSG00000087263	OGFOD1	protein_coding	chr16	ENSG00000087263.14	1	0	0	0	0	0	0	0	0	0	0	0	0	0
ENSG00000087266|SH3BP2	ENSG00000087266	SH3BP2	protein_coding	chr4	ENSG00000087266.13	1	0	0	0	0	1	0	0	0	0	0	0	1	1
ENSG00000087269|NOP14	ENSG00000087269	NOP14	protein_coding	chr4	ENSG00000087269.13	1	0	0	0	0	1	0	0	0	0	0	0	1	1
ENSG00000087274|ADD1	ENSG00000087274	ADD1	protein_coding	chr4	ENSG00000087274.14	1	0	0	0	0	1	0	0	0	0	0	0	1	1
ENSG00000087299|L2HGDH	ENSG00000087299	L2HGDH	protein_coding	chr14	ENSG00000087299.9	1	0	0	0	0	0	0	0	0	0	0	0	0	0
ENSG00000087301|TXNDC16	ENSG00000087301	TXNDC16	protein_coding	chr14	ENSG00000087301.6	1	0	0	0	0	0	0	0	0	0	0	0	0	0
ENSG00000087302|C14ORF166	ENSG00000087302	C14ORF166	protein_coding	chr14	ENSG00000087302.6	1	0	0	0	0	0	0	0	0	0	0	0	0	0
ENSG00000087303|NID2	ENSG00000087303	NID2	protein_coding	chr14	ENSG00000087303.14	1	0	0	0	0	0	0	0	0	0	0	0	0	0
ENSG00000087338|GMCL1	ENSG00000087338	GMCL1	protein_coding	chr2	ENSG00000087338.4	1	0	0	0	0	0	0	0	0	0	0	0	0	0
ENSG00000087365|SF3B2	ENSG00000087365	SF3B2	protein_coding	chr11	ENSG00000087365.12	1	0	0	0	0	0	0	0	0	0	0	0	0	0
ENSG00000087448|KLHL42	ENSG00000087448	KLHL42	protein_coding	chr12	ENSG00000087448.7	1	0	0	0	0	0	0	0	0	0	0	0	0	0
ENSG00000087460|GNAS	ENSG00000087460	GNAS	protein_coding	chr20	ENSG00000087460.21	1	0	0	0	0	0	0	0	0	0	0	0	0	0
ENSG00000087470|DNM1L	ENSG00000087470	DNM1L	protein_coding	chr12	ENSG00000087470.15	1	0	0	0	0	0	0	0	0	0	0	0	0	0
ENSG00000087494|PTHLH	ENSG00000087494	PTHLH	protein_coding	chr12	ENSG00000087494.13	1	0	0	0	0	0	0	0	0	0	0	0	0	0
ENSG00000087495|PHACTR3	ENSG00000087495	PHACTR3	protein_coding	chr20	ENSG00000087495.14	1	0	0	0	0	1	0	0	0	0	0	0	1	1
ENSG00000087502|ERGIC2	ENSG00000087502	ERGIC2	protein_coding	chr12	ENSG00000087502.15	1	0	0	0	0	0	0	0	0	0	0	0	0	0
ENSG00000087510|TFAP2C	ENSG00000087510	TFAP2C	protein_coding	chr20	ENSG00000087510.6	1	0	0	0	0	0	0	0	0	0	0	0	0	0
ENSG00000087586|AURKA	ENSG00000087586	AURKA	protein_coding	chr20	ENSG00000087586.15	1	0	0	0	0	0	0	0	0	0	0	0	0	0
ENSG00000087589|CASS4	ENSG00000087589	CASS4	protein_coding	chr20	ENSG00000087589.14	1	0	0	0	0	0	0	0	0	0	0	0	0	0
ENSG00000087842|PIR	ENSG00000087842	PIR	protein_coding	chrX	ENSG00000087842.8	1	0	0	0	0	0	0	0	0	0	0	0	0	0
ENSG00000087884|AAMDC	ENSG00000087884	AAMDC	protein_coding	chr11	ENSG00000087884.12	1	0	0	0	0	0	0	0	0	0	0	0	0	0
ENSG00000087903|RFX2	ENSG00000087903	RFX2	protein_coding	chr19	ENSG00000087903.10	1	0	0	0	0	0	0	0	0	0	0	0	0	0
ENSG00000087995|METTL2A	ENSG00000087995	METTL2A	protein_coding	chr17	ENSG00000087995.13	1	0	0	0	0	0	0	0	0	0	0	0	0	0
ENSG00000088002|SULT2B1	ENSG00000088002	SULT2B1	protein_coding	chr19	ENSG00000088002.9	1	0	0	0	0	0	0	0	0	0	0	0	0	0
ENSG00000088035|ALG6	ENSG00000088035	ALG6	protein_coding	chr1	ENSG00000088035.13	1	0	0	0	0	0	0	0	0	0	0	0	0	0
ENSG00000088038|CNOT3	ENSG00000088038	CNOT3	protein_coding	chr19	ENSG00000088038.15	1	0	1	0	0	0	0	0	0	0	0	1	0	1
ENSG00000088053|GP6	ENSG00000088053	GP6	protein_coding	chr19	ENSG00000088053.9	1	0	0	0	0	0	0	0	0	0	0	0	0	0
ENSG00000088179|PTPN4	ENSG00000088179	PTPN4	protein_coding	chr2	ENSG00000088179.6	1	0	0	0	0	0	0	0	0	0	0	0	0	0
ENSG00000088205|DDX18	ENSG00000088205	DDX18	protein_coding	chr2	ENSG00000088205.10	1	0	0	0	0	0	0	0	0	0	0	0	0	0
ENSG00000088247|KHSRP	ENSG00000088247	KHSRP	protein_coding	chr19	ENSG00000088247.13	1	0	0	0	0	0	0	0	0	0	0	0	0	0
ENSG00000088256|GNA11	ENSG00000088256	GNA11	protein_coding	chr19	ENSG00000088256.6	1	0	0	0	0	0	0	0	0	0	0	0	0	0
ENSG00000088280|ASAP3	ENSG00000088280	ASAP3	protein_coding	chr1	ENSG00000088280.16	1	0	0	0	0	0	0	0	0	0	0	0	0	0
ENSG00000088298|EDEM2	ENSG00000088298	EDEM2	protein_coding	chr20	ENSG00000088298.10	1	0	0	0	0	0	0	0	0	0	0	0	0	0
ENSG00000088305|DNMT3B	ENSG00000088305	DNMT3B	protein_coding	chr20	ENSG00000088305.16	1	0	0	0	0	0	0	0	0	0	0	0	0	0
ENSG00000088320|REM1	ENSG00000088320	REM1	protein_coding	chr20	ENSG00000088320.3	1	0	0	0	0	0	0	0	0	0	0	0	0	0
ENSG00000088325|TPX2	ENSG00000088325	TPX2	protein_coding	chr20	ENSG00000088325.13	1	0	0	0	0	0	0	0	0	0	0	0	0	0
ENSG00000088340|FER1L4	ENSG00000088340	FER1L4	unitary_pseudogene	chr20	ENSG00000088340.13	1	0	0	0	0	0	0	0	0	0	0	0	0	0
ENSG00000088356|PDRG1	ENSG00000088356	PDRG1	protein_coding	chr20	ENSG00000088356.5	1	0	0	0	0	0	0	0	0	0	0	0	0	0
ENSG00000088367|EPB41L1	ENSG00000088367	EPB41L1	protein_coding	chr20	ENSG00000088367.18	1	0	0	0	0	0	0	0	0	0	0	0	0	0
ENSG00000088386|SLC15A1	ENSG00000088386	SLC15A1	protein_coding	chr13	ENSG00000088386.13	1	0	0	0	0	0	0	0	0	0	0	0	0	0
ENSG00000088387|DOCK9	ENSG00000088387	DOCK9	protein_coding	chr13	ENSG00000088387.15	1	0	0	0	0	0	0	0	0	0	0	0	0	0
ENSG00000088448|ANKRD10	ENSG00000088448	ANKRD10	protein_coding	chr13	ENSG00000088448.12	1	0	0	0	0	0	0	0	0	0	0	0	0	0
ENSG00000088451|TGDS	ENSG00000088451	TGDS	protein_coding	chr13	ENSG00000088451.8	1	0	0	0	0	0	0	0	0	0	0	0	0	0
ENSG00000088538|DOCK3	ENSG00000088538	DOCK3	protein_coding	chr3	ENSG00000088538.12	1	0	0	0	0	1	0	0	0	0	0	0	1	1
ENSG00000088543|C3ORF18	ENSG00000088543	C3ORF18	protein_coding	chr3	ENSG00000088543.12	1	0	0	0	0	0	0	0	0	0	0	0	0	0
ENSG00000088682|COQ9	ENSG00000088682	COQ9	protein_coding	chr16	ENSG00000088682.11	1	0	0	0	0	0	0	0	0	0	0	0	0	0
ENSG00000088726|TMEM40	ENSG00000088726	TMEM40	protein_coding	chr3	ENSG00000088726.13	1	0	0	0	0	0	0	0	0	0	0	0	0	0
ENSG00000088727|KIF9	ENSG00000088727	KIF9	protein_coding	chr3	ENSG00000088727.10	1	0	0	0	0	0	0	0	0	0	0	0	0	0
ENSG00000088756|ARHGAP28	ENSG00000088756	ARHGAP28	protein_coding	chr18	ENSG00000088756.10	1	0	0	0	0	0	0	0	0	0	0	0	0	0
ENSG00000088766|CRLS1	ENSG00000088766	CRLS1	protein_coding	chr20	ENSG00000088766.9	1	0	0	0	0	0	0	0	0	0	0	0	0	0
ENSG00000088782|DEFB127	ENSG00000088782	DEFB127	protein_coding	chr20	ENSG00000088782.4	0	0	0	0	0	0	0	0	0	0	0	0	0	0
ENSG00000088808|PPP1R13B	ENSG00000088808	PPP1R13B	protein_coding	chr14	ENSG00000088808.14	1	0	0	0	0	0	1	0	0	0	0	0	1	1
ENSG00000088812|ATRN	ENSG00000088812	ATRN	protein_coding	chr20	ENSG00000088812.15	1	0	0	0	0	0	0	0	0	0	0	0	0	0
ENSG00000088826|SMOX	ENSG00000088826	SMOX	protein_coding	chr20	ENSG00000088826.15	1	0	0	0	0	0	0	0	0	0	0	0	0	0
ENSG00000088827|SIGLEC1	ENSG00000088827	SIGLEC1	protein_coding	chr20	ENSG00000088827.10	1	0	0	0	0	0	0	0	0	0	0	0	0	0
ENSG00000088832|FKBP1A	ENSG00000088832	FKBP1A	protein_coding	chr20	ENSG00000088832.12	0	0	0	0	0	0	0	0	0	0	0	0	0	0
ENSG00000088833|NSFL1C	ENSG00000088833	NSFL1C	protein_coding	chr20	ENSG00000088833.15	1	0	0	0	0	0	0	0	0	0	0	0	0	0
ENSG00000088836|SLC4A11	ENSG00000088836	SLC4A11	protein_coding	chr20	ENSG00000088836.10	1	0	0	0	0	0	0	0	0	0	0	0	0	0
ENSG00000088854|C20ORF194	ENSG00000088854	C20ORF194	protein_coding	chr20	ENSG00000088854.12	1	0	0	0	0	0	0	0	0	0	0	0	0	0
ENSG00000088876|ZNF343	ENSG00000088876	ZNF343	protein_coding	chr20	ENSG00000088876.9	1	0	0	0	0	0	0	0	0	0	0	0	0	0
ENSG00000088881|EBF4	ENSG00000088881	EBF4	protein_coding	chr20	ENSG00000088881.18	1	0	0	0	0	0	0	0	0	0	0	0	0	0
ENSG00000088882|CPXM1	ENSG00000088882	CPXM1	protein_coding	chr20	ENSG00000088882.7	1	0	0	0	0	0	0	0	0	0	0	0	0	0
ENSG00000088888|MAVS	ENSG00000088888	MAVS	protein_coding	chr20	ENSG00000088888.15	1	0	0	0	0	0	0	0	0	0	0	0	0	0
ENSG00000088899|LZTS3	ENSG00000088899	LZTS3	protein_coding	chr20	ENSG00000088899.12	1	0	0	0	0	0	0	0	0	0	0	0	0	0
ENSG00000088926|F11	ENSG00000088926	F11	protein_coding	chr4	ENSG00000088926.11	0	0	0	0	0	0	0	0	0	0	0	0	0	0
ENSG00000088930|XRN2	ENSG00000088930	XRN2	protein_coding	chr20	ENSG00000088930.7	1	0	0	0	0	0	0	0	0	0	0	0	0	0
ENSG00000088970|KIZ	ENSG00000088970	KIZ	protein_coding	chr20	ENSG00000088970.13	1	0	0	0	0	0	0	0	0	0	0	0	0	0
ENSG00000088986|DYNLL1	ENSG00000088986	DYNLL1	protein_coding	chr12	ENSG00000088986.8	1	0	0	0	0	1	0	0	0	0	0	0	1	1
ENSG00000088992|TESC	ENSG00000088992	TESC	protein_coding	chr12	ENSG00000088992.15	1	0	0	0	0	0	0	0	0	0	0	0	0	0
ENSG00000089006|SNX5	ENSG00000089006	SNX5	protein_coding	chr20	ENSG00000089006.14	1	0	0	0	0	0	0	0	0	0	0	0	0	0
ENSG00000089009|RPL6	ENSG00000089009	RPL6	protein_coding	chr12	ENSG00000089009.13	1	0	0	0	0	0	0	0	0	0	0	0	0	0
ENSG00000089012|SIRPG	ENSG00000089012	SIRPG	protein_coding	chr20	ENSG00000089012.12	1	0	0	0	0	0	0	0	0	0	0	0	0	0
ENSG00000089022|MAPKAPK5	ENSG00000089022	MAPKAPK5	protein_coding	chr12	ENSG00000089022.11	1	0	0	0	0	0	0	0	0	0	0	0	0	0
ENSG00000089041|P2RX7	ENSG00000089041	P2RX7	protein_coding	chr12	ENSG00000089041.14	1	0	0	0	0	0	0	0	0	0	0	0	0	0
ENSG00000089048|ESF1	ENSG00000089048	ESF1	protein_coding	chr20	ENSG00000089048.12	1	0	0	0	0	0	0	0	0	0	0	0	0	0
ENSG00000089050|RBBP9	ENSG00000089050	RBBP9	protein_coding	chr20	ENSG00000089050.12	1	0	0	0	0	0	0	0	0	0	0	0	0	0
ENSG00000089053|ANAPC5	ENSG00000089053	ANAPC5	protein_coding	chr12	ENSG00000089053.10	1	0	0	0	0	0	0	0	0	0	0	0	0	0
ENSG00000089057|SLC23A2	ENSG00000089057	SLC23A2	protein_coding	chr20	ENSG00000089057.12	1	0	0	0	0	0	0	0	0	0	0	0	0	0
ENSG00000089060|SLC8B1	ENSG00000089060	SLC8B1	protein_coding	chr12	ENSG00000089060.9	1	0	0	0	0	0	0	0	0	0	0	0	0	0
ENSG00000089063|TMEM230	ENSG00000089063	TMEM230	protein_coding	chr20	ENSG00000089063.12	1	0	0	0	0	0	0	0	0	0	0	0	0	0
ENSG00000089091|DZANK1	ENSG00000089091	DZANK1	protein_coding	chr20	ENSG00000089091.14	1	0	0	0	0	0	0	0	0	0	0	0	0	0
ENSG00000089094|KDM2B	ENSG00000089094	KDM2B	protein_coding	chr12	ENSG00000089094.14	1	0	0	0	0	0	0	0	0	0	0	0	0	0
ENSG00000089101|CFAP61	ENSG00000089101	CFAP61	protein_coding	chr20	ENSG00000089101.15	1	0	0	0	0	0	0	0	0	0	0	0	0	0
ENSG00000089116|LHX5	ENSG00000089116	LHX5	protein_coding	chr12	ENSG00000089116.3	1	0	0	0	0	0	0	0	0	0	0	0	0	0
ENSG00000089123|TASP1	ENSG00000089123	TASP1	protein_coding	chr20	ENSG00000089123.13	1	0	0	0	0	0	0	0	0	0	0	0	0	0
ENSG00000089127|OAS1	ENSG00000089127	OAS1	protein_coding	chr12	ENSG00000089127.10	1	0	0	0	0	0	0	0	0	0	0	0	0	0
ENSG00000089154|GCN1L1	ENSG00000089154	GCN1L1	protein_coding	chr12	ENSG00000089154.8	1	0	0	0	0	0	0	0	0	0	0	0	0	0
ENSG00000089157|RPLP0	ENSG00000089157	RPLP0	protein_coding	chr12	ENSG00000089157.13	1	0	0	0	0	0	0	0	0	0	0	0	0	0
ENSG00000089159|PXN	ENSG00000089159	PXN	protein_coding	chr12	ENSG00000089159.13	1	0	0	0	0	0	0	0	0	0	0	0	0	0
ENSG00000089163|SIRT4	ENSG00000089163	SIRT4	protein_coding	chr12	ENSG00000089163.4	1	0	0	0	0	0	0	0	0	0	0	0	0	0
ENSG00000089169|RPH3A	ENSG00000089169	RPH3A	protein_coding	chr12	ENSG00000089169.12	1	0	0	0	0	0	0	0	0	0	0	0	0	0
ENSG00000089177|KIF16B	ENSG00000089177	KIF16B	protein_coding	chr20	ENSG00000089177.15	1	0	0	0	0	0	0	0	0	0	0	0	0	0
ENSG00000089195|TRMT6	ENSG00000089195	TRMT6	protein_coding	chr20	ENSG00000089195.12	1	0	0	0	0	0	0	0	0	0	0	0	0	0
ENSG00000089199|CHGB	ENSG00000089199	CHGB	protein_coding	chr20	ENSG00000089199.7	1	0	0	0	0	0	0	0	0	0	0	0	0	0
ENSG00000089220|PEBP1	ENSG00000089220	PEBP1	protein_coding	chr12	ENSG00000089220.4	1	0	0	0	0	0	0	0	0	0	0	0	0	0
ENSG00000089225|TBX5	ENSG00000089225	TBX5	protein_coding	chr12	ENSG00000089225.17	1	0	0	0	0	0	0	0	0	0	0	0	0	0
ENSG00000089234|BRAP	ENSG00000089234	BRAP	protein_coding	chr12	ENSG00000089234.13	1	0	0	0	0	0	0	0	0	0	0	0	0	0
ENSG00000089248|ERP29	ENSG00000089248	ERP29	protein_coding	chr12	ENSG00000089248.6	1	0	0	0	0	0	0	0	0	0	0	0	0	0
ENSG00000089250|NOS1	ENSG00000089250	NOS1	protein_coding	chr12	ENSG00000089250.16	1	0	0	0	0	0	0	0	0	0	0	0	0	0
ENSG00000089280|FUS	ENSG00000089280	FUS	protein_coding	chr16	ENSG00000089280.16	1	0	0	0	0	0	0	0	0	0	0	0	0	0
ENSG00000089289|IGBP1	ENSG00000089289	IGBP1	protein_coding	chrX	ENSG00000089289.13	1	0	0	0	0	0	0	0	0	0	0	0	0	0
ENSG00000089327|FXYD5	ENSG00000089327	FXYD5	protein_coding	chr19	ENSG00000089327.12	1	0	0	0	0	0	0	0	0	0	0	0	0	0
ENSG00000089335|ZNF302	ENSG00000089335	ZNF302	protein_coding	chr19	ENSG00000089335.18	1	0	0	0	0	0	0	0	0	0	0	0	0	0
ENSG00000089351|GRAMD1A	ENSG00000089351	GRAMD1A	protein_coding	chr19	ENSG00000089351.12	1	0	0	0	0	0	0	0	0	0	0	0	0	0
ENSG00000089356|FXYD3	ENSG00000089356	FXYD3	protein_coding	chr19	ENSG00000089356.14	1	0	0	0	0	0	0	0	0	0	0	0	0	0
ENSG00000089472|HEPH	ENSG00000089472	HEPH	protein_coding	chrX	ENSG00000089472.14	1	0	0	0	0	0	0	0	0	0	0	0	0	0
ENSG00000089486|CDIP1	ENSG00000089486	CDIP1	protein_coding	chr16	ENSG00000089486.14	1	0	0	0	0	0	0	0	0	0	0	0	0	0
ENSG00000089505|CMTM1	ENSG00000089505	CMTM1	protein_coding	chr16	ENSG00000089505.15	0	0	0	0	0	0	0	0	0	0	0	0	0	0
ENSG00000089558|KCNH4	ENSG00000089558	KCNH4	protein_coding	chr17	ENSG00000089558.6	1	0	0	0	0	0	0	0	0	0	0	0	0	0
ENSG00000089597|GANAB	ENSG00000089597	GANAB	protein_coding	chr11	ENSG00000089597.14	1	0	0	0	0	1	0	0	0	0	0	0	1	1
ENSG00000089639|GMIP	ENSG00000089639	GMIP	protein_coding	chr19	ENSG00000089639.8	1	0	0	0	0	0	0	0	0	0	0	0	0	0
ENSG00000089682|RBM41	ENSG00000089682	RBM41	protein_coding	chrX	ENSG00000089682.14	1	0	0	0	0	0	0	0	0	0	0	0	0	0
ENSG00000089685|BIRC5	ENSG00000089685	BIRC5	protein_coding	chr17	ENSG00000089685.12	1	0	0	0	0	0	0	0	0	0	0	0	0	0
ENSG00000089692|LAG3	ENSG00000089692	LAG3	protein_coding	chr12	ENSG00000089692.6	1	0	0	0	0	0	0	0	0	0	0	0	0	0
ENSG00000089693|MLF2	ENSG00000089693	MLF2	protein_coding	chr12	ENSG00000089693.8	1	0	0	0	0	0	0	0	0	0	0	0	0	0
ENSG00000089723|OTUB2	ENSG00000089723	OTUB2	protein_coding	chr14	ENSG00000089723.7	1	0	0	0	0	0	0	0	0	0	0	0	0	0
ENSG00000089737|DDX24	ENSG00000089737	DDX24	protein_coding	chr14	ENSG00000089737.13	1	0	0	0	0	0	0	0	0	0	0	0	0	0
ENSG00000089775|ZBTB25	ENSG00000089775	ZBTB25	protein_coding	chr14	ENSG00000089775.9	1	0	0	0	0	1	0	0	0	0	0	0	1	1
ENSG00000089818|NECAP1	ENSG00000089818	NECAP1	protein_coding	chr12	ENSG00000089818.14	1	0	0	0	0	0	0	0	0	0	0	0	0	0
ENSG00000089820|ARHGAP4	ENSG00000089820	ARHGAP4	protein_coding	chrX	ENSG00000089820.13	1	0	0	0	0	0	0	0	0	0	0	0	0	0
ENSG00000089847|ANKRD24	ENSG00000089847	ANKRD24	protein_coding	chr19	ENSG00000089847.10	1	0	0	0	0	0	0	0	0	0	0	0	0	0
ENSG00000089876|DHX32	ENSG00000089876	DHX32	protein_coding	chr10	ENSG00000089876.9	1	0	0	0	0	0	0	0	0	0	0	0	0	0
ENSG00000089902|RCOR1	ENSG00000089902	RCOR1	protein_coding	chr14	ENSG00000089902.9	1	0	0	0	0	0	0	0	0	0	0	0	0	0
ENSG00000089916|GPATCH2L	ENSG00000089916	GPATCH2L	protein_coding	chr14	ENSG00000089916.15	1	0	0	0	0	0	0	0	0	0	0	0	0	0
ENSG00000090006|LTBP4	ENSG00000090006	LTBP4	protein_coding	chr19	ENSG00000090006.15	1	0	0	0	0	0	0	0	0	0	0	0	0	0
ENSG00000090013|BLVRB	ENSG00000090013	BLVRB	protein_coding	chr19	ENSG00000090013.7	1	0	0	0	0	0	0	0	0	0	0	0	0	0
ENSG00000090020|SLC9A1	ENSG00000090020	SLC9A1	protein_coding	chr1	ENSG00000090020.8	1	0	0	0	0	0	0	0	0	0	0	0	0	0
ENSG00000090054|SPTLC1	ENSG00000090054	SPTLC1	protein_coding	chr9	ENSG00000090054.11	1	0	0	0	0	0	0	0	0	0	0	0	0	0
ENSG00000090060|PAPOLA	ENSG00000090060	PAPOLA	protein_coding	chr14	ENSG00000090060.15	1	0	0	0	0	0	0	0	0	0	0	0	0	0
ENSG00000090061|CCNK	ENSG00000090061	CCNK	protein_coding	chr14	ENSG00000090061.15	1	0	0	0	0	0	0	0	0	0	0	0	0	0
ENSG00000090097|PCBP4	ENSG00000090097	PCBP4	protein_coding	chr3	ENSG00000090097.18	1	0	0	0	0	0	0	0	0	0	0	0	0	0
ENSG00000090104|RGS1	ENSG00000090104	RGS1	protein_coding	chr1	ENSG00000090104.9	1	0	0	0	0	0	0	0	1	0	0	0	1	1
ENSG00000090238|YPEL3	ENSG00000090238	YPEL3	protein_coding	chr16	ENSG00000090238.9	1	0	0	0	0	0	0	0	0	0	0	0	0	0
ENSG00000090263|MRPS33	ENSG00000090263	MRPS33	protein_coding	chr7	ENSG00000090263.13	1	0	0	0	0	0	0	0	0	0	0	0	0	0
ENSG00000090266|NDUFB2	ENSG00000090266	NDUFB2	protein_coding	chr7	ENSG00000090266.10	1	0	0	0	0	0	0	0	0	0	0	0	0	0
ENSG00000090273|NUDC	ENSG00000090273	NUDC	protein_coding	chr1	ENSG00000090273.11	1	0	0	0	0	0	0	0	0	0	0	0	0	0
ENSG00000090316|MAEA	ENSG00000090316	MAEA	protein_coding	chr4	ENSG00000090316.13	1	0	0	0	0	0	0	0	0	0	0	0	0	0
ENSG00000090339|ICAM1	ENSG00000090339	ICAM1	protein_coding	chr19	ENSG00000090339.6	1	0	0	0	0	0	0	0	0	0	0	0	0	0
ENSG00000090372|STRN4	ENSG00000090372	STRN4	protein_coding	chr19	ENSG00000090372.12	1	0	0	0	0	0	0	0	0	0	0	0	0	0
ENSG00000090376|IRAK3	ENSG00000090376	IRAK3	protein_coding	chr12	ENSG00000090376.6	1	0	0	0	0	0	0	0	0	0	0	0	0	0
ENSG00000090382|LYZ	ENSG00000090382	LYZ	protein_coding	chr12	ENSG00000090382.4	1	0	0	0	0	0	0	0	0	0	0	0	0	0
ENSG00000090402|SI	ENSG00000090402	SI	protein_coding	chr3	ENSG00000090402.5	1	0	0	0	0	0	0	0	0	0	0	0	0	0
ENSG00000090432|MUL1	ENSG00000090432	MUL1	protein_coding	chr1	ENSG00000090432.6	1	0	0	0	0	0	0	0	0	0	0	0	0	0
ENSG00000090447|TFAP4	ENSG00000090447	TFAP4	protein_coding	chr16	ENSG00000090447.9	1	0	0	0	0	0	0	0	0	0	0	0	0	0
ENSG00000090470|PDCD7	ENSG00000090470	PDCD7	protein_coding	chr15	ENSG00000090470.12	1	0	0	0	0	0	0	0	0	0	0	0	0	0
ENSG00000090487|SPG21	ENSG00000090487	SPG21	protein_coding	chr15	ENSG00000090487.8	1	0	0	0	0	0	0	0	0	0	0	0	0	0
ENSG00000090512|FETUB	ENSG00000090512	FETUB	protein_coding	chr3	ENSG00000090512.9	0	0	0	0	0	0	0	0	0	0	0	0	0	0
ENSG00000090520|DNAJB11	ENSG00000090520	DNAJB11	protein_coding	chr3	ENSG00000090520.8	1	0	0	0	0	0	0	0	0	0	0	0	0	0
ENSG00000090530|LEPREL1	ENSG00000090530	LEPREL1	protein_coding	chr3	ENSG00000090530.7	1	0	0	0	0	0	0	0	0	0	0	0	0	0
ENSG00000090534|THPO	ENSG00000090534	THPO	protein_coding	chr3	ENSG00000090534.15	1	0	0	0	0	0	0	0	0	0	0	0	0	0
ENSG00000090539|CHRD	ENSG00000090539	CHRD	protein_coding	chr3	ENSG00000090539.13	0	0	0	0	0	0	0	0	0	0	0	0	0	0
ENSG00000090554|FLT3LG	ENSG00000090554	FLT3LG	protein_coding	chr19	ENSG00000090554.10	0	0	0	0	0	0	0	0	0	0	0	0	0	0
ENSG00000090565|RAB11FIP3	ENSG00000090565	RAB11FIP3	protein_coding	chr16	ENSG00000090565.13	1	0	0	0	0	0	0	0	0	0	0	0	0	0
ENSG00000090581|GNPTG	ENSG00000090581	GNPTG	protein_coding	chr16	ENSG00000090581.7	1	0	0	0	0	0	0	0	0	0	0	0	0	0
ENSG00000090612|ZNF268	ENSG00000090612	ZNF268	protein_coding	chr12	ENSG00000090612.18	1	0	0	0	0	0	0	0	0	0	0	0	0	0
ENSG00000090615|GOLGA3	ENSG00000090615	GOLGA3	protein_coding	chr12	ENSG00000090615.10	1	0	0	0	0	0	0	0	0	0	0	0	0	0
ENSG00000090621|PABPC4	ENSG00000090621	PABPC4	protein_coding	chr1	ENSG00000090621.11	1	0	0	0	0	0	0	0	0	0	0	0	0	0
ENSG00000090659|CD209	ENSG00000090659	CD209	protein_coding	chr19	ENSG00000090659.15	1	0	0	0	0	0	0	0	0	0	0	0	0	0
ENSG00000090661|CERS4	ENSG00000090661	CERS4	protein_coding	chr19	ENSG00000090661.9	1	0	0	0	0	0	0	0	0	0	0	0	0	0
ENSG00000090674|MCOLN1	ENSG00000090674	MCOLN1	protein_coding	chr19	ENSG00000090674.13	1	0	0	0	0	0	0	0	0	0	0	0	0	0
ENSG00000090686|USP48	ENSG00000090686	USP48	protein_coding	chr1	ENSG00000090686.13	1	0	0	0	0	0	0	0	0	0	0	0	0	0
ENSG00000090776|EFNB1	ENSG00000090776	EFNB1	protein_coding	chrX	ENSG00000090776.5	1	0	0	0	0	0	0	0	0	0	0	0	0	0
ENSG00000090857|PDPR	ENSG00000090857	PDPR	protein_coding	chr16	ENSG00000090857.11	1	0	0	0	0	0	0	0	0	0	0	0	0	0
ENSG00000090861|AARS	ENSG00000090861	AARS	protein_coding	chr16	ENSG00000090861.13	1	0	0	0	0	0	0	0	0	0	0	0	0	0
ENSG00000090863|GLG1	ENSG00000090863	GLG1	protein_coding	chr16	ENSG00000090863.9	1	0	0	0	0	0	0	0	0	0	0	0	0	0
ENSG00000090889|KIF4A	ENSG00000090889	KIF4A	protein_coding	chrX	ENSG00000090889.11	1	0	0	0	0	0	0	0	0	0	0	0	0	0
ENSG00000090905|TNRC6A	ENSG00000090905	TNRC6A	protein_coding	chr16	ENSG00000090905.15	1	0	0	0	0	1	0	0	0	0	0	0	1	1
ENSG00000090924|PLEKHG2	ENSG00000090924	PLEKHG2	protein_coding	chr19	ENSG00000090924.12	1	0	0	0	0	0	0	0	0	0	0	0	0	0
ENSG00000090932|DLL3	ENSG00000090932	DLL3	protein_coding	chr19	ENSG00000090932.8	1	0	0	0	0	0	0	0	0	0	0	0	0	0
ENSG00000090971|NAT14	ENSG00000090971	NAT14	protein_coding	chr19	ENSG00000090971.4	1	0	0	0	0	0	0	0	0	0	0	0	0	0
ENSG00000090975|PITPNM2	ENSG00000090975	PITPNM2	protein_coding	chr12	ENSG00000090975.10	1	0	0	0	0	1	1	0	1	0	0	0	1	1
ENSG00000090989|EXOC1	ENSG00000090989	EXOC1	protein_coding	chr4	ENSG00000090989.15	1	0	0	0	0	0	0	0	0	0	0	0	0	0
ENSG00000091009|RBM27	ENSG00000091009	RBM27	protein_coding	chr5	ENSG00000091009.7	0	0	0	0	0	0	0	0	0	0	0	0	0	0
ENSG00000091010|POU4F3	ENSG00000091010	POU4F3	protein_coding	chr5	ENSG00000091010.4	0	0	0	0	0	0	0	0	0	0	0	0	0	0
ENSG00000091039|OSBPL8	ENSG00000091039	OSBPL8	protein_coding	chr12	ENSG00000091039.14	1	0	0	0	0	0	0	0	0	0	0	0	0	0
ENSG00000091073|DTX2	ENSG00000091073	DTX2	protein_coding	chr7	ENSG00000091073.17	1	0	0	0	0	0	0	0	0	0	0	0	0	0
ENSG00000091106|NLRC4	ENSG00000091106	NLRC4	protein_coding	chr2	ENSG00000091106.16	1	0	0	0	0	0	0	0	0	0	0	0	0	0
ENSG00000091127|PUS7	ENSG00000091127	PUS7	protein_coding	chr7	ENSG00000091127.11	1	0	0	0	0	0	0	0	0	0	0	0	0	0
ENSG00000091128|LAMB4	ENSG00000091128	LAMB4	protein_coding	chr7	ENSG00000091128.10	1	0	0	0	0	0	0	0	0	0	0	0	0	0
ENSG00000091129|NRCAM	ENSG00000091129	NRCAM	protein_coding	chr7	ENSG00000091129.17	1	0	0	0	0	0	0	0	0	0	0	0	0	0
ENSG00000091136|LAMB1	ENSG00000091136	LAMB1	protein_coding	chr7	ENSG00000091136.11	1	0	0	0	0	0	0	0	0	0	0	0	0	0
ENSG00000091137|SLC26A4	ENSG00000091137	SLC26A4	protein_coding	chr7	ENSG00000091137.9	1	0	0	0	0	0	0	0	0	0	0	0	0	0
ENSG00000091138|SLC26A3	ENSG00000091138	SLC26A3	protein_coding	chr7	ENSG00000091138.10	1	0	0	0	0	0	0	0	0	0	0	0	0	0
ENSG00000091140|DLD	ENSG00000091140	DLD	protein_coding	chr7	ENSG00000091140.10	1	0	0	0	0	0	0	0	0	0	0	0	0	0
ENSG00000091157|WDR7	ENSG00000091157	WDR7	protein_coding	chr18	ENSG00000091157.11	1	0	0	0	0	0	0	0	0	0	0	0	0	0
ENSG00000091164|TXNL1	ENSG00000091164	TXNL1	protein_coding	chr18	ENSG00000091164.10	1	0	0	0	0	0	0	0	0	0	0	0	0	0
ENSG00000091181|IL5RA	ENSG00000091181	IL5RA	protein_coding	chr3	ENSG00000091181.17	1	0	0	0	0	0	0	0	0	0	0	0	0	0
ENSG00000091262|ABCC6	ENSG00000091262	ABCC6	protein_coding	chr16	ENSG00000091262.12	1	0	0	0	0	0	0	0	0	0	0	0	0	0
ENSG00000091317|CMTM6	ENSG00000091317	CMTM6	protein_coding	chr3	ENSG00000091317.7	1	0	0	0	0	0	0	0	0	0	0	0	0	0
ENSG00000091409|ITGA6	ENSG00000091409	ITGA6	protein_coding	chr2	ENSG00000091409.12	1	0	0	0	0	0	0	0	0	0	0	0	0	0
ENSG00000091428|RAPGEF4	ENSG00000091428	RAPGEF4	protein_coding	chr2	ENSG00000091428.15	1	0	0	0	0	0	0	0	0	0	0	0	0	0
ENSG00000091436|ZAK	ENSG00000091436	ZAK	protein_coding	chr2	ENSG00000091436.14	1	0	0	0	0	0	0	0	0	0	0	0	0	0
ENSG00000091482|SMPX	ENSG00000091482	SMPX	protein_coding	chrX	ENSG00000091482.5	1	0	0	0	0	0	0	0	0	0	0	0	0	0
ENSG00000091483|FH	ENSG00000091483	FH	protein_coding	chr1	ENSG00000091483.6	1	0	0	0	0	0	0	0	0	0	0	0	0	0
ENSG00000091490|SEL1L3	ENSG00000091490	SEL1L3	protein_coding	chr4	ENSG00000091490.8	1	0	0	0	0	0	0	0	0	0	0	0	0	0
ENSG00000091513|TF	ENSG00000091513	TF	protein_coding	chr3	ENSG00000091513.12	1	0	0	0	0	0	0	0	0	0	0	0	0	0
ENSG00000091527|CDV3	ENSG00000091527	CDV3	protein_coding	chr3	ENSG00000091527.13	1	0	0	0	0	0	0	0	0	0	0	0	0	0
ENSG00000091536|MYO15A	ENSG00000091536	MYO15A	protein_coding	chr17	ENSG00000091536.14	1	0	0	0	0	0	0	0	0	0	0	0	0	0
ENSG00000091542|ALKBH5	ENSG00000091542	ALKBH5	protein_coding	chr17	ENSG00000091542.8	1	0	0	0	0	0	0	0	0	0	0	0	0	0
ENSG00000091583|APOH	ENSG00000091583	APOH	protein_coding	chr17	ENSG00000091583.8	1	0	0	0	0	0	0	0	0	0	0	0	0	0
ENSG00000091592|NLRP1	ENSG00000091592	NLRP1	protein_coding	chr17	ENSG00000091592.13	1	0	0	0	0	0	0	0	0	0	0	0	0	0
ENSG00000091622|PITPNM3	ENSG00000091622	PITPNM3	protein_coding	chr17	ENSG00000091622.13	1	0	0	0	0	0	0	0	0	0	0	0	0	0
ENSG00000091640|SPAG7	ENSG00000091640	SPAG7	protein_coding	chr17	ENSG00000091640.5	1	0	0	0	0	0	0	0	0	0	0	0	0	0
ENSG00000091651|ORC6	ENSG00000091651	ORC6	protein_coding	chr16	ENSG00000091651.6	1	0	0	0	0	0	0	0	0	0	0	0	0	0
ENSG00000091656|ZFHX4	ENSG00000091656	ZFHX4	protein_coding	chr8	ENSG00000091656.13	1	0	0	0	0	0	0	0	0	0	0	0	0	0
ENSG00000091664|SLC17A6	ENSG00000091664	SLC17A6	protein_coding	chr11	ENSG00000091664.7	1	0	0	0	0	0	0	0	0	0	0	0	0	0
ENSG00000091704|CPA1	ENSG00000091704	CPA1	protein_coding	chr7	ENSG00000091704.7	0	0	0	0	0	0	0	0	0	0	0	0	0	0
ENSG00000091732|ZC3HC1	ENSG00000091732	ZC3HC1	protein_coding	chr7	ENSG00000091732.13	1	0	0	0	0	0	0	0	0	0	0	0	0	0
ENSG00000091831|ESR1	ENSG00000091831	ESR1	protein_coding	chr6	ENSG00000091831.19	1	0	0	0	0	1	0	0	0	0	0	0	1	1
ENSG00000091844|RGS17	ENSG00000091844	RGS17	protein_coding	chr6	ENSG00000091844.5	1	0	0	0	0	0	0	0	0	0	0	0	0	0
ENSG00000091879|ANGPT2	ENSG00000091879	ANGPT2	protein_coding	chr8	ENSG00000091879.11	1	0	0	0	0	0	0	0	0	0	0	0	0	0
ENSG00000091947|TMEM101	ENSG00000091947	TMEM101	protein_coding	chr17	ENSG00000091947.7	1	0	0	0	0	0	0	0	0	0	0	0	0	0
ENSG00000091972|CD200	ENSG00000091972	CD200	protein_coding	chr3	ENSG00000091972.16	1	0	0	0	0	0	0	0	0	0	0	0	0	0
ENSG00000091986|CCDC80	ENSG00000091986	CCDC80	protein_coding	chr3	ENSG00000091986.13	1	0	0	0	0	0	0	0	0	0	0	0	0	0
ENSG00000092009|CMA1	ENSG00000092009	CMA1	protein_coding	chr14	ENSG00000092009.8	0	0	0	0	0	0	0	0	0	0	0	0	0	0
ENSG00000092010|PSME1	ENSG00000092010	PSME1	protein_coding	chr14	ENSG00000092010.12	1	0	0	0	0	0	0	0	0	0	0	0	0	0
ENSG00000092020|PPP2R3C	ENSG00000092020	PPP2R3C	protein_coding	chr14	ENSG00000092020.8	1	0	0	0	0	0	0	0	0	0	0	0	0	0
ENSG00000092036|HAUS4	ENSG00000092036	HAUS4	protein_coding	chr14	ENSG00000092036.14	0	0	0	0	0	0	0	0	0	0	0	0	0	0
ENSG00000092051|JPH4	ENSG00000092051	JPH4	protein_coding	chr14	ENSG00000092051.14	1	0	0	0	0	0	0	0	0	0	0	0	0	0
ENSG00000092054|MYH7	ENSG00000092054	MYH7	protein_coding	chr14	ENSG00000092054.12	1	0	0	0	0	0	0	0	0	0	0	0	0	0
ENSG00000092067|CEBPE	ENSG00000092067	CEBPE	protein_coding	chr14	ENSG00000092067.5	0	0	0	0	0	0	0	0	0	0	0	0	0	0
ENSG00000092068|SLC7A8	ENSG00000092068	SLC7A8	protein_coding	chr14	ENSG00000092068.16	1	0	0	0	0	0	0	0	0	0	0	0	0	0
ENSG00000092094|OSGEP	ENSG00000092094	OSGEP	protein_coding	chr14	ENSG00000092094.8	1	0	0	0	0	0	0	0	0	0	0	0	0	0
ENSG00000092096|SLC22A17	ENSG00000092096	SLC22A17	protein_coding	chr14	ENSG00000092096.12	1	0	0	0	0	0	0	0	0	0	0	0	0	0
ENSG00000092098|RNF31	ENSG00000092098	RNF31	protein_coding	chr14	ENSG00000092098.14	1	0	0	0	0	0	0	0	0	0	0	0	0	0
ENSG00000092108|SCFD1	ENSG00000092108	SCFD1	protein_coding	chr14	ENSG00000092108.18	1	0	0	0	0	0	0	0	0	0	0	0	0	0
ENSG00000092140|G2E3	ENSG00000092140	G2E3	protein_coding	chr14	ENSG00000092140.12	1	0	0	0	0	0	0	0	0	0	0	0	0	0
ENSG00000092148|HECTD1	ENSG00000092148	HECTD1	protein_coding	chr14	ENSG00000092148.10	1	0	0	0	0	0	0	0	0	0	0	0	0	0
ENSG00000092199|HNRNPC	ENSG00000092199	HNRNPC	protein_coding	chr14	ENSG00000092199.15	1	0	0	0	0	0	0	0	0	0	0	0	0	0
ENSG00000092200|RPGRIP1	ENSG00000092200	RPGRIP1	protein_coding	chr14	ENSG00000092200.10	1	0	0	0	0	0	0	0	0	0	0	0	0	0
ENSG00000092201|SUPT16H	ENSG00000092201	SUPT16H	protein_coding	chr14	ENSG00000092201.7	1	0	0	0	0	0	0	0	0	0	0	0	0	0
ENSG00000092203|TOX4	ENSG00000092203	TOX4	protein_coding	chr14	ENSG00000092203.11	1	0	0	0	0	0	0	0	0	0	0	0	0	0
ENSG00000092208|GEMIN2	ENSG00000092208	GEMIN2	protein_coding	chr14	ENSG00000092208.14	1	0	0	0	0	0	0	0	0	0	0	0	0	0
ENSG00000092295|TGM1	ENSG00000092295	TGM1	protein_coding	chr14	ENSG00000092295.9	1	0	0	0	0	0	0	0	0	0	0	0	0	0
ENSG00000092330|TINF2	ENSG00000092330	TINF2	protein_coding	chr14	ENSG00000092330.13	1	0	0	0	0	0	0	0	0	0	0	0	0	0
ENSG00000092345|DAZL	ENSG00000092345	DAZL	protein_coding	chr3	ENSG00000092345.11	1	0	0	0	0	0	0	0	0	0	0	0	0	0
ENSG00000092377|TBL1Y	ENSG00000092377	TBL1Y	protein_coding	chrY	ENSG00000092377.11	1	0	0	0	0	0	0	0	0	0	0	0	0	0
ENSG00000092421|SEMA6A	ENSG00000092421	SEMA6A	protein_coding	chr5	ENSG00000092421.14	1	0	0	0	0	0	0	0	0	0	0	0	0	0
ENSG00000092439|TRPM7	ENSG00000092439	TRPM7	protein_coding	chr15	ENSG00000092439.11	1	0	0	0	0	1	0	0	0	0	0	0	1	1
ENSG00000092445|TYRO3	ENSG00000092445	TYRO3	protein_coding	chr15	ENSG00000092445.9	1	0	0	0	0	0	0	0	0	0	0	0	0	0
ENSG00000092470|WDR76	ENSG00000092470	WDR76	protein_coding	chr15	ENSG00000092470.9	1	0	0	0	0	0	0	0	0	0	0	0	0	0
ENSG00000092529|CAPN3	ENSG00000092529	CAPN3	protein_coding	chr15	ENSG00000092529.20	0	0	0	0	0	0	0	0	0	0	0	0	0	0
ENSG00000092531|SNAP23	ENSG00000092531	SNAP23	protein_coding	chr15	ENSG00000092531.7	1	0	0	0	0	0	0	0	0	0	0	0	0	0
ENSG00000092607|TBX15	ENSG00000092607	TBX15	protein_coding	chr1	ENSG00000092607.11	1	0	0	0	0	0	0	0	0	0	0	0	0	0
ENSG00000092621|PHGDH	ENSG00000092621	PHGDH	protein_coding	chr1	ENSG00000092621.9	1	0	0	0	0	0	0	0	1	0	0	0	1	1
ENSG00000092758|COL9A3	ENSG00000092758	COL9A3	protein_coding	chr20	ENSG00000092758.13	1	0	0	0	0	0	0	0	0	0	0	0	0	0
ENSG00000092820|EZR	ENSG00000092820	EZR	protein_coding	chr6	ENSG00000092820.15	1	0	0	0	0	0	0	0	0	0	0	0	0	0
ENSG00000092841|MYL6	ENSG00000092841	MYL6	protein_coding	chr12	ENSG00000092841.16	1	0	0	0	0	0	0	0	0	0	0	0	0	0
ENSG00000092847|AGO1	ENSG00000092847	AGO1	protein_coding	chr1	ENSG00000092847.8	1	0	0	0	0	0	0	0	0	0	0	0	0	0
ENSG00000092850|TEKT2	ENSG00000092850	TEKT2	protein_coding	chr1	ENSG00000092850.9	1	0	0	0	0	0	0	0	0	0	0	0	0	0
ENSG00000092853|CLSPN	ENSG00000092853	CLSPN	protein_coding	chr1	ENSG00000092853.11	1	0	0	0	0	0	0	0	0	0	0	0	0	0
ENSG00000092871|RFFL	ENSG00000092871	RFFL	protein_coding	chr17	ENSG00000092871.14	1	0	0	0	0	0	0	0	0	0	0	0	0	0
ENSG00000092929|UNC13D	ENSG00000092929	UNC13D	protein_coding	chr17	ENSG00000092929.9	1	0	0	0	0	0	0	0	0	0	0	0	0	0
ENSG00000092931|MFSD11	ENSG00000092931	MFSD11	protein_coding	chr17	ENSG00000092931.9	1	0	0	0	0	0	0	0	0	0	0	0	0	0
ENSG00000092964|DPYSL2	ENSG00000092964	DPYSL2	protein_coding	chr8	ENSG00000092964.14	1	1	0	0	0	0	0	0	0	0	0	1	0	1
ENSG00000092969|TGFB2	ENSG00000092969	TGFB2	protein_coding	chr1	ENSG00000092969.9	1	0	0	0	0	0	0	0	0	0	0	0	0	0
ENSG00000092978|GPATCH2	ENSG00000092978	GPATCH2	protein_coding	chr1	ENSG00000092978.8	1	0	0	0	0	0	0	0	0	0	0	0	0	0
ENSG00000093000|NUP50	ENSG00000093000	NUP50	protein_coding	chr22	ENSG00000093000.16	1	0	0	0	0	0	0	0	0	0	0	0	0	0
ENSG00000093009|CDC45	ENSG00000093009	CDC45	protein_coding	chr22	ENSG00000093009.7	1	0	0	0	0	0	0	0	0	0	0	0	0	0
ENSG00000093010|COMT	ENSG00000093010	COMT	protein_coding	chr22	ENSG00000093010.9	1	0	0	0	0	0	0	0	0	0	0	0	0	0
ENSG00000093072|CECR1	ENSG00000093072	CECR1	protein_coding	chr22	ENSG00000093072.13	1	0	0	0	0	0	0	0	0	0	0	0	0	0
ENSG00000093100|XXBAC-B461K10.4	ENSG00000093100	XXBAC-B461K10.4	processed_transcript	chr22	ENSG00000093100.13	0	0	0	0	0	0	0	0	0	0	0	0	0	0
ENSG00000093134|VNN3	ENSG00000093134	VNN3	protein_coding	chr6	ENSG00000093134.11	0	0	0	0	0	0	0	0	0	0	0	0	0	0
ENSG00000093144|ECHDC1	ENSG00000093144	ECHDC1	protein_coding	chr6	ENSG00000093144.16	1	0	0	0	0	0	0	0	0	0	0	0	0	0
[truncated: 58,156 more rows]

## Sheet: ExpressedGenes_23782
GeneId	EnsemblID	GeneSymbol	Chr	Start_hg38	End_hg38	TSS	Strand	Biotype	Biotype2	CodeOrNon	eGene	eGeneCategory	eGeneCategory2	eGene_SVA	eGeneCategory_SVA	eGeneCategory2_SVA	pLI	pLIBin_Max	MedianExpr	MedianExprPer4and5	MedianExprPer12	MedianExpr_E0	MedianExpr_E1	MedianExpr_E2	MedianExpr_E3	Trajectory_group	E3_minus_E1	E1_minus_E0	BrainSpan_MedianExpr_E0	BrainSpan_MedianExpr_E1	BrainSpan_MedianExpr_E2	BrainSpan_MedianExpr_E3	BrainSpan_E3_minus_E1	ModuleAssigned	ModuleGroup	kME_ModuleAssigned	Cell_type_marker	eQTL_P_Pre	eQTL_Beta_Pre	eQTL_P_Post	eQTL_Beta_Post	eQTL_P_Comp	eQTL_Beta_Comp	eQTL_P_eCategory	eQTL_Beta_eCategory	eQTL_P_Pre_SVA	eQTL_Beta_Pre_SVA	eQTL_P_Post_SVA	eQTL_Beta_Post_SVA
ENSG00000000003|TSPAN6	ENSG00000000003	TSPAN6	chrX	100627109	100639991	100639991	Minus	protein_coding	protein_coding	Coding	No	Non-eGenes	Non-eGenes	No	Non-eGenes	Non-eGenes	0.0282022	0.5	3.54162	3.89358	2.82749	4.743	3.928	3.512	2.723	Falling	-1.205	-0.815	5.3765	5.754	5.433	4.62	-1.134	none	.	-0.596259	.	NA	NA	NA	NA	NA	NA	NA	NA	NA	NA	NA	NA
ENSG00000000419|DPM1	ENSG00000000419	DPM1	chr20	50934867	50958555	50958555	Minus	protein_coding	protein_coding	Coding	No	Non-eGenes	Non-eGenes	No	Non-eGenes	Non-eGenes	0.536747	0.9	4.55306	4.53015	4.76839	4.599	4.556	4.364	4.73	Non-transitional	0.174	-0.043	3.782	4.2955	3.815	4.001	-0.2945	none	.	-0.0078432	.	NA	NA	NA	NA	NA	NA	NA	NA	NA	NA	NA	NA
ENSG00000000457|SCYL3	ENSG00000000457	SCYL3	chr1	169849631	169894267	169894267	Minus	protein_coding	protein_coding	Coding	No	Non-eGenes	Non-eGenes	No	Non-eGenes	Non-eGenes	0.547054	0.9	4.63449	4.63307	4.64745	4.622	4.634	4.645	4.619	Non-transitional	-0.015	0.012	2.9195	3.282	3.065	2.774	-0.508	none	.	-0.226448	.	NA	NA	NA	NA	NA	NA	NA	NA	NA	NA	NA	NA
ENSG00000000460|C1ORF112	ENSG00000000460	C1ORF112	chr1	169662007	169854080	169662007	Plus	protein_coding	protein_coding	Coding	No	Non-eGenes	Non-eGenes	No	Non-eGenes	Non-eGenes	5.98151e-08	0.5	3.80499	4.0007	3.34678	4.458	4.007	3.739	3.384	Falling	-0.623	-0.451	2.624	2.5535	1.185	0.399	-2.1545	M2-royalblue	Group1	0.811599	.	NA	NA	NA	NA	NA	NA	NA	NA	NA	NA	NA	NA
ENSG00000000938|FGR	ENSG00000000938	FGR	chr1	27612064	27635277	27635277	Minus	protein_coding	protein_coding	Coding	Yes	Constant	Constant	Yes	Gen	Gen	0.177174	0.5	-0.269406	-1.13999	1.00586	-0.601	-1.155	0.036	1.045	Rising	2.2	-0.554	-0.7135	0.2545	1.836	2.658	2.4035	none	.	0.77611	.	0.00285508	-1.20478	0.000909927	-1.30659	1.34277e-05	-1.28326	1.34277e-05	-1.28326	0.00133825	-0.708028	0.0127064	-0.697998
ENSG00000000971|CFH	ENSG00000000971	CFH	chr1	196651878	196747504	196651878	Plus	protein_coding	protein_coding	Coding	Yes	Postnatal-specific	Specific	Yes	Post	Specific	0.999631	1	2.40965	1.28043	3.91729	1.915	1.207	2.778	3.777	Rising	2.57	-0.708	-0.357	2.088	2.922	3.782	1.694	none	.	0.486294	.	0.694988	0.145987	1.38843e-05	1.7573	0.162945	0.39397	1.38843e-05	1.7573	0.71355	0.121608	1.62827e-05	1.46434
ENSG00000001036|FUCA2	ENSG00000001036	FUCA2	chr6	143494811	143511690	143511690	Minus	protein_coding	protein_coding	Coding	Yes	Constant	Constant	Yes	NSPre	NonSpec	0.000365584	0.5	3.0849	2.93079	3.52624	3.584	2.931	3.04	3.497	Non-transitional	0.566	-0.653	4.103	3.8595	3.718	4.395	0.5355	none	.	0.351895	.	0.00113996	0.255101	0.0496911	0.221637	1.40449e-05	0.290997	1.40449e-05	0.290997	0.00086301	0.22668	0.156358	0.117531
ENSG00000001084|GCLC	ENSG00000001084	GCLC	chr6	53497341	53616970	53616970	Minus	protein_coding	protein_coding	Coding	No	Non-eGenes	Non-eGenes	No	Non-eGenes	Non-eGenes	0.815078	0.9	4.26771	4.03788	5.73359	4.632	4.043	4.276	5.661	Rising	1.618	-0.589	3.752	3.943	4.474	5.424	1.481	M19-turquoise	Group5	0.940976	.	NA	NA	NA	NA	NA	NA	NA	NA	NA	NA	NA	NA
ENSG00000001167|NFYA	ENSG00000001167	NFYA	chr6	41072945	41099976	41072945	Plus	protein_coding	protein_coding	Coding	No	Non-eGenes	Non-eGenes	No	Non-eGenes	Non-eGenes	0.0220593	0.5	5.38055	5.74918	4.82728	5.007	5.768	5.204	4.766	Falling	-1.002	0.761	5.4015	6.3755	5.184	4.222	-2.1535	M1-black	Group1	0.86962	.	NA	NA	NA	NA	NA	NA	NA	NA	NA	NA	NA	NA
ENSG00000001460|STPG1	ENSG00000001460	STPG1	chr1	24356999	24416934	24416934	Minus	protein_coding	protein_coding	Coding	Yes	Constant	Constant	Yes	Gen	Gen	0.000106434	0.5	2.21769	1.69979	4.19522	2.91	1.664	2.575	4.111	Rising	2.447	-1.246	3.8975	2.642	3.702	3.95	1.308	none	.	0.817833	.	1.82364e-15	-1.89379	0.0014171	-0.465584	1.06539e-17	-1.55171	1.06539e-17	-1.55171	1.35115e-11	-1.03161	0.00245815	-0.302393
ENSG00000001461|NIPAL3	ENSG00000001461	NIPAL3	chr1	24415794	24472976	24415794	Plus	protein_coding	protein_coding	Coding	Yes	Prenatal-specific	Specific	Yes	Pre	Specific	0.000454712	0.5	3.58635	2.993	7.11755	4.563	3.03	4.05	7.035	Rising	4.005	-1.533	3.98	3.658	4.199	7.129	3.471	M19-turquoise	Group5	0.964795	.	1.00233e-05	-0.45229	0.85195	0.0190786	0.00347138	-0.321135	1.00233e-05	-0.45229	2.79694e-05	0.321016	0.530073	-0.0429716
ENSG00000001497|LAS1L	ENSG00000001497	LAS1L	chrX	65512582	65534775	65534775	Minus	protein_coding	protein_coding	Coding	No	Non-eGenes	Non-eGenes	No	Non-eGenes	Non-eGenes	0.892096	0.9	4.68694	4.8017	4.20193	5.102	4.838	4.605	4.202	Falling	-0.636	-0.264	4.917	5.0225	4.817	4.918	-0.1045	none	.	-0.415798	.	NA	NA	NA	NA	NA	NA	NA	NA	NA	NA	NA	NA
ENSG00000001561|ENPP4	ENSG00000001561	ENPP4	chr6	46129993	46146699	46129993	Plus	protein_coding	protein_coding	Coding	No	Non-eGenes	Non-eGenes	No	Non-eGenes	Non-eGenes	0.414684	0.5	4.52737	4.17828	6.54116	4.116	4.195	4.483	6.36	Rising	2.165	0.079	3.0145	3.4805	4.251	5.419	1.9385	M16-blue	Group5	0.901495	.	NA	NA	NA	NA	NA	NA	NA	NA	NA	NA	NA	NA
ENSG00000001617|SEMA3F	ENSG00000001617	SEMA3F	chr3	50155045	50189075	50155045	Plus	protein_coding	protein_coding	Coding	No	Non-eGenes	Non-eGenes	No	Non-eGenes	Non-eGenes	0.999918	1	3.83063	4.21436	0.740309	4.122	4.232	3.612	0.772	Falling	-3.46	0.11	4.747	4.2775	3.18	2.038	-2.2395	M3-greenyellow	Group1	0.928994	.	NA	NA	NA	NA	NA	NA	NA	NA	NA	NA	NA	NA
ENSG00000001626|CFTR	ENSG00000001626	CFTR	chr7	117465784	117715971	117465784	Plus	protein_coding	protein_coding	Coding	No	Non-eGenes	Non-eGenes	Yes	NSPre	NonSpec	2.96391e-36	0.5	-0.845697	-1.62191	2.08296	0.247	-1.622	-0.658	2.166	Rising	3.788	-1.869	-3.242	-1.5275	-0.662	-0.21	1.3175	none	.	0.853646	.	NA	NA	NA	NA	NA	NA	NA	NA	1.02982e-05	-0.653572	0.626344	-0.107195
ENSG00000001629|ANKIB1	ENSG00000001629	ANKIB1	chr7	92246234	92401384	92246234	Plus	protein_coding	protein_coding	Coding	No	Non-eGenes	Non-eGenes	No	Non-eGenes	Non-eGenes	0.999886	1	7.70314	7.73595	7.49853	7.771	7.735	7.734	7.499	Non-transitional	-0.236	-0.036	5.7475	6.307	6.13	6.152	-0.155	none	.	-0.300578	.	NA	NA	NA	NA	NA	NA	NA	NA	NA	NA	NA	NA
ENSG00000001631|KRIT1	ENSG00000001631	KRIT1	chr7	92198969	92246166	92246166	Minus	protein_coding	protein_coding	Coding	Yes	Prenatal-trending	Trending	Yes	Pre	Specific	0.0942382	0.5	5.61437	5.68815	5.59005	5.78	5.688	5.422	5.549	Non-transitional	-0.139	-0.092	4.008	4.3615	4.21	3.777	-0.5845	none	.	-0.281998	.	3.24919e-05	-0.383879	0.36187	-0.110456	0.000382634	-0.288222	3.24919e-05	-0.383879	3.27344e-05	-0.313545	0.597025	-0.0452595
ENSG00000002016|RAD52	ENSG00000002016	RAD52	chr12	912077	990053	990053	Minus	protein_coding	protein_coding	Coding	No	Non-eGenes	Non-eGenes	No	Non-eGenes	Non-eGenes	2.38442e-07	0.5	4.16585	4.22132	3.4904	4.769	4.246	4.164	3.591	Falling	-0.655	-0.523	1.584	2.868	2.78	2.371	-0.497	M3-greenyellow	Group1	0.821831	.	NA	NA	NA	NA	NA	NA	NA	NA	NA	NA	NA	NA
ENSG00000002330|BAD	ENSG00000002330	BAD	chr11	64269830	64284704	64284704	Minus	protein_coding	protein_coding	Coding	No	Non-eGenes	Non-eGenes	No	Non-eGenes	Non-eGenes	0.000414579	0.5	4.31046	4.15487	5.13573	3.853	4.174	4.231	4.993	Rising	0.819	0.321	4.7655	4.54	4.664	5.098	0.558	M16-blue	Group5	0.821208	.	NA	NA	NA	NA	NA	NA	NA	NA	NA	NA	NA	NA
ENSG00000002549|LAP3	ENSG00000002549	LAP3	chr4	17577192	17607972	17577192	Plus	protein_coding	protein_coding	Coding	Yes	Constant	Constant	Yes	NSPre	NonSpec	0.00122013	0.5	4.18555	3.84777	5.07951	3.849	3.86	4.276	5.011	Rising	1.151	0.011	3.7015	4.7335	5.413	5.387	0.6535	M16-blue	Group5	0.834459	.	0.000369813	0.249414	0.0460532	0.235987	2.05281e-05	0.267894	2.05281e-05	0.267894	4.80503e-05	0.225736	0.0805869	0.186941
ENSG00000002586|CD99	ENSG00000002586	CD99	chrX	2691179	2741309	2691179	Plus	protein_coding	protein_coding	Coding	No	Non-eGenes	Non-eGenes	No	Non-eGenes	Non-eGenes	0.217613	0.5	2.73594	1.97685	3.53597	4.014	1.93	2.974	3.515	Rising	1.585	-2.084	-5.059	-5.059	-5.059	-5.059	0	M18-lightcyan	Group5	0.757681	.	NA	NA	NA	NA	NA	NA	NA	NA	NA	NA	NA	NA
ENSG00000002587|HS3ST1	ENSG00000002587	HS3ST1	chr4	11393150	11429765	11429765	Minus	protein_coding	protein_coding	Coding	No	Non-eGenes	Non-eGenes	No	Non-eGenes	Non-eGenes	0.00617541	0.5	4.45618	5.01037	3.56721	3.965	4.967	4.471	3.718	Falling	-1.249	1.002	2.286	3.4635	3.585	3.163	-0.3005	none	.	-0.507722	.	NA	NA	NA	NA	NA	NA	NA	NA	NA	NA	NA	NA
ENSG00000002745|WNT16	ENSG00000002745	WNT16	chr7	121325367	121341104	121325367	Plus	protein_coding	protein_coding	Coding	No	Non-eGenes	Non-eGenes	No	Non-eGenes	Non-eGenes	0.000185159	0.5	-0.671634	-2.68464	0.788905	-3.026	-2.873	-0.284	0.478	Rising	3.351	0.153	-4.086	-2.457	-0.506	-0.092	2.365	none	.	0.72932	.	NA	NA	NA	NA	NA	NA	NA	NA	NA	NA	NA	NA
ENSG00000002746|HECW1	ENSG00000002746	HECW1	chr7	43112599	43566001	43112599	Plus	protein_coding	protein_coding	Coding	No	Non-eGenes	Non-eGenes	No	Non-eGenes	Non-eGenes	1	1	7.96931	7.97105	7.80553	8.378	7.994	8	7.862	Non-transitional	-0.132	-0.384	6.9765	6.095	5.022	4.063	-2.032	M11-magenta	Group3	0.747919	.	NA	NA	NA	NA	NA	NA	NA	NA	NA	NA	NA	NA
ENSG00000002822|MAD1L1	ENSG00000002822	MAD1L1	chr7	1815793	2233243	2233243	Minus	protein_coding	protein_coding	Coding	No	Non-eGenes	Non-eGenes	No	Non-eGenes	Non-eGenes	2.03781e-10	0.5	5.32624	5.32936	5.03534	6.644	5.332	5.477	5.123	Non-transitional	-0.209	-1.312	5.001	5.1995	4.597	4.443	-0.7565	M9-brown	Group3	0.902128	.	NA	NA	NA	NA	NA	NA	NA	NA	NA	NA	NA	NA
ENSG00000002834|LASP1	ENSG00000002834	LASP1	chr17	38869859	38921770	38869859	Plus	protein_coding	protein_coding	Coding	Yes	Prenatal-trending	Trending	No	Non-eGenes	Non-eGenes	0.866739	0.9	6.63883	6.66068	6.35117	6.542	6.684	6.841	6.412	Non-transitional	-0.272	0.142	8.0755	8.188	7.729	6.984	-1.204	M7-salmon	Group2	0.626362	.	6.60174e-05	0.262688	0.0435239	-0.182528	0.0105305	0.140787	6.60174e-05	0.262688	NA	NA	NA	NA
ENSG00000002919|SNX11	ENSG00000002919	SNX11	chr17	48103357	48123074	48103357	Plus	protein_coding	protein_coding	Coding	No	Non-eGenes	Non-eGenes	No	Non-eGenes	Non-eGenes	3.85655e-05	0.5	3.19436	3.05916	3.89809	3.293	3.077	2.987	3.88	Rising	0.803	-0.216	4.2585	4.4745	4.381	5.009	0.5345	M16-blue	Group5	0.814018	.	NA	NA	NA	NA	NA	NA	NA	NA	NA	NA	NA	NA
ENSG00000002933|TMEM176A	ENSG00000002933	TMEM176A	chr7	150800403	150805120	150800403	Plus	protein_coding	protein_coding	Coding	No	Non-eGenes	Non-eGenes	No	Non-eGenes	Non-eGenes	0.39981	0.5	-2.60847	-4.27323	0.8474	-1.742	-4.273	-2.045	0.693	Rising	4.966	-2.531	-0.858	-1.131	1.039	3.483	4.614	M18-lightcyan	Group5	0.809213	.	NA	NA	NA	NA	NA	NA	NA	NA	NA	NA	NA	NA
ENSG00000003056|M6PR	ENSG00000003056	M6PR	chr12	8940363	8949955	8949955	Minus	protein_coding	protein_coding	Coding	No	Non-eGenes	Non-eGenes	No	Non-eGenes	Non-eGenes	0.713026	0.9	4.31234	4.14813	5.45348	3.946	4.162	4.266	5.417	Rising	1.255	0.216	3.9985	4.37	4.63	4.702	0.332	M16-blue	Group5	0.959102	.	NA	NA	NA	NA	NA	NA	NA	NA	NA	NA	NA	NA
ENSG00000003096|KLHL13	ENSG00000003096	KLHL13	chrX	117897813	118117340	118117340	Minus	protein_coding	protein_coding	Coding	No	Non-eGenes	Non-eGenes	No	Non-eGenes	Non-eGenes	0.731977	0.9	4.50726	4.51739	3.99551	5.815	4.486	4.927	4.07	Non-transitional	-0.416	-1.329	6.6885	4.6815	4.895	3.853	-0.8285	none	.	-0.0946397	.	NA	NA	NA	NA	NA	NA	NA	NA	NA	NA	NA	NA
ENSG00000003137|CYP26B1	ENSG00000003137	CYP26B1	chr2	72129238	72148038	72148038	Minus	protein_coding	protein_coding	Coding	No	Non-eGenes	Non-eGenes	No	Non-eGenes	Non-eGenes	0.954354	0.995	2.85516	2.22755	4.62678	2.351	1.661	2.906	4.569	Rising	2.908	-0.69	-0.792	4.2	5.431	4.242	0.042	none	.	0.722911	.	NA	NA	NA	NA	NA	NA	NA	NA	NA	NA	NA	NA
ENSG00000003147|ICA1	ENSG00000003147	ICA1	chr7	8113184	8262687	8262687	Minus	protein_coding	protein_coding	Coding	No	Non-eGenes	Non-eGenes	No	Non-eGenes	Non-eGenes	0.00495037	0.5	5.58504	5.19526	6.35094	5.522	5.187	5.964	6.37	Rising	1.183	-0.335	3.828	3.3275	4.197	4.495	1.1675	none	.	0.780852	.	NA	NA	NA	NA	NA	NA	NA	NA	NA	NA	NA	NA
ENSG00000003249|DBNDD1	ENSG00000003249	DBNDD1	chr16	90004865	90020128	90020128	Minus	protein_coding	protein_coding	Coding	No	Non-eGenes	Non-eGenes	No	Non-eGenes	Non-eGenes	0.000234996	0.5	4.53827	4.4446	5.02203	4.131	4.445	4.385	4.984	Non-transitional	0.539	0.314	6.7645	5.901	5.836	5.567	-0.334	none	.	0.371676	.	NA	NA	NA	NA	NA	NA	NA	NA	NA	NA	NA	NA
ENSG00000003393|ALS2	ENSG00000003393	ALS2	chr2	201700554	201781189	201781189	Minus	protein_coding	protein_coding	Coding	Yes	Constant	Constant	Yes	Gen	Gen	0.000769641	0.5	6.61514	6.56246	6.70192	6.312	6.528	6.684	6.685	Non-transitional	0.157	0.216	5.2685	6.106	5.403	4.824	-1.282	none	.	0.0090288	.	0.00144834	0.130654	3.46067e-05	0.176021	1.96654e-07	0.164793	1.96654e-07	0.164793	0.0396313	0.0602986	0.000335743	0.127022
ENSG00000003400|CASP10	ENSG00000003400	CASP10	chr2	201182881	201229406	201182881	Plus	protein_coding	protein_coding	Coding	Yes	Postnatal-specific	Specific	Yes	Pre	Specific	8.5379e-12	0.5	1.3962	0.862017	2.5231	1.243	0.766	1.719	2.611	Rising	1.845	-0.477	0.3105	0.7305	1.836	2.163	1.4325	M19-turquoise	Group5	0.854995	.	0.919322	-0.0250302	1.95888e-07	1.37462	0.0250634	0.44514	1.95888e-07	1.37462	4.04123e-05	0.356607	0.725461	-0.0404553
ENSG00000003402|CFLAR	ENSG00000003402	CFLAR	chr2	201116104	201176687	201116104	Plus	protein_coding	protein_coding	Coding	No	Non-eGenes	Non-eGenes	No	Non-eGenes	Non-eGenes	0.99972	1	5.15007	4.98898	5.22756	5.266	5.011	5.456	5.328	Non-transitional	0.317	-0.255	3.851	4.8635	5.445	5.052	0.1885	none	.	0.525515	.	NA	NA	NA	NA	NA	NA	NA	NA	NA	NA	NA	NA
ENSG00000003436|TFPI	ENSG00000003436	TFPI	chr2	187464230	187565760	187565760	Minus	protein_coding	protein_coding	Coding	No	Non-eGenes	Non-eGenes	Yes	NSPre	NonSpec	0.025323	0.5	2.93361	3.08868	2.2302	4.139	3.12	3.285	2.331	Non-transitional	-0.789	-1.019	2.88	4.688	3.973	1.491	-3.197	M2-royalblue	Group1	0.646928	.	NA	NA	NA	NA	NA	NA	NA	NA	0.00723307	0.77644	0.24555	0.360163
ENSG00000003509|NDUFAF7	ENSG00000003509	NDUFAF7	chr2	37231631	37253403	37231631	Plus	protein_coding	protein_coding	Coding	Yes	Constant	Constant	No	Non-eGenes	Non-eGenes	1.17735e-11	0.5	4.67552	4.67689	4.68949	4.878	4.679	4.627	4.66	Non-transitional	-0.019	-0.199	2.934	3.0295	2.88	3.397	0.3675	none	.	-0.119459	.	0.00211005	-0.273107	0.0195645	-0.189266	1.46495e-05	-0.264334	1.46495e-05	-0.264334	NA	NA	NA	NA
ENSG00000003756|RBM5	ENSG00000003756	RBM5	chr3	50088908	50119021	50088908	Plus	protein_coding	protein_coding	Coding	No	Non-eGenes	Non-eGenes	No	Non-eGenes	Non-eGenes	0.999999	1	6.99764	7.09118	6.38192	7.274	7.1	7.044	6.379	Falling	-0.721	-0.174	4.9865	6.248	6.277	5.702	-0.546	M3-greenyellow	Group1	0.871829	.	NA	NA	NA	NA	NA	NA	NA	NA	NA	NA	NA	NA
ENSG00000003987|MTMR7	ENSG00000003987	MTMR7	chr8	17298030	17413528	17413528	Minus	protein_coding	protein_coding	Coding	Yes	Postnatal-specific	Specific	No	Non-eGenes	Non-eGenes	1.63744e-09	0.5	6.82885	6.89446	6.76337	7.165	6.894	6.827	6.713	Non-transitional	-0.181	-0.271	3.965	3.685	4.17	4.211	0.526	none	.	-0.269498	.	0.234667	-0.0688878	2.0368e-05	-0.322348	0.002201	-0.136091	2.0368e-05	-0.322348	NA	NA	NA	NA
ENSG00000003989|SLC7A2	ENSG00000003989	SLC7A2	chr8	17497088	17570573	17497088	Plus	protein_coding	protein_coding	Coding	Yes	Prenatal-specific	Specific	No	Non-eGenes	Non-eGenes	1.17264e-08	0.5	2.02276	3.76106	4.33095	2.87	0.112	2.023	4.285	Rising	4.173	-2.758	-0.54	0.7175	2.632	2.891	2.1735	M18-lightcyan	Group5	0.881783	.	3.60047e-05	-2.56951	0.958475	0.0197282	0.000260281	-1.6452	3.60047e-05	-2.56951	NA	NA	NA	NA
ENSG00000004059|ARF5	ENSG00000004059	ARF5	chr7	127588345	127591705	127588345	Plus	protein_coding	protein_coding	Coding	No	Non-eGenes	Non-eGenes	No	Non-eGenes	Non-eGenes	0.234001	0.5	5.0304	4.8971	5.50702	4.465	4.898	5.029	5.47	Non-transitional	0.572	0.433	7.048	7.1055	6.888	6.804	-0.3015	M14-purple	Group4	0.935744	.	NA	NA	NA	NA	NA	NA	NA	NA	NA	NA	NA	NA
ENSG00000004139|SARM1	ENSG00000004139	SARM1	chr17	28364356	28404049	28364356	Plus	protein_coding	protein_coding	Coding	No	Non-eGenes	Non-eGenes	No	Non-eGenes	Non-eGenes	9.18623e-09	0.5	5.31601	5.43028	4.24755	5.7	5.43	5.457	4.345	Falling	-1.085	-0.27	4.8	4.8965	4.704	3.513	-1.3835	M3-greenyellow	Group1	0.903476	.	NA	NA	NA	NA	NA	NA	NA	NA	NA	NA	NA	NA
ENSG00000004142|POLDIP2	ENSG00000004142	POLDIP2	chr17	28347177	28357522	28357522	Minus	protein_coding	protein_coding	Coding	No	Non-eGenes	Non-eGenes	No	Non-eGenes	Non-eGenes	0.0492455	0.5	5.09163	4.96793	5.455	4.997	4.981	5.056	5.419	Non-transitional	0.438	-0.016	6.2565	6.663	6.418	6.445	-0.218	M14-purple	Group4	0.95051	.	NA	NA	NA	NA	NA	NA	NA	NA	NA	NA	NA	NA
ENSG00000004399|PLXND1	ENSG00000004399	PLXND1	chr3	129555175	129606818	129606818	Minus	protein_coding	protein_coding	Coding	No	Non-eGenes	Non-eGenes	No	Non-eGenes	Non-eGenes	0.99999	1	4.28832	3.51541	5.49342	3.953	3.632	5.754	5.613	Rising	1.981	-0.321	4.072	6.245	6.346	5.821	-0.424	none	.	0.796737	.	NA	NA	NA	NA	NA	NA	NA	NA	NA	NA	NA	NA
ENSG00000004455|AK2	ENSG00000004455	AK2	chr1	33007984	33080996	33080996	Minus	protein_coding	protein_coding	Coding	Yes	Prenatal-specific	Specific	No	Non-eGenes	Non-eGenes	0.00556559	0.5	4.80128	4.79227	4.61206	5.12	4.831	4.823	4.626	Non-transitional	-0.205	-0.289	4.866	5.2015	4.997	5.031	-0.1705	none	.	-0.0915	.	4.29299e-05	0.317102	0.543798	-0.0631455	0.0110231	0.157285	4.29299e-05	0.317102	NA	NA	NA	NA
ENSG00000004468|CD38	ENSG00000004468	CD38	chr4	15778275	15853230	15778275	Plus	protein_coding	protein_coding	Coding	No	Non-eGenes	Non-eGenes	No	Non-eGenes	Non-eGenes	7.65671e-05	0.5	0.554485	-0.204478	3.93739	0.184	-0.452	3.191	3.937	Rising	4.389	-0.636	-5.059	-1.225	4.012	3.866	5.091	M19-turquoise	Group5	0.896006	.	NA	NA	NA	NA	NA	NA	NA	NA	NA	NA	NA	NA
ENSG00000004478|FKBP4	ENSG00000004478	FKBP4	chr12	2794953	2805423	2794953	Plus	protein_coding	protein_coding	Coding	No	Non-eGenes	Non-eGenes	No	Non-eGenes	Non-eGenes	0.927473	0.995	5.84973	5.77066	6.59023	5.523	5.794	5.617	6.528	Non-transitional	0.734	0.271	6.8455	7.141	6.621	6.889	-0.252	M14-purple	Group4	0.809441	.	NA	NA	NA	NA	NA	NA	NA	NA	NA	NA	NA	NA
ENSG00000004487|KDM1A	ENSG00000004487	KDM1A	chr1	23019448	23083689	23019448	Plus	protein_coding	protein_coding	Coding	Yes	Postnatal-specific	Specific	Yes	Post	Specific	0.991028	0.995	7.59065	7.80462	6.31814	7.677	7.823	7.224	6.257	Falling	-1.566	0.146	8.3685	8.3085	7.026	5.802	-2.5065	M1-black	Group1	0.96751	.	0.39122	0.0355972	9.77559e-06	-0.221886	0.107862	-0.065903	9.77559e-06	-0.221886	0.694836	0.0136568	6.60866e-06	-0.175077
ENSG00000004534|RBM6	ENSG00000004534	RBM6	chr3	49940007	50100045	49940007	Plus	protein_coding	protein_coding	Coding	Yes	Prenatal-trending	Trending	Yes	NSPre	NonSpec	1	1	7.21137	7.30366	6.50305	7.592	7.306	7.221	6.575	Falling	-0.731	-0.286	5.5775	5.909	6.124	5.436	-0.473	M9-brown	Group3	0.906684	.	3.13192e-05	-0.263495	0.0735604	-0.167372	5.34194e-07	-0.259817	3.13192e-05	-0.263495	0.000180379	-0.192159	0.0710016	-0.123602
ENSG00000004660|CAMKK1	ENSG00000004660	CAMKK1	chr17	3860315	3894891	3894891	Minus	protein_coding	protein_coding	Coding	Yes	Constant	Constant	No	Non-eGenes	Non-eGenes	0.0632391	0.5	4.39184	4.18055	6.61903	3.692	4.18	4.513	6.508	Rising	2.328	0.488	4.474	4.5255	4.97	6.189	1.6635	M19-turquoise	Group5	0.865594	.	0.00655306	-0.204766	0.000800578	-0.440602	4.17844e-05	-0.290049	4.17844e-05	-0.290049	NA	NA	NA	NA
ENSG00000004700|RECQL	ENSG00000004700	RECQL	chr12	21468911	21501669	21501669	Minus	protein_coding	protein_coding	Coding	Yes	Constant	Constant	Yes	NSPre	NonSpec	7.14017e-13	0.5	4.90389	5.14092	4.57381	4.589	5.161	4.58	4.502	Falling	-0.659	0.572	3.626	4.2295	3.329	2.364	-1.8655	M5-pink	Group2	0.916027	.	8.2048e-05	-0.37362	0.0351125	-0.311182	7.59568e-06	-0.413979	7.59568e-06	-0.413979	0.000440047	-0.313498	0.186159	-0.1177
ENSG00000004766|CCDC132	ENSG00000004766	CCDC132	chr7	93232340	93361121	93232340	Plus	protein_coding	protein_coding	Coding	No	Non-eGenes	Non-eGenes	No	Non-eGenes	Non-eGenes	0.991409	0.995	7.1075	7.16349	7.0813	6.924	7.189	6.999	7.04	Non-transitional	-0.149	0.265	4.6845	5.2425	5.253	5.305	0.0625	none	.	-0.454834	.	NA	NA	NA	NA	NA	NA	NA	NA	NA	NA	NA	NA
ENSG00000004777|ARHGAP33	ENSG00000004777	ARHGAP33	chr19	35774532	35788822	35774532	Plus	protein_coding	protein_coding	Coding	No	Non-eGenes	Non-eGenes	No	Non-eGenes	Non-eGenes	0.212248	0.5	5.09479	5.43312	3.3868	5.717	5.429	5.261	3.504	Falling	-1.925	-0.288	7.8725	7.586	7.624	6.185	-1.401	M3-greenyellow	Group1	0.89294	.	NA	NA	NA	NA	NA	NA	NA	NA	NA	NA	NA	NA
ENSG00000004779|NDUFAB1	ENSG00000004779	NDUFAB1	chr16	23581002	23596356	23596356	Minus	protein_coding	protein_coding	Coding	No	Non-eGenes	Non-eGenes	No	Non-eGenes	Non-eGenes	0.755255	0.9	4.56725	4.43765	5.50975	4.644	4.45	4.322	5.441	Non-transitional	0.991	-0.194	5.5195	5.6825	5.582	6.076	0.3935	M13-green	Group4	0.901515	.	NA	NA	NA	NA	NA	NA	NA	NA	NA	NA	NA	NA
ENSG00000004799|PDK4	ENSG00000004799	PDK4	chr7	95583499	95596491	95596491	Minus	protein_coding	protein_coding	Coding	Yes	Prenatal-specific	Specific	No	Non-eGenes	Non-eGenes	4.55197e-06	0.5	2.23954	1.57727	4.51893	2.172	1.573	2.367	4.414	Rising	2.841	-0.599	0.647	2.376	3.475	4.77	2.394	M18-lightcyan	Group5	0.865076	.	1.06603e-05	-1.52892	0.749421	0.135354	0.000742198	-0.961743	1.06603e-05	-1.52892	NA	NA	NA	NA
ENSG00000004838|ZMYND10	ENSG00000004838	ZMYND10	chr3	50341110	50346852	50346852	Minus	protein_coding	protein_coding	Coding	No	Non-eGenes	Non-eGenes	No	Non-eGenes	Non-eGenes	3.6024e-07	0.5	0.516805	0.818306	0.643701	2.117	0.289	1.056	0.549	Non-transitional	0.26	-1.828	1.869	2.3555	5.263	3.223	0.8675	none	.	0.361873	.	NA	NA	NA	NA	NA	NA	NA	NA	NA	NA	NA	NA
ENSG00000004848|ARX	ENSG00000004848	ARX	chrX	25003694	25015948	25015948	Minus	protein_coding	protein_coding	Coding	No	Non-eGenes	Non-eGenes	No	Non-eGenes	Non-eGenes	0.753069	0.9	2.63373	2.71087	2.19213	0.777	2.683	3.271	2.324	Non-transitional	-0.359	1.906	-0.488	5.6435	5.262	3.455	-2.1885	none	.	-0.147167	.	NA	NA	NA	NA	NA	NA	NA	NA	NA	NA	NA	NA
ENSG00000004864|SLC25A13	ENSG00000004864	SLC25A13	chr7	96120220	96322147	96322147	Minus	protein_coding	protein_coding	Coding	No	Non-eGenes	Non-eGenes	No	Non-eGenes	Non-eGenes	1.94046e-15	0.5	4.55709	4.35708	5.3198	5.252	4.377	4.605	5.316	Rising	0.939	-0.875	3.78	3.1185	3.499	3.34	0.2215	none	.	0.733064	.	NA	NA	NA	NA	NA	NA	NA	NA	NA	NA	NA	NA
ENSG00000004866|ST7	ENSG00000004866	ST7	chr7	116953238	117230103	116953238	Plus	protein_coding	protein_coding	Coding	Yes	Constant	Constant	No	Non-eGenes	Non-eGenes	0.998052	1	6.81773	6.97604	5.80575	7.238	6.968	6.831	5.815	Falling	-1.153	-0.27	6.0505	5.847	4.828	4.032	-1.815	M4-yellow	Group1	0.911229	.	0.0232586	0.204276	0.00810607	0.351872	6.17145e-05	0.294719	6.17145e-05	0.294719	NA	NA	NA	NA
ENSG00000004897|CDC27	ENSG00000004897	CDC27	chr17	47117703	47189422	47189422	Minus	protein_coding	protein_coding	Coding	Yes	Prenatal-trending	Trending	No	Non-eGenes	Non-eGenes	0.486673	0.5	6.77346	6.76698	7.10336	6.616	6.779	6.642	7.068	Non-transitional	0.289	0.163	5.026	5.698	5.158	5.445	-0.253	M13-green	Group4	0.857933	.	0.00265082	0.269491	0.177821	0.144806	9.29718e-05	0.260034	0.00265082	0.269491	NA	NA	NA	NA
ENSG00000004939|SLC4A1	ENSG00000004939	SLC4A1	chr17	44248385	44268141	44268141	Minus	protein_coding	protein_coding	Coding	No	Non-eGenes	Non-eGenes	No	Non-eGenes	Non-eGenes	0.909484	0.995	-0.971153	-0.311433	-3.79309	1.577	-0.3	-0.83	-3.635	Falling	-3.335	-1.877	3.0565	2.038	1.868	-2.03	-4.068	none	.	-0.500805	.	NA	NA	NA	NA	NA	NA	NA	NA	NA	NA	NA	NA
ENSG00000004948|CALCR	ENSG00000004948	CALCR	chr7	93424487	93574730	93574730	Minus	protein_coding	protein_coding	Coding	Yes	Prenatal-trending	Trending	Yes	NSPre	NonSpec	3.37647e-05	0.5	-3.26466	-4.40253	0.997066	2.358	-4.366	-3.435	0.435	Rising	4.801	-6.724	-4.475	-3.9515	-3.599	-1.496	2.4555	none	.	0.798167	.	0.000270009	1.79516	0.0832576	0.699882	3.52294e-06	1.78378	0.000270009	1.79516	0.00322225	0.910076	0.144249	0.376741
ENSG00000004961|HCCS	ENSG00000004961	HCCS	chrX	11111301	11123078	11111301	Plus	protein_coding	protein_coding	Coding	No	Non-eGenes	Non-eGenes	No	Non-eGenes	Non-eGenes	0.95055	0.995	2.825	2.64334	4.02101	2.894	2.673	2.642	3.877	Non-transitional	1.204	-0.221	3.4615	3.526	3.374	4.171	0.645	M16-blue	Group5	0.925598	.	NA	NA	NA	NA	NA	NA	NA	NA	NA	NA	NA	NA
ENSG00000004975|DVL2	ENSG00000004975	DVL2	chr17	7225341	7234545	7234545	Minus	protein_coding	protein_coding	Coding	Yes	Postnatal-specific	Specific	No	Non-eGenes	Non-eGenes	0.0113615	0.5	3.98996	4.24775	3.19996	4.198	4.263	3.914	3.204	Falling	-1.059	0.065	5.1705	5.542	4.917	4.177	-1.365	none	.	-0.621235	.	0.537065	-0.0700445	1.01787e-05	-0.472153	0.00240233	-0.255282	1.01787e-05	-0.472153	NA	NA	NA	NA
ENSG00000005007|UPF1	ENSG00000005007	UPF1	chr19	18831938	18868236	18831938	Plus	protein_coding	protein_coding	Coding	No	Non-eGenes	Non-eGenes	Yes	Gen	Gen	0.999926	1	5.26643	5.20235	5.35983	5.625	5.202	5.247	5.316	Non-transitional	0.114	-0.423	6.672	6.7325	6.473	6.052	-0.6805	M15-darkred	Group4	0.789525	.	NA	NA	NA	NA	NA	NA	NA	NA	0.00541396	0.254389	0.00949903	0.291402
ENSG00000005020|SKAP2	ENSG00000005020	SKAP2	chr7	26667062	26995239	26995239	Minus	protein_coding	protein_coding	Coding	Yes	Postnatal-trending	Trending	No	Non-eGenes	Non-eGenes	0.909797	0.995	2.61375	1.84646	5.86565	2.623	1.844	3.411	5.815	Rising	3.971	-0.779	1.496	0.9795	2.383	4.064	3.0845	M19-turquoise	Group5	0.945603	.	0.404259	-0.167792	1.17116e-05	-0.436309	0.922112	-0.0158059	1.17116e-05	-0.436309	NA	NA	NA	NA
ENSG00000005022|SLC25A5	ENSG00000005022	SLC25A5	chrX	119468400	119471319	119468400	Plus	protein_coding	protein_coding	Coding	No	Non-eGenes	Non-eGenes	No	Non-eGenes	Non-eGenes	0.857862	0.9	5.20029	4.95114	6.24698	5.134	5.018	5.07	6.137	Rising	1.119	-0.116	6.766	7.404	7.223	7.297	-0.107	M16-blue	Group5	0.855601	.	NA	NA	NA	NA	NA	NA	NA	NA	NA	NA	NA	NA
ENSG00000005059|CCDC109B	ENSG00000005059	CCDC109B	chr4	109560205	109688726	109560205	Plus	protein_coding	protein_coding	Coding	No	Non-eGenes	Non-eGenes	No	Non-eGenes	Non-eGenes	0.00614926	0.5	3.7761	4.03814	3.26152	3.219	3.925	4.529	3.338	Non-transitional	-0.587	0.706	4.302	3.446	4.119	2.332	-1.114	none	.	-0.117698	.	NA	NA	NA	NA	NA	NA	NA	NA	NA	NA	NA	NA
ENSG00000005075|POLR2J	ENSG00000005075	POLR2J	chr7	102473118	102478907	102478907	Minus	protein_coding	protein_coding	Coding	No	Non-eGenes	Non-eGenes	No	Non-eGenes	Non-eGenes	0.444173	0.5	2.90394	2.89928	3.10205	3.091	2.926	2.749	3.04	Non-transitional	0.114	-0.165	4.0135	4.287	4.307	4.296	0.009	M6-tan	Group2	0.843997	.	NA	NA	NA	NA	NA	NA	NA	NA	NA	NA	NA	NA
ENSG00000005100|DHX33	ENSG00000005100	DHX33	chr17	5440912	5469060	5469060	Minus	protein_coding	protein_coding	Coding	Yes	Prenatal-specific	Specific	No	Non-eGenes	Non-eGenes	0.00838228	0.5	3.15977	3.23338	3.02247	3.341	3.244	3.064	3.075	Non-transitional	-0.169	-0.097	4.203	4.827	4.287	4.215	-0.612	none	.	-0.13289	.	4.27829e-05	0.297747	0.463824	-0.0556812	0.000556911	0.178726	4.27829e-05	0.297747	NA	NA	NA	NA
ENSG00000005108|THSD7A	ENSG00000005108	THSD7A	chr7	11370357	11832198	11832198	Minus	protein_coding	protein_coding	Coding	Yes	Prenatal-specific	Specific	No	Non-eGenes	Non-eGenes	0.999281	1	7.6329	7.44712	7.14676	8.71	7.56	7.883	7.189	Non-transitional	-0.371	-1.15	6.2375	6.4475	5.002	3.528	-2.9195	none	.	-0.168416	.	2.87682e-05	0.530503	0.895166	-0.013008	0.000746957	0.305937	2.87682e-05	0.530503	NA	NA	NA	NA
ENSG00000005156|LIG3	ENSG00000005156	LIG3	chr17	34980494	35009743	34980494	Plus	protein_coding	protein_coding	Coding	No	Non-eGenes	Non-eGenes	No	Non-eGenes	Non-eGenes	2.83468e-06	0.5	5.39307	5.52264	5.02093	5.741	5.557	5.343	4.978	Falling	-0.579	-0.184	5.568	5.4105	4.429	3.719	-1.6915	none	.	-0.639199	.	NA	NA	NA	NA	NA	NA	NA	NA	NA	NA	NA	NA
ENSG00000005175|RPAP3	ENSG00000005175	RPAP3	chr12	47661249	47706061	47706061	Minus	protein_coding	protein_coding	Coding	No	Non-eGenes	Non-eGenes	No	Non-eGenes	Non-eGenes	0.14031	0.5	4.89313	4.78211	5.32699	5.174	4.793	4.761	5.283	Rising	0.49	-0.381	5.269	4.547	4.333	3.882	-0.665	none	.	0.450983	.	NA	NA	NA	NA	NA	NA	NA	NA	NA	NA	NA	NA
ENSG00000005187|ACSM3	ENSG00000005187	ACSM3	chr16	20610243	20797581	20610243	Plus	protein_coding	protein_coding	Coding	Yes	Constant	Constant	No	Non-eGenes	Non-eGenes	4.97906e-09	0.5	-0.909427	-0.285647	-2.03088	0.09	-0.298	-1.146	-1.982	Falling	-1.684	-0.388	-3.4545	-2.6055	-2.416	-3.079	-0.4735	none	.	-0.236793	.	0.000144633	1.2996	0.0313185	1.09113	1.18766e-05	1.15678	1.18766e-05	1.15678	NA	NA	NA	NA
ENSG00000005189|AC004381.6	ENSG00000005189	AC004381.6	chr16	20806429	20849668	20806429	Plus	protein_coding	protein_coding	Coding	No	Non-eGenes	Non-eGenes	No	Non-eGenes	Non-eGenes	NA	No_score	2.64074	2.86115	2.03153	3.054	2.868	2.598	1.995	Falling	-0.873	-0.186	2.542	2.959	1.999	1.309	-1.65	M2-royalblue	Group1	0.896657	.	NA	NA	NA	NA	NA	NA	NA	NA	NA	NA	NA	NA
ENSG00000005194|CIAPIN1	ENSG00000005194	CIAPIN1	chr16	57428169	57447528	57447528	Minus	protein_coding	protein_coding	Coding	Yes	Constant	Constant	No	Non-eGenes	Non-eGenes	0.296606	0.5	5.04632	5.07047	5.09466	5.024	5.078	4.852	5.066	Non-transitional	-0.012	0.054	6.1645	6.1135	5.362	5.343	-0.7705	M6-tan	Group2	0.923466	.	0.0216373	-0.278977	0.0482629	-0.477342	4.78355e-05	-0.435546	4.78355e-05	-0.435546	NA	NA	NA	NA
ENSG00000005206|SPPL2B	ENSG00000005206	SPPL2B	chr19	2328615	2354806	2328615	Plus	protein_coding	protein_coding	Coding	Yes	Constant	Constant	Yes	Gen	Gen	NA	No_score	2.97433	2.99238	2.79103	3.42	2.992	3.067	2.803	Non-transitional	-0.189	-0.428	3.941	4.4905	5.484	4.837	0.3465	none	.	0.121907	.	0.00271011	0.348404	0.00805576	0.36158	4.9445e-05	0.351486	4.9445e-05	0.351486	0.000929079	-0.301165	0.00742266	-0.246066
ENSG00000005238|FAM214B	ENSG00000005238	FAM214B	chr9	35104112	35116341	35116341	Minus	protein_coding	protein_coding	Coding	No	Non-eGenes	Non-eGenes	No	Non-eGenes	Non-eGenes	0.387716	0.5	4.37677	4.49002	4.19749	4.407	4.505	4.344	4.194	Non-transitional	-0.311	0.098	5.443	4.9975	5.317	4.949	-0.0485	M7-salmon	Group2	0.841048	.	NA	NA	NA	NA	NA	NA	NA	NA	NA	NA	NA	NA
ENSG00000005243|COPZ2	ENSG00000005243	COPZ2	chr17	48026167	48038030	48038030	Minus	protein_coding	protein_coding	Coding	No	Non-eGenes	Non-eGenes	No	Non-eGenes	Non-eGenes	0.00170949	0.5	-0.756138	-2.04256	1.15555	-0.704	-2.043	-0.517	1.126	Rising	3.169	-1.339	-1.3665	0.011	1.393	3.202	3.191	M18-lightcyan	Group5	0.851974	.	NA	NA	NA	NA	NA	NA	NA	NA	NA	NA	NA	NA
ENSG00000005249|PRKAR2B	ENSG00000005249	PRKAR2B	chr7	107044649	107161811	107044649	Plus	protein_coding	protein_coding	Coding	No	Non-eGenes	Non-eGenes	No	Non-eGenes	Non-eGenes	0.995321	1	8.03166	8.23656	7.00104	7.702	8.224	8.204	6.996	Falling	-1.228	0.522	8.117	7.2505	6.723	6.129	-1.1215	M1-black	Group1	0.754128	.	NA	NA	NA	NA	NA	NA	NA	NA	NA	NA	NA	NA
ENSG00000005302|MSL3	ENSG00000005302	MSL3	chrX	11758159	11775753	11758159	Plus	protein_coding	protein_coding	Coding	No	Non-eGenes	Non-eGenes	No	Non-eGenes	Non-eGenes	0.945647	0.995	4.56687	4.6226	4.59148	4.093	4.623	4.524	4.55	Non-transitional	-0.073	0.53	5.2505	5.217	4.636	4.853	-0.364	M5-pink	Group2	0.807425	.	NA	NA	NA	NA	NA	NA	NA	NA	NA	NA	NA	NA
ENSG00000005339|CREBBP	ENSG00000005339	CREBBP	chr16	3725054	3880726	3880726	Minus	protein_coding	protein_coding	Coding	No	Non-eGenes	Non-eGenes	No	Non-eGenes	Non-eGenes	1	1	6.76975	6.94908	6.24732	7.601	6.939	6.776	6.334	Falling	-0.605	-0.662	7.2895	7.47	6.905	5.968	-1.502	M9-brown	Group3	0.930073	.	NA	NA	NA	NA	NA	NA	NA	NA	NA	NA	NA	NA
ENSG00000005379|BZRAP1	ENSG00000005379	BZRAP1	chr17	58301228	58328760	58328760	Minus	protein_coding	protein_coding	Coding	No	Non-eGenes	Non-eGenes	Yes	Post	Specific	0.0566264	0.5	6.22645	5.88317	7.29498	6.107	5.883	6.581	7.375	Rising	1.492	-0.224	4.5035	4.7405	6.786	7.142	2.4015	M19-turquoise	Group5	0.852299	.	NA	NA	NA	NA	NA	NA	NA	NA	0.534851	-0.0430895	2.69787e-06	-0.384233
ENSG00000005381|MPO	ENSG00000005381	MPO	chr17	58269856	58280935	58280935	Minus	protein_coding	protein_coding	Coding	No	Non-eGenes	Non-eGenes	No	Non-eGenes	Non-eGenes	1.74837e-09	0.5	-1.04	-2.23985	-0.0292399	0.163	-2.175	-0.662	-0.092	Rising	2.083	-2.338	0.6155	0.2155	1.181	0.659	0.4435	none	.	0.591074	.	NA	NA	NA	NA	NA	NA	NA	NA	NA	NA	NA	NA
ENSG00000005436|GCFC2	ENSG00000005436	GCFC2	chr2	75652000	75710989	75710989	Minus	protein_coding	protein_coding	Coding	Yes	Constant	Constant	Yes	Gen	Gen	6.26946e-12	0.5	4.98064	5.0258	4.83345	5.073	5.03	4.933	4.853	Non-transitional	-0.177	-0.043	3.3605	3.659	3.406	3.082	-0.577	none	.	-0.235773	.	3.31212e-05	0.19958	4.39099e-06	0.356503	1.14377e-09	0.242046	1.14377e-09	0.242046	0.000390689	0.135317	0.000330469	0.198581
ENSG00000005448|WDR54	ENSG00000005448	WDR54	chr2	74421678	74425755	74421678	Plus	protein_coding	protein_coding	Coding	No	Non-eGenes	Non-eGenes	Yes	NSPre	NonSpec	2.39788e-06	0.5	3.32528	3.39093	3.30313	3.291	3.406	3.322	3.273	Non-transitional	-0.133	0.115	5.3535	5.395	5.312	4.268	-1.127	M7-salmon	Group2	0.818249	.	NA	NA	NA	NA	NA	NA	NA	NA	3.77745e-05	0.398754	0.499603	0.114976
ENSG00000005469|CROT	ENSG00000005469	CROT	chr7	87345681	87399795	87345681	Plus	protein_coding	protein_coding	Coding	No	Non-eGenes	Non-eGenes	No	Non-eGenes	Non-eGenes	6.74902e-21	0.5	3.77852	3.50262	4.1796	4.05	3.518	3.683	4.143	Rising	0.625	-0.532	1.61	2.884	3.649	3.259	0.375	none	.	0.628626	.	NA	NA	NA	NA	NA	NA	NA	NA	NA	NA	NA	NA
ENSG00000005471|ABCB4	ENSG00000005471	ABCB4	chr7	87401697	87480435	87480435	Minus	protein_coding	protein_coding	Coding	Yes	Constant	Constant	Yes	Gen	Gen	0.000203043	0.5	0.945615	1.20312	0.912712	1.672	0.991	0.636	0.853	Non-transitional	-0.138	-0.681	0.127	1.0175	0.097	-0.146	-1.1635	none	.	-0.01487	.	1.40143e-05	0.82331	0.0197729	0.493295	5.22859e-08	0.770844	5.22859e-08	0.770844	0.000788114	0.464609	0.0260969	0.260657
ENSG00000005483|KMT2E	ENSG00000005483	KMT2E	chr7	105014179	105114361	105014179	Plus	protein_coding	protein_coding	Coding	No	Non-eGenes	Non-eGenes	No	Non-eGenes	Non-eGenes	1	1	7.79643	7.96799	7.19659	7.996	7.961	7.726	7.222	Falling	-0.739	-0.035	7.0995	7.046	6.363	5.956	-1.09	M3-greenyellow	Group1	0.822279	.	NA	NA	NA	NA	NA	NA	NA	NA	NA	NA	NA	NA
ENSG00000005486|RHBDD2	ENSG00000005486	RHBDD2	chr7	75842602	75888926	75842602	Plus	protein_coding	protein_coding	Coding	No	Non-eGenes	Non-eGenes	No	Non-eGenes	Non-eGenes	0.646227	0.9	4.62805	4.2752	6.40524	5.096	4.275	4.777	6.341	Rising	2.066	-0.821	7.002	6.7605	7.119	8.348	1.5875	M19-turquoise	Group5	0.896853	.	NA	NA	NA	NA	NA	NA	NA	NA	NA	NA	NA	NA
ENSG00000005513|SOX8	ENSG00000005513	SOX8	chr16	981808	986979	981808	Plus	protein_coding	protein_coding	Coding	No	Non-eGenes	Non-eGenes	No	Non-eGenes	Non-eGenes	0.873708	0.9	3.2183	2.42755	4.59648	3.138	2.492	3.62	4.596	Rising	2.104	-0.646	2.3895	5.3075	6.002	6.52	1.2125	M18-lightcyan	Group5	0.859521	.	NA	NA	NA	NA	NA	NA	NA	NA	NA	NA	NA	NA
ENSG00000005700|IBTK	ENSG00000005700	IBTK	chr6	82169983	82247754	82247754	Minus	protein_coding	protein_coding	Coding	Yes	Postnatal-specific	Specific	Yes	Post	Specific	0.901146	0.995	6.6297	6.62867	6.6768	6.734	6.638	6.548	6.655	Non-transitional	0.017	-0.096	5.517	5.375	5.149	5.139	-0.236	M5-pink	Group2	0.761568	.	0.576743	0.0358867	5.11525e-06	-0.488201	0.175687	-0.0839497	5.11525e-06	-0.488201	0.926045	-0.00263696	1.50416e-05	-0.148643
ENSG00000005801|ZNF195	ENSG00000005801	ZNF195	chr11	3339261	3379222	3379222	Minus	protein_coding	protein_coding	Coding	Yes	Postnatal-specific	Specific	Yes	NSPost	NonSpec	0.731669	0.9	5.93328	6.10374	4.80968	6.176	6.108	5.459	4.81	Falling	-1.298	-0.068	5.3325	5.397	4.641	3.685	-1.712	M1-black	Group1	0.902371	.	0.541191	0.0532417	2.30483e-07	-0.565814	0.0149296	-0.207211	2.30483e-07	-0.565814	0.212461	-0.0791741	0.000184094	-0.325434
ENSG00000005810|MYCBP2	ENSG00000005810	MYCBP2	chr13	77044655	77327050	77327050	Minus	protein_coding	protein_coding	Coding	No	Non-eGenes	Non-eGenes	No	Non-eGenes	Non-eGenes	1	1	9.45316	9.38006	9.84593	9.349	9.362	9.522	9.805	Non-transitional	0.443	0.013	6.525	6.71	6.606	6.561	-0.149	none	.	0.356853	.	NA	NA	NA	NA	NA	NA	NA	NA	NA	NA	NA	NA
ENSG00000005812|FBXL3	ENSG00000005812	FBXL3	chr13	76992598	77027195	77027195	Minus	protein_coding	protein_coding	Coding	No	Non-eGenes	Non-eGenes	No	Non-eGenes	Non-eGenes	0.251435	0.5	6.03717	5.97687	6.42536	5.536	6.01	5.799	6.378	Non-transitional	0.368	0.474	5.366	5.359	5.336	5.255	-0.104	M13-green	Group4	0.902135	.	NA	NA	NA	NA	NA	NA	NA	NA	NA	NA	NA	NA
ENSG00000005844|ITGAL	ENSG00000005844	ITGAL	chr16	30472658	30523185	30472658	Plus	protein_coding	protein_coding	Coding	No	Non-eGenes	Non-eGenes	No	Non-eGenes	Non-eGenes	0.43034	0.5	-1.14385	-2.06744	0.911622	-1.772	-2.049	-0.632	0.619	Rising	2.668	-0.277	-1.8015	-0.9285	0.28	0.257	1.1855	none	.	0.797523	.	NA	NA	NA	NA	NA	NA	NA	NA	NA	NA	NA	NA
ENSG00000005882|PDK2	ENSG00000005882	PDK2	chr17	50094737	50112152	50094737	Plus	protein_coding	protein_coding	Coding	No	Non-eGenes	Non-eGenes	No	Non-eGenes	Non-eGenes	0.168976	0.5	3.73803	3.3548	5.27859	3.649	3.392	3.814	5.223	Rising	1.831	-0.257	3.8125	4.796	5.186	5.478	0.682	M17-silver	Group5	0.920194	.	NA	NA	NA	NA	NA	NA	NA	NA	NA	NA	NA	NA
ENSG00000005884|ITGA3	ENSG00000005884	ITGA3	chr17	50055968	50090481	50055968	Plus	protein_coding	protein_coding	Coding	No	Non-eGenes	Non-eGenes	No	Non-eGenes	Non-eGenes	2.40912e-05	0.5	4.46386	4.44306	4.27686	4.693	4.428	4.793	4.322	Non-transitional	-0.106	-0.265	4.586	4.364	5.09	4.379	0.015	none	.	0.175471	.	NA	NA	NA	NA	NA	NA	NA	NA	NA	NA	NA	NA
ENSG00000005889|ZFX	ENSG00000005889	ZFX	chrX	24149173	24216255	24149173	Plus	protein_coding	protein_coding	Coding	No	Non-eGenes	Non-eGenes	No	Non-eGenes	Non-eGenes	0.986133	0.995	5.83871	5.91895	5.8218	5.898	5.955	5.654	5.822	Non-transitional	-0.133	0.057	4.2765	5.084	4.497	4.164	-0.92	none	.	-0.216883	.	NA	NA	NA	NA	NA	NA	NA	NA	NA	NA	NA	NA
ENSG00000005893|LAMP2	ENSG00000005893	LAMP2	chrX	120427827	120469365	120469365	Minus	protein_coding	protein_coding	Coding	No	Non-eGenes	Non-eGenes	No	Non-eGenes	Non-eGenes	0.949784	0.995	5.20318	5.04397	7.47203	5.434	5.044	5.259	7.224	Rising	2.18	-0.39	5.011	5.258	5.69	7.526	2.268	none	.	0.764707	.	NA	NA	NA	NA	NA	NA	NA	NA	NA	NA	NA	NA
ENSG00000005961|ITGA2B	ENSG00000005961	ITGA2B	chr17	44372180	44389505	44389505	Minus	protein_coding	protein_coding	Coding	No	Non-eGenes	Non-eGenes	No	Non-eGenes	Non-eGenes	4.07385e-05	0.5	0.582446	1.01023	-0.212715	1.959	0.925	0.509	-0.181	Falling	-1.106	-1.034	0.3645	1.0815	1.078	-0.338	-1.4195	M3-greenyellow	Group1	0.76118	.	NA	NA	NA	NA	NA	NA	NA	NA	NA	NA	NA	NA
ENSG00000005981|ASB4	ENSG00000005981	ASB4	chr7	95478444	95540232	95478444	Plus	protein_coding	protein_coding	Coding	No	Non-eGenes	Non-eGenes	No	Non-eGenes	Non-eGenes	0.0110197	0.5	-2.4666	-3.38406	0.96212	-0.837	-3.384	-2.682	0.543	Rising	3.927	-2.547	-1.697	-3.169	-1.585	0.344	3.513	none	.	0.814542	.	NA	NA	NA	NA	NA	NA	NA	NA	NA	NA	NA	NA
ENSG00000006007|GDE1	ENSG00000006007	GDE1	chr16	19501689	19522145	19522145	Minus	protein_coding	protein_coding	Coding	No	Non-eGenes	Non-eGenes	No	Non-eGenes	Non-eGenes	4.09186e-05	0.5	4.93707	4.63513	6.27082	4.732	4.672	4.718	6.239	Rising	1.567	-0.06	5.226	5.5405	5.653	6.575	1.0345	M16-blue	Group5	0.960997	.	NA	NA	NA	NA	NA	NA	NA	NA	NA	NA	NA	NA
ENSG00000006015|C19ORF60	ENSG00000006015	C19ORF60	chr19	18588685	18592336	18588685	Plus	protein_coding	protein_coding	Coding	No	Non-eGenes	Non-eGenes	No	Non-eGenes	Non-eGenes	0.249879	0.5	3.56159	3.49272	3.98155	3.063	3.496	3.428	3.926	Non-transitional	0.43	0.433	4.9395	4.979	5.625	5.546	0.567	M14-purple	Group4	0.772149	.	NA	NA	NA	NA	NA	NA	NA	NA	NA	NA	NA	NA
ENSG00000006016|CRLF1	ENSG00000006016	CRLF1	chr19	18572220	18607741	18607741	Minus	protein_coding	protein_coding	Coding	No	Non-eGenes	Non-eGenes	No	Non-eGenes	Non-eGenes	0.0268556	0.5	1.603	1.4008	3.57355	0.978	1.338	1.506	3.371	Rising	2.033	0.36	-1.758	-0.4665	2.991	3.859	4.3255	none	.	0.656012	.	NA	NA	NA	NA	NA	NA	NA	NA	NA	NA	NA	NA
ENSG00000006025|OSBPL7	ENSG00000006025	OSBPL7	chr17	47807372	47821834	47821834	Minus	protein_coding	protein_coding	Coding	No	Non-eGenes	Non-eGenes	No	Non-eGenes	Non-eGenes	0.181605	0.5	2.91551	2.95092	2.79488	3.177	2.927	2.959	2.795	Non-transitional	-0.132	-0.25	1.787	2.7335	3.583	3.392	0.6585	none	.	0.0621284	.	NA	NA	NA	NA	NA	NA	NA	NA	NA	NA	NA	NA
ENSG00000006042|TMEM98	ENSG00000006042	TMEM98	chr17	32927910	32945106	32927910	Plus	protein_coding	protein_coding	Coding	No	Non-eGenes	Non-eGenes	No	Non-eGenes	Non-eGenes	0.0286465	0.5	3.5352	3.5312	4.00368	3.875	3.688	2.701	3.804	Non-transitional	0.116	-0.187	5.569	6.5455	5.663	5.635	-0.9105	none	.	-0.0645757	.	NA	NA	NA	NA	NA	NA	NA	NA	NA	NA	NA	NA
ENSG00000006047|YBX2	ENSG00000006047	YBX2	chr17	7288252	7294615	7294615	Minus	protein_coding	protein_coding	Coding	Yes	Postnatal-specific	Specific	Yes	Post	Specific	0.968726	0.995	-0.0479126	-0.281616	-0.0789787	0.475	-0.358	0.342	-0.001	Non-transitional	0.357	-0.833	1.053	1.2935	0.976	0.804	-0.4895	none	.	0.240737	.	0.46289	0.245508	1.14456e-07	-1.30403	0.343772	-0.225385	1.14456e-07	-1.30403	0.240047	0.278015	4.17897e-07	-0.803321
ENSG00000006062|MAP3K14	ENSG00000006062	MAP3K14	chr17	45263121	45317040	45317040	Minus	protein_coding	protein_coding	Coding	No	Non-eGenes	Non-eGenes	No	Non-eGenes	Non-eGenes	NA	No_score	3.17738	3.03756	3.20038	3.987	3.05	3.179	3.376	Non-transitional	0.326	-0.937	2.111	2.845	2.685	2.802	-0.043	M11-magenta	Group3	0.771774	.	NA	NA	NA	NA	NA	NA	NA	NA	NA	NA	NA	NA
ENSG00000006071|ABCC8	ENSG00000006071	ABCC8	chr11	17392885	17476845	17476845	Minus	protein_coding	protein_coding	Coding	Yes	Prenatal-specific	Specific	No	Non-eGenes	Non-eGenes	3.93872e-15	0.5	4.62663	4.10613	5.09089	4.907	4.085	4.884	5.094	Rising	1.009	-0.822	2.782	2.4245	4.19	4.032	1.6075	M12-cyan	Group3	0.851768	.	7.25593e-06	0.677564	0.302115	0.104034	9.94599e-05	0.414817	7.25593e-06	0.677564	NA	NA	NA	NA
ENSG00000006116|CACNG3	ENSG00000006116	CACNG3	chr16	24255553	24362801	24255553	Plus	protein_coding	protein_coding	Coding	No	Non-eGenes	Non-eGenes	No	Non-eGenes	Non-eGenes	0.987801	0.995	4.93818	4.39815	5.95499	4.329	4.398	5.313	6.009	Rising	1.611	0.069	-1.6465	3.381	4.279	6.386	3.005	none	.	0.731459	.	NA	NA	NA	NA	NA	NA	NA	NA	NA	NA	NA	NA
ENSG00000006118|TMEM132A	ENSG00000006118	TMEM132A	chr11	60924463	60937159	60924463	Plus	protein_coding	protein_coding	Coding	No	Non-eGenes	Non-eGenes	No	Non-eGenes	Non-eGenes	2.88926e-06	0.5	6.64252	6.71503	6.52912	6.718	6.723	6.667	6.462	Non-transitional	-0.261	0.005	9.0305	8.1975	8.047	7.051	-1.1465	M7-salmon	Group2	0.731559	.	NA	NA	NA	NA	NA	NA	NA	NA	NA	NA	NA	NA
ENSG00000006125|AP2B1	ENSG00000006125	AP2B1	chr17	35578046	35726409	35578046	Plus	protein_coding	protein_coding	Coding	No	Non-eGenes	Non-eGenes	No	Non-eGenes	Non-eGenes	0.999667	1	7.53962	7.42254	7.64234	7.575	7.407	7.636	7.653	Non-transitional	0.246	-0.168	9.832	9.3865	9.103	8.879	-0.5075	none	.	0.318441	.	NA	NA	NA	NA	NA	NA	NA	NA	NA	NA	NA	NA
ENSG00000006128|TAC1	ENSG00000006128	TAC1	chr7	97731908	97740472	97731908	Plus	protein_coding	protein_coding	Coding	No	Non-eGenes	Non-eGenes	No	Non-eGenes	Non-eGenes	0.877315	0.9	1.79391	1.46108	4.4226	4.29	1.103	1.961	4.304	Rising	3.201	-3.187	5.4105	1.2325	4.245	4.884	3.6515	none	.	0.745086	Adult_Inhibitory_Neurons	NA	NA	NA	NA	NA	NA	NA	NA	NA	NA	NA	NA
ENSG00000006194|ZNF263	ENSG00000006194	ZNF263	chr16	3263743	3301401	3263743	Plus	protein_coding	protein_coding	Coding	No	Non-eGenes	Non-eGenes	Yes	Post	Specific	0.00818052	0.5	4.93605	5.07537	4.89871	4.595	5.086	4.813	4.852	Non-transitional	-0.234	0.491	4.7415	5.114	4.729	4.466	-0.648	M7-salmon	Group2	0.87926	.	NA	NA	NA	NA	NA	NA	NA	NA	0.332756	0.110372	9.16884e-06	0.515266
ENSG00000006210|CX3CL1	ENSG00000006210	CX3CL1	chr16	57372458	57385048	57372458	Plus	protein_coding	protein_coding	Coding	Yes	Postnatal-specific	Specific	No	Non-eGenes	Non-eGenes	0.963378	0.995	2.1451	1.35249	6.44187	3.318	1.238	3.338	6.465	Rising	5.227	-2.08	2.921	4.291	6.361	7.409	3.118	M19-turquoise	Group5	0.960988	.	0.388698	0.302081	3.19067e-06	-1.15488	0.83647	0.0710719	3.19067e-06	-1.15488	NA	NA	NA	NA
ENSG00000006282|SPATA20	ENSG00000006282	SPATA20	chr17	50543058	50555852	50543058	Plus	protein_coding	protein_coding	Coding	Yes	Constant	Constant	No	Non-eGenes	Non-eGenes	1.10605e-05	0.5	4.11835	3.9455	4.86215	3.644	3.944	4.295	4.805	Rising	0.861	0.3	5.412	4.515	5.473	5.293	0.778	M17-silver	Group5	0.815215	.	0.0120657	-0.364074	4.71335e-08	-0.987933	5.78541e-09	-0.651058	5.78541e-09	-0.651058	NA	NA	NA	NA
ENSG00000006283|CACNA1G	ENSG00000006283	CACNA1G	chr17	50561068	50627474	50561068	Plus	protein_coding	protein_coding	Coding	No	Non-eGenes	Non-eGenes	No	Non-eGenes	Non-eGenes	0.999997	1	4.90834	4.58419	4.81459	6.116	4.407	5.602	4.921	Non-transitional	0.514	-1.709	6.405	3.627	5.415	3.494	-0.133	none	.	0.524174	.	NA	NA	NA	NA	NA	NA	NA	NA	NA	NA	NA	NA
ENSG00000006377|DLX6	ENSG00000006377	DLX6	chr7	97005548	97011039	97005548	Plus	protein_coding	protein_coding	Coding	No	Non-eGenes	Non-eGenes	No	Non-eGenes	Non-eGenes	0.84283	0.9	-0.294264	-0.609322	0.485795	-1.586	-0.691	0.279	0.035	Non-transitional	0.726	0.895	-2.4845	1.1285	1.886	0.97	-0.1585	none	.	0.380547	Fetal_Inhibitory_Neurons	NA	NA	NA	NA	NA	NA	NA	NA	NA	NA	NA	NA
ENSG00000006432|MAP3K9	ENSG00000006432	MAP3K9	chr14	70722526	70809534	70809534	Minus	protein_coding	protein_coding	Coding	No	Non-eGenes	Non-eGenes	No	Non-eGenes	Non-eGenes	0.923395	0.995	6.27588	6.11851	6.75445	6.616	6.101	6.274	6.71	Rising	0.609	-0.515	6.1385	5.7135	5.674	5.726	0.0125	none	.	0.627688	.	NA	NA	NA	NA	NA	NA	NA	NA	NA	NA	NA	NA
ENSG00000006451|RALA	ENSG00000006451	RALA	chr7	39623483	39708124	39623483	Plus	protein_coding	protein_coding	Coding	No	Non-eGenes	Non-eGenes	No	Non-eGenes	Non-eGenes	0.950372	0.995	6.24805	6.43289	5.71769	6.295	6.426	6.417	5.763	Falling	-0.663	0.131	6.852	6.743	6.462	6.218	-0.525	none	.	-0.742619	.	NA	NA	NA	NA	NA	NA	NA	NA	NA	NA	NA	NA
ENSG00000006453|BAIAP2L1	ENSG00000006453	BAIAP2L1	chr7	98291651	98401068	98401068	Minus	protein_coding	protein_coding	Coding	No	Non-eGenes	Non-eGenes	No	Non-eGenes	Non-eGenes	0.0427737	0.5	-0.956396	-2.38047	-0.103891	0.68	-2.351	-0.679	-0.104	Rising	2.247	-3.031	0.5825	-0.2995	1.154	0.449	0.7485	none	.	0.763201	.	NA	NA	NA	NA	NA	NA	NA	NA	NA	NA	NA	NA
ENSG00000006459|KDM7A	ENSG00000006459	KDM7A	chr7	140084746	140177035	140177035	Minus	protein_coding	protein_coding	Coding	No	Non-eGenes	Non-eGenes	No	Non-eGenes	Non-eGenes	0.998694	1	5.67516	5.49418	5.9036	5.889	5.502	5.494	5.937	Rising	0.435	-0.387	5.347	4.7045	4.047	4.086	-0.6185	none	.	0.383559	.	NA	NA	NA	NA	NA	NA	NA	NA	NA	NA	NA	NA
ENSG00000006468|ETV1	ENSG00000006468	ETV1	chr7	13891228	13991425	13991425	Minus	protein_coding	protein_coding	Coding	Yes	Prenatal-specific	Specific	Yes	Pre	Specific	0.996674	1	6.18616	6.04572	6.45519	5.29	6.02	6.381	6.43	Non-transitional	0.41	0.73	4.1445	6.366	6.628	5.737	-0.629	none	.	0.20353	.	5.10892e-06	1.01069	0.848654	-0.038084	0.00470534	0.428081	5.10892e-06	1.01069	2.55472e-05	-0.495681	0.868658	-0.022277
ENSG00000006530|AGK	ENSG00000006530	AGK	chr7	141551189	141655244	141551189	Plus	protein_coding	protein_coding	Coding	Yes	Postnatal-specific	Specific	Yes	Post	Specific	2.47068e-06	0.5	5.77182	5.74156	5.89253	5.881	5.754	5.754	5.859	Non-transitional	0.105	-0.127	4.8135	4.8775	5.008	5.136	0.2585	none	.	0.00891763	.	0.781373	-0.00854133	8.50684e-07	-0.280009	0.0257182	-0.0675377	8.50684e-07	-0.280009	0.750609	0.00726039	5.30107e-07	-0.190648
ENSG00000006534|ALDH3B1	ENSG00000006534	ALDH3B1	chr11	68008578	68029282	68008578	Plus	protein_coding	protein_coding	Coding	No	Non-eGenes	Non-eGenes	No	Non-eGenes	Non-eGenes	3.93511e-05	0.5	-2.2972	-3.54727	0.633075	-1.385	-3.488	-2.558	0.27	Rising	3.758	-2.103	-1.5505	-0.239	1.5	1.589	1.828	M18-lightcyan	Group5	0.864703	.	NA	NA	NA	NA	NA	NA	NA	NA	NA	NA	NA	NA
ENSG00000006555|TTC22	ENSG00000006555	TTC22	chr1	54779712	54801267	54801267	Minus	protein_coding	protein_coding	Coding	No	Non-eGenes	Non-eGenes	No	Non-eGenes	Non-eGenes	0.000878027	0.5	-1.79292	-2.61619	-0.595987	-0.873	-2.616	-1.487	-0.531	Rising	2.085	-1.743	-4.475	-2.466	-0.479	-0.484	1.982	none	.	0.766331	.	NA	NA	NA	NA	NA	NA	NA	NA	NA	NA	NA	NA
ENSG00000006576|PHTF2	ENSG00000006576	PHTF2	chr7	77798792	77957503	77798792	Plus	protein_coding	protein_coding	Coding	No	Non-eGenes	Non-eGenes	No	Non-eGenes	Non-eGenes	0.0249464	0.5	6.4249	6.57432	5.75713	6.517	6.562	6.367	5.774	Falling	-0.788	0.045	4.761	5.0825	4.672	4.075	-1.0075	M4-yellow	Group1	0.904942	.	NA	NA	NA	NA	NA	NA	NA	NA	NA	NA	NA	NA
ENSG00000006607|FARP2	ENSG00000006607	FARP2	chr2	241356243	241494841	241356243	Plus	protein_coding	protein_coding	Coding	Yes	Constant	Constant	Yes	Gen	Gen	1.97537e-20	0.5	5.20461	5.0903	5.24842	5.469	5.106	5.133	5.316	Non-transitional	0.21	-0.363	4.675	5.081	4.74	4.324	-0.757	none	.	0.490212	.	5.65791e-05	0.339502	7.15188e-05	0.484466	2.50726e-08	0.395628	2.50726e-08	0.395628	0.000721021	0.167567	4.83497e-05	0.285079
ENSG00000006611|USH1C	ENSG00000006611	USH1C	chr11	17493895	17544416	17544416	Minus	protein_coding	protein_coding	Coding	Yes	Prenatal-trending	Trending	No	Non-eGenes	Non-eGenes	2.72436e-12	0.5	-1.24718	-2.33282	2.54915	-0.873	-2.333	-1.912	2.549	Rising	4.882	-1.46	-3.6745	2.8385	2.298	3.65	0.8115	none	.	0.798185	.	0.000571508	1.56651	0.0604976	0.723152	2.287e-05	1.5046	0.000571508	1.56651	NA	NA	NA	NA
ENSG00000006625|GGCT	ENSG00000006625	GGCT	chr7	30496621	30551479	30551479	Minus	protein_coding	protein_coding	Coding	Yes	Constant	Constant	No	Non-eGenes	Non-eGenes	0.000385991	0.5	3.91972	3.74721	5.004	3.456	3.76	3.927	4.947	Rising	1.187	0.304	4.3685	4.4005	4.171	4.356	-0.0445	M16-blue	Group5	0.913255	.	0.000887162	0.219526	0.046617	0.238877	1.67268e-05	0.251225	1.67268e-05	0.251225	NA	NA	NA	NA
ENSG00000006634|DBF4	ENSG00000006634	DBF4	chr7	87876216	87909541	87876216	Plus	protein_coding	protein_coding	Coding	No	Non-eGenes	Non-eGenes	No	Non-eGenes	Non-eGenes	0.998168	1	3.16364	3.37224	2.87832	3.372	3.372	3.102	2.878	Falling	-0.494	0	3.356	3.3805	1.909	1.081	-2.2995	M2-royalblue	Group1	0.832688	.	NA	NA	NA	NA	NA	NA	NA	NA	NA	NA	NA	NA
ENSG00000006638|TBXA2R	ENSG00000006638	TBXA2R	chr19	3594506	3606840	3606840	Minus	protein_coding	protein_coding	Coding	No	Non-eGenes	Non-eGenes	No	Non-eGenes	Non-eGenes	0.113768	0.5	-2.00337	-2.27874	-2.14618	-2.174	-2.279	-1.177	-2.035	Non-transitional	0.244	-0.105	-0.6595	0.433	1.312	0.932	0.499	none	.	0.35541	.	NA	NA	NA	NA	NA	NA	NA	NA	NA	NA	NA	NA
ENSG00000006652|IFRD1	ENSG00000006652	IFRD1	chr7	112422968	112481017	112422968	Plus	protein_coding	protein_coding	Coding	No	Non-eGenes	Non-eGenes	No	Non-eGenes	Non-eGenes	0.105462	0.5	5.66414	5.80504	5.56271	5.697	5.825	5.602	5.556	Non-transitional	-0.269	0.128	5.6955	5.4325	4.883	4.981	-0.4515	none	.	-0.432223	.	NA	NA	NA	NA	NA	NA	NA	NA	NA	NA	NA	NA
ENSG00000006695|COX10	ENSG00000006695	COX10	chr17	14069496	14208677	14069496	Plus	protein_coding	protein_coding	Coding	Yes	Constant	Constant	No	Non-eGenes	Non-eGenes	0.646573	0.9	5.00265	5.12485	4.63745	5.342	5.125	5.009	4.654	Falling	-0.471	-0.217	3.8045	3.6285	3.473	3.109	-0.5195	none	.	-0.395031	.	0.00140786	0.171571	0.0210394	0.175202	7.38195e-05	0.166719	7.38195e-05	0.166719	NA	NA	NA	NA
ENSG00000006704|GTF2IRD1	ENSG00000006704	GTF2IRD1	chr7	74453790	74602604	74453790	Plus	protein_coding	protein_coding	Coding	Yes	Prenatal-specific	Specific	No	Non-eGenes	Non-eGenes	0.996434	1	5.03616	5.31468	3.794	6.538	5.366	4.898	3.818	Falling	-1.548	-1.172	5.44	5.083	4.304	3.158	-1.925	M3-greenyellow	Group1	0.907669	.	1.43065e-05	0.517518	0.0871073	-0.263553	0.0590093	0.187782	1.43065e-05	0.517518	NA	NA	NA	NA
ENSG00000006712|PAF1	ENSG00000006712	PAF1	chr19	39385852	39391195	39391195	Minus	protein_coding	protein_coding	Coding	No	Non-eGenes	Non-eGenes	No	Non-eGenes	Non-eGenes	0.845473	0.9	4.50376	4.38462	4.62384	4.237	4.473	4.206	4.603	Non-transitional	0.13	0.236	6.2445	6.32	6.018	5.827	-0.493	M6-tan	Group2	0.917655	.	NA	NA	NA	NA	NA	NA	NA	NA	NA	NA	NA	NA
ENSG00000006715|VPS41	ENSG00000006715	VPS41	chr7	38722963	38932394	38932394	Minus	protein_coding	protein_coding	Coding	Yes	Prenatal-specific	Specific	No	Non-eGenes	Non-eGenes	1.1635e-08	0.5	7.63052	7.51339	7.88994	7.307	7.516	7.778	7.872	Rising	0.356	0.209	6.2615	6.433	6.48	6.455	0.022	none	.	0.290656	.	7.71219e-06	-0.234549	0.688891	0.0242046	0.0022382	-0.12393	7.71219e-06	-0.234549	NA	NA	NA	NA
ENSG00000006740|ARHGAP44	ENSG00000006740	ARHGAP44	chr17	12789539	12991643	12789539	Plus	protein_coding	protein_coding	Coding	Yes	Prenatal-trending	Trending	No	Non-eGenes	Non-eGenes	0.999299	1	6.58696	6.33188	6.7646	6.4	6.332	6.872	6.801	Non-transitional	0.469	-0.068	3.129	4.1115	5.05	6.931	2.8195	M12-cyan	Group3	0.781354	.	0.0113213	-0.369298	0.495534	-0.101584	9.73671e-05	-0.45427	0.0113213	-0.369298	NA	NA	NA	NA
ENSG00000006744|ELAC2	ENSG00000006744	ELAC2	chr17	12992391	13018187	13018187	Minus	protein_coding	protein_coding	Coding	Yes	Constant	Constant	Yes	Pre	Specific	4.06302e-11	0.5	5.08378	5.0727	5.33575	4.996	5.078	4.898	5.273	Non-transitional	0.195	0.082	5.6685	5.7615	5.593	5.475	-0.2865	M6-tan	Group2	0.861553	.	0.000880141	0.168283	0.000673166	0.227611	1.34413e-06	0.195468	1.34413e-06	0.195468	1.71892e-05	0.249766	0.342282	-0.0759632
ENSG00000006747|SCIN	ENSG00000006747	SCIN	chr7	12570577	12653603	12570577	Plus	protein_coding	protein_coding	Coding	Yes	Constant	Constant	Yes	Gen	Gen	4.0823e-16	0.5	0.298786	-0.498048	1.91338	-0.234	-0.498	0.279	1.762	Rising	2.26	-0.264	-3.008	-0.5775	1.552	0.399	0.9765	none	.	0.575939	.	0.000548345	-1.19468	0.000115298	-1.80967	1.31863e-06	-1.32471	1.31863e-06	-1.32471	0.00046914	-0.765754	0.00138381	-1.03055
ENSG00000006756|ARSD	ENSG00000006756	ARSD	chrX	2903970	2929351	2929351	Minus	protein_coding	protein_coding	Coding	No	Non-eGenes	Non-eGenes	No	Non-eGenes	Non-eGenes	0.292873	0.5	3.12913	3.23088	2.80692	3.73	3.231	3.144	2.807	Non-transitional	-0.424	-0.499	3.0965	3.894	4.217	3.379	-0.515	none	.	-0.246847	.	NA	NA	NA	NA	NA	NA	NA	NA	NA	NA	NA	NA
ENSG00000006757|PNPLA4	ENSG00000006757	PNPLA4	chrX	7898247	7927739	7927739	Minus	protein_coding	protein_coding	Coding	No	Non-eGenes	Non-eGenes	No	Non-eGenes	Non-eGenes	0.0110685	0.5	2.11846	1.89107	3.15312	2.572	1.925	1.856	3.095	Rising	1.17	-0.647	3.0075	3.7465	3.848	4.005	0.2585	M16-blue	Group5	0.757129	.	NA	NA	NA	NA	NA	NA	NA	NA	NA	NA	NA	NA
ENSG00000006831|ADIPOR2	ENSG00000006831	ADIPOR2	chr12	1688574	1788678	1688574	Plus	protein_coding	protein_coding	Coding	No	Non-eGenes	Non-eGenes	No	Non-eGenes	Non-eGenes	0.810598	0.9	5.76137	5.68683	6.36249	5.645	5.694	5.565	6.35	Non-transitional	0.656	0.049	5.3015	6.1465	5.986	6.374	0.2275	none	.	0.509602	.	NA	NA	NA	NA	NA	NA	NA	NA	NA	NA	NA	NA
ENSG00000007001|UPP2	ENSG00000007001	UPP2	chr2	157876702	158136154	157876702	Plus	protein_coding	protein_coding	Coding	Yes	Prenatal-trending	Trending	No	Non-eGenes	Non-eGenes	0.00202492	0.5	5.64139	5.71058	5.0738	5.301	5.664	6.226	5.166	Non-transitional	-0.498	0.363	-1.4695	-0.3205	0.919	1.93	2.2505	M10-darkgreen	Group3	0.780845	.	2.34232e-05	-0.452749	0.090426	-0.273674	0.0101773	-0.273013	2.34232e-05	-0.452749	NA	NA	NA	NA
ENSG00000007047|MARK4	ENSG00000007047	MARK4	chr19	45079288	45305283	45079288	Plus	protein_coding	protein_coding	Coding	No	Non-eGenes	Non-eGenes	No	Non-eGenes	Non-eGenes	0.999932	1	4.74494	4.69984	4.55824	5.155	4.673	5.101	4.663	Non-transitional	-0.01	-0.482	6.7555	6.392	6.628	6.481	0.089	M11-magenta	Group3	0.792788	.	NA	NA	NA	NA	NA	NA	NA	NA	NA	NA	NA	NA
ENSG00000007062|PROM1	ENSG00000007062	PROM1	chr4	15963076	16084378	16084378	Minus	protein_coding	protein_coding	Coding	No	Non-eGenes	Non-eGenes	No	Non-eGenes	Non-eGenes	7.17059e-17	0.5	5.40075	6.15394	3.46361	4.302	6.04	6.044	3.639	Falling	-2.401	1.738	3.788	4.34	4.635	3.311	-1.029	M4-yellow	Group1	0.713247	.	NA	NA	NA	NA	NA	NA	NA	NA	NA	NA	NA	NA
ENSG00000007080|CCDC124	ENSG00000007080	CCDC124	chr19	17933016	17943991	17933016	Plus	protein_coding	protein_coding	Coding	Yes	Constant	Constant	No	Non-eGenes	Non-eGenes	0.316957	0.5	3.34991	3.06816	3.74258	3.098	3.068	3.475	3.719	Rising	0.651	-0.03	6.1045	6.103	6.275	5.861	-0.242	M17-silver	Group5	0.806673	.	0.038362	0.238623	0.00387917	0.289876	8.57897e-05	0.297802	8.57897e-05	0.297802	NA	NA	NA	NA
ENSG00000007168|PAFAH1B1	ENSG00000007168	PAFAH1B1	chr17	2593210	2685615	2593210	Plus	protein_coding	protein_coding	Coding	No	Non-eGenes	Non-eGenes	No	Non-eGenes	Non-eGenes	0.999633	1	8.59861	8.49741	9.20342	8.342	8.498	8.504	9.129	Rising	0.631	0.156	8.2535	8.3945	8.18	8.15	-0.2445	none	.	0.329799	.	NA	NA	NA	NA	NA	NA	NA	NA	NA	NA	NA	NA
ENSG00000007171|NOS2	ENSG00000007171	NOS2	chr17	27756766	27800499	27800499	Minus	protein_coding	protein_coding	Coding	Yes	Postnatal-specific	Specific	No	Non-eGenes	Non-eGenes	7.26085e-09	0.5	0.739872	0.739418	2.75257	0.818	0.204	1.381	2.767	Rising	2.563	-0.614	0.66	0.946	1.447	0.794	-0.152	M19-turquoise	Group5	0.915049	.	0.409239	0.157907	1.73064e-05	-0.91459	0.634728	-0.0777432	1.73064e-05	-0.91459	NA	NA	NA	NA
ENSG00000007174|DNAH9	ENSG00000007174	DNAH9	chr17	11598431	11969748	11598431	Plus	protein_coding	protein_coding	Coding	Yes	Postnatal-specific	Specific	Yes	Post	Specific	1.36586e-35	0.5	1.88399	1.19232	3.53142	4.47	1.165	2.8	3.526	Rising	2.361	-3.305	0.78	3.0245	5.219	4.173	1.1485	none	.	0.892758	.	0.53484	-0.248592	4.06619e-06	0.923818	0.553243	0.174454	4.06619e-06	0.923818	0.705503	-0.107233	9.04422e-07	0.597996
ENSG00000007202|KIAA0100	ENSG00000007202	KIAA0100	chr17	28614440	28645454	28645454	Minus	protein_coding	protein_coding	Coding	No	Non-eGenes	Non-eGenes	No	Non-eGenes	Non-eGenes	0.265244	0.5	7.18978	7.04619	7.56299	7.248	7.071	7.138	7.542	Non-transitional	0.471	-0.177	6.711	6.8455	6.521	6.787	-0.0585	none	.	0.380628	.	NA	NA	NA	NA	NA	NA	NA	NA	NA	NA	NA	NA
ENSG00000007237|GAS7	ENSG00000007237	GAS7	chr17	9910609	10198551	10198551	Minus	protein_coding	protein_coding	Coding	No	Non-eGenes	Non-eGenes	No	Non-eGenes	Non-eGenes	0.0255296	0.5	8.33376	8.0292	9.12824	6.486	8.021	8.345	9.128	Rising	1.107	1.535	6.0825	7.1885	7.716	8.49	1.3015	none	.	0.541404	.	NA	NA	NA	NA	NA	NA	NA	NA	NA	NA	NA	NA
ENSG00000007255|TRAPPC6A	ENSG00000007255	TRAPPC6A	chr19	45162928	45178237	45178237	Minus	protein_coding	protein_coding	Coding	No	Non-eGenes	Non-eGenes	No	Non-eGenes	Non-eGenes	0.000705278	0.5	1.56762	1.27063	2.44341	1.7	1.303	1.512	2.367	Rising	1.064	-0.397	2.908	3.3545	3.052	3.69	0.3355	M15-darkred	Group4	0.764727	.	NA	NA	NA	NA	NA	NA	NA	NA	NA	NA	NA	NA
ENSG00000007264|MATK	ENSG00000007264	MATK	chr19	3777970	3802129	3802129	Minus	protein_coding	protein_coding	Coding	No	Non-eGenes	Non-eGenes	No	Non-eGenes	Non-eGenes	0.000234673	0.5	3.69586	3.18194	4.92729	2.275	3.09	4.394	4.866	Rising	1.776	0.815	-0.1355	3.7495	5.983	6.264	2.5145	none	.	0.679611	.	NA	NA	NA	NA	NA	NA	NA	NA	NA	NA	NA	NA
ENSG00000007341|ST7L	ENSG00000007341	ST7L	chr1	112523518	112620825	112620825	Minus	protein_coding	protein_coding	Coding	No	Non-eGenes	Non-eGenes	No	Non-eGenes	Non-eGenes	1.94397e-06	0.5	5.35943	5.48193	4.9224	5.861	5.482	5.342	4.978	Falling	-0.504	-0.379	2.928	2.9235	3.135	2.708	-0.2155	M10-darkgreen	Group3	0.804271	.	NA	NA	NA	NA	NA	NA	NA	NA	NA	NA	NA	NA
ENSG00000007350|TKTL1	ENSG00000007350	TKTL1	chrX	154295671	154330350	154295671	Plus	protein_coding	protein_coding	Coding	No	Non-eGenes	Non-eGenes	No	Non-eGenes	Non-eGenes	0.997026	1	-1.92509	-0.435782	-3.1497	1.492	-0.289	-1.73	-3.14	Falling	-2.851	-1.781	-1.641	5.718	1.708	-1.664	-7.382	M2-royalblue	Group1	0.832195	.	NA	NA	NA	NA	NA	NA	NA	NA	NA	NA	NA	NA
ENSG00000007372|PAX6	ENSG00000007372	PAX6	chr11	31784792	31817961	31817961	Minus	protein_coding	protein_coding	Coding	Yes	Constant	Constant	No	Non-eGenes	Non-eGenes	0.998808	1	3.6637	3.04521	3.92796	3.676	3.045	3.35	3.946	Non-transitional	0.901	-0.631	5.948	6.26	5.803	4.972	-1.288	none	.	0.304645	.	3.03461e-05	1.00042	0.0432458	0.237005	4.12257e-05	0.650242	4.12257e-05	0.650242	NA	NA	NA	NA
ENSG00000007376|RPUSD1	ENSG00000007376	RPUSD1	chr16	784974	788397	788397	Minus	protein_coding	protein_coding	Coding	No	Non-eGenes	Non-eGenes	No	Non-eGenes	Non-eGenes	3.05727e-08	0.5	3.15944	3.02801	3.53597	2.873	3.09	2.87	3.476	Non-transitional	0.386	0.217	3.763	4.5105	4.256	4.332	-0.1785	M14-purple	Group4	0.865747	.	NA	NA	NA	NA	NA	NA	NA	NA	NA	NA	NA	NA
ENSG00000007384|RHBDF1	ENSG00000007384	RHBDF1	chr16	58059	76355	76355	Minus	protein_coding	protein_coding	Coding	Yes	Prenatal-trending	Trending	No	Non-eGenes	Non-eGenes	3.65346e-06	0.5	1.36854	0.842009	2.10668	1.275	0.556	1.69	2.136	Rising	1.58	-0.719	0.392	1.4515	3.275	3.273	1.8215	none	.	0.76803	.	5.3309e-05	1.18446	0.0319286	0.491688	0.000139437	0.810526	5.3309e-05	1.18446	NA	NA	NA	NA
ENSG00000007392|LUC7L	ENSG00000007392	LUC7L	chr16	188969	229463	229463	Minus	protein_coding	protein_coding	Coding	Yes	Prenatal-trending	Trending	No	Non-eGenes	Non-eGenes	0.164213	0.5	6.32528	6.46494	5.43204	6.671	6.502	6.184	5.442	Falling	-1.06	-0.169	5.923	6.0095	5.868	5.262	-0.7475	M3-greenyellow	Group1	0.933182	.	0.000277673	0.227963	0.213253	0.124456	8.62332e-05	0.221073	0.000277673	0.227963	NA	NA	NA	NA
ENSG00000007402|CACNA2D2	ENSG00000007402	CACNA2D2	chr3	50362799	50504244	50504244	Minus	protein_coding	protein_coding	Coding	No	Non-eGenes	Non-eGenes	No	Non-eGenes	Non-eGenes	0.999693	1	3.32974	2.9176	3.93759	6.418	2.925	3.829	4.053	Rising	1.128	-3.493	5.6145	3.1735	4.214	3.297	0.1235	M11-magenta	Group3	0.721969	.	NA	NA	NA	NA	NA	NA	NA	NA	NA	NA	NA	NA
ENSG00000007516|BAIAP3	ENSG00000007516	BAIAP3	chr16	1333601	1349438	1333601	Plus	protein_coding	protein_coding	Coding	No	Non-eGenes	Non-eGenes	No	Non-eGenes	Non-eGenes	2.2093e-19	0.5	2.7489	1.99712	5.75567	5.123	1.981	3.039	5.495	Rising	3.514	-3.142	4.2175	4.9005	6.817	6.012	1.1115	none	.	0.865746	.	NA	NA	NA	NA	NA	NA	NA	NA	NA	NA	NA	NA
ENSG00000007520|TSR3	ENSG00000007520	TSR3	chr16	1349240	1351911	1351911	Minus	protein_coding	protein_coding	Coding	Yes	Postnatal-specific	Specific	Yes	Post	Specific	0.00240758	0.5	3.78431	3.74532	4.01052	3.612	3.767	3.657	3.981	Non-transitional	0.214	0.155	5.3715	5.48	5.358	5.469	-0.011	M6-tan	Group2	0.859976	.	0.304558	0.195534	9.64741e-06	0.856175	0.00539056	0.375796	9.64741e-06	0.856175	0.318989	0.171596	1.21653e-06	0.810597
ENSG00000007541|PIGQ	ENSG00000007541	PIGQ	chr16	566995	584136	566995	Plus	protein_coding	protein_coding	Coding	Yes	Constant	Constant	Yes	Gen	Gen	3.38787e-10	0.5	4.43927	4.31441	4.51229	4.655	4.324	4.563	4.483	Non-transitional	0.159	-0.331	5.4185	5.6585	5.716	5.607	-0.0515	M15-darkred	Group4	0.916797	.	0.0130704	-0.299178	0.00338499	-0.373287	9.39206e-05	-0.333534	9.39206e-05	-0.333534	0.00318554	-0.302214	0.0140492	-0.270812
ENSG00000007545|CRAMP1L	ENSG00000007545	CRAMP1L	chr16	1612325	1677908	1612325	Plus	protein_coding	protein_coding	Coding	Yes	Constant	Constant	No	Non-eGenes	Non-eGenes	0.954542	0.995	2.36918	2.40057	1.7029	3.489	2.426	2.436	1.878	Non-transitional	-0.548	-1.063	3.59	4.2985	4.104	3.55	-0.7485	M9-brown	Group3	0.9501	.	0.0498182	0.337251	0.000286108	0.647401	1.16613e-05	0.519535	1.16613e-05	0.519535	NA	NA	NA	NA
ENSG00000007866|TEAD3	ENSG00000007866	TEAD3	chr6	35473597	35497076	35497076	Minus	protein_coding	protein_coding	Coding	No	Non-eGenes	Non-eGenes	No	Non-eGenes	Non-eGenes	NA	No_score	-0.434434	-1.716	-0.0186466	0.409	-1.621	-0.336	-0.019	Rising	1.602	-2.03	2.335	2.1395	2.107	1.239	-0.9005	M18-lightcyan	Group5	0.761274	.	NA	NA	NA	NA	NA	NA	NA	NA	NA	NA	NA	NA
ENSG00000007923|DNAJC11	ENSG00000007923	DNAJC11	chr1	6634168	6701924	6701924	Minus	protein_coding	protein_coding	Coding	No	Non-eGenes	Non-eGenes	Yes	Pre	Specific	0.999971	1	5.07808	4.88679	5.21215	5.259	4.888	5.148	5.212	Non-transitional	0.324	-0.371	4.7845	4.918	4.771	5.013	0.095	none	.	0.553157	.	NA	NA	NA	NA	NA	NA	NA	NA	3.62195e-05	-0.204514	0.458715	-0.0356627
ENSG00000007944|MYLIP	ENSG00000007944	MYLIP	chr6	16129125	16148248	16129125	Plus	protein_coding	protein_coding	Coding	Yes	Prenatal-trending	Trending	Yes	Gen	Gen	0.0202269	0.5	5.08655	5.32726	4.95443	3.907	5.277	5.263	4.954	Non-transitional	-0.323	1.37	1.4765	2.079	3.149	3.96	1.881	none	.	-0.229224	.	0.000319032	0.43452	0.254363	0.143973	8.62859e-05	0.361741	0.000319032	0.43452	0.00418769	-0.264158	0.0187092	-0.184561
ENSG00000007968|E2F2	ENSG00000007968	E2F2	chr1	23506430	23531220	23531220	Minus	protein_coding	protein_coding	Coding	Yes	Prenatal-specific	Specific	No	Non-eGenes	Non-eGenes	0.914703	0.995	-1.09785	-0.0850434	-3.63522	1.492	0.028	-0.96	-3.601	Falling	-3.629	-1.464	3.859	3.525	0.998	-2.276	-5.801	M2-royalblue	Group1	0.911861	.	8.99214e-06	-1.71697	0.461318	0.348313	0.000598508	-1.01282	8.99214e-06	-1.71697	NA	NA	NA	NA
ENSG00000008018|PSMB1	ENSG00000008018	PSMB1	chr6	170535117	170553341	170553341	Minus	protein_coding	protein_coding	Coding	No	Non-eGenes	Non-eGenes	No	Non-eGenes	Non-eGenes	0.718811	0.9	5.65961	5.61725	5.93654	5.578	5.621	5.511	5.874	Non-transitional	0.253	0.043	6.521	6.5525	6.305	6.415	-0.1375	M13-green	Group4	0.845526	.	NA	NA	NA	NA	NA	NA	NA	NA	NA	NA	NA	NA
ENSG00000008056|SYN1	ENSG00000008056	SYN1	chrX	47571898	47619853	47619853	Minus	protein_coding	protein_coding	Coding	No	Non-eGenes	Non-eGenes	No	Non-eGenes	Non-eGenes	0.87953	0.9	4.35321	3.82521	6.30677	4.521	3.805	5.048	6.342	Rising	2.537	-0.716	6.1155	6.013	7.724	8.684	2.671	M19-turquoise	Group5	0.876165	.	NA	NA	NA	NA	NA	NA	NA	NA	NA	NA	NA	NA
ENSG00000008083|JARID2	ENSG00000008083	JARID2	chr6	15246296	15522040	15246296	Plus	protein_coding	protein_coding	Coding	No	Non-eGenes	Non-eGenes	No	Non-eGenes	Non-eGenes	0.999862	1	6.75584	6.74822	6.49767	7.682	6.748	6.887	6.573	Non-transitional	-0.175	-0.934	5.7875	5.154	4.58	4.201	-0.953	M11-magenta	Group3	0.837058	.	NA	NA	NA	NA	NA	NA	NA	NA	NA	NA	NA	NA
ENSG00000008086|CDKL5	ENSG00000008086	CDKL5	chrX	18425583	18653629	18425583	Plus	protein_coding	protein_coding	Coding	No	Non-eGenes	Non-eGenes	No	Non-eGenes	Non-eGenes	0.99779	1	8.44702	8.31226	8.88875	7.128	8.304	8.354	8.889	Rising	0.585	1.176	5.425	5.889	5.832	6.218	0.329	none	.	0.351705	.	NA	NA	NA	NA	NA	NA	NA	NA	NA	NA	NA	NA
ENSG00000008118|CAMK1G	ENSG00000008118	CAMK1G	chr1	209583717	209613938	209583717	Plus	protein_coding	protein_coding	Coding	No	Non-eGenes	Non-eGenes	No	Non-eGenes	Non-eGenes	0.101614	0.5	2.99829	2.32928	5.3655	3.137	2.304	3.593	5.231	Rising	2.927	-0.833	2.9645	2.8595	4.22	5.541	2.6815	M19-turquoise	Group5	0.893864	.	NA	NA	NA	NA	NA	NA	NA	NA	NA	NA	NA	NA
ENSG00000008130|NADK	ENSG00000008130	NADK	chr1	1751232	1780457	1780457	Minus	protein_coding	protein_coding	Coding	No	Non-eGenes	Non-eGenes	No	Non-eGenes	Non-eGenes	0.00126769	0.5	4.28754	4.25441	4.25109	4.444	4.327	4.251	4.251	Non-transitional	-0.076	-0.117	5.079	5.362	4.959	4.732	-0.63	M15-darkred	Group4	0.830273	.	NA	NA	NA	NA	NA	NA	NA	NA	NA	NA	NA	NA
ENSG00000008196|TFAP2B	ENSG00000008196	TFAP2B	chr6	50818723	50847613	50818723	Plus	protein_coding	protein_coding	Coding	No	Non-eGenes	Non-eGenes	No	Non-eGenes	Non-eGenes	0.990904	0.995	-5.38779	-5.56506	-5.68159	4.497	-5.41	-5.391	-5.672	Non-transitional	-0.262	-9.907	-2.474	-5.059	-5.059	-5.059	0	none	.	0.0762148	.	NA	NA	NA	NA	NA	NA	NA	NA	NA	NA	NA	NA
ENSG00000008197|TFAP2D	ENSG00000008197	TFAP2D	chr6	50713828	50772988	50713828	Plus	protein_coding	protein_coding	Coding	No	Non-eGenes	Non-eGenes	No	Non-eGenes	Non-eGenes	0.981587	0.995	-1.7014	-0.485555	-2.31358	-1.336	-0.486	-2.265	-2.423	Non-transitional	-1.937	0.85	-1.634	-0.536	-2.89	-5.059	-4.523	none	.	-0.202946	.	NA	NA	NA	NA	NA	NA	NA	NA	NA	NA	NA	NA
ENSG00000008226|DLEC1	ENSG00000008226	DLEC1	chr3	38039205	38124025	38039205	Plus	protein_coding	protein_coding	Coding	No	Non-eGenes	Non-eGenes	No	Non-eGenes	Non-eGenes	6.45016e-18	0.5	0.508828	0.881941	0.577661	1.489	0.306	1.28	0.429	Non-transitional	0.123	-1.183	-1.249	-0.0755	2.386	1.621	1.6965	none	.	0.452475	.	NA	NA	NA	NA	NA	NA	NA	NA	NA	NA	NA	NA
ENSG00000008256|CYTH3	ENSG00000008256	CYTH3	chr7	6161776	6272644	6272644	Minus	protein_coding	protein_coding	Coding	No	Non-eGenes	Non-eGenes	No	Non-eGenes	Non-eGenes	0.356369	0.5	5.89893	5.78247	5.96992	5.487	5.776	6.341	6.001	Non-transitional	0.225	0.289	5.021	5.403	6.241	5.829	0.426	none	.	0.496775	.	NA	NA	NA	NA	NA	NA	NA	NA	NA	NA	NA	NA
ENSG00000008277|ADAM22	ENSG00000008277	ADAM22	chr7	87934143	88202889	87934143	Plus	protein_coding	protein_coding	Coding	Yes	Constant	Constant	No	Non-eGenes	Non-eGenes	0.999389	1	7.69948	7.56585	8.55074	7.794	7.557	7.802	8.5	Rising	0.943	-0.237	5.467	4.9975	6.225	6.554	1.5565	none	.	0.727417	.	0.0181072	0.145121	0.0285193	0.178915	5.22743e-05	0.199694	5.22743e-05	0.199694	NA	NA	NA	NA
ENSG00000008282|SYPL1	ENSG00000008282	SYPL1	chr7	106090503	106112576	106112576	Minus	protein_coding	protein_coding	Coding	Yes	Constant	Constant	Yes	Gen	Gen	0.289132	0.5	4.41696	4.44196	4.38776	3.543	4.442	4.369	4.388	Non-transitional	-0.054	0.899	2.1395	4.0865	4.532	5.368	1.2815	none	.	-0.0626357	.	0.00307744	-0.201593	0.00454401	-0.388238	4.61321e-06	-0.287723	4.61321e-06	-0.287723	0.00653243	-0.150107	0.00412422	-0.292105
ENSG00000008283|CYB561	ENSG00000008283	CYB561	chr17	63432304	63446378	63446378	Minus	protein_coding	protein_coding	Coding	No	Non-eGenes	Non-eGenes	No	Non-eGenes	Non-eGenes	0.698896	0.9	3.75993	3.17632	5.00948	3.7	3.176	4.398	4.962	Rising	1.786	-0.524	4.3765	4.3065	5.852	5.499	1.1925	M17-silver	Group5	0.847709	.	NA	NA	NA	NA	NA	NA	NA	NA	NA	NA	NA	NA
ENSG00000008294|SPAG9	ENSG00000008294	SPAG9	chr17	50962174	51120865	51120865	Minus	protein_coding	protein_coding	Coding	No	Non-eGenes	Non-eGenes	No	Non-eGenes	Non-eGenes	0.999999	1	8.35405	8.32264	8.56245	8.294	8.336	8.191	8.51	Non-transitional	0.174	0.042	8.3165	7.7735	7.795	7.245	-0.5285	none	.	0.053541	.	NA	NA	NA	NA	NA	NA	NA	NA	NA	NA	NA	NA
ENSG00000008300|CELSR3	ENSG00000008300	CELSR3	chr3	48636469	48662915	48662915	Minus	protein_coding	protein_coding	Coding	No	Non-eGenes	Non-eGenes	No	Non-eGenes	Non-eGenes	0.999656	1	6.82652	7.07214	5.37193	7.145	7.072	6.329	5.413	Falling	-1.659	-0.073	7.521	7.344	5.725	4.905	-2.439	M3-greenyellow	Group1	0.940764	.	NA	NA	NA	NA	NA	NA	NA	NA	NA	NA	NA	NA
ENSG00000008311|AASS	ENSG00000008311	AASS	chr7	122075647	122144280	122144280	Minus	protein_coding	protein_coding	Coding	No	Non-eGenes	Non-eGenes	No	Non-eGenes	Non-eGenes	1.35532e-06	0.5	4.32266	3.56534	4.80523	4.388	3.796	4.137	4.812	Rising	1.016	-0.592	1.6765	2.7205	3.08	2.424	-0.2965	none	.	0.473838	.	NA	NA	NA	NA	NA	NA	NA	NA	NA	NA	NA	NA
ENSG00000008324|SS18L2	ENSG00000008324	SS18L2	chr3	42581840	42595114	42581840	Plus	protein_coding	protein_coding	Coding	No	Non-eGenes	Non-eGenes	Yes	Pre	Specific	0.0602072	0.5	3.07522	3.11918	3.16913	3.11	3.162	2.957	3.08	Non-transitional	-0.082	0.052	3.7215	3.917	3.817	3.547	-0.37	M6-tan	Group2	0.80649	.	NA	NA	NA	NA	NA	NA	NA	NA	4.32328e-05	0.251879	0.11856	-0.134683
ENSG00000008382|MPND	ENSG00000008382	MPND	chr19	4343527	4360086	4343527	Plus	protein_coding	protein_coding	Coding	No	Non-eGenes	Non-eGenes	No	Non-eGenes	Non-eGenes	0.015725	0.5	3.43658	3.46435	3.41807	3.914	3.483	3.336	3.397	Non-transitional	-0.086	-0.431	5.0935	4.237	3.898	3.98	-0.257	M15-darkred	Group4	0.852547	.	NA	NA	NA	NA	NA	NA	NA	NA	NA	NA	NA	NA
ENSG00000008394|MGST1	ENSG00000008394	MGST1	chr12	16347142	16609259	16347142	Plus	protein_coding	protein_coding	Coding	Yes	Prenatal-trending	Trending	No	Non-eGenes	Non-eGenes	0.0140289	0.5	2.24338	1.69677	4.36069	2.372	1.747	1.894	4.065	Rising	2.318	-0.625	2.8955	2.022	3.935	5.101	3.079	none	.	0.750705	.	0.00101232	-0.567888	0.191726	-0.335055	7.69144e-05	-0.584536	0.00101232	-0.567888	NA	NA	NA	NA
ENSG00000008405|CRY1	ENSG00000008405	CRY1	chr12	106991364	107093829	107093829	Minus	protein_coding	protein_coding	Coding	No	Non-eGenes	Non-eGenes	No	Non-eGenes	Non-eGenes	4.24282e-07	0.5	5.27646	5.35981	4.45997	5.609	5.361	5.189	4.473	Falling	-0.888	-0.248	5.133	5.225	4.686	4.004	-1.221	none	.	-0.696034	.	NA	NA	NA	NA	NA	NA	NA	NA	NA	NA	NA	NA
ENSG00000008441|NFIX	ENSG00000008441	NFIX	chr19	12995608	13098796	12995608	Plus	protein_coding	protein_coding	Coding	No	Non-eGenes	Non-eGenes	No	Non-eGenes	Non-eGenes	0.989066	0.995	6.95408	7.40144	6.16908	4.969	7.353	6.88	6.279	Falling	-1.074	2.384	2.617	9.6715	9.053	8.217	-1.4545	none	.	-0.310279	.	NA	NA	NA	NA	NA	NA	NA	NA	NA	NA	NA	NA
ENSG00000008513|ST3GAL1	ENSG00000008513	ST3GAL1	chr8	133454848	133571940	133571940	Minus	protein_coding	protein_coding	Coding	Yes	Postnatal-specific	Specific	Yes	NSPost	NonSpec	0.593559	0.9	6.77641	7.21708	5.73432	6.264	7.217	6.857	5.765	Falling	-1.452	0.953	6.3065	5.9565	5.451	4.66	-1.2965	none	.	-0.589687	.	0.139987	-0.214814	7.43517e-06	0.529549	0.552039	-0.0712464	7.43517e-06	0.529549	0.0489757	-0.260042	1.60923e-05	0.385194
ENSG00000008516|MMP25	ENSG00000008516	MMP25	chr16	3046681	3060726	3046681	Plus	protein_coding	protein_coding	Coding	No	Non-eGenes	Non-eGenes	No	Non-eGenes	Non-eGenes	1.64578e-06	0.5	-0.965916	-0.771074	-2.71775	-0.118	-0.771	-0.441	-2.403	Falling	-1.632	-0.653	1.3155	1.816	2.149	-0.203	-2.019	none	.	-0.244306	.	NA	NA	NA	NA	NA	NA	NA	NA	NA	NA	NA	NA
ENSG00000008710|PKD1	ENSG00000008710	PKD1	chr16	2088710	2135898	2135898	Minus	protein_coding	protein_coding	Coding	No	Non-eGenes	Non-eGenes	No	Non-eGenes	Non-eGenes	0.999905	1	7.04897	7.09169	6.80885	7.036	7.092	7.222	6.864	Non-transitional	-0.228	0.056	4.4405	5.6555	6.877	6.682	1.0265	none	.	-0.0249193	.	NA	NA	NA	NA	NA	NA	NA	NA	NA	NA	NA	NA
ENSG00000008735|MAPK8IP2	ENSG00000008735	MAPK8IP2	chr22	50600685	50613981	50600685	Plus	protein_coding	protein_coding	Coding	Yes	Constant	Constant	No	Non-eGenes	Non-eGenes	0.997525	1	6.34673	6.16273	6.81705	5.925	6.152	6.416	6.721	Non-transitional	0.569	0.227	7.935	7.945	8.082	8.425	0.48	M17-silver	Group5	0.815799	.	0.00021291	0.534471	0.022154	0.357607	3.48823e-05	0.439572	3.48823e-05	0.439572	NA	NA	NA	NA
ENSG00000008838|MED24	ENSG00000008838	MED24	chr17	40019097	40061215	40061215	Minus	protein_coding	protein_coding	Coding	Yes	Constant	Constant	No	Non-eGenes	Non-eGenes	8.98959e-09	0.5	5.49018	5.54161	5.30532	6.134	5.562	5.735	5.322	Non-transitional	-0.24	-0.572	7.341	7.041	6.672	6.144	-0.897	none	.	-0.0804323	.	3.58549e-06	0.293054	0.0395836	0.169826	7.19789e-08	0.265657	7.19789e-08	0.265657	NA	NA	NA	NA
ENSG00000008853|RHOBTB2	ENSG00000008853	RHOBTB2	chr8	22987417	23020199	22987417	Plus	protein_coding	protein_coding	Coding	No	Non-eGenes	Non-eGenes	No	Non-eGenes	Non-eGenes	0.508425	0.9	6.00449	5.64046	6.72046	5.794	5.607	6.135	6.72	Rising	1.113	-0.187	6.534	6.373	6.308	6.339	-0.034	none	.	0.718376	.	NA	NA	NA	NA	NA	NA	NA	NA	NA	NA	NA	NA
ENSG00000008869|HEATR5B	ENSG00000008869	HEATR5B	chr2	36968383	37084342	37084342	Minus	protein_coding	protein_coding	Coding	Yes	Postnatal-specific	Specific	Yes	Gen	Gen	8.10479e-10	0.5	7.0557	7.14383	6.88338	6.803	7.144	7.101	6.805	Falling	-0.339	0.341	6.3325	6.277	5.482	5.155	-1.122	M5-pink	Group2	0.862131	.	0.392882	-0.0370721	1.54542e-05	-0.311004	0.000180615	-0.169587	1.54542e-05	-0.311004	0.0108376	-0.145914	0.00704411	-0.301008
ENSG00000008952|SEC62	ENSG00000008952	SEC62	chr3	169966635	169998373	169966635	Plus	protein_coding	protein_coding	Coding	No	Non-eGenes	Non-eGenes	No	Non-eGenes	Non-eGenes	0.967258	0.995	6.84509	6.72315	7.7133	6.513	6.723	6.746	7.58	Rising	0.857	0.21	7.5355	7.328	7.571	8.186	0.858	M16-blue	Group5	0.860895	.	NA	NA	NA	NA	NA	NA	NA	NA	NA	NA	NA	NA
ENSG00000008988|RPS20	ENSG00000008988	RPS20	chr8	56067295	56074581	56074581	Minus	protein_coding	protein_coding	Coding	No	Non-eGenes	Non-eGenes	No	Non-eGenes	Non-eGenes	0.686321	0.9	7.88429	8.19577	7.23233	7.543	8.21	8.1	7.212	Falling	-0.998	0.667	8.7385	9.314	8.433	7.937	-1.377	M1-black	Group1	0.90258	.	NA	NA	NA	NA	NA	NA	NA	NA	NA	NA	NA	NA
ENSG00000009307|CSDE1	ENSG00000009307	CSDE1	chr1	114716913	114758676	114758676	Minus	protein_coding	protein_coding	Coding	No	Non-eGenes	Non-eGenes	No	Non-eGenes	Non-eGenes	0.999952	1	8.81324	8.912	8.83066	8.417	8.947	8.622	8.75	Non-transitional	-0.197	0.53	9.707	9.198	8.413	8.412	-0.786	M5-pink	Group2	0.945774	.	NA	NA	NA	NA	NA	NA	NA	NA	NA	NA	NA	NA
ENSG00000009335|UBE3C	ENSG00000009335	UBE3C	chr7	157138913	157269372	157138913	Plus	protein_coding	protein_coding	Coding	No	Non-eGenes	Non-eGenes	No	Non-eGenes	Non-eGenes	0.999999	1	6.91793	6.86652	7.0263	7.116	6.867	6.893	7.006	Non-transitional	0.139	-0.249	5.5565	6.0435	6.07	5.872	-0.1715	none	.	0.586084	.	NA	NA	NA	NA	NA	NA	NA	NA	NA	NA	NA	NA
ENSG00000009413|REV3L	ENSG00000009413	REV3L	chr6	111299028	111483715	111483715	Minus	protein_coding	protein_coding	Coding	No	Non-eGenes	Non-eGenes	No	Non-eGenes	Non-eGenes	1	1	7.889	7.94794	7.15022	8.618	7.944	8.012	7.191	Falling	-0.753	-0.674	5.679	5.708	5.543	4.437	-1.271	none	.	-0.52619	.	NA	NA	NA	NA	NA	NA	NA	NA	NA	NA	NA	NA
ENSG00000009694|TENM1	ENSG00000009694	TENM1	chrX	124375903	124963817	124963817	Minus	protein_coding	protein_coding	Coding	No	Non-eGenes	Non-eGenes	No	Non-eGenes	Non-eGenes	0.999996	1	7.53257	7.60188	6.73571	8.136	7.575	8.188	6.777	Non-transitional	-0.798	-0.561	6.3965	2.845	4.319	4.207	1.362	none	.	-0.128756	.	NA	NA	NA	NA	NA	NA	NA	NA	NA	NA	NA	NA
ENSG00000009709|PAX7	ENSG00000009709	PAX7	chr1	18631006	18748866	18631006	Plus	protein_coding	protein_coding	Coding	Yes	Prenatal-trending	Trending	Yes	NSPre	NonSpec	0.629829	0.9	-2.424	-3.9328	2.15131	1.218	-3.837	-1.088	2.067	Rising	5.904	-5.055	-2.528	-3.037	-1.671	0.546	3.583	none	.	0.848229	.	0.000109153	2.57172	0.645808	0.114961	4.15976e-06	2.1174	0.000109153	2.57172	0.000307139	1.51966	0.567145	-0.11573
ENSG00000009780|FAM76A	ENSG00000009780	FAM76A	chr1	27725979	27763122	27725979	Plus	protein_coding	protein_coding	Coding	No	Non-eGenes	Non-eGenes	No	Non-eGenes	Non-eGenes	0.000561029	0.5	3.69445	3.63954	3.88974	3.888	3.65	3.594	3.884	Non-transitional	0.234	-0.238	2.8965	3.392	3.655	3.535	0.143	none	.	0.28868	.	NA	NA	NA	NA	NA	NA	NA	NA	NA	NA	NA	NA
ENSG00000009790|TRAF3IP3	ENSG00000009790	TRAF3IP3	chr1	209756032	209782320	209756032	Plus	protein_coding	protein_coding	Coding	No	Non-eGenes	Non-eGenes	No	Non-eGenes	Non-eGenes	1.37649e-06	0.5	-2.53175	-3.48685	0.860288	-2.927	-3.448	-2.114	0.897	Rising	4.345	-0.521	-2.177	-2.0565	-1.071	-0.73	1.3265	M19-turquoise	Group5	0.879291	.	NA	NA	NA	NA	NA	NA	NA	NA	NA	NA	NA	NA
ENSG00000009830|POMT2	ENSG00000009830	POMT2	chr14	77274956	77320884	77320884	Minus	protein_coding	protein_coding	Coding	No	Non-eGenes	Non-eGenes	No	Non-eGenes	Non-eGenes	0.000130414	0.5	4.31793	4.25267	4.35166	4.855	4.252	4.395	4.437	Non-transitional	0.185	-0.603	4.5895	4.751	4.825	4.633	-0.118	none	.	0.373248	.	NA	NA	NA	NA	NA	NA	NA	NA	NA	NA	NA	NA
ENSG00000009844|VTA1	ENSG00000009844	VTA1	chr6	142147162	142224689	142147162	Plus	protein_coding	protein_coding	Coding	No	Non-eGenes	Non-eGenes	Yes	Pre	Specific	0.0824061	0.5	6.72649	6.94692	6.35562	6.246	6.951	6.657	6.334	Falling	-0.617	0.705	6.4665	6.638	6.384	5.81	-0.828	M5-pink	Group2	0.891445	.	NA	NA	NA	NA	NA	NA	NA	NA	3.49575e-05	0.238486	0.411115	-0.0787481
ENSG00000009950|MLXIPL	ENSG00000009950	MLXIPL	chr7	73593194	73624543	73624543	Minus	protein_coding	protein_coding	Coding	No	Non-eGenes	Non-eGenes	No	Non-eGenes	Non-eGenes	0.676823	0.9	-2.03533	-3.3054	2.11658	-1.344	-3.305	-1.499	2.117	Rising	5.422	-1.961	-3.4305	-3.0855	0.927	2.487	5.5725	M19-turquoise	Group5	0.914542	.	NA	NA	NA	NA	NA	NA	NA	NA	NA	NA	NA	NA
ENSG00000009954|BAZ1B	ENSG00000009954	BAZ1B	chr7	73440398	73522278	73522278	Minus	protein_coding	protein_coding	Coding	No	Non-eGenes	Non-eGenes	No	Non-eGenes	Non-eGenes	1	1	6.81177	6.93801	6.74351	6.848	6.949	6.415	6.692	Falling	-0.257	0.101	7.3285	7.0485	6.389	5.853	-1.1955	M5-pink	Group2	0.768735	.	NA	NA	NA	NA	NA	NA	NA	NA	NA	NA	NA	NA
ENSG00000010017|RANBP9	ENSG00000010017	RANBP9	chr6	13621498	13711564	13711564	Minus	protein_coding	protein_coding	Coding	No	Non-eGenes	Non-eGenes	Yes	NSPost	NonSpec	0.999958	1	6.7406	6.75894	6.80492	6.703	6.754	6.559	6.799	Non-transitional	0.045	0.051	5.976	5.754	5.626	5.63	-0.124	none	.	-0.0755985	.	NA	NA	NA	NA	NA	NA	NA	NA	0.0212896	0.14303	1.52006e-05	0.333554
ENSG00000010072|SPRTN	ENSG00000010072	SPRTN	chr1	231337104	231355023	231337104	Plus	protein_coding	protein_coding	Coding	Yes	Constant	Constant	Yes	NSPre	NonSpec	0.981336	0.995	3.3203	3.32368	3.40564	3.4	3.339	3.131	3.301	Non-transitional	-0.038	-0.061	2.8395	3.507	3.2	2.765	-0.742	M5-pink	Group2	0.725371	.	0.012379	-0.220814	0.00101232	-0.526216	6.32544e-06	-0.358786	6.32544e-06	-0.358786	0.000394712	0.179939	0.103921	0.149251
ENSG00000010165|METTL13	ENSG00000010165	METTL13	chr1	171781664	171814023	171781664	Plus	protein_coding	protein_coding	Coding	Yes	Prenatal-trending	Trending	Yes	NSPost	NonSpec	0.00133198	0.5	4.07801	4.03623	4.49681	3.82	4.044	3.875	4.449	Non-transitional	0.405	0.224	4.881	5.341	4.733	4.827	-0.514	M14-purple	Group4	0.900829	.	1.22093e-05	-0.264992	0.620645	-0.0541019	0.00107897	-0.18254	1.22093e-05	-0.264992	0.174369	-0.0808296	2.89214e-05	-0.343105
ENSG00000010219|DYRK4	ENSG00000010219	DYRK4	chr12	4562204	4615302	4562204	Plus	protein_coding	protein_coding	Coding	No	Non-eGenes	Non-eGenes	No	Non-eGenes	Non-eGenes	3.79609e-10	0.5	-0.826466	-1.18914	-0.507437	0.956	-1.178	-1.088	-0.45	Non-transitional	0.728	-2.134	1.905	2.912	3.294	3.704	0.792	none	.	0.496911	.	NA	NA	NA	NA	NA	NA	NA	NA	NA	NA	NA	NA
ENSG00000010244|ZNF207	ENSG00000010244	ZNF207	chr17	32350117	32381886	32350117	Plus	protein_coding	protein_coding	Coding	Yes	Prenatal-specific	Specific	Yes	Pre	Specific	0.0542638	0.5	6.90215	7.07614	6.58709	7.126	7.098	6.62	6.529	Falling	-0.569	-0.028	6.769	7.0675	6.434	6.149	-0.9185	M1-black	Group1	0.815575	.	1.30201e-06	0.267462	0.320054	-0.0660601	0.00227398	0.15149	1.30201e-06	0.267462	6.63614e-06	0.191894	0.860612	-0.00923695
ENSG00000010256|UQCRC1	ENSG00000010256	UQCRC1	chr3	48599002	48610976	48610976	Minus	protein_coding	protein_coding	Coding	No	Non-eGenes	Non-eGenes	No	Non-eGenes	Non-eGenes	0.132467	0.5	5.96115	5.86444	6.72175	5.884	5.895	5.67	6.638	Non-transitional	0.743	0.011	7.5745	7.5295	7.103	7.416	-0.1135	M14-purple	Group4	0.962514	.	NA	NA	NA	NA	NA	NA	NA	NA	NA	NA	NA	NA
ENSG00000010270|STARD3NL	ENSG00000010270	STARD3NL	chr7	38178222	38230671	38178222	Plus	protein_coding	protein_coding	Coding	Yes	Prenatal-specific	Specific	No	Non-eGenes	Non-eGenes	0.00554583	0.5	5.66215	5.71364	5.5075	5.932	5.715	5.534	5.477	Non-transitional	-0.238	-0.217	6.4685	6.032	5.6	5.458	-0.574	M5-pink	Group2	0.808457	.	4.09554e-05	-0.177159	0.492209	0.0568078	0.00720249	-0.106353	4.09554e-05	-0.177159	NA	NA	NA	NA
ENSG00000010278|CD9	ENSG00000010278	CD9	chr12	6199715	6238271	6199715	Plus	protein_coding	protein_coding	Coding	No	Non-eGenes	Non-eGenes	No	Non-eGenes	Non-eGenes	0.147689	0.5	2.04512	1.46064	5.09038	1.539	0.953	3.243	5.053	Rising	4.1	-0.586	2.314	3.754	5.863	7.13	3.376	M19-turquoise	Group5	0.916265	.	NA	NA	NA	NA	NA	NA	NA	NA	NA	NA	NA	NA
ENSG00000010292|NCAPD2	ENSG00000010292	NCAPD2	chr12	6493356	6531955	6493356	Plus	protein_coding	protein_coding	Coding	Yes	Postnatal-specific	Specific	Yes	Pre	Specific	5.92581e-08	0.5	3.7444	3.60643	3.9486	4.28	3.651	3.489	3.905	Non-transitional	0.254	-0.629	6.813	6.3735	4.589	4.302	-2.0715	none	.	0.178032	.	0.276898	-0.196773	9.26783e-06	0.369083	0.39165	0.0951998	9.26783e-06	0.369083	2.52567e-05	0.470903	0.583008	-0.0418861
ENSG00000010295|IFFO1	ENSG00000010295	IFFO1	chr12	6538375	6556083	6556083	Minus	protein_coding	protein_coding	Coding	No	Non-eGenes	Non-eGenes	No	Non-eGenes	Non-eGenes	0.0207323	0.5	3.69838	3.49611	4.34475	3.837	3.498	3.528	4.289	Rising	0.791	-0.339	3.411	4.0805	4.283	4.633	0.5525	M17-silver	Group5	0.841637	.	NA	NA	NA	NA	NA	NA	NA	NA	NA	NA	NA	NA
ENSG00000010318|PHF7	ENSG00000010318	PHF7	chr3	52410561	52423641	52410561	Plus	protein_coding	protein_coding	Coding	No	Non-eGenes	Non-eGenes	Yes	Post	Specific	0.0649139	0.5	2.57208	2.485	2.95789	2.77	2.493	2.461	2.918	Non-transitional	0.425	-0.277	1.5855	1.1535	1.604	1.575	0.4215	none	.	0.320397	.	NA	NA	NA	NA	NA	NA	NA	NA	0.50696	0.0744594	8.28338e-06	-0.350725
ENSG00000010319|SEMA3G	ENSG00000010319	SEMA3G	chr3	52433053	52445085	52445085	Minus	protein_coding	protein_coding	Coding	No	Non-eGenes	Non-eGenes	No	Non-eGenes	Non-eGenes	6.07683e-10	0.5	2.15389	1.44814	3.51497	2.215	1.425	2.425	3.535	Rising	2.11	-0.79	1.507	2.3695	4.519	4.714	2.3445	none	.	0.81398	.	NA	NA	NA	NA	NA	NA	NA	NA	NA	NA	NA	NA
ENSG00000010322|NISCH	ENSG00000010322	NISCH	chr3	52455118	52493071	52455118	Plus	protein_coding	protein_coding	Coding	No	Non-eGenes	Non-eGenes	No	Non-eGenes	Non-eGenes	0.817101	0.9	6.67986	6.47037	7.11174	6.777	6.47	6.74	7.052	Rising	0.582	-0.307	7.4855	7.333	7.416	7.75	0.417	none	.	0.603085	.	NA	NA	NA	NA	NA	NA	NA	NA	NA	NA	NA	NA
ENSG00000010327|STAB1	ENSG00000010327	STAB1	chr3	52495338	52524495	52495338	Plus	protein_coding	protein_coding	Coding	Yes	Constant	Constant	Yes	Gen	Gen	2.79799e-25	0.5	3.65876	2.8653	4.31654	3.184	2.905	4.18	4.409	Rising	1.504	-0.279	2.3445	3.302	4.571	3.731	0.429	none	.	0.633259	.	0.00261414	0.560176	0.0299184	0.523493	7.54239e-05	0.598424	7.54239e-05	0.598424	0.00448244	0.435748	0.00142408	0.631334
ENSG00000010361|FUZ	ENSG00000010361	FUZ	chr19	49806869	49817376	49817376	Minus	protein_coding	protein_coding	Coding	No	Non-eGenes	Non-eGenes	Yes	NSPost	NonSpec	0.00208816	0.5	2.81111	2.68898	3.29659	2.357	2.693	2.739	3.266	Non-transitional	0.573	0.336	3.949	4.5565	4.609	4.351	-0.2055	M15-darkred	Group4	0.805966	.	NA	NA	NA	NA	NA	NA	NA	NA	0.0424812	0.330464	5.45722e-06	0.430821
ENSG00000010379|SLC6A13	ENSG00000010379	SLC6A13	chr12	220621	262873	262873	Minus	protein_coding	protein_coding	Coding	No	Non-eGenes	Non-eGenes	No	Non-eGenes	Non-eGenes	1.85727e-08	0.5	1.6991	-1.00986	2.91508	0.29	-1.123	1.954	2.94	Rising	4.063	-1.413	-3.9265	2.1485	2.528	2.927	0.7785	none	.	0.705756	.	NA	NA	NA	NA	NA	NA	NA	NA	NA	NA	NA	NA
ENSG00000010404|IDS	ENSG00000010404	IDS	chrX	149476990	149521096	149521096	Minus	protein_coding	protein_coding	Coding	Yes	Prenatal-trending	Trending	Yes	Pre	Specific	0.97926	0.995	6.80135	6.37244	8.8152	6.51	6.332	7.183	8.815	Rising	2.483	-0.178	7.8875	7.678	9.307	10.25	2.572	M19-turquoise	Group5	0.875862	.	0.000186674	0.469689	0.302225	0.146348	6.50252e-05	0.396821	0.000186674	0.469689	5.39258e-06	0.368413	0.399199	0.0761234
ENSG00000010438|PRSS3	ENSG00000010438	PRSS3	chr9	33750466	33799231	33750466	Plus	protein_coding	protein_coding	Coding	Yes	Prenatal-trending	Trending	No	Non-eGenes	Non-eGenes	4.79798e-10	0.5	-1.40927	-2.59682	3.8534	0.748	-2.491	-1.05	3.798	Rising	6.289	-3.239	-1.7	-2.0655	2.168	3.68	5.7455	M19-turquoise	Group5	0.909967	.	0.000236785	-1.33125	0.463659	0.209702	8.91282e-05	-1.13993	0.000236785	-1.33125	NA	NA	NA	NA
ENSG00000010539|ZNF200	ENSG00000010539	ZNF200	chr16	3222325	3236221	3236221	Minus	protein_coding	protein_coding	Coding	No	Non-eGenes	Non-eGenes	No	Non-eGenes	Non-eGenes	2.2512e-06	0.5	3.2843	3.44653	3.06325	3.366	3.455	3.109	3.028	Falling	-0.427	0.089	2.8275	3.4775	2.982	2.3	-1.1775	M5-pink	Group2	0.903882	.	NA	NA	NA	NA	NA	NA	NA	NA	NA	NA	NA	NA
ENSG00000010610|CD4	ENSG00000010610	CD4	chr12	6786858	6820808	6786858	Plus	protein_coding	protein_coding	Coding	No	Non-eGenes	Non-eGenes	Yes	NSPost	NonSpec	0.00150689	0.5	0.778039	-0.646735	2.97282	0.29	-0.478	1.297	2.964	Rising	3.442	-0.768	1.2485	2.2845	3.713	3.749	1.4645	M18-lightcyan	Group5	0.908934	.	NA	NA	NA	NA	NA	NA	NA	NA	0.589071	-0.224512	4.06562e-06	-1.22659
ENSG00000010626|LRRC23	ENSG00000010626	LRRC23	chr12	6873569	6914243	6873569	Plus	protein_coding	protein_coding	Coding	No	Non-eGenes	Non-eGenes	No	Non-eGenes	Non-eGenes	0.000915909	0.5	2.53142	2.45332	2.67838	3.03	2.456	2.363	2.623	Non-transitional	0.167	-0.574	2.9375	3.052	4.259	3.977	0.925	M15-darkred	Group4	0.666305	.	NA	NA	NA	NA	NA	NA	NA	NA	NA	NA	NA	NA
ENSG00000010671|BTK	ENSG00000010671	BTK	chrX	101349447	101390796	101390796	Minus	protein_coding	protein_coding	Coding	No	Non-eGenes	Non-eGenes	Yes	Post	Specific	0.999563	1	-0.772198	-1.32074	1.17129	-0.503	-1.313	-0.587	1.164	Rising	2.477	-0.81	-0.7735	-0.4555	0.532	-0.07	0.3855	M18-lightcyan	Group5	0.803624	.	NA	NA	NA	NA	NA	NA	NA	NA	0.914626	-0.0312364	3.29109e-06	1.12641
ENSG00000010704|HFE	ENSG00000010704	HFE	chr6	26087281	26098343	26087281	Plus	protein_coding	protein_coding	Coding	No	Non-eGenes	Non-eGenes	No	Non-eGenes	Non-eGenes	8.49697e-07	0.5	-1.18226	-2.44491	0.545361	-1.216	-2.432	-0.949	0.457	Rising	2.889	-1.216	-1.28	-0.6235	0.62	1.21	1.8335	M18-lightcyan	Group5	0.873679	.	NA	NA	NA	NA	NA	NA	NA	NA	NA	NA	NA	NA
ENSG00000010803|SCMH1	ENSG00000010803	SCMH1	chr1	41027200	41242154	41242154	Minus	protein_coding	protein_coding	Coding	No	Non-eGenes	Non-eGenes	No	Non-eGenes	Non-eGenes	0.524102	0.9	7.05244	7.18023	6.26117	7.625	7.154	7.328	6.28	Falling	-0.874	-0.471	5.884	4.94	5.207	4.953	0.013	M10-darkgreen	Group3	0.912619	.	NA	NA	NA	NA	NA	NA	NA	NA	NA	NA	NA	NA
ENSG00000010810|FYN	ENSG00000010810	FYN	chr6	111660332	111873452	111873452	Minus	protein_coding	protein_coding	Coding	No	Non-eGenes	Non-eGenes	No	Non-eGenes	Non-eGenes	0.995636	1	8.23324	8.34105	7.6063	8.754	8.351	8.241	7.664	Falling	-0.687	-0.403	8.5795	8.069	8.17	7.315	-0.754	none	.	-0.356939	.	NA	NA	NA	NA	NA	NA	NA	NA	NA	NA	NA	NA
ENSG00000010818|HIVEP2	ENSG00000010818	HIVEP2	chr6	142751467	142945201	142945201	Minus	protein_coding	protein_coding	Coding	No	Non-eGenes	Non-eGenes	No	Non-eGenes	Non-eGenes	1	1	9.69915	9.80262	9.24158	7.684	9.799	9.912	9.337	Non-transitional	-0.462	2.115	5.207	7.034	6.984	6.749	-0.285	none	.	-0.295076	.	NA	NA	NA	NA	NA	NA	NA	NA	NA	NA	NA	NA
ENSG00000010932|FMO1	ENSG00000010932	FMO1	chr1	171248471	171285978	171248471	Plus	protein_coding	protein_coding	Coding	Yes	Constant	Constant	No	Non-eGenes	Non-eGenes	5.09733e-07	0.5	-2.4078	-1.96231	-3.22108	-0.589	-1.936	-2.303	-3.679	Falling	-1.743	-1.347	-0.356	-0.046	0.91	-1.019	-0.973	none	.	-0.297396	.	0.0074124	0.923549	0.00570788	1.54765	2.97101e-05	1.15821	2.97101e-05	1.15821	NA	NA	NA	NA
ENSG00000011007|TCEB3	ENSG00000011007	TCEB3	chr1	23743155	23762059	23743155	Plus	protein_coding	protein_coding	Coding	No	Non-eGenes	Non-eGenes	No	Non-eGenes	Non-eGenes	0.999992	1	5.25039	5.48328	4.89467	5.253	5.485	5.211	4.877	Falling	-0.608	0.232	5.77	5.678	5.042	4.566	-1.112	none	.	-0.732769	.	NA	NA	NA	NA	NA	NA	NA	NA	NA	NA	NA	NA
ENSG00000011009|LYPLA2	ENSG00000011009	LYPLA2	chr1	23790970	23795539	23790970	Plus	protein_coding	protein_coding	Coding	No	Non-eGenes	Non-eGenes	No	Non-eGenes	Non-eGenes	0.979519	0.995	3.77283	3.87724	3.64472	4.023	3.909	3.719	3.563	Non-transitional	-0.346	-0.114	5.42	5.6515	5.065	4.93	-0.7215	M7-salmon	Group2	0.864701	.	NA	NA	NA	NA	NA	NA	NA	NA	NA	NA	NA	NA
ENSG00000011021|CLCN6	ENSG00000011021	CLCN6	chr1	11806096	11843144	11806096	Plus	protein_coding	protein_coding	Coding	Yes	Prenatal-trending	Trending	Yes	Gen	Gen	0.163974	0.5	4.88478	4.83643	5.06052	5.175	4.829	4.819	5.047	Non-transitional	0.218	-0.346	5.6765	5.8455	6.017	5.947	0.1015	none	.	0.418754	.	8.57727e-05	-0.328302	0.19937	-0.141054	4.90439e-05	-0.258746	8.57727e-05	-0.328302	0.000725088	-0.149599	0.0158226	-0.130448
ENSG00000011028|MRC2	ENSG00000011028	MRC2	chr17	62627401	62693597	62627401	Plus	protein_coding	protein_coding	Coding	Yes	Postnatal-specific	Specific	No	Non-eGenes	Non-eGenes	0.985888	0.995	3.28997	2.40648	3.56802	4.179	2.469	3.372	3.7	Non-transitional	1.231	-1.71	4.3995	5.7015	5.705	4.11	-1.5915	M18-lightcyan	Group5	0.784911	.	0.140361	-0.729939	2.065e-05	0.717272	0.331821	0.251866	2.065e-05	0.717272	NA	NA	NA	NA
ENSG00000011052|NME2	ENSG00000011052	NME2	chr17	51153590	51171744	51153590	Plus	protein_coding	protein_coding	Coding	Yes	Constant	Constant	No	Non-eGenes	Non-eGenes	0.0104308	0.5	-0.38745	-0.144885	-1.19194	0.712	-0.145	-0.378	-1.123	Falling	-0.978	-0.857	-5.059	-5.059	-5.059	-5.059	0	M3-greenyellow	Group1	0.721002	.	0.00384346	-0.501031	0.0126557	-0.841185	8.71485e-05	-0.596022	8.71485e-05	-0.596022	NA	NA	NA	NA
ENSG00000011083|SLC6A7	ENSG00000011083	SLC6A7	chr5	150189957	150222788	150189957	Plus	protein_coding	protein_coding	Coding	No	Non-eGenes	Non-eGenes	No	Non-eGenes	Non-eGenes	7.14639e-06	0.5	3.08855	2.75628	5.40868	3	2.417	3.421	5.341	Rising	2.924	-0.583	2.6365	0.8455	4.159	4.808	3.9625	none	.	0.776069	.	NA	NA	NA	NA	NA	NA	NA	NA	NA	NA	NA	NA
ENSG00000011105|TSPAN9	ENSG00000011105	TSPAN9	chr12	3077355	3286564	3077355	Plus	protein_coding	protein_coding	Coding	Yes	Prenatal-trending	Trending	No	Non-eGenes	Non-eGenes	0.779778	0.9	4.66988	4.46553	4.70048	5.195	4.459	4.886	4.845	Non-transitional	0.386	-0.736	4.1255	5.2645	5.146	4.302	-0.9625	none	.	0.550735	.	4.38367e-05	-0.438817	0.505854	-0.103505	0.00707176	-0.246225	4.38367e-05	-0.438817	NA	NA	NA	NA
ENSG00000011114|BTBD7	ENSG00000011114	BTBD7	chr14	93237550	93333092	93333092	Minus	protein_coding	protein_coding	Coding	Yes	Postnatal-specific	Specific	No	Non-eGenes	Non-eGenes	0.682366	0.9	5.99657	6.11155	5.8156	6.413	6.119	5.868	5.816	Falling	-0.303	-0.294	4.973	5.348	4.778	3.981	-1.367	none	.	-0.340339	.	0.736481	-0.0122171	2.28652e-05	0.208371	0.123835	0.0452776	2.28652e-05	0.208371	NA	NA	NA	NA
ENSG00000011132|APBA3	ENSG00000011132	APBA3	chr19	3750819	3761699	3761699	Minus	protein_coding	protein_coding	Coding	Yes	Postnatal-specific	Specific	No	Non-eGenes	Non-eGenes	2.11554e-11	0.5	2.50018	2.5494	2.30594	2.751	2.578	2.517	2.314	Non-transitional	-0.264	-0.173	2.2495	3.3495	2.871	2.683	-0.6665	none	.	-0.194372	.	0.152007	0.156086	1.04617e-05	-0.372114	0.599221	-0.0385867	1.04617e-05	-0.372114	NA	NA	NA	NA
ENSG00000011143|MKS1	ENSG00000011143	MKS1	chr17	58205437	58219605	58219605	Minus	protein_coding	protein_coding	Coding	No	Non-eGenes	Non-eGenes	No	Non-eGenes	Non-eGenes	3.97438e-09	0.5	2.79683	2.83293	2.55907	3.37	2.867	2.683	2.551	Non-transitional	-0.316	-0.503	3.676	3.8315	3.435	2.565	-1.2665	none	.	-0.258532	.	NA	NA	NA	NA	NA	NA	NA	NA	NA	NA	NA	NA
ENSG00000011198|ABHD5	ENSG00000011198	ABHD5	chr3	43690113	43734371	43690113	Plus	protein_coding	protein_coding	Coding	No	Non-eGenes	Non-eGenes	No	Non-eGenes	Non-eGenes	3.45366e-05	0.5	4.90719	5.0113	4.77565	5.289	5.011	4.875	4.781	Non-transitional	-0.23	-0.278	2.95	3.083	3.166	2.953	-0.13	none	.	-0.333298	.	NA	NA	NA	NA	NA	NA	NA	NA	NA	NA	NA	NA
ENSG00000011201|KAL1	ENSG00000011201	KAL1	chrX	8528874	8732187	8732187	Minus	protein_coding	protein_coding	Coding	No	Non-eGenes	Non-eGenes	No	Non-eGenes	Non-eGenes	0.938574	0.995	4.902	4.0657	5.49109	5.579	3.989	5.215	5.521	Rising	1.532	-1.59	6.452	4.3855	5.693	4.859	0.4735	none	.	0.647522	.	NA	NA	NA	NA	NA	NA	NA	NA	NA	NA	NA	NA
ENSG00000011243|AKAP8L	ENSG00000011243	AKAP8L	chr19	15380048	15419141	15419141	Minus	protein_coding	protein_coding	Coding	No	Non-eGenes	Non-eGenes	No	Non-eGenes	Non-eGenes	0.542386	0.9	5.78152	5.97641	5.31405	6.246	6.005	5.77	5.343	Falling	-0.662	-0.241	5.499	5.3755	5.291	4.758	-0.6175	none	.	-0.42274	.	NA	NA	NA	NA	NA	NA	NA	NA	NA	NA	NA	NA
ENSG00000011258|MBTD1	ENSG00000011258	MBTD1	chr17	51177425	51260163	51260163	Minus	protein_coding	protein_coding	Coding	Yes	Prenatal-trending	Trending	Yes	NSPre	NonSpec	0.99518	1	6.36841	6.54263	5.04679	6.625	6.558	6.044	5.064	Falling	-1.494	-0.067	5.5235	5.7885	4.697	3.496	-2.2925	M1-black	Group1	0.873439	.	1.89667e-05	0.160871	0.901304	-0.0105123	0.0047892	0.126081	1.89667e-05	0.160871	0.0111246	0.106421	0.620661	0.0472499
ENSG00000011260|UTP18	ENSG00000011260	UTP18	chr17	51260528	51297936	51260528	Plus	protein_coding	protein_coding	Coding	No	Non-eGenes	Non-eGenes	No	Non-eGenes	Non-eGenes	0.415445	0.5	5.03765	5.07229	5.08411	4.778	5.074	4.98	5.047	Non-transitional	-0.027	0.296	4.9045	5.057	4.526	4.341	-0.716	M5-pink	Group2	0.787603	.	NA	NA	NA	NA	NA	NA	NA	NA	NA	NA	NA	NA
ENSG00000011275|RNF216	ENSG00000011275	RNF216	chr7	5620047	5781739	5781739	Minus	protein_coding	protein_coding	Coding	Yes	Prenatal-trending	Trending	Yes	NSPre	NonSpec	0.409334	0.5	6.1417	6.10295	6.07845	6.622	6.109	6.184	6.121	Non-transitional	0.012	-0.513	5.0715	5.996	5.601	5.267	-0.729	M9-brown	Group3	0.749435	.	4.50719e-05	0.333769	0.318761	0.121554	0.000442345	0.22481	4.50719e-05	0.333769	1.11995e-06	0.27932	0.434443	0.0641412
ENSG00000011295|TTC19	ENSG00000011295	TTC19	chr17	15999380	16045015	15999380	Plus	protein_coding	protein_coding	Coding	Yes	Prenatal-specific	Specific	Yes	NSPre	NonSpec	1.0503e-10	0.5	6.01665	5.90114	6.52486	6.023	5.904	6	6.514	Rising	0.61	-0.119	6.2285	6.005	6.153	6.206	0.201	none	.	0.805857	.	1.21763e-07	-0.140808	0.401024	0.0459945	0.0131447	-0.073492	1.21763e-07	-0.140808	2.26246e-07	-0.0929667	0.793978	-0.00965559
ENSG00000011304|PTBP1	ENSG00000011304	PTBP1	chr19	797075	812327	797075	Plus	protein_coding	protein_coding	Coding	No	Non-eGenes	Non-eGenes	No	Non-eGenes	Non-eGenes	0.998739	1	4.08683	4.22786	3.75044	4.651	4.318	4.1	3.814	Falling	-0.504	-0.333	6.4085	6.959	6.371	5.322	-1.637	none	.	-0.208221	.	NA	NA	NA	NA	NA	NA	NA	NA	NA	NA	NA	NA
ENSG00000011332|DPF1	ENSG00000011332	DPF1	chr19	38211006	38229714	38229714	Minus	protein_coding	protein_coding	Coding	No	Non-eGenes	Non-eGenes	No	Non-eGenes	Non-eGenes	0.988986	0.995	5.08687	5.32378	4.48458	5.244	5.364	5.186	4.465	Falling	-0.899	0.12	6.9885	6.657	6.38	5.649	-1.008	M7-salmon	Group2	0.806604	.	NA	NA	NA	NA	NA	NA	NA	NA	NA	NA	NA	NA
ENSG00000011347|SYT7	ENSG00000011347	SYT7	chr11	61515313	61581148	61581148	Minus	protein_coding	protein_coding	Coding	No	Non-eGenes	Non-eGenes	Yes	NSPre	NonSpec	0.904579	0.995	5.56401	5.22187	6.81874	6.066	5.203	6.01	6.833	Rising	1.63	-0.863	7.5385	5.155	5.993	6.708	1.553	none	.	0.858277	Adult_Excitatory_Neurons	NA	NA	NA	NA	NA	NA	NA	NA	7.92315e-05	0.513245	0.275374	0.180177
ENSG00000011376|LARS2	ENSG00000011376	LARS2	chr3	45388506	45549421	45388506	Plus	protein_coding	protein_coding	Coding	Yes	Constant	Constant	Yes	NSPost	NonSpec	2.60644e-07	0.5	5.30277	5.07349	5.67101	5.593	5.09	5.299	5.679	Rising	0.589	-0.503	4.46	4.93	4.967	4.883	-0.047	none	.	0.816739	.	0.00162419	-0.159418	2.0265e-07	-0.36639	1.29369e-05	-0.198571	1.29369e-05	-0.198571	0.00623771	-0.102535	1.54012e-06	-0.187819
ENSG00000011405|PIK3C2A	ENSG00000011405	PIK3C2A	chr11	17077730	17207983	17207983	Minus	protein_coding	protein_coding	Coding	Yes	Prenatal-trending	Trending	Yes	NSPre	NonSpec	0.148703	0.5	6.24634	6.08484	6.8815	6.52	6.087	6.19	6.837	Rising	0.75	-0.433	4.326	5.2945	5.283	5.198	-0.0965	M18-lightcyan	Group5	0.767017	.	0.000825746	0.278583	0.686856	0.0480103	6.45886e-05	0.275493	0.000825746	0.278583	0.00254713	0.21563	0.521568	0.0546638
ENSG00000011422|PLAUR	ENSG00000011422	PLAUR	chr19	43646095	43670547	43670547	Minus	protein_coding	protein_coding	Coding	Yes	Postnatal-specific	Specific	Yes	Post	Specific	0.306585	0.5	0.94543	1.48392	0.730477	0.81	1.071	1.206	0.619	Non-transitional	-0.452	0.261	1.265	1.888	1.424	0.951	-0.937	none	.	0.081852	.	0.0874258	-0.740979	6.6471e-06	1.94119	0.113672	0.480059	6.6471e-06	1.94119	0.19793	-0.428447	2.50732e-06	1.46802
ENSG00000011426|ANLN	ENSG00000011426	ANLN	chr7	36389806	36453791	36389806	Plus	protein_coding	protein_coding	Coding	No	Non-eGenes	Non-eGenes	No	Non-eGenes	Non-eGenes	0.923521	0.995	5.00274	4.80828	6.782	3.687	4.778	4.264	6.568	Non-transitional	1.79	1.091	4.152	4.2375	3.31	6.765	2.5275	none	.	0.292697	.	NA	NA	NA	NA	NA	NA	NA	NA	NA	NA	NA	NA
ENSG00000011451|WIZ	ENSG00000011451	WIZ	chr19	15419980	15449951	15449951	Minus	protein_coding	protein_coding	Coding	No	Non-eGenes	Non-eGenes	No	Non-eGenes	Non-eGenes	0.99894	1	4.8874	5.075	3.83238	5.468	5.075	4.97	4.055	Falling	-1.02	-0.393	7.3095	7.0795	6.982	6.251	-0.8285	M3-greenyellow	Group1	0.84484	.	NA	NA	NA	NA	NA	NA	NA	NA	NA	NA	NA	NA
ENSG00000011454|RABGAP1	ENSG00000011454	RABGAP1	chr9	122940833	123104866	122940833	Plus	protein_coding	protein_coding	Coding	No	Non-eGenes	Non-eGenes	No	Non-eGenes	Non-eGenes	1	1	7.70799	7.71976	7.82443	7.596	7.72	7.602	7.8	Non-transitional	0.08	0.124	6.345	6.8095	6.611	6.539	-0.2705	none	.	-0.0730117	.	NA	NA	NA	NA	NA	NA	NA	NA	NA	NA	NA	NA
ENSG00000011465|DCN	ENSG00000011465	DCN	chr12	91140484	91183123	91183123	Minus	protein_coding	protein_coding	Coding	No	Non-eGenes	Non-eGenes	No	Non-eGenes	Non-eGenes	0.457566	0.5	4.1319	3.17132	5.46513	3.062	3.167	4.524	5.337	Rising	2.17	0.105	2.6115	5.365	6.414	6.632	1.267	none	.	0.439894	.	NA	NA	NA	NA	NA	NA	NA	NA	NA	NA	NA	NA
ENSG00000011478|QPCTL	ENSG00000011478	QPCTL	chr19	45692483	45703989	45692483	Plus	protein_coding	protein_coding	Coding	No	Non-eGenes	Non-eGenes	Yes	Pre	Specific	0.00026154	0.5	1.84687	1.83259	1.82567	2.134	1.833	1.873	1.764	Non-transitional	-0.069	-0.301	1.6655	2.5275	2.846	3.113	0.5855	M15-darkred	Group4	0.758941	.	NA	NA	NA	NA	NA	NA	NA	NA	2.73452e-05	-0.375781	0.430875	-0.069412
ENSG00000011485|PPP5C	ENSG00000011485	PPP5C	chr19	46346994	46392981	46346994	Plus	protein_coding	protein_coding	Coding	No	Non-eGenes	Non-eGenes	No	Non-eGenes	Non-eGenes	0.999093	1	5.64937	5.53965	5.82107	5.651	5.54	5.841	5.79	Non-transitional	0.25	-0.111	6.176	6.393	6.229	6.198	-0.195	M15-darkred	Group4	0.739889	.	NA	NA	NA	NA	NA	NA	NA	NA	NA	NA	NA	NA
ENSG00000011523|CEP68	ENSG00000011523	CEP68	chr2	65056366	65087004	65056366	Plus	protein_coding	protein_coding	Coding	No	Non-eGenes	Non-eGenes	No	Non-eGenes	Non-eGenes	0.371623	0.5	6.29531	6.29775	6.31456	5.838	6.298	6.33	6.273	Non-transitional	-0.025	0.46	5.457	6.146	5.886	5.302	-0.844	M6-tan	Group2	0.739517	.	NA	NA	NA	NA	NA	NA	NA	NA	NA	NA	NA	NA
ENSG00000011566|MAP4K3	ENSG00000011566	MAP4K3	chr2	39249266	39437312	39437312	Minus	protein_coding	protein_coding	Coding	No	Non-eGenes	Non-eGenes	No	Non-eGenes	Non-eGenes	0.804701	0.9	7.45005	7.57671	7.06872	7.693	7.566	7.464	7.128	Falling	-0.438	-0.127	5.213	5.399	5.277	4.983	-0.416	M4-yellow	Group1	0.746467	.	NA	NA	NA	NA	NA	NA	NA	NA	NA	NA	NA	NA
ENSG00000011600|TYROBP	ENSG00000011600	TYROBP	chr19	35904401	35908295	35908295	Minus	protein_coding	protein_coding	Coding	No	Non-eGenes	Non-eGenes	Yes	NSPre	NonSpec	0.485203	0.5	-0.716848	-1.31665	1.93338	-0.832	-1.266	-0.815	1.815	Rising	3.081	-0.434	0.425	1.703	3.58	3.04	1.337	M18-lightcyan	Group5	0.841844	.	NA	NA	NA	NA	NA	NA	NA	NA	7.41384e-06	0.779794	0.155405	0.309071
ENSG00000011638|TMEM159	ENSG00000011638	TMEM159	chr16	21158377	21180616	21158377	Plus	protein_coding	protein_coding	Coding	No	Non-eGenes	Non-eGenes	Yes	Post	Specific	0.00317403	0.5	3.44362	3.85645	2.0461	2.72	3.862	3.594	2.006	Falling	-1.856	1.142	4.41	5.052	3.428	1.861	-3.191	none	.	-0.742354	.	NA	NA	NA	NA	NA	NA	NA	NA	0.47904	0.0885659	5.4701e-06	0.672468
ENSG00000011677|GABRA3	ENSG00000011677	GABRA3	chrX	152166234	152451358	152451358	Minus	protein_coding	protein_coding	Coding	No	Non-eGenes	Non-eGenes	Yes	Gen	Gen	0.273214	0.5	5.74385	5.74017	5.75622	6.679	5.74	5.737	5.73	Non-transitional	-0.01	-0.939	6.516	6.3765	5.526	5.989	-0.3875	none	.	0.0683352	.	NA	NA	NA	NA	NA	NA	NA	NA	0.00946313	-0.363473	3.12191e-06	-0.792942
ENSG00000012048|BRCA1	ENSG00000012048	BRCA1	chr17	43044295	43125483	43125483	Minus	protein_coding	protein_coding	Coding	No	Non-eGenes	Non-eGenes	No	Non-eGenes	Non-eGenes	3.28742e-20	0.5	2.1935	1.76887	2.88903	3.034	1.666	1.638	2.724	Non-transitional	1.058	-1.368	4.134	3.874	2.143	1.728	-2.146	none	.	0.36147	.	NA	NA	NA	NA	NA	NA	NA	NA	NA	NA	NA	NA
ENSG00000012061|ERCC1	ENSG00000012061	ERCC1	chr19	45407333	45478828	45478828	Minus	protein_coding	protein_coding	Coding	Yes	Prenatal-trending	Trending	Yes	NSPre	NonSpec	0.000286883	0.5	5.08795	5.03617	5.33566	5.103	5.043	4.891	5.239	Non-transitional	0.196	-0.06	5.461	5.672	5.463	5.334	-0.338	M14-purple	Group4	0.816389	.	0.00197743	0.212351	0.070263	0.138705	4.73127e-05	0.211731	0.00197743	0.212351	0.00361748	0.17989	0.0631747	0.12899
ENSG00000012124|CD22	ENSG00000012124	CD22	chr19	35319261	35347355	35319261	Plus	protein_coding	protein_coding	Coding	No	Non-eGenes	Non-eGenes	No	Non-eGenes	Non-eGenes	0.0308499	0.5	-3.66556	-5.66064	3.03112	-3.679	-5.654	-3.264	2.985	Rising	8.639	-1.975	-4.1565	-4.6415	-2.243	4.214	8.8555	M19-turquoise	Group5	0.928945	.	NA	NA	NA	NA	NA	NA	NA	NA	NA	NA	NA	NA
ENSG00000012171|SEMA3B	ENSG00000012171	SEMA3B	chr3	50267558	50277546	50267558	Plus	protein_coding	protein_coding	Coding	No	Non-eGenes	Non-eGenes	No	Non-eGenes	Non-eGenes	NA	No_score	1.71586	1.34997	4.5755	1.383	1.35	1.515	4.537	Rising	3.187	-0.033	0.5155	1.528	3.31	6.558	5.03	M17-silver	Group5	0.799169	.	NA	NA	NA	NA	NA	NA	NA	NA	NA	NA	NA	NA
ENSG00000012174|MBTPS2	ENSG00000012174	MBTPS2	chrX	21839636	21885424	21839636	Plus	protein_coding	protein_coding	Coding	No	Non-eGenes	Non-eGenes	No	Non-eGenes	Non-eGenes	0.940199	0.995	4.3559	4.25352	4.70821	4.484	4.261	4.318	4.664	Rising	0.403	-0.223	5.098	4.989	4.684	4.2	-0.789	none	.	0.486603	.	NA	NA	NA	NA	NA	NA	NA	NA	NA	NA	NA	NA
ENSG00000012211|PRICKLE3	ENSG00000012211	PRICKLE3	chrX	49175264	49186528	49186528	Minus	protein_coding	protein_coding	Coding	No	Non-eGenes	Non-eGenes	No	Non-eGenes	Non-eGenes	0.152656	0.5	-1.79245	-2.73198	-0.592292	-1.483	-2.7	-1.602	-0.562	Rising	2.138	-1.217	-1.5045	-0.7245	-0.038	0.576	1.3005	none	.	0.778774	.	NA	NA	NA	NA	NA	NA	NA	NA	NA	NA	NA	NA
ENSG00000012232|EXTL3	ENSG00000012232	EXTL3	chr8	28600469	28755599	28600469	Plus	protein_coding	protein_coding	Coding	No	Non-eGenes	Non-eGenes	No	Non-eGenes	Non-eGenes	0.0612805	0.5	6.72164	6.91944	6.80632	6.74	6.801	6.567	6.796	Non-transitional	-0.005	0.061	7.9505	7.185	6.753	6.94	-0.245	none	.	-0.245663	.	NA	NA	NA	NA	NA	NA	NA	NA	NA	NA	NA	NA
ENSG00000012660|ELOVL5	ENSG00000012660	ELOVL5	chr6	53267398	53349179	53349179	Minus	protein_coding	protein_coding	Coding	No	Non-eGenes	Non-eGenes	No	Non-eGenes	Non-eGenes	0.92426	0.995	6.42164	6.36577	6.58549	6.466	6.366	6.427	6.585	Non-transitional	0.219	-0.1	6.4575	6.597	6.124	6.584	-0.013	none	.	0.379645	.	NA	NA	NA	NA	NA	NA	NA	NA	NA	NA	NA	NA
ENSG00000012779|ALOX5	ENSG00000012779	ALOX5	chr10	45374176	45446119	45374176	Plus	protein_coding	protein_coding	Coding	No	Non-eGenes	Non-eGenes	No	Non-eGenes	Non-eGenes	0.00164439	0.5	-0.162029	-1.31634	2.56041	-0.1	-1.266	0.699	2.56	Rising	3.826	-1.166	-1.7575	-0.4245	0.67	0.944	1.3685	none	.	0.865284	.	NA	NA	NA	NA	NA	NA	NA	NA	NA	NA	NA	NA
ENSG00000012817|KDM5D	ENSG00000012817	KDM5D	chrY	19703865	19744939	19744939	Minus	protein_coding	protein_coding	Coding	No	Non-eGenes	Non-eGenes	No	Non-eGenes	Non-eGenes	0.015134	0.5	2.35603	2.88345	2.85734	2.326	2.437	2.162	2.624	Non-transitional	0.187	0.111	2.0015	-1.7375	2.474	1.669	3.4065	none	.	0.224979	.	NA	NA	NA	NA	NA	NA	NA	NA	NA	NA	NA	NA
ENSG00000012822|CALCOCO1	ENSG00000012822	CALCOCO1	chr12	53708517	53727745	53727745	Minus	protein_coding	protein_coding	Coding	No	Non-eGenes	Non-eGenes	No	Non-eGenes	Non-eGenes	0.171892	0.5	5.94895	5.94354	6.1806	5.642	5.944	5.761	6.143	Non-transitional	0.199	0.302	5.407	6.3225	6.395	6.507	0.1845	none	.	-0.0639503	.	NA	NA	NA	NA	NA	NA	NA	NA	NA	NA	NA	NA
ENSG00000012963|UBR7	ENSG00000012963	UBR7	chr14	93207056	93229215	93207056	Plus	protein_coding	protein_coding	Coding	No	Non-eGenes	Non-eGenes	No	Non-eGenes	Non-eGenes	0.426812	0.5	4.71552	4.59471	5.37132	4.263	4.598	4.542	5.319	Rising	0.721	0.335	5.584	6.0695	5.578	5.416	-0.6535	M16-blue	Group5	0.842084	.	NA	NA	NA	NA	NA	NA	NA	NA	NA	NA	NA	NA
ENSG00000012983|MAP4K5	ENSG00000012983	MAP4K5	chr14	50418501	50561126	50561126	Minus	protein_coding	protein_coding	Coding	No	Non-eGenes	Non-eGenes	No	Non-eGenes	Non-eGenes	0.94427	0.995	7.1573	7.28879	6.82769	7.192	7.283	7.018	6.845	Non-transitional	-0.438	0.091	5.004	5.202	4.966	4.642	-0.56	none	.	-0.453519	.	NA	NA	NA	NA	NA	NA	NA	NA	NA	NA	NA	NA
ENSG00000013016|EHD3	ENSG00000013016	EHD3	chr2	31234337	31269447	31234337	Plus	protein_coding	protein_coding	Coding	Yes	Constant	Constant	No	Non-eGenes	Non-eGenes	0.0885344	0.5	4.18782	3.78135	7.27676	3.994	3.783	4.398	7.121	Rising	3.338	-0.211	3.3035	4.265	5.206	6.827	2.562	M19-turquoise	Group5	0.947538	.	0.0146176	-0.188518	0.0442349	-0.251721	8.21884e-05	-0.333754	8.21884e-05	-0.333754	NA	NA	NA	NA
ENSG00000013275|PSMC4	ENSG00000013275	PSMC4	chr19	39971005	39981441	39971005	Plus	protein_coding	protein_coding	Coding	Yes	Prenatal-specific	Specific	Yes	Pre	Specific	0.605977	0.9	5.10348	5.04456	5.55166	5.272	5.069	4.816	5.527	Non-transitional	0.458	-0.203	6.5005	6.2055	5.886	6.176	-0.0295	M14-purple	Group4	0.932711	.	3.00639e-05	-0.298588	0.939424	-0.0072723	0.00168595	-0.189142	3.00639e-05	-0.298588	1.48291e-05	-0.295382	0.991953	-0.000810866
ENSG00000013288|MAN2B2	ENSG00000013288	MAN2B2	chr4	6575175	6623362	6575175	Plus	protein_coding	protein_coding	Coding	No	Non-eGenes	Non-eGenes	Yes	Pre	Specific	4.35731e-18	0.5	4.39246	4.04505	5.11675	3.975	4.045	4.807	5.085	Rising	1.04	0.07	4.45	4.687	5.219	5.447	0.76	none	.	0.780263	.	NA	NA	NA	NA	NA	NA	NA	NA	4.41448e-05	-0.318808	0.823961	0.0175969
ENSG00000013293|SLC7A14	ENSG00000013293	SLC7A14	chr3	170459584	170586074	170586074	Minus	protein_coding	protein_coding	Coding	Yes	Prenatal-specific	Specific	Yes	NSPre	NonSpec	0.332594	0.5	4.33995	3.9044	7.36127	5.438	3.904	4.982	7.289	Rising	3.385	-1.534	2.5335	3.611	4.862	5.323	1.712	M19-turquoise	Group5	0.935576	.	4.80905e-05	0.609313	0.297968	0.11221	1.32588e-05	0.495631	4.80905e-05	0.609313	0.00226602	0.552665	0.190013	0.25562
ENSG00000013297|CLDN11	ENSG00000013297	CLDN11	chr3	170418865	170860380	170418865	Plus	protein_coding	protein_coding	Coding	Yes	Prenatal-trending	Trending	Yes	NSPre	NonSpec	0.328912	0.5	2.92524	1.10269	6.91437	2.325	0.926	3.245	6.637	Rising	5.711	-1.399	0.362	3.7815	3.725	7.817	4.0355	M18-lightcyan	Group5	0.83952	.	0.0104665	1.11541	0.135284	0.96594	4.58762e-05	1.55547	0.0104665	1.11541	0.0111911	0.954516	0.164947	0.7565
ENSG00000013306|SLC25A39	ENSG00000013306	SLC25A39	chr17	44319625	44324870	44324870	Minus	protein_coding	protein_coding	Coding	Yes	Constant	Constant	Yes	Gen	Gen	0.000102385	0.5	3.94979	3.89607	4.01325	4.293	3.925	3.927	3.969	Non-transitional	0.044	-0.368	5.615	6.263	5.968	5.564	-0.699	M15-darkred	Group4	0.799476	.	0.000623391	-0.293433	8.17381e-05	-0.363202	1.34282e-06	-0.305001	1.34282e-06	-0.305001	0.00338656	-0.217366	0.000616471	-0.268274
ENSG00000013364|MVP	ENSG00000013364	MVP	chr16	29820394	29848039	29820394	Plus	protein_coding	protein_coding	Coding	Yes	Prenatal-specific	Specific	No	Non-eGenes	Non-eGenes	0.00744853	0.5	1.21232	0.858261	3.21905	0.82	0.535	1.748	3.15	Rising	2.615	-0.285	1.068	1.534	3.844	4.25	2.716	M18-lightcyan	Group5	0.855463	.	6.02378e-05	-0.49486	0.274707	0.196067	0.0202903	-0.250958	6.02378e-05	-0.49486	NA	NA	NA	NA
ENSG00000013374|NUB1	ENSG00000013374	NUB1	chr7	151341699	151378449	151341699	Plus	protein_coding	protein_coding	Coding	No	Non-eGenes	Non-eGenes	No	Non-eGenes	Non-eGenes	1.14913e-05	0.5	5.02387	4.99673	5.25734	4.8	4.973	4.951	5.159	Non-transitional	0.186	0.173	5.4015	5.129	5.05	4.846	-0.283	M6-tan	Group2	0.750335	.	NA	NA	NA	NA	NA	NA	NA	NA	NA	NA	NA	NA
ENSG00000013375|PGM3	ENSG00000013375	PGM3	chr6	83161150	83193936	83193936	Minus	protein_coding	protein_coding	Coding	No	Non-eGenes	Non-eGenes	No	Non-eGenes	Non-eGenes	0.0235636	0.5	5.55441	5.65854	5.27479	5.557	5.665	5.559	5.275	Non-transitional	-0.39	0.108	4.856	5.059	4.811	4.175	-0.884	M5-pink	Group2	0.768001	.	NA	NA	NA	NA	NA	NA	NA	NA	NA	NA	NA	NA
ENSG00000013392|RWDD2A	ENSG00000013392	RWDD2A	chr6	83193379	83198932	83193379	Plus	protein_coding	protein_coding	Coding	No	Non-eGenes	Non-eGenes	No	Non-eGenes	Non-eGenes	0.000931282	0.5	3.8134	3.81584	4.06594	3.221	3.809	3.732	4.008	Non-transitional	0.199	0.588	3.566	4.246	4.232	4.291	0.045	none	.	-0.140696	.	NA	NA	NA	NA	NA	NA	NA	NA	NA	NA	NA	NA
ENSG00000013441|CLK1	ENSG00000013441	CLK1	chr2	200853009	200864744	200864744	Minus	protein_coding	protein_coding	Coding	No	Non-eGenes	Non-eGenes	No	Non-eGenes	Non-eGenes	0.0953475	0.5	7.04677	7.31316	6.57308	6.849	7.316	6.856	6.532	Falling	-0.784	0.467	5.9175	5.969	5.469	5.303	-0.666	M5-pink	Group2	0.819632	.	NA	NA	NA	NA	NA	NA	NA	NA	NA	NA	NA	NA
ENSG00000013503|POLR3B	ENSG00000013503	POLR3B	chr12	106357658	106510198	106357658	Plus	protein_coding	protein_coding	Coding	No	Non-eGenes	Non-eGenes	No	Non-eGenes	Non-eGenes	2.72991e-09	0.5	4.5015	4.39584	4.79393	5.5	4.407	4.282	4.781	Non-transitional	0.374	-1.093	4.424	4.2665	3.631	3.41	-0.8565	none	.	0.487065	.	NA	NA	NA	NA	NA	NA	NA	NA	NA	NA	NA	NA
ENSG00000013523|ANGEL1	ENSG00000013523	ANGEL1	chr14	76787243	76826246	76826246	Minus	protein_coding	protein_coding	Coding	No	Non-eGenes	Non-eGenes	No	Non-eGenes	Non-eGenes	3.05587e-10	0.5	4.35868	4.18579	4.87012	4.407	4.189	4.431	4.838	Rising	0.649	-0.218	3.867	3.84	4.014	4.946	1.106	none	.	0.727349	.	NA	NA	NA	NA	NA	NA	NA	NA	NA	NA	NA	NA
ENSG00000013561|RNF14	ENSG00000013561	RNF14	chr5	141958328	141990291	141958328	Plus	protein_coding	protein_coding	Coding	No	Non-eGenes	Non-eGenes	No	Non-eGenes	Non-eGenes	0.00753477	0.5	5.64797	5.52278	6.34255	5.317	5.525	5.477	6.313	Non-transitional	0.788	0.208	5.318	5.228	5.544	5.966	0.738	M13-green	Group4	0.930257	.	NA	NA	NA	NA	NA	NA	NA	NA	NA	NA	NA	NA
ENSG00000013563|DNASE1L1	ENSG00000013563	DNASE1L1	chrX	154401238	154412112	154412112	Minus	protein_coding	protein_coding	Coding	No	Non-eGenes	Non-eGenes	No	Non-eGenes	Non-eGenes	0.0612658	0.5	2.20726	1.91784	3.35155	2.012	1.901	2.218	3.28	Rising	1.379	-0.111	1.4725	2.0995	2.068	2.271	0.1715	M17-silver	Group5	0.889721	.	NA	NA	NA	NA	NA	NA	NA	NA	NA	NA	NA	NA
ENSG00000013573|DDX11	ENSG00000013573	DDX11	chr12	31073845	31104791	31073845	Plus	protein_coding	protein_coding	Coding	Yes	Constant	Constant	Yes	Gen	Gen	NA	No_score	2.79808	3.10069	2.16662	3.925	3.114	2.748	2.302	Non-transitional	-0.812	-0.811	3.8805	3.368	2.768	1.123	-2.245	none	.	-0.106786	.	5.24607e-31	-2.44527	4.1384e-14	-1.49483	2.249e-44	-2.08713	2.249e-44	-2.08713	1.77913e-25	-1.3933	2.07155e-09	-0.805115
ENSG00000013583|HEBP1	ENSG00000013583	HEBP1	chr12	12974864	13000273	13000273	Minus	protein_coding	protein_coding	Coding	No	Non-eGenes	Non-eGenes	No	Non-eGenes	Non-eGenes	8.07252e-05	0.5	1.96285	1.49808	2.88546	1.672	1.477	2.096	2.822	Rising	1.345	-0.195	3.8215	3.8955	4.345	4.726	0.8305	none	.	0.816841	.	NA	NA	NA	NA	NA	NA	NA	NA	NA	NA	NA	NA
ENSG00000013588|GPRC5A	ENSG00000013588	GPRC5A	chr12	12890782	12917937	12890782	Plus	protein_coding	protein_coding	Coding	Yes	Prenatal-trending	Trending	No	Non-eGenes	Non-eGenes	8.02764e-06	0.5	-1.54053	-1.99454	-1.71386	-1.927	-2.096	-0.15	-1.594	Non-transitional	0.502	-0.169	-1.921	-1.4825	0.483	-0.767	0.7155	none	.	0.448673	.	2.22229e-05	-1.99735	0.170176	-1.01282	0.00139615	-1.29356	2.22229e-05	-1.99735	NA	NA	NA	NA
ENSG00000013619|MAMLD1	ENSG00000013619	MAMLD1	chrX	150361422	150514178	150361422	Plus	protein_coding	protein_coding	Coding	No	Non-eGenes	Non-eGenes	No	Non-eGenes	Non-eGenes	0.840109	0.9	5.36758	5.45241	4.63066	5.736	5.416	5.859	4.841	Non-transitional	-0.575	-0.32	3.465	4.7065	5.107	4.512	-0.1945	none	.	0.0714244	.	NA	NA	NA	NA	NA	NA	NA	NA	NA	NA	NA	NA
ENSG00000013725|CD6	ENSG00000013725	CD6	chr11	60971680	61020377	60971680	Plus	protein_coding	protein_coding	Coding	Yes	Postnatal-specific	Specific	No	Non-eGenes	Non-eGenes	0.00430466	0.5	-2.16673	-3.07888	-0.322551	-0.176	-3.111	-1.32	-0.483	Rising	2.628	-2.935	0.8165	-1.2035	0.98	0.357	1.5605	none	.	0.791332	.	0.44667	0.275604	1.01598e-05	-1.09847	0.243828	-0.307307	1.01598e-05	-1.09847	NA	NA	NA	NA
ENSG00000013810|TACC3	ENSG00000013810	TACC3	chr4	1721490	1745176	1721490	Plus	protein_coding	protein_coding	Coding	No	Non-eGenes	Non-eGenes	No	Non-eGenes	Non-eGenes	0.0919518	0.5	1.16021	2.89563	1.06135	2.379	1.128	1.169	1.006	Non-transitional	-0.122	-1.251	5.329	5.5145	3.385	2.178	-3.3365	none	.	0.114616	.	NA	NA	NA	NA	NA	NA	NA	NA	NA	NA	NA	NA
ENSG00000014123|UFL1	ENSG00000014123	UFL1	chr6	96521595	96555276	96521595	Plus	protein_coding	protein_coding	Coding	Yes	Prenatal-trending	Trending	No	Non-eGenes	Non-eGenes	1.90816e-12	0.5	5.10732	4.99893	5.6315	4.939	5.036	4.989	5.592	Non-transitional	0.556	0.097	4.1025	4.1115	4.516	4.806	0.6945	M13-green	Group4	0.794962	.	1.89493e-05	-0.562117	0.2056	-0.163063	5.39444e-05	-0.386781	1.89493e-05	-0.562117	NA	NA	NA	NA
ENSG00000014138|POLA2	ENSG00000014138	POLA2	chr11	65261762	65305589	65261762	Plus	protein_coding	protein_coding	Coding	No	Non-eGenes	Non-eGenes	No	Non-eGenes	Non-eGenes	0.000215959	0.5	2.56877	2.1982	2.92638	3.008	2.322	2.231	2.917	Non-transitional	0.595	-0.686	4.226	4.222	2.745	2.826	-1.396	none	.	0.408265	.	NA	NA	NA	NA	NA	NA	NA	NA	NA	NA	NA	NA
ENSG00000014164|ZC3H3	ENSG00000014164	ZC3H3	chr8	143437655	143541453	143541453	Minus	protein_coding	protein_coding	Coding	Yes	Prenatal-trending	Trending	No	Non-eGenes	Non-eGenes	0.964539	0.995	3.66968	3.64465	3.3671	4.707	3.651	3.751	3.525	Non-transitional	-0.126	-1.056	4.85	4.939	4.403	3.96	-0.979	M9-brown	Group3	0.899142	.	3.91383e-05	-0.517071	0.838125	-0.0400923	0.0013667	-0.359859	3.91383e-05	-0.517071	NA	NA	NA	NA
ENSG00000014216|CAPN1	ENSG00000014216	CAPN1	chr11	65180566	65212006	65180566	Plus	protein_coding	protein_coding	Coding	No	Non-eGenes	Non-eGenes	No	Non-eGenes	Non-eGenes	5.0044e-05	0.5	5.17056	5.32098	4.97314	5.027	5.299	5.311	4.954	Non-transitional	-0.345	0.272	7.286	7.0325	6.833	6.313	-0.7195	M7-salmon	Group2	0.725512	.	NA	NA	NA	NA	NA	NA	NA	NA	NA	NA	NA	NA
ENSG00000014641|MDH1	ENSG00000014641	MDH1	chr2	63588609	63607197	63588609	Plus	protein_coding	protein_coding	Coding	No	Non-eGenes	Non-eGenes	No	Non-eGenes	Non-eGenes	0.982635	0.995	6.43624	6.16723	8.70689	6.03	6.185	6.36	8.594	Rising	2.409	0.155	6.7365	7.0475	7.137	8.698	1.6505	M16-blue	Group5	0.978101	.	NA	NA	NA	NA	NA	NA	NA	NA	NA	NA	NA	NA
ENSG00000014824|SLC30A9	ENSG00000014824	SLC30A9	chr4	41990472	42090457	41990472	Plus	protein_coding	protein_coding	Coding	Yes	Prenatal-trending	Trending	Yes	Post	Specific	0.00142348	0.5	7.23309	7.18668	7.63439	6.992	7.203	7.073	7.583	Non-transitional	0.38	0.211	6.9675	6.914	6.581	6.357	-0.557	M13-green	Group4	0.925512	.	5.71766e-07	-0.460071	0.373887	-0.11349	0.00269433	-0.230776	5.71766e-07	-0.460071	0.444155	0.0396592	6.06757e-06	-0.293196
ENSG00000014914|MTMR11	ENSG00000014914	MTMR11	chr1	149928651	149936898	149936898	Minus	protein_coding	protein_coding	Coding	No	Non-eGenes	Non-eGenes	No	Non-eGenes	Non-eGenes	7.32568e-13	0.5	1.41105	2.30019	1.79986	1.275	0.327	1.745	1.83	Rising	1.503	-0.948	0.755	2.412	3.271	2.616	0.204	M18-lightcyan	Group5	0.845872	.	NA	NA	NA	NA	NA	NA	NA	NA	NA	NA	NA	NA
ENSG00000014919|COX15	ENSG00000014919	COX15	chr10	99711844	99732100	99732100	Minus	protein_coding	protein_coding	Coding	Yes	Prenatal-specific	Specific	No	Non-eGenes	Non-eGenes	2.16295e-09	0.5	4.83268	4.80191	4.97909	4.716	4.816	4.694	4.93	Non-transitional	0.114	0.1	5.4	5.437	5.222	4.9	-0.537	M6-tan	Group2	0.802798	.	1.27403e-05	0.30581	0.702694	0.0320581	0.000236928	0.199249	1.27403e-05	0.30581	NA	NA	NA	NA
ENSG00000015133|CCDC88C	ENSG00000015133	CCDC88C	chr14	91271323	91417844	91417844	Minus	protein_coding	protein_coding	Coding	No	Non-eGenes	Non-eGenes	No	Non-eGenes	Non-eGenes	2.17323e-06	0.5	4.46935	4.77094	2.82314	5.352	4.784	4.519	2.927	Falling	-1.857	-0.568	5.2925	5.316	5.265	3.286	-2.03	none	.	-0.47643	.	NA	NA	NA	NA	NA	NA	NA	NA	NA	NA	NA	NA
ENSG00000015153|YAF2	ENSG00000015153	YAF2	chr12	42157104	42238349	42238349	Minus	protein_coding	protein_coding	Coding	Yes	Prenatal-trending	Trending	Yes	Gen	Gen	0.842514	0.9	6.02155	6.04607	5.96467	6.303	6.041	6.075	5.993	Non-transitional	-0.048	-0.262	5.0315	4.6195	4.382	4.85	0.2305	none	.	0.143952	.	2.46537e-05	0.369592	0.273459	0.109029	8.36959e-05	0.252457	2.46537e-05	0.369592	0.00059435	0.271336	0.0325513	0.220454
ENSG00000015171|ZMYND11	ENSG00000015171	ZMYND11	chr10	134465	254637	134465	Plus	protein_coding	protein_coding	Coding	No	Non-eGenes	Non-eGenes	Yes	Pre	Specific	0.999964	1	7.78379	7.84618	7.68731	7.592	7.843	7.849	7.679	Non-transitional	-0.164	0.251	6.815	7.1105	7.366	7.134	0.0235	none	.	-0.478702	.	NA	NA	NA	NA	NA	NA	NA	NA	3.53711e-05	0.135806	0.845626	-0.00879702
ENSG00000015285|WAS	ENSG00000015285	WAS	chrX	48676596	48691427	48676596	Plus	protein_coding	protein_coding	Coding	No	Non-eGenes	Non-eGenes	No	Non-eGenes	Non-eGenes	0.991202	0.995	-0.21007	-0.586618	0.737156	0.442	-0.587	-0.228	0.571	Rising	1.158	-1.029	-0.3145	0.353	1.5	1.133	0.78	none	.	0.719128	.	NA	NA	NA	NA	NA	NA	NA	NA	NA	NA	NA	NA
ENSG00000015413|DPEP1	ENSG00000015413	DPEP1	chr16	89613308	89638456	89613308	Plus	protein_coding	protein_coding	Coding	No	Non-eGenes	Non-eGenes	No	Non-eGenes	Non-eGenes	0.000136493	0.5	-0.0293133	1.11208	-4.37219	1.218	0.574	-0.414	-4.275	Falling	-4.849	-0.644	1.9545	2.352	0.701	-2.067	-4.419	M3-greenyellow	Group1	0.882828	.	NA	NA	NA	NA	NA	NA	NA	NA	NA	NA	NA	NA
ENSG00000015475|BID	ENSG00000015475	BID	chr22	17734138	17774770	17774770	Minus	protein_coding	protein_coding	Coding	No	Non-eGenes	Non-eGenes	No	Non-eGenes	Non-eGenes	2.6783e-07	0.5	5.13662	5.28883	4.56992	4.523	5.277	5.271	4.57	Falling	-0.707	0.754	4.222	5.6195	5.788	5.476	-0.1435	none	.	-0.459302	.	NA	NA	NA	NA	NA	NA	NA	NA	NA	NA	NA	NA
ENSG00000015479|MATR3	ENSG00000015479	MATR3	chr5	139273752	139331677	139273752	Plus	protein_coding	protein_coding	Coding	No	Non-eGenes	Non-eGenes	No	Non-eGenes	Non-eGenes	0.999819	1	9.41755	9.582	9.39064	9.117	9.602	9.199	9.345	Non-transitional	-0.257	0.485	10.312	9.9785	9.05	8.485	-1.4935	M5-pink	Group2	0.953517	.	NA	NA	NA	NA	NA	NA	NA	NA	NA	NA	NA	NA
ENSG00000015532|XYLT2	ENSG00000015532	XYLT2	chr17	50346092	50363138	50346092	Plus	protein_coding	protein_coding	Coding	No	Non-eGenes	Non-eGenes	No	Non-eGenes	Non-eGenes	0.337134	0.5	2.4738	1.94735	3.59284	3.11	1.959	2.66	3.555	Rising	1.596	-1.151	2.6085	3.6485	4.492	4.333	0.6845	none	.	0.797118	.	NA	NA	NA	NA	NA	NA	NA	NA	NA	NA	NA	NA
ENSG00000015568|RGPD5	ENSG00000015568	RGPD5	chr2	109792758	109857695	109792758	Plus	protein_coding	protein_coding	Coding	No	Non-eGenes	Non-eGenes	No	Non-eGenes	Non-eGenes	NA	No_score	-0.338503	-0.460066	0.545361	-0.776	-0.493	-0.499	0.4	Non-transitional	0.893	0.283	-5.059	-5.059	-5.059	-5.059	0	none	.	0.487997	.	NA	NA	NA	NA	NA	NA	NA	NA	NA	NA	NA	NA
ENSG00000015592|STMN4	ENSG00000015592	STMN4	chr8	27235323	27258420	27258420	Minus	protein_coding	protein_coding	Coding	No	Non-eGenes	Non-eGenes	No	Non-eGenes	Non-eGenes	0.14652	0.5	6.69499	6.93423	6.38046	6.207	6.895	6.937	6.38	Falling	-0.515	0.688	8.7655	8.178	8.218	7.736	-0.442	none	.	-0.487057	.	NA	NA	NA	NA	NA	NA	NA	NA	NA	NA	NA	NA
ENSG00000015676|NUDCD3	ENSG00000015676	NUDCD3	chr7	44379121	44490880	44490880	Minus	protein_coding	protein_coding	Coding	No	Non-eGenes	Non-eGenes	Yes	Post	Specific	0.706732	0.9	7.45025	7.28729	7.95987	7.002	7.287	7.536	7.896	Rising	0.609	0.285	7.5865	7.6395	7.411	8.149	0.5095	M17-silver	Group5	0.855659	.	NA	NA	NA	NA	NA	NA	NA	NA	0.876484	-0.00867429	8.14027e-06	0.30418
ENSG00000016082|ISL1	ENSG00000016082	ISL1	chr5	51383391	51394738	51383391	Plus	protein_coding	protein_coding	Coding	Yes	Postnatal-specific	Specific	No	Non-eGenes	Non-eGenes	0.606136	0.9	-5.68863	-5.68012	-5.86034	2.289	-5.661	-5.818	-5.851	Non-transitional	-0.19	-7.95	-0.099	-1.3585	-5.059	-5.059	-3.7005	M8-red	Group3	0.528259	.	0.677488	0.359957	1.07812e-05	3.3991	0.131134	0.994588	1.07812e-05	3.3991	NA	NA	NA	NA
ENSG00000016391|CHDH	ENSG00000016391	CHDH	chr3	53812335	53846390	53846390	Minus	protein_coding	protein_coding	Coding	Yes	Prenatal-trending	Trending	No	Non-eGenes	Non-eGenes	0.00530866	0.5	1.73685	1.22023	4.05567	1.388	0.965	2.637	4.056	Rising	3.091	-0.423	1.927	1.988	4.161	4.394	2.406	M19-turquoise	Group5	0.92786	.	5.98874e-05	-1.0739	0.36755	-0.333082	0.000234484	-0.792839	5.98874e-05	-1.0739	NA	NA	NA	NA
ENSG00000016402|IL20RA	ENSG00000016402	IL20RA	chr6	136999971	137045180	137045180	Minus	protein_coding	protein_coding	Coding	No	Non-eGenes	Non-eGenes	No	Non-eGenes	Non-eGenes	0.00757532	0.5	-3.88454	-5.50446	0.913485	-3.026	-5.563	-3.989	0.254	Rising	5.817	-2.537	-3.6745	-1.4785	1.551	1.605	3.0835	none	.	0.824513	.	NA	NA	NA	NA	NA	NA	NA	NA	NA	NA	NA	NA
ENSG00000016602|CLCA4	ENSG00000016602	CLCA4	chr1	86547078	86580754	86547078	Plus	protein_coding	protein_coding	Coding	No	Non-eGenes	Non-eGenes	Yes	NSPost	NonSpec	3.1944e-09	0.5	-5.54788	-5.80995	2.50322	-5.633	-5.81	-5.574	2.321	Rising	8.131	-0.177	-4.475	-5.059	-3.599	2.078	7.137	none	.	0.851466	.	NA	NA	NA	NA	NA	NA	NA	NA	0.502857	0.118371	0.00838399	1.05046
ENSG00000016864|GLT8D1	ENSG00000016864	GLT8D1	chr3	52694485	52706083	52706083	Minus	protein_coding	protein_coding	Coding	Yes	Constant	Constant	Yes	Gen	Gen	0.00348978	0.5	4.62802	4.60542	4.72321	4.789	4.621	4.653	4.659	Non-transitional	0.038	-0.168	4.796	5.3735	5.449	4.863	-0.5105	M6-tan	Group2	0.831478	.	0.00120975	0.174007	0.0343178	0.164719	8.49489e-05	0.175777	8.49489e-05	0.175777	0.00059162	0.155087	0.0335518	0.126652
ENSG00000017260|ATP2C1	ENSG00000017260	ATP2C1	chr3	130850595	131016712	130850595	Plus	protein_coding	protein_coding	Coding	Yes	Postnatal-trending	Trending	Yes	NSPost	NonSpec	0.999799	1	8.05268	8.04813	8.05859	7.888	8.048	8.092	8.061	Non-transitional	0.013	0.16	6.96	7.163	7.038	7.041	-0.122	none	.	-0.160304	.	0.521935	0.0560575	3.44781e-05	0.43464	7.32903e-05	0.257099	3.44781e-05	0.43464	0.187013	0.0821333	0.000179865	0.301651
ENSG00000017427|IGF1	ENSG00000017427	IGF1	chr12	102395867	102480645	102480645	Minus	protein_coding	protein_coding	Coding	Yes	Constant	Constant	No	Non-eGenes	Non-eGenes	0.469523	0.5	3.47781	2.81492	4.57898	2.661	2.784	4.289	4.723	Rising	1.939	0.123	-1.328	1.8895	3.671	2.899	1.0095	none	.	0.720166	.	0.0010247	-0.468309	0.0197526	-0.244085	4.19404e-05	-0.451646	4.19404e-05	-0.451646	NA	NA	NA	NA
ENSG00000017483|SLC38A5	ENSG00000017483	SLC38A5	chrX	48458537	48470256	48470256	Minus	protein_coding	protein_coding	Coding	No	Non-eGenes	Non-eGenes	No	Non-eGenes	Non-eGenes	0.976708	0.995	3.65983	3.78686	3.22961	3.928	3.787	3.446	3.296	Non-transitional	-0.491	-0.141	5.101	5.359	5.501	5.313	-0.046	none	.	-0.296806	.	NA	NA	NA	NA	NA	NA	NA	NA	NA	NA	NA	NA
ENSG00000017797|RALBP1	ENSG00000017797	RALBP1	chr18	9475009	9538116	9475009	Plus	protein_coding	protein_coding	Coding	Yes	Constant	Constant	Yes	Gen	Gen	0.670181	0.9	5.36451	5.24472	6.40952	5.052	5.251	5.337	6.345	Rising	1.094	0.199	5.711	5.4695	5.32	5.818	0.3485	M17-silver	Group5	0.824106	.	0.0306411	-0.255343	0.000327567	-0.454693	1.57461e-05	-0.41668	1.57461e-05	-0.41668	0.0145386	-0.231767	0.00130988	-0.310959
ENSG00000018189|RUFY3	ENSG00000018189	RUFY3	chr4	70704204	70807315	70704204	Plus	protein_coding	protein_coding	Coding	No	Non-eGenes	Non-eGenes	Yes	Post	Specific	0.980976	0.995	8.59112	8.62346	8.68778	8.385	8.624	8.486	8.642	Non-transitional	0.018	0.239	9	8.401	7.771	7.457	-0.944	M13-green	Group4	0.747545	.	NA	NA	NA	NA	NA	NA	NA	NA	0.742521	0.0189624	1.00525e-05	-0.327272
ENSG00000018236|CNTN1	ENSG00000018236	CNTN1	chr12	40692442	41072418	40692442	Plus	protein_coding	protein_coding	Coding	No	Non-eGenes	Non-eGenes	Yes	Pre	Specific	0.999989	1	9.5272	9.42544	9.93343	8.836	9.42	9.534	9.913	Non-transitional	0.493	0.584	7.007	7.278	8.52	8.403	1.125	none	.	0.238872	.	NA	NA	NA	NA	NA	NA	NA	NA	2.87405e-05	-0.397375	0.466346	0.0990281
ENSG00000018280|SLC11A1	ENSG00000018280	SLC11A1	chr2	218382029	218396894	218382029	Plus	protein_coding	protein_coding	Coding	No	Non-eGenes	Non-eGenes	Yes	Post	Specific	6.59212e-12	0.5	-1.19038	-1.62542	0.751414	-1.643	-1.657	-1.152	0.052	Rising	1.709	-0.014	-3.139	-1.308	0.464	0.712	2.02	none	.	0.635905	.	NA	NA	NA	NA	NA	NA	NA	NA	0.300213	-0.299253	7.74086e-07	2.15728
ENSG00000018408|WWTR1	ENSG00000018408	WWTR1	chr3	149517235	149736714	149736714	Minus	protein_coding	protein_coding	Coding	Yes	Constant	Constant	Yes	NSPre	NonSpec	0.918871	0.995	4.15162	3.63064	4.6311	4.598	3.631	4.383	4.631	Rising	1	-0.967	3.473	3.6785	4.887	4.563	0.8845	none	.	0.778892	.	0.00217753	0.578473	0.0161507	0.616833	5.58839e-06	0.689286	5.58839e-06	0.689286	0.0046196	0.403183	0.0523278	0.364087
ENSG00000018510|AGPS	ENSG00000018510	AGPS	chr2	177392644	177543836	177392644	Plus	protein_coding	protein_coding	Coding	No	Non-eGenes	Non-eGenes	No	Non-eGenes	Non-eGenes	0.998805	1	6.72714	6.76312	6.63819	6.82	6.793	6.695	6.599	Non-transitional	-0.194	-0.027	5.85	5.779	5.638	5.669	-0.11	none	.	-0.488572	.	NA	NA	NA	NA	NA	NA	NA	NA	NA	NA	NA	NA
ENSG00000018607|ZNF806	ENSG00000018607	ZNF806	chr2	132309309	132318736	132309309	Plus	unprocessed_pseudogene	other_noncoding	Noncoding	Yes	Constant	Constant	Yes	Gen	Gen	NA	No_score	0.0895911	0.448781	-1.01382	0.262	0.279	0.296	-1.014	Falling	-1.293	0.017	-2.2395	-3.055	-2.028	-3.066	-0.011	M4-yellow	Group1	0.764815	.	7.9851e-05	0.42868	0.0219529	0.454566	6.07867e-06	0.44014	6.07867e-06	0.44014	1.8562e-05	0.281341	0.0222222	0.253778
ENSG00000018610|CXORF56	ENSG00000018610	CXORF56	chrX	119538149	119565434	119565434	Minus	protein_coding	protein_coding	Coding	No	Non-eGenes	Non-eGenes	No	Non-eGenes	Non-eGenes	0.925802	0.995	3.46689	3.36202	4.07259	3.528	3.388	3.369	3.961	Non-transitional	0.573	-0.14	3.908	3.9745	4.128	4.012	0.0375	M14-purple	Group4	0.888484	.	NA	NA	NA	NA	NA	NA	NA	NA	NA	NA	NA	NA
ENSG00000018625|ATP1A2	ENSG00000018625	ATP1A2	chr1	160115759	160143591	160115759	Plus	protein_coding	protein_coding	Coding	Yes	Postnatal-specific	Specific	Yes	Pre	Specific	0.60022	0.9	6.07344	4.59838	9.11208	5.923	4.625	6.573	9.115	Rising	4.49	-1.298	4.4695	8.4555	9.31	9.75	1.2945	M19-turquoise	Group5	0.924714	.	0.0896956	0.425724	1.37751e-06	-1.14885	0.493409	0.151964	1.37751e-06	-1.14885	3.95881e-05	-0.913892	0.53837	-0.0829927
ENSG00000018699|TTC27	ENSG00000018699	TTC27	chr2	32628032	32821051	32628032	Plus	protein_coding	protein_coding	Coding	No	Non-eGenes	Non-eGenes	No	Non-eGenes	Non-eGenes	6.54258e-09	0.5	5.03188	5.17352	4.16863	5.049	5.161	4.997	4.295	Falling	-0.866	0.112	3.941	4.5735	3.281	2.57	-2.0035	M4-yellow	Group1	0.888556	.	NA	NA	NA	NA	NA	NA	NA	NA	NA	NA	NA	NA
ENSG00000018869|ZNF582	ENSG00000018869	ZNF582	chr19	56375846	56393545	56393545	Minus	protein_coding	protein_coding	Coding	Yes	Prenatal-specific	Specific	Yes	Pre	Specific	0.000410371	0.5	2.42307	2.37686	2.63552	2.983	2.396	2.202	2.634	Non-transitional	0.238	-0.587	1.5935	2.2415	2.14	2.032	-0.2095	none	.	0.291057	.	3.99156e-05	-0.582142	0.92054	-0.0150803	0.00339415	-0.322311	3.99156e-05	-0.582142	4.79996e-05	-0.351071	0.877224	-0.0147998
ENSG00000019144|PHLDB1	ENSG00000019144	PHLDB1	chr11	118606440	118658038	118606440	Plus	protein_coding	protein_coding	Coding	No	Non-eGenes	Non-eGenes	No	Non-eGenes	Non-eGenes	0.81858	0.9	6.0244	6.017	5.89142	6.12	6.034	6.032	5.891	Non-transitional	-0.143	-0.086	6.267	6.491	6.503	7.094	0.603	none	.	0.088829	.	NA	NA	NA	NA	NA	NA	NA	NA	NA	NA	NA	NA
ENSG00000019169|MARCO	ENSG00000019169	MARCO	chr2	118942166	118994660	118942166	Plus	protein_coding	protein_coding	Coding	No	Non-eGenes	Non-eGenes	No	Non-eGenes	Non-eGenes	6.41628e-08	0.5	-2.55529	-5.65372	-0.472132	-0.386	-5.609	-1.649	-0.626	Rising	4.983	-5.223	-4.577	-5.059	-1.095	-0.008	5.051	none	.	0.694055	.	NA	NA	NA	NA	NA	NA	NA	NA	NA	NA	NA	NA
ENSG00000019186|CYP24A1	ENSG00000019186	CYP24A1	chr20	54153449	54173973	54173973	Minus	protein_coding	protein_coding	Coding	Yes	Constant	Constant	Yes	NSPre	NonSpec	3.243e-10	0.5	-2.22609	-3.34049	1.36078	-1.528	-3.34	-2.233	0.929	Rising	4.269	-1.812	-3.6745	-3.9095	-1.81	-0.914	2.9955	none	.	0.78393	.	0.0017311	-1.28168	0.00116295	-1.40285	5.55258e-06	-1.37802	5.55258e-06	-1.37802	0.00368228	0.651853	0.112602	0.394592
ENSG00000019485|PRDM11	ENSG00000019485	PRDM11	chr11	45095806	45235124	45095806	Plus	protein_coding	protein_coding	Coding	No	Non-eGenes	Non-eGenes	No	Non-eGenes	Non-eGenes	0.942264	0.995	5.15674	5.04123	5.16179	5.622	5.041	5.256	5.212	Non-transitional	0.171	-0.581	4.408	4.556	4.429	4.067	-0.489	M11-magenta	Group3	0.764232	.	NA	NA	NA	NA	NA	NA	NA	NA	NA	NA	NA	NA
ENSG00000019505|SYT13	ENSG00000019505	SYT13	chr11	45240301	45286319	45286319	Minus	protein_coding	protein_coding	Coding	Yes	Prenatal-specific	Specific	No	Non-eGenes	Non-eGenes	0.220166	0.5	7.55956	7.58292	7.61092	7.294	7.575	7.763	7.543	Non-transitional	-0.032	0.281	9.4415	7.523	7.458	7.143	-0.38	none	.	-0.224069	.	2.10622e-05	-0.477943	0.865739	-0.020644	0.000905799	-0.278495	2.10622e-05	-0.477943	NA	NA	NA	NA
ENSG00000019549|SNAI2	ENSG00000019549	SNAI2	chr8	48917690	48921740	48921740	Minus	protein_coding	protein_coding	Coding	No	Non-eGenes	Non-eGenes	No	Non-eGenes	Non-eGenes	0.87169	0.9	2.02507	2.68041	0.434972	0.81	2.652	2.193	0.114	Falling	-2.538	1.842	0.681	1.954	1.641	0.192	-1.762	none	.	-0.806631	.	NA	NA	NA	NA	NA	NA	NA	NA	NA	NA	NA	NA
ENSG00000019582|CD74	ENSG00000019582	CD74	chr5	150401637	150412929	150412929	Minus	protein_coding	protein_coding	Coding	Yes	Prenatal-trending	Trending	No	Non-eGenes	Non-eGenes	0.0500581	0.5	-0.117096	-1.56165	4.94422	0.023	-1.463	0.718	4.805	Rising	6.268	-1.486	0.953	2.1575	5.162	6.495	4.3375	M19-turquoise	Group5	0.922036	.	0.00670324	1.16146	0.111912	0.606068	2.52628e-05	1.40895	0.00670324	1.16146	NA	NA	NA	NA
ENSG00000019991|HGF	ENSG00000019991	HGF	chr7	81699006	81770438	81770438	Minus	protein_coding	protein_coding	Coding	No	Non-eGenes	Non-eGenes	No	Non-eGenes	Non-eGenes	0.994701	0.995	2.30663	1.74751	3.48372	-0.165	1.134	3.607	3.585	Rising	2.451	1.299	-4.29	1.006	1.704	1.451	0.445	M18-lightcyan	Group5	0.781648	.	NA	NA	NA	NA	NA	NA	NA	NA	NA	NA	NA	NA
ENSG00000019995|ZRANB1	ENSG00000019995	ZRANB1	chr10	124942123	124988189	124942123	Plus	protein_coding	protein_coding	Coding	Yes	Prenatal-trending	Trending	Yes	NSPre	NonSpec	0.99984	1	6.39346	6.44604	6.45432	6.144	6.446	6.163	6.419	Non-transitional	-0.027	0.302	5.2715	5.014	4.172	4.208	-0.806	M5-pink	Group2	0.876515	.	0.000184078	0.200344	0.571717	0.0502115	2.01801e-05	0.212568	0.000184078	0.200344	0.000547363	0.141944	0.353262	0.0667862
ENSG00000020129|NCDN	ENSG00000020129	NCDN	chr1	35557473	35567274	35557473	Plus	protein_coding	protein_coding	Coding	No	Non-eGenes	Non-eGenes	No	Non-eGenes	Non-eGenes	0.996735	1	6.62381	6.11646	8.35253	5.533	6.106	6.986	8.22	Rising	2.114	0.573	6.524	6.978	7.962	8.511	1.533	M19-turquoise	Group5	0.850496	.	NA	NA	NA	NA	NA	NA	NA	NA	NA	NA	NA	NA
ENSG00000020181|GPR124	ENSG00000020181	GPR124	chr8	37784191	37844896	37784191	Plus	protein_coding	protein_coding	Coding	No	Non-eGenes	Non-eGenes	No	Non-eGenes	Non-eGenes	0.000300881	0.5	3.24106	2.65748	3.6145	3.571	2.62	3.265	3.634	Rising	1.014	-0.951	2.7255	3.914	4.675	4.112	0.198	none	.	0.650728	.	NA	NA	NA	NA	NA	NA	NA	NA	NA	NA	NA	NA
ENSG00000020256|ZFP64	ENSG00000020256	ZFP64	chr20	52051663	52204308	52204308	Minus	protein_coding	protein_coding	Coding	No	Non-eGenes	Non-eGenes	No	Non-eGenes	Non-eGenes	0.00518985	0.5	4.55497	4.64544	4.40296	5.254	4.656	4.517	4.411	Non-transitional	-0.245	-0.598	5.3095	5.293	4.171	3.491	-1.802	M9-brown	Group3	0.723317	.	NA	NA	NA	NA	NA	NA	NA	NA	NA	NA	NA	NA
ENSG00000020426|MNAT1	ENSG00000020426	MNAT1	chr14	60734742	60969953	60734742	Plus	protein_coding	protein_coding	Coding	No	Non-eGenes	Non-eGenes	No	Non-eGenes	Non-eGenes	3.96574e-12	0.5	6.12301	6.13443	6.06769	6.33	6.106	6.106	6.116	Non-transitional	0.01	-0.224	2.532	2.889	2.97	2.799	-0.09	M10-darkgreen	Group3	0.76383	.	NA	NA	NA	NA	NA	NA	NA	NA	NA	NA	NA	NA
ENSG00000020577|SAMD4A	ENSG00000020577	SAMD4A	chr14	54567097	54793315	54567097	Plus	protein_coding	protein_coding	Coding	No	Non-eGenes	Non-eGenes	Yes	Pre	Specific	0.999268	1	5.5791	4.44435	6.79386	6.342	4.485	5.958	6.857	Rising	2.372	-1.857	1.7495	4.2445	4.852	5.307	1.0625	M18-lightcyan	Group5	0.885733	.	NA	NA	NA	NA	NA	NA	NA	NA	2.3896e-05	0.98875	0.782499	-0.0388916
ENSG00000020922|MRE11A	ENSG00000020922	MRE11A	chr11	94415578	94493908	94493908	Minus	protein_coding	protein_coding	Coding	Yes	Constant	Constant	Yes	Pre	Specific	0.00115883	0.5	4.97932	5.04622	4.89679	5.045	5.073	4.941	4.879	Non-transitional	-0.194	0.028	3.2795	3.672	3.742	3.247	-0.425	none	.	-0.193248	.	6.4899e-16	0.491211	0.0160212	0.154363	6.76659e-14	0.340319	6.76659e-14	0.340319	1.09424e-09	0.294857	0.0891544	0.0802619
ENSG00000021300|PLEKHB1	ENSG00000021300	PLEKHB1	chr11	73646178	73662819	73646178	Plus	protein_coding	protein_coding	Coding	No	Non-eGenes	Non-eGenes	No	Non-eGenes	Non-eGenes	0.000703307	0.5	2.23239	1.70359	7.16743	2.497	1.109	2.793	7.119	Rising	6.01	-1.388	4.568	3.9455	6.916	9.504	5.5585	M19-turquoise	Group5	0.955228	.	NA	NA	NA	NA	NA	NA	NA	NA	NA	NA	NA	NA
ENSG00000021355|SERPINB1	ENSG00000021355	SERPINB1	chr6	2832332	2842006	2842006	Minus	protein_coding	protein_coding	Coding	No	Non-eGenes	Non-eGenes	No	Non-eGenes	Non-eGenes	0.020343	0.5	0.433171	-0.593307	2.60209	1.012	-0.565	0.644	2.589	Rising	3.154	-1.577	1.221	1.2995	2.922	3.434	2.1345	M18-lightcyan	Group5	0.899845	.	NA	NA	NA	NA	NA	NA	NA	NA	NA	NA	NA	NA
ENSG00000021461|CYP3A43	ENSG00000021461	CYP3A43	chr7	99828013	99866102	99828013	Plus	protein_coding	protein_coding	Coding	No	Non-eGenes	Non-eGenes	No	Non-eGenes	Non-eGenes	1.47487e-10	0.5	-1.17539	-1.56848	-0.566132	-0.373	-1.568	-1.029	-0.505	Non-transitional	1.063	-1.195	-4.577	-5.059	-3.561	-3.802	1.257	M12-cyan	Group3	0.778342	.	NA	NA	NA	NA	NA	NA	NA	NA	NA	NA	NA	NA
ENSG00000021488|SLC7A9	ENSG00000021488	SLC7A9	chr19	32830509	32869766	32869766	Minus	protein_coding	protein_coding	Coding	Yes	Constant	Constant	Yes	NSPre	NonSpec	0.246082	0.5	1.09421	1.32478	-0.333653	1.914	1.34	0.865	-0.023	Falling	-1.363	-0.574	-2.7155	-1.084	-0.924	-2.565	-1.481	M9-brown	Group3	0.817213	.	3.89583e-06	-0.738342	0.000173043	-0.901481	2.83392e-10	-0.804872	2.83392e-10	-0.804872	2.04472e-07	-0.776033	0.368255	-0.201435
ENSG00000021574|SPAST	ENSG00000021574	SPAST	chr2	32063611	32157637	32063611	Plus	protein_coding	protein_coding	Coding	No	Non-eGenes	Non-eGenes	No	Non-eGenes	Non-eGenes	0.997075	1	7.02424	7.23111	6.01186	7.256	7.255	6.804	5.995	Falling	-1.26	-0.001	7.019	6.8505	5.607	5.037	-1.8135	M1-black	Group1	0.94833	.	NA	NA	NA	NA	NA	NA	NA	NA	NA	NA	NA	NA
ENSG00000021645|NRXN3	ENSG00000021645	NRXN3	chr14	78242391	79868290	78242391	Plus	protein_coding	protein_coding	Coding	No	Non-eGenes	Non-eGenes	No	Non-eGenes	Non-eGenes	0.999856	1	10.2522	9.55722	10.9195	11.659	9.551	10.752	10.959	Rising	1.408	-2.108	4.2335	4.037	6.243	5.858	1.821	none	.	0.695959	.	NA	NA	NA	NA	NA	NA	NA	NA	NA	NA	NA	NA
ENSG00000021762|OSBPL5	ENSG00000021762	OSBPL5	chr11	3087116	3166739	3166739	Minus	protein_coding	protein_coding	Coding	Yes	Prenatal-trending	Trending	Yes	NSPre	NonSpec	0.000848898	0.5	5.52277	5.76196	4.27382	5.731	5.738	5.701	4.366	Falling	-1.372	0.007	5.0065	5.6145	4.973	4.291	-1.3235	M3-greenyellow	Group1	0.915916	.	3.2176e-05	-0.497065	0.961847	-0.0109385	0.00446921	-0.344629	3.2176e-05	-0.497065	4.26755e-06	-0.405673	0.744165	-0.0550959
ENSG00000021776|AQR	ENSG00000021776	AQR	chr15	34851782	34969839	34969839	Minus	protein_coding	protein_coding	Coding	No	Non-eGenes	Non-eGenes	No	Non-eGenes	Non-eGenes	0.999999	1	6.48167	6.49758	6.53667	6.675	6.533	6.362	6.498	Non-transitional	-0.035	-0.142	5.7675	5.9985	5.351	4.792	-1.2065	M5-pink	Group2	0.760709	.	NA	NA	NA	NA	NA	NA	NA	NA	NA	NA	NA	NA
ENSG00000021826|CPS1	ENSG00000021826	CPS1	chr2	210477682	210679107	210477682	Plus	protein_coding	protein_coding	Coding	Yes	Prenatal-trending	Trending	Yes	NSPre	NonSpec	0.0833574	0.5	0.852368	2.02883	3.10378	1.605	0.159	0.909	3.01	Rising	2.851	-1.446	2.066	0.1765	0.532	1.828	1.6515	M18-lightcyan	Group5	0.807475	.	0.000156028	-1.05854	0.159973	-0.455846	1.31028e-05	-1.01356	0.000156028	-1.05854	2.61481e-05	-0.842857	0.220507	-0.286232
ENSG00000022267|FHL1	ENSG00000022267	FHL1	chrX	136147400	136211359	136147400	Plus	protein_coding	protein_coding	Coding	No	Non-eGenes	Non-eGenes	No	Non-eGenes	Non-eGenes	0.918481	0.995	6.61168	6.61597	6.53731	6.849	6.615	6.68	6.497	Non-transitional	-0.118	-0.234	7.526	7.759	8.249	7.465	-0.294	none	.	-0.189612	.	NA	NA	NA	NA	NA	NA	NA	NA	NA	NA	NA	NA
ENSG00000022277|RTFDC1	ENSG00000022277	RTFDC1	chr20	56468585	56519449	56468585	Plus	protein_coding	protein_coding	Coding	Yes	Prenatal-specific	Specific	Yes	Pre	Specific	0.00393228	0.5	4.66495	4.55432	5.20957	4.695	4.584	4.548	5.153	Rising	0.569	-0.111	6.0245	6.2125	6.094	6.379	0.1665	none	.	0.621036	.	4.60655e-05	0.341225	0.725294	-0.0358079	0.0704778	0.129885	4.60655e-05	0.341225	1.84465e-05	-0.257104	0.794924	-0.0199037
ENSG00000022355|GABRA1	ENSG00000022355	GABRA1	chr5	161847191	161899969	161847191	Plus	protein_coding	protein_coding	Coding	No	Non-eGenes	Non-eGenes	No	Non-eGenes	Non-eGenes	0.963866	0.995	5.05629	4.11333	8.92824	4.99	4.087	5.486	8.848	Rising	4.761	-0.903	2.8915	2.0005	5.434	6.898	4.8975	M19-turquoise	Group5	0.869453	.	NA	NA	NA	NA	NA	NA	NA	NA	NA	NA	NA	NA
ENSG00000022556|NLRP2	ENSG00000022556	NLRP2	chr19	54953130	55001142	54953130	Plus	protein_coding	protein_coding	Coding	Yes	Constant	Constant	Yes	Gen	Gen	1.87505e-20	0.5	2.56343	2.71157	2.61799	3.352	2.661	2.497	2.518	Non-transitional	-0.143	-0.691	1.6455	3.1255	1.994	1.073	-2.0525	none	.	-0.109092	.	9.36993e-10	1.88658	0.00187473	1.63578	1.33438e-12	1.83197	1.33438e-12	1.83197	2.94196e-10	1.08229	0.00460587	0.812106
ENSG00000022567|SLC45A4	ENSG00000022567	SLC45A4	chr8	141207166	141308305	141308305	Minus	protein_coding	protein_coding	Coding	No	Non-eGenes	Non-eGenes	No	Non-eGenes	Non-eGenes	0.00458961	0.5	4.23385	3.89855	5.77358	4.619	3.899	4.254	5.665	Rising	1.766	-0.72	2.7735	3.306	3.679	4.612	1.306	none	.	0.917945	.	NA	NA	NA	NA	NA	NA	NA	NA	NA	NA	NA	NA
ENSG00000022840|RNF10	ENSG00000022840	RNF10	chr12	120533480	120577594	120533480	Plus	protein_coding	protein_coding	Coding	No	Non-eGenes	Non-eGenes	No	Non-eGenes	Non-eGenes	0.502963	0.9	6.06376	6.02043	6.10869	6.246	6.021	6.033	6.138	Non-transitional	0.117	-0.225	7.7005	7.6275	7.489	7.343	-0.2845	none	.	0.259057	.	NA	NA	NA	NA	NA	NA	NA	NA	NA	NA	NA	NA
ENSG00000022976|ZNF839	ENSG00000022976	ZNF839	chr14	102317377	102342702	102317377	Plus	protein_coding	protein_coding	Coding	No	Non-eGenes	Non-eGenes	No	Non-eGenes	Non-eGenes	9.18902e-05	0.5	3.59254	3.42972	3.75418	3.943	3.443	3.535	3.75	Non-transitional	0.307	-0.5	1.944	2.337	2.445	2.409	0.072	none	.	0.46901	.	NA	NA	NA	NA	NA	NA	NA	NA	NA	NA	NA	NA
ENSG00000023041|ZDHHC6	ENSG00000023041	ZDHHC6	chr10	112430300	112446914	112446914	Minus	protein_coding	protein_coding	Coding	No	Non-eGenes	Non-eGenes	No	Non-eGenes	Non-eGenes	0.00067586	0.5	4.62808	4.65643	4.63655	4.643	4.659	4.416	4.602	Non-transitional	-0.057	0.016	3.8465	4.8035	4.475	4.332	-0.4715	M5-pink	Group2	0.879525	.	NA	NA	NA	NA	NA	NA	NA	NA	NA	NA	NA	NA
ENSG00000023171|GRAMD1B	ENSG00000023171	GRAMD1B	chr11	123525636	123627774	123525636	Plus	protein_coding	protein_coding	Coding	No	Non-eGenes	Non-eGenes	No	Non-eGenes	Non-eGenes	0.984851	0.995	6.92248	6.6736	7.81947	6.544	6.672	7.307	7.809	Rising	1.137	0.128	5.6615	6.52	6.601	7.239	0.719	M19-turquoise	Group5	0.875209	.	NA	NA	NA	NA	NA	NA	NA	NA	NA	NA	NA	NA
ENSG00000023191|RNH1	ENSG00000023191	RNH1	chr11	494512	507300	507300	Minus	protein_coding	protein_coding	Coding	No	Non-eGenes	Non-eGenes	No	Non-eGenes	Non-eGenes	0.000213432	0.5	4.63852	4.51763	5.31727	4.397	4.547	4.434	5.27	Non-transitional	0.723	0.15	5.9105	6.6495	6.138	6.519	-0.1305	M14-purple	Group4	0.836483	.	NA	NA	NA	NA	NA	NA	NA	NA	NA	NA	NA	NA
ENSG00000023228|NDUFS1	ENSG00000023228	NDUFS1	chr2	206114817	206159603	206159603	Minus	protein_coding	protein_coding	Coding	Yes	Prenatal-trending	Trending	Yes	NSPre	NonSpec	3.96655e-09	0.5	7.10838	6.96388	8.16397	6.907	6.982	7.032	8.142	Rising	1.16	0.075	6.2155	6.5365	6.61	6.845	0.3085	M16-blue	Group5	0.953464	.	3.11554e-06	0.320876	0.840477	0.0363585	0.00014334	0.286446	3.11554e-06	0.320876	3.54623e-05	0.239074	0.994954	0.000892296
ENSG00000023287|RB1CC1	ENSG00000023287	RB1CC1	chr8	52622456	52745843	52745843	Minus	protein_coding	protein_coding	Coding	No	Non-eGenes	Non-eGenes	No	Non-eGenes	Non-eGenes	1	1	8.02717	8.07539	8.3367	7.726	8.075	7.915	8.302	Non-transitional	0.227	0.349	6.7295	7.0135	6.422	6.353	-0.6605	M13-green	Group4	0.781717	.	NA	NA	NA	NA	NA	NA	NA	NA	NA	NA	NA	NA
ENSG00000023318|ERP44	ENSG00000023318	ERP44	chr9	99979179	100099040	100099040	Minus	protein_coding	protein_coding	Coding	Yes	Prenatal-specific	Specific	No	Non-eGenes	Non-eGenes	0.956751	0.995	6.27961	6.43748	5.95438	6.228	6.435	6.118	5.957	Falling	-0.478	0.207	5.071	5.145	5.105	4.81	-0.335	M4-yellow	Group1	0.756236	.	3.69725e-05	-0.322012	0.697362	0.0475869	0.00388396	-0.195276	3.69725e-05	-0.322012	NA	NA	NA	NA
ENSG00000023330|ALAS1	ENSG00000023330	ALAS1	chr3	52198086	52214327	52198086	Plus	protein_coding	protein_coding	Coding	Yes	Prenatal-trending	Trending	Yes	NSPre	NonSpec	0.907957	0.995	4.91859	4.88497	5.32157	4.781	4.893	4.755	5.235	Non-transitional	0.342	0.112	5.7525	5.6365	5.415	5.57	-0.0665	M14-purple	Group4	0.907994	.	0.000163003	0.202878	0.187617	0.117986	2.81114e-05	0.19906	0.000163003	0.202878	0.000403974	0.182237	0.161459	0.105426
ENSG00000023445|BIRC3	ENSG00000023445	BIRC3	chr11	102317450	102339403	102317450	Plus	protein_coding	protein_coding	Coding	Yes	Postnatal-specific	Specific	No	Non-eGenes	Non-eGenes	0.886667	0.9	-0.161931	-0.886215	2.82007	-0.082	-0.899	0.706	2.603	Rising	3.502	-0.817	-3.4545	-1.009	1.087	2.155	3.164	none	.	0.787458	.	0.763521	-0.113867	1.01668e-05	1.77811	0.0826501	0.515991	1.01668e-05	1.77811	NA	NA	NA	NA
ENSG00000023516|AKAP11	ENSG00000023516	AKAP11	chr13	42272153	42323267	42272153	Plus	protein_coding	protein_coding	Coding	Yes	Postnatal-specific	Specific	Yes	NSPost	NonSpec	0.896373	0.9	7.95256	7.81792	9.03434	7.465	7.811	8.03	8.985	Rising	1.174	0.346	6.8255	7.0295	7.141	7.503	0.4735	M16-blue	Group5	0.875618	.	0.0781303	-0.190501	9.53954e-07	-0.918147	0.000271132	-0.348424	9.53954e-07	-0.918147	0.0623356	-0.0894988	0.00261963	-0.25666
ENSG00000023572|GLRX2	ENSG00000023572	GLRX2	chr1	193096468	193106114	193106114	Minus	protein_coding	protein_coding	Coding	No	Non-eGenes	Non-eGenes	No	Non-eGenes	Non-eGenes	6.50645e-05	0.5	2.30488	2.18015	3.38903	1.332	2.144	1.979	3.258	Non-transitional	1.114	0.812	1.0225	2.02	2.363	2.993	0.973	M16-blue	Group5	0.826917	.	NA	NA	NA	NA	NA	NA	NA	NA	NA	NA	NA	NA
ENSG00000023608|SNAPC1	ENSG00000023608	SNAPC1	chr14	61762357	61796428	61762357	Plus	protein_coding	protein_coding	Coding	No	Non-eGenes	Non-eGenes	No	Non-eGenes	Non-eGenes	3.82492e-07	0.5	2.15928	2.07265	2.2523	2.385	2.094	2.068	2.306	Non-transitional	0.212	-0.291	2.3845	2.298	1.889	1.79	-0.508	none	.	0.221908	.	NA	NA	NA	NA	NA	NA	NA	NA	NA	NA	NA	NA
ENSG00000023697|DERA	ENSG00000023697	DERA	chr12	15911172	16037282	15911172	Plus	protein_coding	protein_coding	Coding	No	Non-eGenes	Non-eGenes	No	Non-eGenes	Non-eGenes	0.0340765	0.5	3.91024	3.80103	4.01656	3.908	3.801	3.881	4.058	Non-transitional	0.257	-0.107	3.64	4.027	3.945	4.042	0.015	none	.	0.317083	.	NA	NA	NA	NA	NA	NA	NA	NA	NA	NA	NA	NA
ENSG00000023734|STRAP	ENSG00000023734	STRAP	chr12	15882391	15903478	15882391	Plus	protein_coding	protein_coding	Coding	No	Non-eGenes	Non-eGenes	No	Non-eGenes	Non-eGenes	0.70183	0.9	6.02141	5.91825	6.54334	6.106	5.921	5.781	6.389	Non-transitional	0.468	-0.185	7.4965	7.333	6.889	7.02	-0.313	M13-green	Group4	0.925581	.	NA	NA	NA	NA	NA	NA	NA	NA	NA	NA	NA	NA
ENSG00000023839|ABCC2	ENSG00000023839	ABCC2	chr10	99782732	99852192	99782732	Plus	protein_coding	protein_coding	Coding	No	Non-eGenes	Non-eGenes	No	Non-eGenes	Non-eGenes	3.36341e-29	0.5	-0.462214	-0.428735	-0.75298	1.115	-0.429	-0.403	-0.721	Non-transitional	-0.292	-1.544	-2.544	-2.416	-1.911	-2.18	0.236	none	.	0.131387	.	NA	NA	NA	NA	NA	NA	NA	NA	NA	NA	NA	NA
ENSG00000023892|DEF6	ENSG00000023892	DEF6	chr6	35297852	35321771	35297852	Plus	protein_coding	protein_coding	Coding	No	Non-eGenes	Non-eGenes	No	Non-eGenes	Non-eGenes	0.976824	0.995	0.442625	-0.0649026	1.82194	1.546	0.005	0.811	1.888	Rising	1.883	-1.541	-0.8795	0.163	1.209	1.112	0.949	none	.	0.860448	.	NA	NA	NA	NA	NA	NA	NA	NA	NA	NA	NA	NA
ENSG00000023902|PLEKHO1	ENSG00000023902	PLEKHO1	chr1	150149183	150164720	150149183	Plus	protein_coding	protein_coding	Coding	No	Non-eGenes	Non-eGenes	No	Non-eGenes	Non-eGenes	0.949231	0.995	5.33619	5.58962	4.65565	5.566	5.623	5.169	4.654	Falling	-0.969	0.057	6.6235	6.7975	6.235	5.551	-1.2465	M7-salmon	Group2	0.898875	.	NA	NA	NA	NA	NA	NA	NA	NA	NA	NA	NA	NA
ENSG00000023909|GCLM	ENSG00000023909	GCLM	chr1	93885205	93909456	93909456	Minus	protein_coding	protein_coding	Coding	Yes	Constant	Constant	Yes	Gen	Gen	0.414918	0.5	3.4717	3.29709	4.43298	3.18	3.277	3.484	4.298	Rising	1.021	0.097	2.375	3.0025	3.694	3.476	0.4735	M16-blue	Group5	0.853154	.	0.010131	-0.16356	0.00576739	-0.263572	1.67418e-05	-0.232412	1.67418e-05	-0.232412	0.00591411	-0.116923	0.0243666	-0.148379
ENSG00000024048|UBR2	ENSG00000024048	UBR2	chr6	42564062	42693504	42564062	Plus	protein_coding	protein_coding	Coding	Yes	Postnatal-specific	Specific	Yes	Post	Specific	1	1	6.62134	6.57917	6.79144	6.694	6.577	6.657	6.785	Non-transitional	0.208	-0.117	4.6125	5.084	4.886	4.799	-0.285	none	.	0.54895	.	0.662776	0.0301022	1.75051e-05	0.399429	0.00134322	0.182768	1.75051e-05	0.399429	0.450901	0.0351746	8.23561e-06	0.293403
ENSG00000024422|EHD2	ENSG00000024422	EHD2	chr19	47713343	47743134	47713343	Plus	protein_coding	protein_coding	Coding	Yes	Prenatal-specific	Specific	No	Non-eGenes	Non-eGenes	0.531641	0.9	-1.06967	-2.56777	1.64914	-0.776	-2.546	-0.343	1.726	Rising	4.272	-1.77	1.8225	2.728	4.675	4.706	1.978	none	.	0.897215	.	4.3031e-05	-2.53441	0.737444	-0.100011	0.00124229	-1.39629	4.3031e-05	-2.53441	NA	NA	NA	NA
ENSG00000024526|DEPDC1	ENSG00000024526	DEPDC1	chr1	68474152	68497221	68497221	Minus	protein_coding	protein_coding	Coding	Yes	Prenatal-trending	Trending	No	Non-eGenes	Non-eGenes	3.29624e-07	0.5	0.408149	2.43008	0.664278	2.17	0.796	0.336	0.294	Non-transitional	-0.502	-1.374	3.347	3.1745	0.186	-0.771	-3.9455	none	.	-0.277342	.	0.000345413	1.2068	0.513805	0.238406	9.03897e-05	1.04104	0.000345413	1.2068	NA	NA	NA	NA
ENSG00000024862|CCDC28A	ENSG00000024862	CCDC28A	chr6	138773509	138793319	138773509	Plus	protein_coding	protein_coding	Coding	Yes	Postnatal-specific	Specific	Yes	Pre	Specific	1.49778e-05	0.5	3.31244	3.20675	4.43781	2.497	3.207	3.316	4.333	Rising	1.126	0.71	1.6545	2.706	3.409	4.567	1.861	none	.	0.609319	.	0.613183	0.0387702	2.30984e-05	-0.419981	0.14972	-0.0875383	2.30984e-05	-0.419981	4.33124e-05	-0.283937	0.966162	0.00319915
ENSG00000025039|RRAGD	ENSG00000025039	RRAGD	chr6	89364636	89412270	89412270	Minus	protein_coding	protein_coding	Coding	No	Non-eGenes	Non-eGenes	No	Non-eGenes	Non-eGenes	0.812902	0.9	6.16841	6.11323	6.19012	5.664	6.107	6.227	6.186	Non-transitional	0.079	0.443	5.3355	5.2125	5.451	5.552	0.3395	none	.	-0.187992	.	NA	NA	NA	NA	NA	NA	NA	NA	NA	NA	NA	NA
ENSG00000025156|HSF2	ENSG00000025156	HSF2	chr6	122399546	122433119	122399546	Plus	protein_coding	protein_coding	Coding	Yes	Constant	Constant	No	Non-eGenes	Non-eGenes	0.91934	0.995	5.96277	6.16841	5.14871	6.124	6.184	5.677	5.08	Falling	-1.104	0.06	5.3995	5.6815	4.698	3.91	-1.7715	M1-black	Group1	0.939655	.	0.0100389	-0.160675	0.0445936	-0.199792	2.97536e-06	-0.273336	2.97536e-06	-0.273336	NA	NA	NA	NA
ENSG00000025293|PHF20	ENSG00000025293	PHF20	chr20	35771974	35950381	35771974	Plus	protein_coding	protein_coding	Coding	Yes	Prenatal-specific	Specific	No	Non-eGenes	Non-eGenes	0.975739	0.995	6.60937	6.75823	6.36928	6.359	6.758	6.562	6.328	Falling	-0.43	0.399	6.7005	6.7475	5.986	5.154	-1.5935	none	.	-0.660558	.	1.54277e-05	-0.19494	0.957545	0.00337765	0.0137421	-0.103568	1.54277e-05	-0.19494	NA	NA	NA	NA
ENSG00000025423|HSD17B6	ENSG00000025423	HSD17B6	chr12	56752161	56787790	56752161	Plus	protein_coding	protein_coding	Coding	No	Non-eGenes	Non-eGenes	No	Non-eGenes	Non-eGenes	0.381986	0.5	0.0954883	-0.531386	2.97935	-0.106	-0.545	0.685	2.928	Rising	3.473	-0.439	-0.971	-0.1745	2.764	3.529	3.7035	M19-turquoise	Group5	0.92936	.	NA	NA	NA	NA	NA	NA	NA	NA	NA	NA	NA	NA
ENSG00000025434|NR1H3	ENSG00000025434	NR1H3	chr11	47248300	47269032	47248300	Plus	protein_coding	protein_coding	Coding	No	Non-eGenes	Non-eGenes	No	Non-eGenes	Non-eGenes	0.856186	0.9	2.07094	1.8432	2.33489	2.27	1.843	2.078	2.278	Non-transitional	0.435	-0.427	2.3885	2.9515	3.222	3.287	0.3355	M15-darkred	Group4	0.80147	.	NA	NA	NA	NA	NA	NA	NA	NA	NA	NA	NA	NA
ENSG00000025770|NCAPH2	ENSG00000025770	NCAPH2	chr22	50508216	50523472	50508216	Plus	protein_coding	protein_coding	Coding	No	Non-eGenes	Non-eGenes	No	Non-eGenes	Non-eGenes	0.652832	0.9	4.96862	5.01504	4.83225	4.981	5.029	5.078	4.808	Non-transitional	-0.221	0.048	5.7615	5.9725	5.576	5.052	-0.9205	M7-salmon	Group2	0.828285	.	NA	NA	NA	NA	NA	NA	NA	NA	NA	NA	NA	NA
ENSG00000025772|TOMM34	ENSG00000025772	TOMM34	chr20	44942130	44960486	44960486	Minus	protein_coding	protein_coding	Coding	No	Non-eGenes	Non-eGenes	No	Non-eGenes	Non-eGenes	0.721089	0.9	3.21612	2.94908	4.80001	2.864	2.956	3.251	4.725	Rising	1.769	0.092	3.4515	4.444	5.129	5.265	0.821	M16-blue	Group5	0.94858	.	NA	NA	NA	NA	NA	NA	NA	NA	NA	NA	NA	NA
ENSG00000025796|SEC63	ENSG00000025796	SEC63	chr6	107867756	107958189	107958189	Minus	protein_coding	protein_coding	Coding	No	Non-eGenes	Non-eGenes	No	Non-eGenes	Non-eGenes	1.24262e-05	0.5	6.55825	6.71449	6.34114	6.612	6.714	6.482	6.341	Falling	-0.373	0.102	6.3545	6.348	6.181	6.042	-0.306	M4-yellow	Group1	0.734198	.	NA	NA	NA	NA	NA	NA	NA	NA	NA	NA	NA	NA
ENSG00000025800|KPNA6	ENSG00000025800	KPNA6	chr1	32108038	32176568	32108038	Plus	protein_coding	protein_coding	Coding	No	Non-eGenes	Non-eGenes	No	Non-eGenes	Non-eGenes	0.988828	0.995	4.97002	4.87132	5.31852	5.079	4.875	4.932	5.263	Rising	0.388	-0.204	6.1125	6.228	6.105	6.063	-0.165	none	.	0.649142	.	NA	NA	NA	NA	NA	NA	NA	NA	NA	NA	NA	NA
ENSG00000026025|VIM	ENSG00000026025	VIM	chr10	17228259	17237593	17228259	Plus	protein_coding	protein_coding	Coding	No	Non-eGenes	Non-eGenes	No	Non-eGenes	Non-eGenes	0.959386	0.995	6.24325	6.50448	5.66152	7.728	6.587	6.18	5.666	Non-transitional	-0.921	-1.141	8.6185	9.339	8.449	6.953	-2.386	none	.	-0.147255	.	NA	NA	NA	NA	NA	NA	NA	NA	NA	NA	NA	NA
ENSG00000026103|FAS	ENSG00000026103	FAS	chr10	88990531	89015785	88990531	Plus	protein_coding	protein_coding	Coding	Yes	Postnatal-specific	Specific	No	Non-eGenes	Non-eGenes	0.726173	0.9	0.0149499	-1.10057	2.57039	-0.106	-1.086	1.095	2.56	Rising	3.646	-0.98	-2.003	0.619	1.883	1.442	0.823	M18-lightcyan	Group5	0.893072	.	0.15338	0.340248	6.26972e-07	1.04561	0.00429236	0.5227	6.26972e-07	1.04561	NA	NA	NA	NA
ENSG00000026297|RNASET2	ENSG00000026297	RNASET2	chr6	166929504	166957191	166957191	Minus	protein_coding	protein_coding	Coding	No	Non-eGenes	Non-eGenes	No	Non-eGenes	Non-eGenes	0.00948041	0.5	-0.431554	-0.824685	0.77054	-1.338	-0.825	-0.389	0.249	Non-transitional	1.074	0.513	2.14	2.8185	3.749	3.838	1.0195	none	.	0.40356	.	NA	NA	NA	NA	NA	NA	NA	NA	NA	NA	NA	NA
ENSG00000026508|CD44	ENSG00000026508	CD44	chr11	35138870	35232402	35138870	Plus	protein_coding	protein_coding	Coding	No	Non-eGenes	Non-eGenes	No	Non-eGenes	Non-eGenes	0.00826939	0.5	1.14909	-0.399379	2.98885	1.527	-0.399	1.939	2.989	Rising	3.388	-1.926	-0.1535	3.1715	4.635	4.352	1.1805	none	.	0.823975	.	NA	NA	NA	NA	NA	NA	NA	NA	NA	NA	NA	NA
ENSG00000026559|KCNG1	ENSG00000026559	KCNG1	chr20	51003656	51023129	51023129	Minus	protein_coding	protein_coding	Coding	No	Non-eGenes	Non-eGenes	No	Non-eGenes	Non-eGenes	0.27458	0.5	3.89542	3.69676	3.85562	2.497	3.702	4.799	3.941	Non-transitional	0.239	1.205	3.756	6.5275	5.451	3.905	-2.6225	none	.	0.23544	.	NA	NA	NA	NA	NA	NA	NA	NA	NA	NA	NA	NA
ENSG00000026652|AGPAT4	ENSG00000026652	AGPAT4	chr6	161129979	161274061	161274061	Minus	protein_coding	protein_coding	Coding	No	Non-eGenes	Non-eGenes	No	Non-eGenes	Non-eGenes	0.6745	0.9	7.60915	7.68157	7.16519	7.649	7.682	7.672	7.226	Falling	-0.456	0.033	5.816	6.0885	5.902	6.103	0.0145	M9-brown	Group3	0.807134	.	NA	NA	NA	NA	NA	NA	NA	NA	NA	NA	NA	NA
ENSG00000026950|BTN3A1	ENSG00000026950	BTN3A1	chr6	26402237	26415216	26402237	Plus	protein_coding	protein_coding	Coding	Yes	Constant	Constant	Yes	Gen	Gen	8.65114e-07	0.5	3.54978	4.07469	2.82834	3.342	4.046	3.829	2.791	Falling	-1.255	0.704	2.723	4.5315	4.583	3.431	-1.1005	none	.	-0.59477	.	0.0164792	-0.287294	0.00830636	-0.339394	4.13534e-06	-0.429739	4.13534e-06	-0.429739	0.00831967	-0.243909	0.00384693	-0.27565
ENSG00000027001|MIPEP	ENSG00000027001	MIPEP	chr13	23730189	23889419	23889419	Minus	protein_coding	protein_coding	Coding	No	Non-eGenes	Non-eGenes	No	Non-eGenes	Non-eGenes	8.49064e-07	0.5	4.9098	4.88169	4.84989	4.732	4.833	5.033	4.912	Non-transitional	0.079	0.101	3.3105	3.33	3.592	3.438	0.108	none	.	0.1936	.	NA	NA	NA	NA	NA	NA	NA	NA	NA	NA	NA	NA
ENSG00000027075|PRKCH	ENSG00000027075	PRKCH	chr14	61187559	61550976	61187559	Plus	protein_coding	protein_coding	Coding	No	Non-eGenes	Non-eGenes	No	Non-eGenes	Non-eGenes	0.99439	0.995	3.14716	2.27623	4.14161	3.556	2.283	3.589	4.253	Rising	1.97	-1.273	1.957	2.3555	3.103	3.366	1.0105	none	.	0.85022	.	NA	NA	NA	NA	NA	NA	NA	NA	NA	NA	NA	NA
ENSG00000027644|INSRR	ENSG00000027644	INSRR	chr1	156840063	156859018	156859018	Minus	protein_coding	protein_coding	Coding	No	Non-eGenes	Non-eGenes	No	Non-eGenes	Non-eGenes	4.91566e-07	0.5	-1.03626	-0.549557	-2.02334	-0.409	-0.584	-0.439	-2.023	Non-transitional	-1.439	-0.175	-2.163	-2.7835	-1.817	-1.762	1.0215	none	.	-0.0873481	.	NA	NA	NA	NA	NA	NA	NA	NA	NA	NA	NA	NA
ENSG00000027697|IFNGR1	ENSG00000027697	IFNGR1	chr6	137197484	137219449	137219449	Minus	protein_coding	protein_coding	Coding	Yes	Postnatal-specific	Specific	No	Non-eGenes	Non-eGenes	0.327969	0.5	4.78835	4.65168	5.49848	4.727	4.672	4.674	5.488	Rising	0.816	-0.055	4.414	4.4835	5.175	5.536	1.0525	M16-blue	Group5	0.742904	.	0.190993	-0.123813	1.65648e-05	0.948407	0.075377	0.184549	1.65648e-05	0.948407	NA	NA	NA	NA
ENSG00000027847|B4GALT7	ENSG00000027847	B4GALT7	chr5	177600100	177610347	177600100	Plus	protein_coding	protein_coding	Coding	No	Non-eGenes	Non-eGenes	No	Non-eGenes	Non-eGenes	0.0031975	0.5	3.33261	3.45338	3.24901	3.773	3.475	3.288	3.214	Non-transitional	-0.261	-0.298	4.1265	4.584	4.275	4.088	-0.496	M7-salmon	Group2	0.840364	.	NA	NA	NA	NA	NA	NA	NA	NA	NA	NA	NA	NA
ENSG00000028116|VRK2	ENSG00000028116	VRK2	chr2	57907651	58159920	57907651	Plus	protein_coding	protein_coding	Coding	No	Non-eGenes	Non-eGenes	No	Non-eGenes	Non-eGenes	1.21621e-08	0.5	3.84713	3.69476	5.50391	3.111	3.768	3.144	5.173	Non-transitional	1.405	0.657	0.073	1.436	1.401	2.203	0.767	none	.	0.361695	.	NA	NA	NA	NA	NA	NA	NA	NA	NA	NA	NA	NA
ENSG00000028137|TNFRSF1B	ENSG00000028137	TNFRSF1B	chr1	12167003	12209228	12167003	Plus	protein_coding	protein_coding	Coding	Yes	Postnatal-specific	Specific	No	Non-eGenes	Non-eGenes	0.778881	0.9	1.43545	0.920514	2.95345	1.44	0.555	1.67	2.956	Rising	2.401	-0.885	1.9875	2.505	3.295	3.108	0.603	M18-lightcyan	Group5	0.895717	.	0.407389	0.298653	9.98174e-07	1.52015	0.000751316	0.868802	9.98174e-07	1.52015	NA	NA	NA	NA
ENSG00000028203|VEZT	ENSG00000028203	VEZT	chr12	95217746	95302790	95217746	Plus	protein_coding	protein_coding	Coding	Yes	Prenatal-specific	Specific	No	Non-eGenes	Non-eGenes	0.0259369	0.5	7.50064	7.60054	6.98228	7.678	7.606	7.433	6.966	Falling	-0.64	-0.072	6.57	6.441	5.667	5.335	-1.106	M1-black	Group1	0.830266	.	1.61384e-05	-0.143814	0.93383	-0.00385913	0.00158052	-0.0958404	1.61384e-05	-0.143814	NA	NA	NA	NA
ENSG00000028277|POU2F2	ENSG00000028277	POU2F2	chr19	42086110	42196585	42196585	Minus	protein_coding	protein_coding	Coding	Yes	Constant	Constant	No	Non-eGenes	Non-eGenes	0.973794	0.995	3.99612	4.34133	2.51735	5.6	4.341	4.011	2.547	Falling	-1.794	-1.259	7.325	3.3365	3.419	1.742	-1.5945	M9-brown	Group3	0.911819	.	0.01905	-0.289955	9.84444e-05	-0.639948	1.32373e-05	-0.432434	1.32373e-05	-0.432434	NA	NA	NA	NA
ENSG00000028310|BRD9	ENSG00000028310	BRD9	chr5	850291	892824	892824	Minus	protein_coding	protein_coding	Coding	No	Non-eGenes	Non-eGenes	No	Non-eGenes	Non-eGenes	0.249188	0.5	4.98718	5.06797	4.81834	5.438	5.099	4.821	4.809	Falling	-0.29	-0.339	5.7745	5.732	5.405	5.119	-0.613	none	.	-0.348148	.	NA	NA	NA	NA	NA	NA	NA	NA	NA	NA	NA	NA
ENSG00000028528|SNX1	ENSG00000028528	SNX1	chr15	64094123	64146090	64094123	Plus	protein_coding	protein_coding	Coding	No	Non-eGenes	Non-eGenes	No	Non-eGenes	Non-eGenes	0.93984	0.995	6.04593	5.94655	6.4528	6.011	5.957	6.041	6.441	Rising	0.484	-0.054	5.3445	5.701	5.905	6.431	0.73	none	.	0.704026	.	NA	NA	NA	NA	NA	NA	NA	NA	NA	NA	NA	NA
ENSG00000028839|TBPL1	ENSG00000028839	TBPL1	chr6	133952170	133990432	133952170	Plus	protein_coding	protein_coding	Coding	No	Non-eGenes	Non-eGenes	No	Non-eGenes	Non-eGenes	0.879617	0.9	5.28636	5.28747	5.52388	5.476	5.3	5.023	5.48	Non-transitional	0.18	-0.176	5.4055	4.9575	4.665	5.128	0.1705	M13-green	Group4	0.729628	.	NA	NA	NA	NA	NA	NA	NA	NA	NA	NA	NA	NA
ENSG00000029153|ARNTL2	ENSG00000029153	ARNTL2	chr12	27332854	27425289	27332854	Plus	protein_coding	protein_coding	Coding	No	Non-eGenes	Non-eGenes	Yes	Post	Specific	2.37205e-06	0.5	5.67832	5.23356	5.88389	5.992	5.21	5.914	5.902	Non-transitional	0.692	-0.782	3.749	2.533	3.904	4.134	1.601	none	.	0.467402	.	NA	NA	NA	NA	NA	NA	NA	NA	0.423495	0.143022	9.844e-06	-0.521005
ENSG00000029363|BCLAF1	ENSG00000029363	BCLAF1	chr6	136256863	136289851	136289851	Minus	protein_coding	protein_coding	Coding	No	Non-eGenes	Non-eGenes	No	Non-eGenes	Non-eGenes	NA	No_score	7.60694	7.74158	7.54903	7.505	7.753	7.433	7.475	Non-transitional	-0.278	0.248	7.211	7.4065	6.669	6.26	-1.1465	M5-pink	Group2	0.912285	.	NA	NA	NA	NA	NA	NA	NA	NA	NA	NA	NA	NA
ENSG00000029364|SLC39A9	ENSG00000029364	SLC39A9	chr14	69398015	69462388	69398015	Plus	protein_coding	protein_coding	Coding	No	Non-eGenes	Non-eGenes	No	Non-eGenes	Non-eGenes	0.529199	0.9	6.12655	6.0845	6.43245	6.2	6.094	6.056	6.396	Non-transitional	0.302	-0.106	6.026	6.189	6.073	6.044	-0.145	M13-green	Group4	0.924157	.	NA	NA	NA	NA	NA	NA	NA	NA	NA	NA	NA	NA
ENSG00000029534|ANK1	ENSG00000029534	ANK1	chr8	41653220	41896762	41896762	Minus	protein_coding	protein_coding	Coding	No	Non-eGenes	Non-eGenes	No	Non-eGenes	Non-eGenes	1	1	4.31528	3.78757	4.58306	6.119	3.788	4.451	4.624	Non-transitional	0.836	-2.331	2.4305	2.362	3.383	2.841	0.479	none	.	0.62294	.	NA	NA	NA	NA	NA	NA	NA	NA	NA	NA	NA	NA
ENSG00000029639|TFB1M	ENSG00000029639	TFB1M	chr6	155257509	155314493	155314493	Minus	protein_coding	protein_coding	Coding	Yes	Postnatal-specific	Specific	No	Non-eGenes	Non-eGenes	1.15657e-05	0.5	4.21322	4.1664	4.26239	4.983	4.18	4.102	4.272	Non-transitional	0.092	-0.803	1.723	2.1185	1.842	2.01	-0.1085	none	.	0.247046	.	0.886373	0.010673	1.34779e-05	0.339716	0.0239754	0.123238	1.34779e-05	0.339716	NA	NA	NA	NA
ENSG00000029725|RABEP1	ENSG00000029725	RABEP1	chr17	5282265	5385812	5282265	Plus	protein_coding	protein_coding	Coding	No	Non-eGenes	Non-eGenes	No	Non-eGenes	Non-eGenes	0.982815	0.995	7.57985	7.54744	7.84769	7.271	7.552	7.547	7.822	Non-transitional	0.27	0.281	7.5435	7.217	7.038	7.046	-0.171	M13-green	Group4	0.761535	.	NA	NA	NA	NA	NA	NA	NA	NA	NA	NA	NA	NA
ENSG00000029993|HMGB3	ENSG00000029993	HMGB3	chrX	150980509	150990775	150980509	Plus	protein_coding	protein_coding	Coding	No	Non-eGenes	Non-eGenes	No	Non-eGenes	Non-eGenes	0.77046	0.9	5.16767	5.53476	3.82662	6.143	5.563	4.833	3.823	Falling	-1.74	-0.58	7.82	6.73	5.833	4.336	-2.394	M1-black	Group1	0.900495	.	NA	NA	NA	NA	NA	NA	NA	NA	NA	NA	NA	NA
ENSG00000030066|NUP160	ENSG00000030066	NUP160	chr11	47778087	47848555	47848555	Minus	protein_coding	protein_coding	Coding	No	Non-eGenes	Non-eGenes	No	Non-eGenes	Non-eGenes	0.0239792	0.5	6.19036	6.31991	4.39288	6.511	6.348	5.905	4.495	Falling	-1.853	-0.163	6.0085	6.235	5.088	3.588	-2.647	M3-greenyellow	Group1	0.933683	.	NA	NA	NA	NA	NA	NA	NA	NA	NA	NA	NA	NA
ENSG00000030110|BAK1	ENSG00000030110	BAK1	chr6	33572547	33580293	33580293	Minus	protein_coding	protein_coding	Coding	Yes	Constant	Constant	Yes	Gen	Gen	0.00348655	0.5	2.19361	2.0418	2.48157	2.242	2.045	2.252	2.42	Non-transitional	0.375	-0.197	2.14	2.4	2.667	2.817	0.417	M14-purple	Group4	0.789047	.	5.36202e-05	-0.381994	0.0131028	-0.285529	6.28456e-07	-0.359393	6.28456e-07	-0.359393	0.000825291	-0.246805	0.0463169	-0.176786
ENSG00000030419|IKZF2	ENSG00000030419	IKZF2	chr2	212999691	213152427	213152427	Minus	protein_coding	protein_coding	Coding	No	Non-eGenes	Non-eGenes	No	Non-eGenes	Non-eGenes	0.922957	0.995	4.25753	4.19113	4.41359	5.073	4.206	4.128	4.391	Non-transitional	0.185	-0.867	3.4755	3.08	2.798	2.681	-0.399	none	.	0.145706	.	NA	NA	NA	NA	NA	NA	NA	NA	NA	NA	NA	NA
ENSG00000030582|GRN	ENSG00000030582	GRN	chr17	44345246	44353102	44345246	Plus	protein_coding	protein_coding	Coding	Yes	Prenatal-specific	Specific	Yes	Pre	Specific	0.0602784	0.5	3.11809	2.59525	4.02938	3.201	2.636	3.153	3.997	Rising	1.361	-0.565	5.0755	5.6735	5.839	5.484	-0.1895	none	.	0.731037	.	1.12063e-07	-0.682851	0.854235	-0.020668	0.000181458	-0.366484	1.12063e-07	-0.682851	1.50785e-07	-0.529875	0.724897	0.0331094
[truncated: 23,346 more rows]
[truncated: 22 more columns]

## Sheet: GTExTissueEnrichment
		Falling				Non-transitional				Rising
GTEx Tissue	GenesinGeneSet	Intersect	OR	BH Adj. P.val	LOG(P)	Intersect	OR	BH Adj. P.val	LOG(P)	Intersect	OR	BH Adj. P.val	LOG(P)
[truncated: 53 more rows]
