# Supplementary material for: Whole-Genome and RNA Sequencing Reveal Variation and Transcriptomic Coordination in the Developing Human Prefrontal Cortex
Source: Cell Rep. Author manuscript; Available in PMC 2020 Jun 15. (PMC7295160; doi:10.1016/j.celrep.2020.03.053)
Supplement: 4 [file NIHMS1582939-supplement-4.xlsx]

## Sheet: Overview
	Sheet	Description
	Module Genes	List of module genes and kME values
	Module Eigenvalue	Eigenvalue for 176 samples
	Module Preservation	Module preservation statistics for BrainSpan samples
	Enrichment (Single Cell)	Enrichment test for single cell data
	Gene Ontology

## Sheet: ColumnKey
Column	Description		SampleID	Sample donor ID		Module	Module name		Disorder Genes	Name of a disorder geneset		Module	Module name
gene_name	gene name		MEblack	black Module Eigenvalue		Zsummary.pres (DLPFC)	Z-Score of module detection preservation for DLPFC BrainSpan data		Geneset	Name of a geneset for enrichment test		ModuleGroup	Module group (1-5)
gene_id	gene ID (ensembl)		MEblue	blue Module Eigenvalue		Zsummary.pres (Neocortex)	Z-Score of module detection preservation for Neocortex BrainSpan data		Disorder Genes Size	Number of genes in a single disorder geneset		p.value	p-value of gene ontology term enrichment
Module	WGCNA Module name		MEbrown	brown Module Eigenvalue		Zsummary.pres (Subcortex)	Z-Score of module detection preservation for Subcortex BrainSpan data		Geneset Size	Number of genes in a single geneset		term.size	number of genes in gene ontology term
kMEblack	black module eigengene-based connectivities		MEcyan	cyan Module Eigenvalue					Disorder Genes Background Size	Total number of genes in all disorder genesets		query.size	number of genes in module
kMEblue	blue module eigengene-based connectivities		MEdarkgreen	darkgreen Module Eigenvalue					Geneset Background Gene Size	Total number of genes in all genesets		overlap.size	number of overlaping genes
kMEbrown	brown module eigengene-based connectivities		MEdarkred	darkred Module Eigenvalue					Overlap	Number of genes overlapped between disorder genes and geneset		enrichment	fold-enrichment of overlap
kMEcyan	cyan module eigengene-based connectivities		MEgreen	green Module Eigenvalue					OR	Odd ratio from fisher exact test		term.id	gene ontology term ID
kMEdarkgreen	darkgreen module eigengene-based connectivities		MEgreenyellow	greenyellow Module Eigenvalue					p-value	p-value from fisher exact test		domain	gene ontology domain (all BP)
kMEdarkred	darkred module eigengene-based connectivities		MEgrey	grey Module Eigenvalue					adjusted p-value	p-value after bonferroni correction		term.name	gene ontology term name
kMEgreen	green module eigengene-based connectivities		Mesilver	silver Module Eigenvalue								intersection	name of overlapping genes
kMEgreenyellow	greenyellow module eigengene-based connectivities		MElightcyan	lightcyan Module Eigenvalue
kMEgrey	grey module eigengene-based connectivities		MEmagenta	magenta Module Eigenvalue
kMEsilver	silver module eigengene-based connectivities		MEpink	pink Module Eigenvalue
kMElightcyan	lightcyan module eigengene-based connectivities		MEpurple	purple Module Eigenvalue
kMEmagenta	magenta module eigengene-based connectivities		MEred	red Module Eigenvalue
kMEpink	pink module eigengene-based connectivities		MEroyalblue	royalblue Module Eigenvalue
kMEpurple	purple module eigengene-based connectivities		MEsalmon	salmon Module Eigenvalue
kMEred	red module eigengene-based connectivities		MEtan	tan Module Eigenvalue
kMEroyalblue	royalblue module eigengene-based connectivities		MEturquoise	turquoise Module Eigenvalue
kMEsalmon	salmon module eigengene-based connectivities		MEyellow	yellow Module Eigenvalue
kMEtan	tan module eigengene-based connectivities
kMEturquoise	turquoise module eigengene-based connectivities
kMEyellow	yellow module eigengene-based connectivities

## Sheet: Module Genes
gene_name	gene_id	Module	kMEblack	kMEblue	kMEbrown	kMEcyan	kMEdarkgreen	kMEdarkred	kMEgreen	kMEgreenyellow	kMEgrey	kMEsilver	kMElightcyan	kMEmagenta	kMEpink	kMEpurple	kMEred	kMEroyalblue	kMEsalmon	kMEtan	kMEturquoise	kMEyellow
TSPAN6	ENSG00000000003	grey	0.794304	-0.262472	-0.0481868	-0.68976	-0.141621	0.0176489	0.259792	0.471525	-0.596259	-0.420421	-0.304013	-0.483837	0.769029	0.143458	0.0393647	0.782614	0.63347	0.489422	-0.609541	0.388626
DPM1	ENSG00000000419	grey	0.14912	0.451872	-0.517771	-0.388693	-0.572751	0.21183	0.707541	-0.273548	-0.0078432	0.216692	0.233651	-0.552448	0.561814	0.530448	-0.064962	0.130476	0.259078	0.564068	0.0801289	-0.344386
SCYL3	ENSG00000000457	grey	0.347451	0.203974	-0.391231	-0.471287	-0.348697	0.0110093	0.525589	-0.0390255	-0.226448	-0.0390683	-0.0380875	-0.526059	0.609087	0.331578	-0.106595	0.206183	0.330361	0.485653	-0.16271	0.00926424
C1ORF112	ENSG00000000460	royalblue	0.577832	-0.592384	0.372101	-0.317761	0.399049	-0.185956	-0.246969	0.586964	-0.469697	-0.659859	-0.285176	0.00806311	0.315644	-0.366157	0.15326	0.811599	0.247287	-0.0672576	-0.576403	0.586296
FGR	ENSG00000000938	grey	-0.628535	0.504855	-0.043423	0.60878	-0.170346	0.402938	0.0816844	-0.43292	0.77611	0.650985	0.741183	0.332412	-0.459136	0.256069	0.308703	-0.446904	-0.288213	-0.0671015	0.746012	-0.617849
CFH	ENSG00000000971	grey	-0.378525	0.535377	-0.352927	0.181404	-0.407286	0.243695	0.346628	-0.471463	0.486294	0.510378	0.64716	-0.0948214	-0.078303	0.362728	-0.0528059	-0.312228	-0.138085	0.15621	0.536242	-0.557425
FUCA2	ENSG00000001036	grey	-0.119805	0.61273	-0.454902	-0.0319949	-0.50046	0.296071	0.642757	-0.419586	0.351895	0.438349	0.608392	-0.288179	0.298496	0.544909	0.00932206	0.0217996	0.0788313	0.441262	0.406959	-0.54429
GCLC	ENSG00000001084	turquoise	-0.835871	0.823232	-0.419406	0.570605	-0.359529	0.254043	0.394753	-0.845136	0.885506	0.787625	0.855204	0.138647	-0.400037	0.392154	0.0317001	-0.658358	-0.501928	-0.0223677	0.940976	-0.882709
NFYA	ENSG00000001167	black	0.86962	-0.437284	0.0130974	-0.788528	-0.0966164	-0.0805881	0.101034	0.572022	-0.810566	-0.532975	-0.604786	-0.513635	0.726428	0.0254484	-0.12263	0.628094	0.654202	0.419557	-0.77833	0.553478
STPG1	ENSG00000001460	grey	-0.763097	0.664513	-0.249146	0.615757	-0.195056	0.214384	0.236548	-0.672849	0.817833	0.670787	0.700943	0.256029	-0.451338	0.275932	0.147087	-0.566497	-0.46783	-0.0944424	0.826661	-0.734567
NIPAL3	ENSG00000001461	turquoise	-0.861559	0.813892	-0.359501	0.625001	-0.324192	0.31384	0.343721	-0.821703	0.913693	0.818707	0.874839	0.207204	-0.461674	0.402917	0.0514864	-0.632616	-0.491117	-0.0308635	0.964795	-0.889977
LAS1L	ENSG00000001497	grey	0.556358	-0.569608	0.652222	-0.149349	0.268015	0.366416	-0.384314	0.810331	-0.415798	-0.330359	-0.353128	0.217769	0.158567	-0.130672	0.170126	0.604508	0.571056	0.108048	-0.520122	0.44094
ENPP4	ENSG00000001561	blue	-0.470769	0.901495	-0.780128	0.0660119	-0.667068	0.119428	0.797352	-0.840986	0.524064	0.659427	0.566861	-0.388593	0.141054	0.593554	-0.132829	-0.595352	-0.225753	0.347221	0.661152	-0.769557
SEMA3F	ENSG00000001617	greenyellow	0.87505	-0.765881	0.502252	-0.522783	0.286737	0.0127524	-0.34515	0.928994	-0.787253	-0.66182	-0.722617	-0.0862882	0.440836	-0.239041	0.127551	0.745398	0.670758	0.1654	-0.880001	0.768796
CFTR	ENSG00000001626	grey	-0.725096	0.584918	-0.129036	0.647136	-0.0920933	0.243796	0.182325	-0.590533	0.853646	0.607097	0.750786	0.343057	-0.456567	0.225673	0.345467	-0.460645	-0.453419	-0.123706	0.808397	-0.665609
ANKIB1	ENSG00000001629	grey	0.272115	-0.406773	0.261071	-0.0922887	0.400659	-0.374726	-0.219255	0.3369	-0.300578	-0.501624	-0.321959	0.0810424	0.114688	-0.45716	-0.0181959	0.177691	-0.0711123	-0.26719	-0.354788	0.500785
KRIT1	ENSG00000001631	grey	0.297079	-0.250207	0.0880321	-0.217523	0.244347	-0.33716	0.0411513	0.1903	-0.281998	-0.481165	-0.170668	-0.0777884	0.297016	-0.301519	-0.0438128	0.397549	-0.0663354	-0.109046	-0.320166	0.342164
RAD52	ENSG00000002016	greenyellow	0.357807	-0.696725	0.876095	0.136104	0.574909	0.220977	-0.656254	0.821831	-0.257683	-0.406641	-0.279933	0.533296	-0.148509	-0.41412	0.297972	0.544726	0.286934	-0.241672	-0.427606	0.529833
BAD	ENSG00000002330	blue	-0.273423	0.821208	-0.537374	0.0142367	-0.808424	0.684497	0.66749	-0.51085	0.421046	0.875255	0.506489	-0.327902	0.141975	0.910657	-0.102944	-0.435134	0.29275	0.679444	0.552972	-0.791759
LAP3	ENSG00000002549	blue	-0.468957	0.834459	-0.537115	0.214395	-0.653003	0.476734	0.608961	-0.672739	0.632459	0.801094	0.798992	-0.186627	-0.0110175	0.674723	-0.0371736	-0.378957	-0.061724	0.390926	0.739767	-0.847039
CD99	ENSG00000002586	lightcyan	-0.403985	0.383116	0.0273077	0.462326	-0.0934493	0.458018	0.0758512	-0.274097	0.621305	0.504083	0.757681	0.297729	-0.310181	0.289607	0.265921	0.00754161	-0.111043	0.051645	0.580481	-0.522268
HS3ST1	ENSG00000002587	grey	0.466801	-0.421907	0.171757	-0.347271	0.197568	-0.175304	-0.194038	0.423837	-0.507722	-0.40067	-0.455071	-0.124704	0.240947	-0.170247	-0.0577075	0.33611	0.294724	0.0510924	-0.507369	0.564076
WNT16	ENSG00000002745	grey	-0.595345	0.576746	-0.191791	0.514209	-0.204708	0.266184	0.224319	-0.534506	0.72932	0.59957	0.804706	0.212073	-0.334834	0.277167	0.123002	-0.328535	-0.337999	-0.0275714	0.743819	-0.611797
HECW1	ENSG00000002746	magenta	-0.266978	-0.467023	0.65406	0.536946	0.778993	-0.242118	-0.724501	0.24344	0.151607	-0.309798	-0.0631538	0.747919	-0.636133	-0.657371	0.231117	0.0818467	-0.447707	-0.722516	-0.00488471	0.327793
MAD1L1	ENSG00000002822	brown	-0.0712554	-0.485716	0.902128	0.55529	0.628258	0.306216	-0.727475	0.547568	0.174842	-0.12248	0.046817	0.826647	-0.532623	-0.399047	0.458485	0.274559	-0.0146393	-0.428854	-0.025433	0.233666
LASP1	ENSG00000002834	salmon	0.2972	-0.105613	0.247577	-0.105385	-0.213034	0.596345	-0.121053	0.432196	-0.161552	0.212737	-0.107046	0.00869745	0.0861439	0.319376	0.0465216	0.180714	0.626362	0.371703	-0.157326	0.0122721
SNX11	ENSG00000002919	blue	-0.30786	0.814018	-0.452097	0.118782	-0.677843	0.657544	0.673552	-0.505426	0.526301	0.812662	0.621685	-0.210392	0.133868	0.83003	0.0553242	-0.315186	0.201564	0.599846	0.602461	-0.798594
TMEM176A	ENSG00000002933	lightcyan	-0.662524	0.74033	-0.346357	0.468186	-0.372225	0.349223	0.387628	-0.674293	0.791745	0.742799	0.809213	0.0979803	-0.283699	0.450046	0.147437	-0.515205	-0.301704	0.103417	0.819625	-0.783775
M6PR	ENSG00000003056	blue	-0.409929	0.959102	-0.755546	0.0339769	-0.793912	0.385559	0.845401	-0.783478	0.532053	0.795188	0.679791	-0.411616	0.191775	0.79301	-0.149861	-0.455588	-0.0241847	0.541609	0.681792	-0.863378
KLHL13	ENSG00000003096	grey	0.230426	-0.28735	0.262899	0.0219935	0.278914	-0.0925051	-0.193902	0.330774	-0.0946397	-0.277588	-0.0870139	0.143382	0.0576272	-0.226665	0.264896	0.333989	0.0836063	-0.106305	-0.193733	0.260328
CYP26B1	ENSG00000003137	grey	-0.657416	0.596762	-0.194569	0.545672	-0.215879	0.306932	0.204722	-0.571958	0.722911	0.670131	0.654791	0.236297	-0.407371	0.328163	0.175477	-0.449584	-0.32551	-0.011207	0.745249	-0.678375
ICA1	ENSG00000003147	grey	-0.837997	0.458177	-0.0539331	0.775565	0.0963607	0.0271364	-0.0613594	-0.601087	0.780852	0.535525	0.563089	0.478446	-0.689873	-0.0104067	0.0797873	-0.680518	-0.662472	-0.394141	0.780347	-0.531883
DBNDD1	ENSG00000003249	grey	-0.22602	0.571379	-0.229835	0.139644	-0.544291	0.650906	0.382845	-0.260495	0.371676	0.73215	0.297961	-0.0870239	-0.00254405	0.691299	0.131747	-0.410883	0.294504	0.494539	0.423698	-0.577138
ALS2	ENSG00000003393	grey	-0.041854	0.474667	-0.537936	-0.197067	-0.480196	-0.0464307	0.537815	-0.383414	0.0090288	0.290404	0.0215601	-0.431287	0.292689	0.393036	-0.297398	-0.379521	0.0364925	0.353909	0.160759	-0.283121
CASP10	ENSG00000003400	turquoise	-0.746543	0.567264	-0.0703798	0.681239	-0.166257	0.389155	0.0865409	-0.543982	0.855849	0.698574	0.879749	0.377364	-0.536769	0.238166	0.144535	-0.437154	-0.413743	-0.144775	0.854995	-0.720956
CFLAR	ENSG00000003402	grey	-0.41121	0.0542621	0.397878	0.6199	0.170327	0.393763	-0.335821	-0.0033919	0.525515	0.330156	0.572495	0.578936	-0.547883	-0.0748159	0.184145	-0.0506104	-0.210778	-0.290946	0.459981	-0.305421
TFPI	ENSG00000003436	royalblue	0.339737	-0.279862	0.262729	-0.0919885	0.211868	0.0145801	-0.11313	0.373629	-0.138843	-0.293751	0.128083	0.0699846	0.194831	-0.157613	0.155549	0.646928	0.183294	-0.00161691	-0.218601	0.267609
NDUFAF7	ENSG00000003509	grey	0.136353	0.00722116	-0.145283	-0.160901	0.0510948	-0.337999	0.225878	-0.0422757	-0.119459	-0.268266	-0.117051	-0.176136	0.275028	-0.137665	-0.0196157	0.0870382	-0.134381	-0.0227775	-0.133831	0.145246
RBM5	ENSG00000003756	greenyellow	0.84479	-0.623054	0.452822	-0.498877	0.170032	0.14324	-0.217543	0.871829	-0.705918	-0.531196	-0.570727	-0.109394	0.494146	-0.107479	0.0710184	0.733419	0.716836	0.271783	-0.770262	0.631045
MTMR7	ENSG00000003987	grey	0.126784	-0.445705	0.296657	-0.000886721	0.534202	-0.466986	-0.354832	0.267446	-0.269498	-0.506346	-0.469904	0.198179	-0.0960732	-0.503341	-0.00417601	0.0241951	-0.180155	-0.368239	-0.349653	0.522596
SLC7A2	ENSG00000003989	lightcyan	-0.674039	0.660539	-0.319486	0.47697	-0.284477	0.260465	0.302247	-0.669205	0.780641	0.645675	0.881783	0.129006	-0.332496	0.325587	0.0777481	-0.395875	-0.394811	-0.0156061	0.806046	-0.724263
ARF5	ENSG00000004059	purple	0.0152661	0.720539	-0.626861	-0.282958	-0.862097	0.561982	0.765811	-0.376199	0.137843	0.685761	0.261953	-0.564761	0.429363	0.935744	-0.142227	-0.259599	0.490438	0.843554	0.287199	-0.605461
SARM1	ENSG00000004139	greenyellow	0.585279	-0.740488	0.7323	-0.116314	0.458577	0.133983	-0.585032	0.903476	-0.489426	-0.47688	-0.523114	0.295409	0.0546629	-0.321651	0.258476	0.580296	0.49956	-0.0545408	-0.625036	0.668041
POLDIP2	ENSG00000004142	purple	-0.00399608	0.722184	-0.538212	-0.211803	-0.84595	0.694742	0.739257	-0.336907	0.228032	0.730148	0.403282	-0.478121	0.395621	0.95051	-0.0257909	-0.159367	0.513824	0.838047	0.34939	-0.65734
PLXND1	ENSG00000004399	grey	-0.74792	0.467937	0.0346482	0.726872	-0.0878467	0.40007	-0.0703061	-0.464981	0.796737	0.680043	0.747894	0.471899	-0.651294	0.188724	0.101094	-0.4685	-0.392987	-0.199303	0.802379	-0.668424
AK2	ENSG00000004455	grey	0.319719	-0.262444	0.391917	-0.0306993	0.131831	0.32999	-0.142037	0.443384	-0.0915	-0.151227	0.135302	0.158151	0.149027	-0.0262138	0.242805	0.61634	0.330922	0.102013	-0.176459	0.136348
CD38	ENSG00000004468	turquoise	-0.819058	0.631805	-0.19696	0.697992	-0.154599	0.215768	0.13217	-0.680926	0.862414	0.702011	0.818597	0.329704	-0.563097	0.203622	0.0867777	-0.588593	-0.542306	-0.197016	0.896006	-0.699033
FKBP4	ENSG00000004478	purple	-0.0459132	0.695332	-0.596983	-0.234046	-0.802263	0.483047	0.745939	-0.422103	0.181071	0.615305	0.35814	-0.510754	0.390707	0.809441	-0.144638	-0.199618	0.333394	0.701934	0.32246	-0.630579
KDM1A	ENSG00000004487	black	0.96751	-0.639611	0.207948	-0.772715	0.0931665	-0.118007	-0.0795055	0.784725	-0.898117	-0.69933	-0.732392	-0.391159	0.692857	-0.12221	-0.0217016	0.796376	0.703558	0.328864	-0.930433	0.733502
RBM6	ENSG00000004534	brown	0.355988	-0.830634	0.906684	0.14032	0.737477	-0.0280937	-0.77748	0.825943	-0.347628	-0.587504	-0.407858	0.574104	-0.208442	-0.625033	0.226824	0.553846	0.125998	-0.424427	-0.514505	0.676791
CAMKK1	ENSG00000004660	turquoise	-0.731406	0.849186	-0.389025	0.486868	-0.50423	0.493449	0.436281	-0.740223	0.778831	0.915282	0.72257	0.076697	-0.32529	0.592553	-0.00877584	-0.68932	-0.250562	0.191497	0.865594	-0.89157
RECQL	ENSG00000004700	pink	0.827767	-0.178402	-0.29629	-0.896796	-0.315946	-0.127346	0.430822	0.32719	-0.743146	-0.437714	-0.455198	-0.745735	0.916027	0.202814	-0.218458	0.590427	0.617714	0.57934	-0.671236	0.377181
CCDC132	ENSG00000004766	grey	0.37197	0.034077	-0.538176	-0.622372	-0.212122	-0.542254	0.473	-0.133544	-0.454834	-0.376284	-0.370721	-0.672525	0.630694	-0.00695148	-0.234018	0.0810167	0.0313701	0.215968	-0.359934	0.245103
ARHGAP33	ENSG00000004777	greenyellow	0.482893	-0.779908	0.822932	-0.00792067	0.530117	0.134586	-0.708081	0.89294	-0.442359	-0.456497	-0.52032	0.420487	-0.101535	-0.397363	0.218302	0.485333	0.40432	-0.176883	-0.581946	0.658364
NDUFAB1	ENSG00000004779	green	-0.112464	0.850706	-0.722873	-0.212198	-0.87253	0.485332	0.901515	-0.559396	0.288251	0.707443	0.435664	-0.564098	0.431288	0.918829	-0.0934918	-0.295339	0.301661	0.782108	0.429568	-0.727699
PDK4	ENSG00000004799	lightcyan	-0.573371	0.697076	-0.374399	0.377107	-0.354265	0.288572	0.421583	-0.672471	0.680526	0.638163	0.865076	0.0339983	-0.184965	0.400647	-0.0706601	-0.279687	-0.318607	0.0944147	0.762198	-0.739001
ZMYND10	ENSG00000004838	grey	-0.176891	0.195799	0.136671	0.338699	-0.0344484	0.370703	0.000679434	-0.00126643	0.361873	0.337626	0.328691	0.258479	-0.178117	0.196917	0.237872	-0.0456269	0.0700634	0.0789817	0.307885	-0.249594
ARX	ENSG00000004848	grey	0.128239	-0.111065	0.121102	-0.0745073	-0.066049	0.180178	-0.136549	0.184097	-0.147167	0.035994	-0.0425601	-0.0023788	-0.0140108	0.0475373	-0.153946	0.0997469	0.200288	0.0760992	-0.104361	0.0895098
SLC25A13	ENSG00000004864	grey	-0.673605	0.417533	-0.0553511	0.607756	0.0693784	0.0877469	0.0501958	-0.509305	0.733064	0.419092	0.682542	0.369479	-0.471448	0.0175914	0.172929	-0.391833	-0.530788	-0.283117	0.688907	-0.486241
ST7	ENSG00000004866	yellow	0.488809	-0.891259	0.549302	-0.20148	0.733313	-0.55826	-0.659924	0.686782	-0.625465	-0.87629	-0.722206	0.209041	-8.15322e-05	-0.761912	0.0475459	0.481457	0.0134726	-0.459958	-0.739186	0.911229
CDC27	ENSG00000004897	green	0.0072225	0.645086	-0.730522	-0.343196	-0.666393	0.0620945	0.857933	-0.515321	0.0836797	0.325076	0.275422	-0.629423	0.545103	0.579023	-0.155432	-0.0904607	0.0941164	0.552433	0.219518	-0.455886
SLC4A1	ENSG00000004939	grey	0.642912	-0.618575	0.448488	-0.329037	0.232933	0.068531	-0.347944	0.748901	-0.500805	-0.493454	-0.380308	0.00624834	0.260226	-0.221589	0.224014	0.656929	0.501293	0.0727603	-0.60732	0.544316
CALCR	ENSG00000004948	grey	-0.672435	0.589752	-0.189334	0.570299	-0.124106	0.216103	0.236233	-0.588273	0.798167	0.566915	0.707459	0.265877	-0.379096	0.246102	0.343074	-0.400569	-0.419973	-0.0788242	0.756966	-0.662081
HCCS	ENSG00000004961	blue	-0.410808	0.925598	-0.744216	0.0332361	-0.707462	0.261115	0.83753	-0.794145	0.508862	0.712174	0.602403	-0.38749	0.190803	0.728574	-0.0874849	-0.429223	-0.0905188	0.486411	0.6405	-0.800489
DVL2	ENSG00000004975	grey	0.806158	-0.497141	0.392983	-0.499404	0.0342344	0.359781	-0.10883	0.798881	-0.621235	-0.368568	-0.430918	-0.148274	0.521011	0.0805876	0.106517	0.772636	0.809344	0.411458	-0.676682	0.467794
UPF1	ENSG00000005007	darkred	0.0704197	0.0567852	0.313073	0.14265	-0.137637	0.789525	-0.0587606	0.279024	0.146511	0.378741	0.187102	0.214787	-0.0524958	0.408633	0.248248	0.161293	0.512002	0.353427	0.0964665	-0.212365
SKAP2	ENSG00000005020	turquoise	-0.884739	0.7034	-0.263649	0.717069	-0.156427	0.167328	0.20856	-0.771836	0.934372	0.706311	0.847244	0.319389	-0.555907	0.219439	0.161439	-0.628701	-0.61302	-0.202902	0.945603	-0.774317
SLC25A5	ENSG00000005022	blue	-0.228993	0.855601	-0.669466	-0.079686	-0.79869	0.489325	0.815225	-0.616921	0.410015	0.740033	0.61668	-0.437673	0.290511	0.856354	-0.0765388	-0.219373	0.178223	0.66112	0.544291	-0.789832
CCDC109B	ENSG00000005059	grey	0.0980804	-0.236298	0.227585	0.0727539	0.211763	-0.104923	-0.256564	0.221878	-0.117698	-0.160332	-0.130333	0.153912	-0.0877318	-0.229952	-0.001505	0.0939985	-0.0148402	-0.170062	-0.133759	0.243786
POLR2J	ENSG00000005075	tan	0.338065	0.384574	-0.300749	-0.393125	-0.657488	0.654354	0.604302	0.0152568	-0.0635688	0.383844	0.195166	-0.468217	0.578377	0.783384	0.0383355	0.281029	0.696583	0.843997	0.0037413	-0.359381
DHX33	ENSG00000005100	grey	0.323468	-0.270663	0.529256	0.00740597	0.0796251	0.569479	-0.246839	0.579118	-0.13289	0.0112818	-0.0799783	0.251356	0.0374911	0.131187	0.263955	0.431759	0.539552	0.228549	-0.222572	0.142594
THSD7A	ENSG00000005108	grey	0.204894	-0.343263	0.204348	-0.0590928	0.323158	-0.213375	-0.23275	0.254907	-0.168416	-0.391839	-0.0852284	0.0993061	0.0341635	-0.312648	0.110866	0.459073	-0.0238072	-0.193907	-0.238772	0.262415
LIG3	ENSG00000005156	grey	0.822135	-0.394954	0.20623	-0.604724	-0.0704344	0.243194	0.0386186	0.682993	-0.639199	-0.370457	-0.41714	-0.300257	0.624632	0.154466	0.0464138	0.7917	0.791764	0.494131	-0.667226	0.410068
RPAP3	ENSG00000005175	grey	-0.369169	0.692891	-0.595012	0.0828706	-0.401055	-0.0595878	0.66465	-0.674991	0.450983	0.384367	0.493705	-0.259195	0.150566	0.353737	0.0271282	-0.309119	-0.305103	0.185778	0.508148	-0.571658
ACSM3	ENSG00000005187	grey	0.342867	-0.565524	0.565828	0.0243791	0.505354	-0.0909755	-0.4554	0.585814	-0.236793	-0.453354	-0.305249	0.313801	-0.0303444	-0.382739	0.455988	0.465753	0.152396	-0.196889	-0.401201	0.542712
AC004381.6	ENSG00000005189	royalblue	0.727415	-0.564606	0.370256	-0.420334	0.230264	0.0203887	-0.188573	0.702643	-0.564493	-0.55372	-0.346596	-0.0829035	0.429684	-0.168275	0.145598	0.896657	0.512888	0.162708	-0.643166	0.556889
CIAPIN1	ENSG00000005194	tan	0.538866	0.299241	-0.414447	-0.642987	-0.687537	0.455185	0.666247	0.103779	-0.322293	0.214753	-0.136787	-0.687323	0.779825	0.754076	-0.0339372	0.224418	0.8077	0.923466	-0.236025	-0.14983
SPPL2B	ENSG00000005206	grey	0.0734885	-0.196328	0.635852	0.302149	0.13574	0.73242	-0.353255	0.497183	0.121907	0.202763	0.112591	0.480759	-0.223544	0.11372	0.309359	0.25064	0.402305	0.0831214	0.0106607	-0.0299323
FAM214B	ENSG00000005238	salmon	0.556276	0.0189218	-0.0669918	-0.502476	-0.482311	0.546124	0.272428	0.379776	-0.396591	0.148904	-0.24834	-0.42052	0.54184	0.531059	-0.143269	0.208741	0.841048	0.707267	-0.329167	0.0261145
COPZ2	ENSG00000005243	lightcyan	-0.625915	0.628247	-0.181472	0.522891	-0.287862	0.418766	0.252917	-0.535916	0.780856	0.699038	0.851974	0.212281	-0.344694	0.375261	0.15933	-0.387375	-0.268098	0.0451041	0.783434	-0.71186
PRKAR2B	ENSG00000005249	black	0.754128	-0.539041	0.0583402	-0.656784	0.12191	-0.39488	-0.0746391	0.564404	-0.822302	-0.65456	-0.838296	-0.390971	0.543548	-0.234832	-0.0980778	0.364508	0.424615	0.149861	-0.818797	0.738114
MSL3	ENSG00000005302	pink	0.525677	0.275963	-0.528275	-0.703999	-0.663289	0.134668	0.683772	0.0164447	-0.43366	0.0838088	-0.300837	-0.778778	0.807425	0.575802	-0.212046	0.0490648	0.615505	0.775392	-0.297253	-0.0217542
CREBBP	ENSG00000005339	brown	0.0918023	-0.696545	0.930073	0.398714	0.792574	0.00829313	-0.834175	0.66212	-0.0794727	-0.398336	-0.226203	0.769171	-0.462214	-0.596293	0.343236	0.360839	-0.0411062	-0.526563	-0.269914	0.523435
BZRAP1	ENSG00000005379	turquoise	-0.753052	0.644598	-0.0622715	0.683818	-0.286203	0.606341	0.13318	-0.514884	0.8352	0.863104	0.733408	0.369117	-0.535955	0.40997	0.0988643	-0.625024	-0.251401	0.00338839	0.852299	-0.798104
MPO	ENSG00000005381	grey	-0.419846	0.519007	-0.223504	0.330772	-0.3148	0.364372	0.261646	-0.399352	0.591074	0.567622	0.577573	0.0654567	-0.188598	0.381219	0.232934	-0.352294	-0.0914012	0.148279	0.576277	-0.589523
GCFC2	ENSG00000005436	grey	0.234376	-0.419486	0.287372	-0.0736109	0.43859	-0.271873	-0.248845	0.286229	-0.235773	-0.509077	-0.093411	0.135708	0.0685232	-0.4187	0.0142476	0.562587	-0.0906987	-0.265622	-0.295959	0.368687
WDR54	ENSG00000005448	salmon	0.611617	0.15845	-0.308129	-0.645244	-0.595393	0.403831	0.522303	0.224872	-0.414702	0.11301	-0.232949	-0.631835	0.73639	0.641072	-0.0415067	0.296377	0.818249	0.848198	-0.333711	-0.0265876
CROT	ENSG00000005469	grey	-0.514651	0.597657	-0.301032	0.380371	-0.177889	0.0865449	0.38602	-0.58132	0.628626	0.447668	0.720322	0.0813504	-0.145505	0.231143	0.0551487	-0.216499	-0.397215	-0.0157639	0.649401	-0.561598
ABCB4	ENSG00000005471	grey	0.182396	-0.115218	0.156816	-0.0562956	0.0888614	0.110296	-0.00905081	0.192153	-0.01487	-0.144911	0.187039	0.0483967	0.138207	-0.0223912	0.243145	0.510273	0.131115	0.0547142	-0.0826514	0.0819745
KMT2E	ENSG00000005483	greenyellow	0.621865	-0.879215	0.644898	-0.248236	0.632741	-0.337752	-0.589364	0.822279	-0.654373	-0.82694	-0.650992	0.200814	0.126692	-0.645697	0.0642407	0.637687	0.197359	-0.304823	-0.773499	0.860201
RHBDD2	ENSG00000005486	turquoise	-0.745985	0.861264	-0.391097	0.519752	-0.470725	0.482975	0.435474	-0.748631	0.837555	0.91786	0.76563	0.107644	-0.340235	0.600331	0.100797	-0.644889	-0.253604	0.190821	0.896853	-0.915224
SOX8	ENSG00000005513	lightcyan	-0.62202	0.624977	-0.1438	0.550139	-0.261927	0.510158	0.217964	-0.528419	0.754527	0.74516	0.859521	0.25612	-0.375384	0.413922	0.0521461	-0.283961	-0.226243	0.063196	0.796681	-0.745362
IBTK	ENSG00000005700	pink	0.435775	0.208756	-0.488824	-0.598546	-0.424289	-0.0839504	0.649945	-0.0596943	-0.313714	-0.117185	-0.119882	-0.667833	0.761568	0.316206	-0.132685	0.201176	0.323465	0.512397	-0.236609	-0.0017374
ZNF195	ENSG00000005801	black	0.902371	-0.653969	0.179274	-0.749456	0.194974	-0.306082	-0.0836397	0.703447	-0.896608	-0.79476	-0.764738	-0.372613	0.664274	-0.25381	-0.0786869	0.72778	0.529461	0.194563	-0.926718	0.784238
MYCBP2	ENSG00000005810	grey	-0.411206	0.578864	-0.492668	0.156095	-0.300585	-0.146116	0.441438	-0.595183	0.356853	0.381206	0.220057	-0.162918	-0.041522	0.236382	-0.134974	-0.634528	-0.339513	0.0597441	0.445151	-0.396343
FBXL3	ENSG00000005812	green	0.0912071	0.638627	-0.794918	-0.458731	-0.717142	0.0320894	0.902135	-0.498715	-0.018699	0.298479	0.194825	-0.738024	0.641334	0.614681	-0.274314	-0.130384	0.173742	0.625321	0.147531	-0.399808
ITGAL	ENSG00000005844	grey	-0.64191	0.537684	-0.0889638	0.597999	-0.160932	0.389503	0.132106	-0.495396	0.797523	0.644	0.806662	0.315862	-0.440218	0.290973	0.325945	-0.343801	-0.310313	-0.0410788	0.775527	-0.657842
PDK2	ENSG00000005882	grey60	-0.690353	0.850091	-0.385714	0.462443	-0.520421	0.567835	0.451138	-0.71543	0.806254	0.920194	0.832836	0.0673547	-0.288567	0.638231	0.0535199	-0.527298	-0.184624	0.245171	0.880768	-0.925253
ITGA3	ENSG00000005884	grey	-0.0488982	-0.149184	0.546607	0.413681	0.200691	0.462318	-0.372821	0.379761	0.175471	0.202993	-0.0188876	0.499565	-0.326336	-0.00637614	0.320679	-0.104832	0.198874	-0.0622611	0.069607	0.0283828
ZFX	ENSG00000005889	grey	0.312255	0.124187	-0.239711	-0.389598	-0.284163	0.0794171	0.385676	0.00737057	-0.216883	-0.0323787	-0.0132752	-0.38046	0.479896	0.290815	-0.115979	0.290975	0.302412	0.403346	-0.163311	-0.0409417
LAMP2	ENSG00000005893	grey	-0.703252	0.851254	-0.534368	0.401885	-0.440726	0.20416	0.5476	-0.853318	0.764707	0.730312	0.802292	-0.0349323	-0.201277	0.455149	-0.0357773	-0.578412	-0.425153	0.102244	0.853272	-0.840039
ITGA2B	ENSG00000005961	greenyellow	0.354312	-0.606029	0.797544	0.119514	0.466324	0.273247	-0.555653	0.76118	-0.224469	-0.334356	-0.229509	0.473248	-0.0966606	-0.312041	0.327678	0.544333	0.318286	-0.152614	-0.387293	0.431907
ASB4	ENSG00000005981	grey	-0.690327	0.597088	-0.197166	0.578267	-0.144154	0.202205	0.231788	-0.607354	0.814542	0.58357	0.749463	0.253828	-0.394163	0.230118	0.307758	-0.450855	-0.454011	-0.103641	0.77984	-0.658592
GDE1	ENSG00000006007	blue	-0.461058	0.960997	-0.732444	0.0940003	-0.751233	0.37446	0.812094	-0.809399	0.588743	0.810523	0.699073	-0.354001	0.12857	0.777064	-0.0745848	-0.475756	-0.0697681	0.498707	0.723464	-0.88672
C19ORF60	ENSG00000006015	purple	0.110215	0.391566	-0.204792	-0.187874	-0.611729	0.748179	0.373856	-0.0241367	0.0216849	0.578893	0.153921	-0.279672	0.237546	0.772149	-0.161952	-0.0673638	0.622406	0.709178	0.12709	-0.408303
CRLF1	ENSG00000006016	grey	-0.541777	0.628522	-0.158532	0.476723	-0.306765	0.446808	0.303105	-0.470397	0.656012	0.709877	0.543579	0.179355	-0.272335	0.441565	0.132303	-0.551381	-0.164724	0.143512	0.670781	-0.659869
OSBPL7	ENSG00000006025	grey	0.132534	-0.11966	0.490349	0.181972	0.0197227	0.676178	-0.211672	0.444535	0.0621284	0.2227	0.0414807	0.316246	-0.0871463	0.186049	0.270736	0.118491	0.455828	0.192081	-0.016739	0.00471745
TMEM98	ENSG00000006042	grey	0.264305	0.0720705	-0.0200587	-0.223488	-0.160347	0.320482	0.270642	0.107537	-0.0645757	0.0224188	0.210746	-0.166028	0.360645	0.287669	0.0677439	0.483184	0.342951	0.369207	-0.0668707	-0.0886595
YBX2	ENSG00000006047	grey	-0.182623	0.00147616	0.324083	0.41206	0.161831	0.225237	-0.228121	0.131818	0.240737	0.209524	0.0190789	0.399164	-0.31855	-0.0366694	0.22066	-0.267309	-0.0198088	-0.129676	0.166168	-0.0291923
MAP3K14	ENSG00000006062	magenta	-0.399925	-0.0552415	0.6187	0.708422	0.357111	0.446871	-0.444898	0.137269	0.523712	0.261249	0.427864	0.771774	-0.612381	-0.127809	0.37959	0.00329512	-0.173094	-0.331186	0.381277	-0.189585
ABCC8	ENSG00000006071	cyan	-0.673981	0.180366	0.356568	0.851768	0.309338	0.199567	-0.326461	-0.204098	0.679614	0.410362	0.409683	0.726212	-0.742841	-0.143848	0.259349	-0.497216	-0.472988	-0.448124	0.593701	-0.29961
CACNG3	ENSG00000006116	grey	-0.841678	0.367418	0.0382911	0.782734	0.155227	-0.0029313	-0.170737	-0.538238	0.731459	0.479548	0.489141	0.539498	-0.755035	-0.0957568	0.0759518	-0.697012	-0.684227	-0.47309	0.729696	-0.433289
TMEM132A	ENSG00000006118	salmon	0.339894	0.0693584	-0.00933177	-0.300747	-0.418903	0.646852	0.152969	0.276978	-0.204446	0.292574	-0.0995071	-0.24402	0.286113	0.558651	-0.0604733	0.150212	0.731559	0.617627	-0.154221	-0.0958966
AP2B1	ENSG00000006125	grey	-0.245148	0.300182	-0.00743752	0.29972	-0.104931	0.146735	0.0876502	-0.158374	0.318441	0.359051	0.18638	0.17519	-0.185818	0.204055	0.144462	-0.325817	-0.0595131	0.0666075	0.314045	-0.256392
TAC1	ENSG00000006128	grey	-0.635517	0.728306	-0.377567	0.450092	-0.317926	0.204388	0.420156	-0.665392	0.745086	0.651065	0.657454	0.0781246	-0.236803	0.383689	0.173548	-0.554651	-0.344094	0.070344	0.757526	-0.706738
ZNF263	ENSG00000006194	salmon	0.644366	0.154334	-0.317158	-0.714197	-0.650649	0.464322	0.547556	0.242515	-0.469583	0.124204	-0.227112	-0.683899	0.789683	0.677846	-0.153558	0.309082	0.87926	0.896349	-0.362941	-0.0213
CX3CL1	ENSG00000006210	turquoise	-0.897638	0.718512	-0.235758	0.726618	-0.228772	0.307784	0.173596	-0.740674	0.930473	0.804778	0.837436	0.334027	-0.598344	0.296492	0.0733285	-0.681183	-0.52544	-0.15108	0.960988	-0.827638
SPATA20	ENSG00000006282	grey60	-0.383812	0.684498	-0.285094	0.28942	-0.55453	0.629186	0.412628	-0.410517	0.546498	0.815215	0.53146	-0.028523	-0.0957177	0.659237	0.0387354	-0.495519	0.117373	0.401641	0.610814	-0.710357
CACNA1G	ENSG00000006283	grey	-0.503609	-0.00119416	0.47701	0.76442	0.383789	0.185595	-0.435248	-0.0159137	0.524174	0.25879	0.304349	0.734994	-0.682266	-0.217776	0.291883	-0.260178	-0.364672	-0.448834	0.419395	-0.174964
DLX6	ENSG00000006377	grey	-0.369993	0.263046	-0.00752127	0.348207	-0.0797903	0.164976	-0.00787636	-0.240573	0.380547	0.357856	0.346495	0.203873	-0.308493	0.0931247	0.0292605	-0.320119	-0.209767	-0.0948644	0.401843	-0.283882
MAP3K9	ENSG00000006432	grey	-0.602329	0.430473	0.0287931	0.601394	-0.00507851	0.295741	0.0162924	-0.369729	0.627688	0.57524	0.387967	0.406506	-0.490697	0.227833	0.219082	-0.517843	-0.260634	-0.0828307	0.599898	-0.47241
RALA	ENSG00000006451	grey	0.736504	-0.472672	0.0563255	-0.620306	0.0700584	-0.315344	-0.0291855	0.548965	-0.742619	-0.585817	-0.690818	-0.376267	0.561235	-0.178244	-0.0940366	0.404858	0.446423	0.187349	-0.743927	0.656367
BAIAP2L1	ENSG00000006453	grey	-0.581003	0.328944	0.166688	0.673122	0.0479833	0.380193	-0.0830008	-0.274416	0.763201	0.498457	0.714809	0.503606	-0.525262	0.114086	0.443147	-0.22029	-0.296992	-0.177635	0.65973	-0.512459
KDM7A	ENSG00000006459	grey	-0.3524	0.371051	-0.24492	0.167429	-0.170704	0.069903	0.232251	-0.410394	0.383559	0.271096	0.487194	-0.004455	-0.100858	0.144935	-0.0315273	-0.124642	-0.258728	-0.0240555	0.405043	-0.387702
ETV1	ENSG00000006468	grey	-0.244521	0.470214	-0.493344	-0.00852285	-0.357753	-0.0685291	0.423952	-0.50532	0.20353	0.313272	0.267698	-0.272041	0.0812544	0.268731	-0.204646	-0.280138	-0.191965	0.137338	0.328981	-0.347591
AGK	ENSG00000006530	grey	0.0423856	0.379772	-0.55331	-0.277011	-0.304909	-0.240345	0.59068	-0.369948	0.00891763	0.0258924	0.0680516	-0.464773	0.417928	0.243251	-0.0631735	-0.0759758	-0.0568368	0.28298	0.0695826	-0.150201
ALDH3B1	ENSG00000006534	lightcyan	-0.641649	0.654039	-0.214657	0.530338	-0.28277	0.428073	0.270886	-0.578589	0.819683	0.71493	0.864703	0.208226	-0.35109	0.410558	0.263016	-0.355993	-0.269305	0.0652439	0.814677	-0.75869
TTC22	ENSG00000006555	grey	-0.665594	0.391341	0.0709539	0.70127	0.045699	0.27867	-0.0420606	-0.390279	0.766331	0.51966	0.602215	0.473083	-0.55659	0.0912103	0.380841	-0.39337	-0.404275	-0.229657	0.692313	-0.531618
PHTF2	ENSG00000006576	yellow	0.534334	-0.881821	0.581558	-0.213791	0.721446	-0.53726	-0.600425	0.711263	-0.640767	-0.89318	-0.693758	0.205918	0.0738712	-0.752867	0.0748959	0.562497	0.0268573	-0.430244	-0.75157	0.904942
FARP2	ENSG00000006607	grey	-0.379098	-0.0058232	0.486906	0.627007	0.296559	0.372836	-0.352411	0.0431027	0.490212	0.250593	0.475749	0.653497	-0.528178	-0.1053	0.287944	0.0349517	-0.202729	-0.302497	0.39041	-0.214805
USH1C	ENSG00000006611	grey	-0.688085	0.646772	-0.256146	0.517014	-0.258678	0.317537	0.277896	-0.64593	0.798185	0.655974	0.815235	0.192335	-0.36464	0.331338	0.221315	-0.378547	-0.380204	-0.0172218	0.803373	-0.736557
GGCT	ENSG00000006625	blue	-0.483038	0.913255	-0.751772	0.066546	-0.737172	0.276923	0.752948	-0.826171	0.520028	0.753254	0.627405	-0.372847	0.0822732	0.693554	-0.21346	-0.511784	-0.141825	0.418756	0.676918	-0.842968
DBF4	ENSG00000006634	royalblue	0.569728	-0.345621	0.080573	-0.488669	0.0477648	-0.064984	0.024954	0.395759	-0.490481	-0.458639	-0.166183	-0.257558	0.468321	-0.0794464	-0.053684	0.832688	0.348881	0.179715	-0.499229	0.352248
TBXA2R	ENSG00000006638	grey	-0.185972	-0.0131332	0.395759	0.452507	0.126267	0.414802	-0.292084	0.157925	0.35541	0.276516	0.321261	0.46158	-0.376894	0.0367301	0.344382	-0.00578873	0.0420795	-0.0876766	0.266299	-0.148991
IFRD1	ENSG00000006652	grey	0.552418	-0.0464737	-0.221618	-0.587191	-0.316506	0.0437908	0.352187	0.213896	-0.432223	-0.185881	-0.208939	-0.516666	0.6437	0.230489	-0.058451	0.396913	0.478215	0.461076	-0.378902	0.153067
COX10	ENSG00000006695	grey	0.294198	-0.646826	0.372954	-0.101475	0.677236	-0.559762	-0.464116	0.406413	-0.395031	-0.731828	-0.428998	0.190878	-0.00769809	-0.657799	0.0519051	0.440241	-0.152452	-0.448428	-0.49049	0.703125
GTF2IRD1	ENSG00000006704	greenyellow	0.507001	-0.764171	0.867428	0.00875628	0.558469	0.178198	-0.627693	0.907669	-0.393922	-0.500336	-0.424762	0.449856	-0.0242268	-0.39864	0.341914	0.647746	0.390567	-0.161352	-0.571481	0.614901
PAF1	ENSG00000006712	tan	0.438852	0.386999	-0.446356	-0.583645	-0.770093	0.542116	0.6784	0.0155512	-0.234618	0.339358	0.0128744	-0.670002	0.711631	0.802751	-0.124365	0.163266	0.767092	0.917655	-0.115678	-0.280397
VPS41	ENSG00000006715	grey	-0.363645	0.649304	-0.692458	-0.0466544	-0.539152	-0.0311892	0.545851	-0.669476	0.290656	0.463415	0.32807	-0.396933	0.070102	0.402024	-0.323093	-0.539587	-0.198476	0.220816	0.446743	-0.506384
ARHGAP44	ENSG00000006740	cyan	-0.707243	0.0263521	0.321697	0.781354	0.436304	-0.0981358	-0.487173	-0.252409	0.549169	0.220929	0.27949	0.70362	-0.84736	-0.363147	0.106141	-0.497929	-0.659484	-0.658192	0.492472	-0.140054
ELAC2	ENSG00000006744	tan	0.289886	0.440289	-0.365421	-0.406578	-0.719272	0.652277	0.62363	-0.0348714	-0.0599176	0.447278	0.161318	-0.51226	0.553184	0.821846	-0.0342528	0.130677	0.69277	0.861553	0.0305346	-0.376401
SCIN	ENSG00000006747	grey	-0.383717	0.526295	-0.155873	0.391073	-0.195148	0.278318	0.321357	-0.397704	0.575939	0.508644	0.595857	0.136882	-0.127554	0.331326	0.241812	-0.258457	-0.166758	0.120868	0.572434	-0.509109
ARSD	ENSG00000006756	grey	0.471592	-0.226424	0.246307	-0.243735	-0.00711653	0.337326	-0.0308152	0.483287	-0.246847	-0.133914	-0.0251254	-0.0550618	0.315774	0.137561	0.132081	0.610467	0.541396	0.314675	-0.311217	0.201628
PNPLA4	ENSG00000006757	blue	-0.411689	0.757129	-0.526642	0.149782	-0.516517	0.292412	0.616082	-0.655617	0.530509	0.626969	0.602259	-0.193695	0.0499412	0.581504	0.00247731	-0.3248	-0.118961	0.338633	0.609369	-0.731421
ADIPOR2	ENSG00000006831	grey	-0.451172	0.541306	-0.289357	0.286328	-0.232334	0.193197	0.352667	-0.551228	0.509602	0.468319	0.626283	0.0284883	-0.122749	0.301256	-0.0714103	-0.238441	-0.276615	0.0656394	0.574098	-0.572201
UPP2	ENSG00000007001	darkgreen	-0.256658	-0.488636	0.601955	0.535811	0.780845	-0.381017	-0.760065	0.218531	0.0792015	-0.322226	-0.155954	0.697254	-0.648942	-0.728284	0.0636591	-0.0958331	-0.508243	-0.780782	-0.0202738	0.420744
MARK4	ENSG00000007047	magenta	-0.224657	-0.273386	0.767222	0.638775	0.426107	0.414131	-0.643894	0.387205	0.317431	0.154013	0.139573	0.792788	-0.621494	-0.22347	0.416479	-0.00920711	-0.0218859	-0.353257	0.166168	0.0394946
PROM1	ENSG00000007062	yellow	0.643805	-0.617487	0.299601	-0.433842	0.22852	-0.23815	-0.298834	0.657007	-0.671676	-0.590263	-0.664139	-0.136373	0.318195	-0.333717	-0.0342308	0.37296	0.372399	-0.00253394	-0.712019	0.713247
CCDC124	ENSG00000007080	grey60	-0.297226	0.594401	-0.185874	0.223884	-0.554473	0.769735	0.326797	-0.28014	0.47792	0.806673	0.523453	-0.0108032	-0.0983317	0.715443	0.100703	-0.2994	0.276377	0.477992	0.529393	-0.677733
PAFAH1B1	ENSG00000007168	grey	-0.234461	0.858156	-0.753393	-0.111551	-0.79021	0.271643	0.84306	-0.639863	0.329799	0.674445	0.385247	-0.509829	0.318928	0.755896	-0.138547	-0.500746	0.094999	0.592504	0.480581	-0.672686
NOS2	ENSG00000007171	turquoise	-0.83991	0.678973	-0.182115	0.704888	-0.234585	0.374311	0.153957	-0.669076	0.903925	0.797241	0.803811	0.3411	-0.573754	0.320862	0.192706	-0.622545	-0.444932	-0.1041	0.915049	-0.7964
DNAH9	ENSG00000007174	grey	-0.772011	0.478987	0.0338876	0.789649	0.0612691	0.242424	0.00102022	-0.504051	0.892758	0.563251	0.752924	0.523883	-0.610106	0.0950884	0.402831	-0.400759	-0.52129	-0.27219	0.815469	-0.626649
KIAA0100	ENSG00000007202	grey	-0.161633	0.646585	-0.279658	0.0694356	-0.631694	0.717375	0.53831	-0.289046	0.380628	0.71065	0.501248	-0.156144	0.146418	0.760524	0.0575648	-0.137809	0.319954	0.595439	0.455339	-0.673872
GAS7	ENSG00000007237	grey	-0.63854	0.51115	-0.183515	0.482694	-0.210254	0.211351	0.0971423	-0.5428	0.541404	0.635719	0.402861	0.201976	-0.460915	0.254026	-0.127575	-0.699493	-0.340336	-0.0704056	0.637075	-0.527178
TRAPPC6A	ENSG00000007255	darkred	-0.435303	0.560349	-0.0375753	0.424587	-0.372763	0.764727	0.239883	-0.315906	0.639769	0.763044	0.725077	0.204468	-0.241649	0.562392	0.155224	-0.199944	0.0728455	0.278063	0.6478	-0.72044
MATK	ENSG00000007264	grey	-0.662196	0.651243	-0.236329	0.546415	-0.311138	0.335521	0.212396	-0.575299	0.679611	0.779616	0.542743	0.189109	-0.420357	0.389865	-0.00537986	-0.724446	-0.278612	0.0358938	0.752235	-0.661925
ST7L	ENSG00000007341	darkgreen	0.265135	-0.755963	0.754152	0.136501	0.804271	-0.278181	-0.671272	0.647235	-0.283764	-0.660925	-0.364854	0.511054	-0.184477	-0.698642	0.246621	0.483007	-0.0755789	-0.512081	-0.460558	0.687162
TKTL1	ENSG00000007350	royalblue	0.530306	-0.371704	0.273373	-0.284339	0.170453	0.0621646	-0.098834	0.495431	-0.340758	-0.376269	-0.0910344	-0.041461	0.330183	-0.0640496	0.241651	0.832195	0.394821	0.172184	-0.416397	0.372716
PAX6	ENSG00000007372	grey	-0.128828	0.179004	0.0397778	0.187774	-0.0324727	0.289073	0.0935401	-0.109596	0.304645	0.191156	0.593224	0.143068	-0.0520608	0.15776	0.126272	0.444049	-0.024737	0.0639222	0.287482	-0.286651
RPUSD1	ENSG00000007376	purple	0.125434	0.5001	-0.344853	-0.252137	-0.691914	0.735084	0.542369	-0.114939	0.0542576	0.606639	0.174874	-0.398695	0.361765	0.865747	-0.067281	-0.0968498	0.643961	0.813437	0.154441	-0.451608
RHBDF1	ENSG00000007384	grey	-0.611893	0.497066	0.064738	0.644271	-0.198268	0.604214	0.0440579	-0.341026	0.76803	0.733017	0.745582	0.407289	-0.480976	0.330804	0.199205	-0.40236	-0.164775	-0.00606755	0.744414	-0.665316
LUC7L	ENSG00000007392	greenyellow	0.734459	-0.746785	0.646954	-0.332533	0.332596	0.186398	-0.446511	0.933182	-0.640352	-0.544887	-0.569744	0.105769	0.268066	-0.246802	0.126149	0.71275	0.622263	0.0855629	-0.742989	0.66432
CACNA2D2	ENSG00000007402	magenta	-0.547852	0.143706	0.419153	0.785296	0.308103	0.323294	-0.272621	-0.0910593	0.694444	0.347553	0.50893	0.721969	-0.615767	-0.0778922	0.485701	-0.179415	-0.332584	-0.33922	0.54449	-0.338088
BAIAP3	ENSG00000007516	grey	-0.742294	0.739471	-0.217927	0.619805	-0.289167	0.468438	0.305606	-0.629493	0.865746	0.81283	0.780486	0.261031	-0.408027	0.438314	0.179857	-0.565909	-0.310456	0.0492461	0.871086	-0.821227
TSR3	ENSG00000007520	tan	0.218606	0.467308	-0.338952	-0.317115	-0.71386	0.717079	0.553394	-0.045184	-0.0267447	0.565014	0.124591	-0.443405	0.437202	0.872326	-0.122892	-0.0263759	0.715514	0.859976	0.084786	-0.411133
PIGQ	ENSG00000007541	darkred	-0.0546984	0.222616	0.222943	0.215796	-0.293499	0.916797	0.01742	0.159135	0.268064	0.590961	0.301512	0.193124	-0.115319	0.549523	0.167678	-0.0102163	0.504687	0.417692	0.251338	-0.387506
CRAMP1L	ENSG00000007545	brown	0.0588105	-0.652687	0.9501	0.440387	0.746991	0.13312	-0.810876	0.659773	-0.0179507	-0.318737	-0.155218	0.795032	-0.477102	-0.529312	0.378936	0.361206	-0.00123011	-0.483683	-0.215112	0.444487
TEAD3	ENSG00000007866	lightcyan	-0.376401	0.29401	0.175306	0.494308	-0.0611674	0.548663	-0.00817347	-0.146777	0.613954	0.471236	0.761274	0.384605	-0.329433	0.239624	0.339631	0.0963623	-0.0625523	0.0140278	0.544451	-0.491535
DNAJC11	ENSG00000007923	grey	-0.349084	0.255363	0.35629	0.55231	-0.0827483	0.800269	-0.113822	0.0304461	0.553157	0.601007	0.52465	0.498863	-0.400179	0.334801	0.322668	-0.0959289	0.140667	0.0996315	0.479743	-0.475513
MYLIP	ENSG00000007944	grey	0.111126	0.060874	-0.25585	-0.216293	-0.159998	-0.253776	0.173877	-0.0762985	-0.229224	-0.0329319	-0.361962	-0.29435	0.202179	0.0284671	-0.228473	-0.391102	0.0302402	0.102779	-0.141501	0.143023
E2F2	ENSG00000007968	royalblue	0.643182	-0.617042	0.493121	-0.295685	0.335987	0.0466082	-0.325622	0.733076	-0.493566	-0.539338	-0.286153	0.0708932	0.277637	-0.231794	0.203193	0.911861	0.454611	0.0620481	-0.597303	0.565222
PSMB1	ENSG00000008018	green	0.144269	0.620359	-0.63241	-0.378456	-0.724953	0.303266	0.845526	-0.362608	0.0570693	0.39128	0.318609	-0.61492	0.614321	0.729119	-0.107974	0.0440412	0.344404	0.729276	0.180848	-0.469104
SYN1	ENSG00000008056	turquoise	-0.905188	0.551879	-0.0025607	0.847932	0.00155468	0.235378	-0.0393813	-0.600731	0.890931	0.706527	0.67173	0.545808	-0.745391	0.132543	0.164073	-0.725227	-0.578229	-0.304798	0.876165	-0.653826
JARID2	ENSG00000008083	magenta	-0.277424	-0.448683	0.742445	0.63787	0.777438	-0.083313	-0.749768	0.294938	0.273053	-0.222523	0.110875	0.837058	-0.667011	-0.614625	0.351183	0.129231	-0.38988	-0.700912	0.0832074	0.250325
CDKL5	ENSG00000008086	grey	-0.505624	0.516439	-0.413251	0.242227	-0.260575	-0.0953902	0.267143	-0.617718	0.351705	0.454657	0.218189	-0.057808	-0.232066	0.216287	-0.199304	-0.66539	-0.377727	-0.0226553	0.479785	-0.404322
CAMK1G	ENSG00000008118	turquoise	-0.836903	0.749917	-0.314547	0.623359	-0.296512	0.267546	0.270334	-0.746644	0.848497	0.787884	0.710202	0.222175	-0.489966	0.341162	0.0396304	-0.775112	-0.474445	-0.0702926	0.893864	-0.785309
NADK	ENSG00000008130	darkred	0.263773	0.170744	0.040101	-0.175594	-0.486483	0.830273	0.204422	0.256736	-0.0327358	0.424131	0.108784	-0.161646	0.264424	0.629691	0.0798108	0.17115	0.735449	0.643583	-0.0123385	-0.265761
TFAP2B	ENSG00000008196	grey	0.14253	-0.159082	0.268831	0.0683814	0.179405	0.151295	-0.101616	0.27066	0.0762148	-0.120735	0.0975439	0.180668	0.0399776	-0.0465811	0.474275	0.374637	0.152768	0.0145443	-0.0702598	0.085697
TFAP2D	ENSG00000008197	grey	0.336391	-0.159512	0.083496	-0.224286	0.060487	0.0159372	0.0467791	0.263823	-0.202946	-0.218662	-0.0986383	-0.105097	0.288126	0.010826	0.188608	0.404601	0.259694	0.164269	-0.256463	0.253812
DLEC1	ENSG00000008226	grey	-0.343551	-0.166427	0.578384	0.706691	0.516073	0.0930729	-0.505629	0.16274	0.452475	0.0620955	0.210347	0.742673	-0.597672	-0.350487	0.540205	-0.108188	-0.311592	-0.485974	0.278167	0.0377984
CYTH3	ENSG00000008256	grey	-0.535431	0.0912678	0.304586	0.656678	0.151996	0.240329	-0.380109	-0.11618	0.496775	0.386602	0.35768	0.562985	-0.671628	-0.112418	0.0662279	-0.418524	-0.325654	-0.374598	0.473854	-0.253138
ADAM22	ENSG00000008277	grey	-0.79462	0.661828	-0.41438	0.53609	-0.154176	-0.102718	0.26933	-0.798874	0.727417	0.557275	0.556918	0.136886	-0.43193	0.143474	-0.0071425	-0.774769	-0.642201	-0.209245	0.77553	-0.589955
SYPL1	ENSG00000008282	grey	0.0459772	0.197076	-0.370911	-0.225567	-0.254872	-0.191569	0.344713	-0.268996	-0.0626357	0.00599839	0.105999	-0.351064	0.273524	0.0970202	-0.21992	-0.0494614	-0.0847339	0.122543	0.0397202	-0.0889047
CYB561	ENSG00000008283	grey60	-0.684196	0.769897	-0.344047	0.514681	-0.423281	0.404888	0.349688	-0.648569	0.761693	0.847709	0.652331	0.11386	-0.347835	0.498749	0.0508158	-0.702183	-0.243987	0.13108	0.822367	-0.792996
SPAG9	ENSG00000008294	grey	0.137904	0.407105	-0.374123	-0.28208	-0.515654	0.333359	0.576164	-0.179572	0.053541	0.263378	0.39908	-0.410996	0.457997	0.499091	-0.15088	0.234122	0.28798	0.508793	0.135431	-0.344097
CELSR3	ENSG00000008300	greenyellow	0.757599	-0.761446	0.626672	-0.360332	0.361112	0.116915	-0.460641	0.940764	-0.687452	-0.561284	-0.686541	0.0891279	0.265991	-0.237024	0.161806	0.658456	0.644916	0.103848	-0.793283	0.741004
AASS	ENSG00000008311	grey	-0.359338	0.320112	-0.0904446	0.301515	-0.0686069	0.199026	0.140108	-0.353682	0.473838	0.288068	0.706561	0.159748	-0.185495	0.133384	0.0197261	0.140367	-0.257256	-0.0545048	0.485619	-0.45419
SS18L2	ENSG00000008324	tan	0.48811	0.295005	-0.383872	-0.58175	-0.652411	0.356335	0.652208	0.0665676	-0.30066	0.174632	-0.106985	-0.62737	0.743209	0.651575	-0.0771873	0.205115	0.669331	0.80649	-0.206953	-0.162114
MPND	ENSG00000008382	darkred	0.217995	0.0684739	0.300962	0.0252521	-0.254602	0.852547	0.0441348	0.380331	0.0503714	0.378935	0.0819603	0.104604	0.111714	0.504514	0.283133	0.179301	0.671645	0.509126	-0.00181431	-0.173809
MGST1	ENSG00000008394	grey	-0.67329	0.651212	-0.29632	0.492088	-0.243879	0.228643	0.30548	-0.66505	0.750705	0.632476	0.689687	0.155433	-0.341662	0.327925	0.149483	-0.494877	-0.397584	-0.00653879	0.766998	-0.698673
CRY1	ENSG00000008405	grey	0.743112	-0.631736	0.282284	-0.53441	0.216502	-0.187955	-0.199055	0.685897	-0.696034	-0.666461	-0.594333	-0.198117	0.46553	-0.296168	0.0587698	0.625753	0.438873	0.0698374	-0.760177	0.66287
NFIX	ENSG00000008441	grey	0.226488	-0.494367	0.519199	0.018864	0.322496	0.0613332	-0.514993	0.496295	-0.310279	-0.231474	-0.358471	0.283144	-0.173059	-0.265921	-0.00129028	0.173553	0.18781	-0.164334	-0.342512	0.434141
ST3GAL1	ENSG00000008513	grey	0.52532	-0.736949	0.58766	-0.186923	0.452831	-0.132914	-0.554935	0.742083	-0.589687	-0.564903	-0.65586	0.187879	0.0455479	-0.434389	0.0524211	0.421476	0.294352	-0.167745	-0.65943	0.713629
MMP25	ENSG00000008516	grey	0.381836	-0.59875	0.677727	0.0480354	0.445073	0.132455	-0.538533	0.712467	-0.244306	-0.366033	-0.242155	0.373081	-0.0672792	-0.316282	0.356086	0.525092	0.303523	-0.140906	-0.39775	0.486168
PKD1	ENSG00000008710	grey	0.139701	-0.130469	0.423137	0.091778	-0.0685206	0.740302	-0.24039	0.431155	-0.0249193	0.263796	-0.0283887	0.228051	-0.102729	0.253703	0.107501	0.10459	0.526722	0.241099	-0.0561327	-0.0293453
MAPK8IP2	ENSG00000008735	grey60	-0.33036	0.542078	-0.104527	0.296536	-0.469378	0.744205	0.233315	-0.239552	0.441257	0.815799	0.354663	0.0784835	-0.189403	0.65551	0.0344579	-0.497756	0.25471	0.402666	0.50016	-0.59797
MED24	ENSG00000008838	grey	0.329414	-0.192398	0.455694	0.0185315	-0.00465786	0.632246	-0.180797	0.559107	-0.0804323	0.106546	-0.0413402	0.201092	0.0690735	0.227865	0.331883	0.379841	0.610468	0.313748	-0.170903	0.0769979
RHOBTB2	ENSG00000008853	grey	-0.682706	0.661472	-0.169529	0.55682	-0.364972	0.544314	0.183842	-0.52279	0.718376	0.864232	0.599773	0.23825	-0.452622	0.479825	0.0105288	-0.667037	-0.166172	0.098219	0.772129	-0.753434
HEATR5B	ENSG00000008869	pink	0.747118	-0.0417358	-0.316611	-0.789848	-0.401041	-0.0367749	0.486068	0.292168	-0.652891	-0.251833	-0.533866	-0.712931	0.862131	0.323217	-0.141613	0.285723	0.652367	0.65226	-0.574543	0.292723
SEC62	ENSG00000008952	blue	-0.361844	0.860895	-0.823001	-0.0665551	-0.707286	0.0459392	0.829165	-0.801843	0.383595	0.584252	0.479857	-0.490391	0.245902	0.586753	-0.248371	-0.516129	-0.175651	0.386388	0.548839	-0.70229
RPS20	ENSG00000008988	black	0.90258	-0.289486	-0.0372027	-0.796659	-0.283249	0.149465	0.241142	0.570564	-0.746577	-0.347471	-0.472202	-0.569531	0.811688	0.255436	-0.093669	0.678436	0.824229	0.629505	-0.701933	0.395522
CSDE1	ENSG00000009307	pink	0.669215	0.178522	-0.549258	-0.863458	-0.630416	0.0468765	0.708877	0.0766465	-0.572129	-0.089661	-0.3451	-0.876076	0.945774	0.522688	-0.280354	0.249835	0.654813	0.796568	-0.43832	0.0628815
UBE3C	ENSG00000009335	grey	-0.508289	0.245679	0.268669	0.658721	0.181774	0.281365	-0.114469	-0.171036	0.586084	0.393097	0.429758	0.554079	-0.488192	0.0441131	0.269852	-0.27723	-0.284766	-0.201419	0.502388	-0.319008
REV3L	ENSG00000009413	grey	0.538284	-0.734085	0.464961	-0.222843	0.559755	-0.399812	-0.457482	0.667798	-0.52619	-0.761888	-0.523154	0.118971	0.163415	-0.608772	0.118265	0.553286	0.114746	-0.301942	-0.645381	0.758237
TENM1	ENSG00000009694	grey	0.0301887	-0.416602	0.339569	0.170596	0.514959	-0.422238	-0.458378	0.274849	-0.128756	-0.389867	-0.359888	0.304067	-0.241731	-0.551689	0.0661875	-0.0964959	-0.241309	-0.471159	-0.219624	0.474723
PAX7	ENSG00000009709	grey	-0.688075	0.647373	-0.208676	0.590444	-0.196769	0.294494	0.266695	-0.608544	0.848229	0.653923	0.786565	0.257947	-0.381714	0.31854	0.367248	-0.411927	-0.383592	-0.0287685	0.816826	-0.721849
FAM76A	ENSG00000009780	grey	-0.116086	0.410441	-0.0895445	0.101435	-0.35364	0.54137	0.342447	-0.13981	0.28868	0.474072	0.352703	-0.0215495	0.0894378	0.509138	0.129445	-0.0348981	0.232727	0.394907	0.299459	-0.453681
TRAF3IP3	ENSG00000009790	turquoise	-0.759323	0.664799	-0.228362	0.618822	-0.224647	0.312936	0.229458	-0.670244	0.877078	0.702407	0.863624	0.26511	-0.455138	0.311541	0.236942	-0.475168	-0.436822	-0.0668255	0.879291	-0.762907
POMT2	ENSG00000009830	grey	-0.244064	-0.108454	0.590083	0.57112	0.361646	0.434181	-0.403986	0.212992	0.373248	0.191941	0.307429	0.668088	-0.472481	-0.0879941	0.32513	0.0935169	-0.0317455	-0.221659	0.246948	-0.0864972
VTA1	ENSG00000009844	pink	0.714888	-0.0453123	-0.461398	-0.863383	-0.383841	-0.271066	0.524035	0.158015	-0.692157	-0.361877	-0.505661	-0.811737	0.891445	0.21751	-0.233134	0.333807	0.490571	0.55182	-0.581619	0.332546
MLXIPL	ENSG00000009950	turquoise	-0.860412	0.634906	-0.118753	0.758362	-0.123604	0.313416	0.120708	-0.658537	0.922182	0.727802	0.809688	0.413842	-0.600618	0.22844	0.221117	-0.582363	-0.526394	-0.194383	0.914542	-0.755467
BAZ1B	ENSG00000009954	pink	0.716323	-0.0815398	-0.104887	-0.70526	-0.385469	0.307515	0.377983	0.401647	-0.556894	-0.159526	-0.282903	-0.53944	0.768735	0.398874	-0.114827	0.571343	0.768789	0.680958	-0.514201	0.159243
RANBP9	ENSG00000010017	grey	0.00730547	-0.0546296	-0.0910041	-0.0635755	0.223906	-0.442296	0.0804684	-0.131171	-0.0755985	-0.290655	-0.0359776	-0.0488302	0.0889262	-0.241423	-0.0206224	0.132492	-0.30222	-0.190555	-0.077635	0.205688
SPRTN	ENSG00000010072	pink	0.467312	0.210907	-0.393268	-0.597445	-0.520313	0.232591	0.59606	0.0250865	-0.298986	0.0253968	0.0341455	-0.616635	0.725371	0.490882	-0.178723	0.417634	0.527214	0.658923	-0.210571	-0.117238
METTL13	ENSG00000010165	purple	0.090227	0.664481	-0.579896	-0.330956	-0.801316	0.563547	0.768233	-0.312721	0.0760296	0.598179	0.264315	-0.566945	0.494003	0.900829	-0.185249	-0.121668	0.519808	0.852214	0.219799	-0.530855
DYRK4	ENSG00000010219	grey	-0.355444	0.0714864	0.284065	0.514902	0.261911	0.206005	-0.189766	-0.0907288	0.496911	0.177794	0.55279	0.493036	-0.401987	-0.0711034	0.372924	0.184571	-0.258173	-0.239194	0.391144	-0.225958
ZNF207	ENSG00000010244	black	0.815575	-0.32189	-0.161828	-0.810369	-0.103403	-0.273879	0.293762	0.403566	-0.732043	-0.605013	-0.506498	-0.608952	0.843282	-0.0250558	-0.0586263	0.651784	0.480685	0.370871	-0.716044	0.503617
UQCRC1	ENSG00000010256	purple	-0.021143	0.788708	-0.652056	-0.259847	-0.877776	0.602053	0.85429	-0.44582	0.233221	0.699084	0.439764	-0.558178	0.464292	0.962514	-0.0695574	-0.14214	0.440637	0.851941	0.365121	-0.694419
STARD3NL	ENSG00000010270	pink	0.633302	-0.000381635	-0.360484	-0.701658	-0.331453	-0.0974885	0.498395	0.167422	-0.481412	-0.278322	-0.257064	-0.653548	0.808457	0.266697	-0.0297729	0.486501	0.495072	0.548359	-0.439265	0.186515
CD9	ENSG00000010278	turquoise	-0.749022	0.760013	-0.320713	0.572707	-0.34326	0.363433	0.332191	-0.72372	0.861735	0.792865	0.928942	0.175942	-0.388939	0.405887	0.0541582	-0.503793	-0.39646	0.0156016	0.916265	-0.829005
NCAPD2	ENSG00000010292	grey	0.064479	0.084821	0.159472	0.0683976	-0.0712895	0.479475	0.0773943	0.106692	0.178032	0.164438	0.47287	0.118708	0.0689681	0.256493	0.189249	0.545626	0.247647	0.231558	0.134156	-0.236386
IFFO1	ENSG00000010295	grey60	-0.506847	0.637833	-0.0678994	0.458827	-0.413228	0.78382	0.286665	-0.374854	0.670834	0.841637	0.65928	0.212924	-0.264785	0.615234	0.165036	-0.381802	0.0590629	0.297408	0.689982	-0.773613
PHF7	ENSG00000010318	grey	-0.182221	0.485939	-0.225398	0.0630635	-0.448691	0.498932	0.402367	-0.26183	0.320397	0.522889	0.370848	-0.115244	0.0855309	0.530892	0.0546007	-0.198329	0.174036	0.380813	0.356161	-0.526609
SEMA3G	ENSG00000010319	grey	-0.688371	0.66311	-0.122087	0.60665	-0.293507	0.561812	0.205081	-0.530211	0.81398	0.823651	0.837422	0.297576	-0.438437	0.446036	0.0452847	-0.469533	-0.221899	0.0662991	0.840049	-0.786296
NISCH	ENSG00000010322	grey	-0.414252	0.53356	0.0299586	0.446249	-0.366289	0.839792	0.174976	-0.216226	0.603085	0.815114	0.542534	0.250787	-0.280801	0.600906	0.236651	-0.356053	0.186469	0.315898	0.598839	-0.665886
STAB1	ENSG00000010327	grey	-0.461121	0.623933	-0.229054	0.353707	-0.447552	0.5882	0.294703	-0.43661	0.633259	0.75698	0.7762	0.0696876	-0.214451	0.551821	0.0271742	-0.316503	0.00344862	0.267897	0.689267	-0.710357
FUZ	ENSG00000010361	darkred	-0.00144373	0.475004	-0.177514	-0.0301737	-0.558147	0.805966	0.426342	-0.121514	0.235643	0.612596	0.475494	-0.167352	0.198019	0.739213	-0.00722565	0.102092	0.47789	0.630784	0.309855	-0.55435
SLC6A13	ENSG00000010379	grey	-0.623158	0.543011	-0.207731	0.476927	-0.249325	0.259279	0.168362	-0.534155	0.705756	0.60631	0.720184	0.179534	-0.383809	0.263857	0.109348	-0.489689	-0.331444	-0.0490011	0.713593	-0.618955
IDS	ENSG00000010404	turquoise	-0.844757	0.763303	-0.431362	0.562176	-0.292119	0.0711322	0.316689	-0.85176	0.794321	0.723655	0.673092	0.14	-0.456136	0.287664	-0.0330445	-0.782784	-0.583766	-0.123206	0.875862	-0.765927
PRSS3	ENSG00000010438	turquoise	-0.804896	0.744143	-0.284078	0.633333	-0.255675	0.305377	0.307967	-0.735451	0.896344	0.754134	0.816583	0.245623	-0.443802	0.354135	0.185071	-0.580987	-0.466687	-0.0472819	0.909967	-0.82233
ZNF200	ENSG00000010539	pink	0.787881	-0.056209	-0.265833	-0.81638	-0.399606	0.112522	0.492784	0.342915	-0.645753	-0.237696	-0.424925	-0.693432	0.903882	0.395051	-0.108206	0.496268	0.756264	0.725105	-0.581351	0.259311
CD4	ENSG00000010610	lightcyan	-0.671731	0.709568	-0.290881	0.509742	-0.361368	0.423933	0.309755	-0.641184	0.819077	0.774015	0.908934	0.153166	-0.351796	0.452809	0.134381	-0.422649	-0.278854	0.0914858	0.851806	-0.795363
LRRC23	ENSG00000010626	darkred	0.00975679	0.188978	0.167678	0.131292	-0.242952	0.666305	0.111598	0.15113	0.228711	0.395864	0.24831	0.112094	0.0266009	0.402939	0.303689	0.0261515	0.384741	0.342885	0.170657	-0.28515
BTK	ENSG00000010671	lightcyan	-0.586871	0.659413	-0.308312	0.42504	-0.342722	0.34216	0.335969	-0.607208	0.723389	0.668691	0.803624	0.0883451	-0.26275	0.414791	0.168959	-0.362054	-0.264696	0.104827	0.760111	-0.723579
HFE	ENSG00000010704	lightcyan	-0.590797	0.630629	-0.237668	0.459951	-0.309763	0.381594	0.288811	-0.560001	0.74839	0.664337	0.873679	0.146155	-0.29483	0.384104	0.140962	-0.293354	-0.267109	0.0664627	0.765146	-0.714757
SCMH1	ENSG00000010803	darkgreen	0.172305	-0.833866	0.785872	0.245441	0.912619	-0.408054	-0.857798	0.630165	-0.268141	-0.683895	-0.440848	0.612028	-0.377446	-0.846319	0.185261	0.352415	-0.205634	-0.693217	-0.441249	0.746604
FYN	ENSG00000010810	grey	0.365744	-0.754758	0.623975	-0.0187911	0.664704	-0.223707	-0.647767	0.648705	-0.356939	-0.641344	-0.302852	0.350078	-0.10284	-0.606374	0.120688	0.637917	0.0610673	-0.397763	-0.491114	0.662173
HIVEP2	ENSG00000010818	grey	0.0727602	-0.174827	-0.0449095	-0.126854	0.0947154	-0.351231	-0.157195	0.0329283	-0.295076	-0.17594	-0.389812	-0.0923588	-0.0372844	-0.208368	-0.312536	-0.242607	-0.0897715	-0.14607	-0.203851	0.330835
FMO1	ENSG00000010932	grey	0.498434	-0.242356	0.140517	-0.335614	-0.0171523	0.0862494	0.0440531	0.412304	-0.297396	-0.272918	-0.0654701	-0.16544	0.406054	0.0342028	0.1954	0.57074	0.411943	0.253478	-0.358497	0.267116
TCEB3	ENSG00000011007	grey	0.853053	-0.286857	0.0141299	-0.749648	-0.25046	0.166578	0.208034	0.589094	-0.732769	-0.326351	-0.517515	-0.505486	0.766555	0.230067	-0.12315	0.582847	0.809762	0.585494	-0.694921	0.398089
LYPLA2	ENSG00000011009	salmon	0.576887	0.117719	-0.224849	-0.582885	-0.567856	0.508688	0.422561	0.279696	-0.370508	0.164886	-0.20628	-0.547589	0.647225	0.6449	-0.00577586	0.277317	0.864701	0.826346	-0.306345	-0.036386
CLCN6	ENSG00000011021	grey	-0.311993	-0.0120637	0.581356	0.619422	0.272682	0.48502	-0.364742	0.176538	0.418754	0.317604	0.259321	0.688865	-0.5209	-0.0042878	0.346982	-0.0938933	-0.0323713	-0.18375	0.302931	-0.159288
MRC2	ENSG00000011028	lightcyan	-0.341051	0.280248	0.178828	0.468779	-0.0305199	0.525349	-0.00897379	-0.133004	0.574168	0.448913	0.784911	0.378053	-0.306812	0.242712	0.244486	0.185624	-0.0467127	0.0299602	0.517514	-0.453035
NME2	ENSG00000011052	greenyellow	0.322086	-0.618749	0.748901	0.109731	0.529227	0.153403	-0.571794	0.721002	-0.255099	-0.369781	-0.343488	0.453674	-0.120501	-0.357273	0.292457	0.428493	0.262299	-0.198766	-0.407737	0.509274
SLC6A7	ENSG00000011083	grey	-0.708527	0.704834	-0.305202	0.50463	-0.362426	0.359923	0.301609	-0.642355	0.776069	0.759919	0.688821	0.141725	-0.373686	0.402971	0.11036	-0.64406	-0.31291	0.0419207	0.804286	-0.753323
TSPAN9	ENSG00000011105	grey	-0.434814	0.0563544	0.404984	0.62166	0.174172	0.422427	-0.343416	0.00476809	0.550735	0.351375	0.458562	0.598415	-0.571954	-0.030772	0.356075	-0.152926	-0.160083	-0.25866	0.434101	-0.275061
BTBD7	ENSG00000011114	grey	0.470752	-0.509614	0.467983	-0.16198	0.415538	-0.0613105	-0.239124	0.575299	-0.340339	-0.520673	-0.242215	0.152395	0.234579	-0.305562	0.26204	0.677732	0.234591	-0.0714139	-0.469556	0.486011
APBA3	ENSG00000011132	grey	0.422839	-0.204167	0.420246	-0.131762	-0.132006	0.742543	-0.120266	0.596577	-0.194372	0.114799	-0.0670909	0.0728925	0.187187	0.313909	0.186223	0.418287	0.741035	0.430326	-0.24485	0.0568558
MKS1	ENSG00000011143	grey	0.512107	-0.250738	0.325943	-0.242025	0.00282195	0.444535	-0.0110311	0.546479	-0.258532	-0.158315	-0.0518326	-0.0130578	0.355483	0.160731	0.201805	0.70366	0.598388	0.357866	-0.340235	0.16085
ABHD5	ENSG00000011198	grey	0.393495	-0.066095	-0.202311	-0.408267	-0.0702411	-0.239758	0.255833	0.129483	-0.333298	-0.269949	-0.269937	-0.373191	0.493486	0.0143504	-0.0584158	0.153959	0.217747	0.211447	-0.314771	0.267266
KAL1	ENSG00000011201	grey	-0.565694	0.474846	-0.150574	0.517031	-0.0806478	0.125882	0.141545	-0.474867	0.647522	0.477469	0.600405	0.242399	-0.350425	0.134761	0.114399	-0.385874	-0.389431	-0.13953	0.645357	-0.485373
AKAP8L	ENSG00000011243	grey	0.58345	-0.51355	0.60159	-0.210714	0.120752	0.492154	-0.321154	0.816084	-0.42274	-0.235135	-0.352387	0.135738	0.208811	-0.00279807	0.199952	0.571513	0.685123	0.227138	-0.517079	0.377511
MBTD1	ENSG00000011258	black	0.873439	-0.807082	0.419363	-0.600204	0.358367	-0.221573	-0.322933	0.853645	-0.856774	-0.818486	-0.745213	-0.158264	0.490546	-0.380548	0.00869925	0.776144	0.521721	0.0518553	-0.928691	0.856991
UTP18	ENSG00000011260	pink	0.553216	0.203864	-0.412686	-0.67372	-0.57302	0.224387	0.621858	0.0868137	-0.417341	0.0361531	-0.155916	-0.695551	0.787603	0.547007	-0.244822	0.2902	0.631691	0.751327	-0.304993	-0.0273368
RNF216	ENSG00000011275	brown	-0.194078	-0.280691	0.749435	0.598415	0.468094	0.388984	-0.579502	0.377237	0.32591	0.064528	0.244728	0.762359	-0.534741	-0.260676	0.414939	0.15452	-0.0546791	-0.360647	0.157906	0.0386034
TTC19	ENSG00000011295	grey	-0.723148	0.794025	-0.412066	0.480106	-0.379594	0.282536	0.429462	-0.769957	0.805857	0.754595	0.818176	0.08164	-0.305439	0.451081	0.0828178	-0.500271	-0.387277	0.076432	0.855535	-0.819157
PTBP1	ENSG00000011304	grey	0.457855	-0.322643	0.456121	-0.143108	0.0552951	0.54154	-0.176078	0.596014	-0.208221	-0.111304	0.0458892	0.11858	0.202513	0.121367	0.255233	0.764892	0.591174	0.27615	-0.295729	0.15475
DPF1	ENSG00000011332	salmon	0.671303	-0.334325	0.228166	-0.471137	-0.161468	0.361575	-0.0621824	0.660354	-0.570546	-0.146768	-0.546981	-0.229198	0.423604	0.220454	0.028697	0.342648	0.806604	0.476824	-0.576586	0.346533
SYT7	ENSG00000011347	grey	-0.845852	0.472848	0.122192	0.846697	0.00444875	0.398011	-0.112881	-0.459824	0.858277	0.708549	0.649054	0.599448	-0.748239	0.136568	0.186446	-0.63912	-0.46007	-0.283036	0.823783	-0.636525
LARS2	ENSG00000011376	grey	-0.726869	0.495933	-0.0320423	0.682733	-0.0266627	0.306168	0.0407307	-0.527428	0.816739	0.583098	0.826832	0.426549	-0.547336	0.170035	0.18781	-0.264289	-0.453041	-0.192027	0.791708	-0.660614
PIK3C2A	ENSG00000011405	lightcyan	-0.450796	0.554476	-0.269218	0.323443	-0.222988	0.200354	0.379113	-0.527668	0.59254	0.436265	0.767017	0.0555707	-0.10225	0.258064	0.0516438	-0.0921242	-0.320038	0.0300628	0.6126	-0.592386
PLAUR	ENSG00000011422	grey	0.101749	0.0317127	0.130438	0.0618032	-0.0906847	0.341782	0.00741839	0.136944	0.081852	0.154038	0.249596	0.0731147	0.0371061	0.179531	0.180359	0.282424	0.223995	0.17763	0.0692896	-0.106887
ANLN	ENSG00000011426	grey	-0.260415	0.438702	-0.285473	0.124145	-0.226071	0.0859142	0.371588	-0.419164	0.292697	0.31862	0.359704	-0.0770743	0.028131	0.266549	-0.0814746	-0.176663	-0.173485	0.131787	0.359906	-0.40353
WIZ	ENSG00000011451	greenyellow	0.459603	-0.65222	0.754445	-0.00656578	0.387772	0.296655	-0.601061	0.84484	-0.355839	-0.304848	-0.410308	0.371307	-0.0643831	-0.232192	0.273665	0.462721	0.492278	-0.0467346	-0.490839	0.515992
RABGAP1	ENSG00000011454	grey	0.0314716	0.423908	-0.627714	-0.374688	-0.450142	-0.141467	0.620876	-0.427868	-0.0730117	0.113825	0.0498629	-0.562092	0.436033	0.343627	-0.350559	-0.178457	0.00380819	0.354111	0.0682278	-0.229977
DCN	ENSG00000011465	grey	-0.347826	0.580871	-0.427957	0.133076	-0.473508	0.216802	0.406081	-0.502733	0.439894	0.540684	0.569385	-0.172135	-0.0310058	0.425096	-0.111903	-0.378824	-0.101753	0.225792	0.519879	-0.556437
QPCTL	ENSG00000011478	darkred	0.098006	0.0591788	0.302413	0.112644	-0.210493	0.758941	-0.046439	0.30885	0.0893881	0.398348	0.0749977	0.163426	-0.0302601	0.403857	0.221599	0.0437351	0.523375	0.363414	0.0543685	-0.177072
PPP5C	ENSG00000011485	darkred	-0.283036	0.515446	-0.0798796	0.281148	-0.466674	0.739889	0.233548	-0.192646	0.461144	0.742931	0.485782	0.0816811	-0.145968	0.626939	0.115121	-0.247817	0.259309	0.407103	0.492373	-0.612851
CEP68	ENSG00000011523	tan	0.413446	0.246838	-0.293547	-0.461566	-0.575033	0.423821	0.470864	0.12571	-0.269257	0.263163	-0.16688	-0.517596	0.55725	0.617344	-0.100527	0.00663604	0.687991	0.739517	-0.168814	-0.0733517
MAP4K3	ENSG00000011566	yellow	0.25025	-0.721548	0.445013	-0.0364935	0.733263	-0.640435	-0.56908	0.447215	-0.385095	-0.783296	-0.478772	0.259369	-0.106654	-0.804112	0.0911027	0.350829	-0.258362	-0.596157	-0.501029	0.746467
TYROBP	ENSG00000011600	lightcyan	-0.547826	0.785007	-0.469155	0.307764	-0.502675	0.386402	0.510365	-0.694735	0.68682	0.752859	0.841844	-0.0701716	-0.12774	0.571961	0.0219572	-0.373316	-0.181658	0.262951	0.774518	-0.792359
TMEM159	ENSG00000011638	grey	0.804505	-0.466246	0.118487	-0.649023	-0.0422725	-0.0256211	-0.0331635	0.632237	-0.742354	-0.465763	-0.606738	-0.378205	0.574293	-0.00657365	-0.0436235	0.557402	0.648688	0.354154	-0.728666	0.573202
GABRA3	ENSG00000011677	grey	-0.0357068	0.0636624	-0.0923014	-0.00148138	-0.000148105	-0.116975	0.0762334	-0.047269	0.0683352	-0.0167716	-0.0709506	-0.0403292	0.0246485	0.00100673	0.199977	-0.140345	-0.0380106	0.00547158	0.0175909	0.0157238
BRCA1	ENSG00000012048	grey	-0.156125	0.248521	0.0090705	0.188463	-0.0764362	0.330178	0.175643	-0.156015	0.36147	0.233333	0.638245	0.127757	-0.0204992	0.22031	0.18321	0.39411	-0.023523	0.112128	0.333878	-0.361855
ERCC1	ENSG00000012061	purple	0.216172	0.437735	-0.233646	-0.253674	-0.678716	0.799229	0.539365	0.00605262	0.0626449	0.533255	0.280609	-0.35938	0.43389	0.816389	0.0901588	0.132484	0.680383	0.809491	0.119323	-0.432718
CD22	ENSG00000012124	turquoise	-0.856647	0.686626	-0.220575	0.690376	-0.182447	0.267141	0.201013	-0.731384	0.916519	0.730093	0.838798	0.322231	-0.541669	0.262766	0.201608	-0.603589	-0.540848	-0.156381	0.928945	-0.778954
SEMA3B	ENSG00000012171	grey60	-0.668651	0.72298	-0.244126	0.499712	-0.369177	0.514735	0.345293	-0.6166	0.764196	0.799169	0.769738	0.165482	-0.324794	0.488076	0.0293168	-0.528441	-0.237808	0.127522	0.811438	-0.809183
MBTPS2	ENSG00000012174	grey	-0.395057	0.58871	-0.462524	0.17694	-0.271721	-0.0566924	0.465583	-0.600206	0.486603	0.386539	0.513449	-0.117405	-0.0151309	0.295432	0.124215	-0.291165	-0.300209	0.101773	0.514755	-0.483993
PRICKLE3	ENSG00000012211	grey	-0.621633	0.45684	0.040948	0.639659	-0.103554	0.442354	0.0325305	-0.384296	0.778774	0.622924	0.745573	0.404845	-0.487362	0.236564	0.353279	-0.325633	-0.27936	-0.0892072	0.731871	-0.618178
EXTL3	ENSG00000012232	grey	0.303152	0.0967843	-0.175021	-0.402757	-0.415667	0.330091	0.253753	0.136757	-0.245663	0.15104	-0.191504	-0.375042	0.360458	0.427982	-0.0726889	0.020123	0.539002	0.514655	-0.196336	-0.0131784
ELOVL5	ENSG00000012660	grey	-0.399971	0.183647	-0.0447025	0.325689	0.000688466	0.0166761	-0.0578845	-0.296946	0.379645	0.224668	0.417289	0.193886	-0.32865	-0.0647158	-0.00138121	-0.196961	-0.352491	-0.253657	0.38798	-0.283384
ALOX5	ENSG00000012779	grey	-0.769498	0.626525	-0.150752	0.681798	-0.150994	0.290037	0.166528	-0.627595	0.865284	0.689986	0.826443	0.343113	-0.508062	0.252718	0.208541	-0.490225	-0.466231	-0.125909	0.866746	-0.72015
KDM5D	ENSG00000012817	grey	-0.187402	0.193732	-0.118792	0.123606	-0.0937896	0.0707092	0.109578	-0.187781	0.224979	0.178749	0.237877	0.00630471	-0.0712785	0.0854536	0.0649198	-0.122287	-0.104561	-0.000545389	0.232732	-0.197636
CALCOCO1	ENSG00000012822	grey	0.2074	0.29588	-0.116492	-0.230328	-0.535669	0.68639	0.381025	0.0723295	-0.0639503	0.408211	0.127265	-0.269853	0.343256	0.623866	-0.187263	0.073044	0.582222	0.638247	0.0305136	-0.297496
UBR7	ENSG00000012963	blue	-0.184923	0.842084	-0.777928	-0.195886	-0.819273	0.326598	0.867039	-0.655999	0.306224	0.64128	0.509687	-0.557818	0.377651	0.8078	-0.149571	-0.228801	0.14166	0.650872	0.465865	-0.723559
MAP4K5	ENSG00000012983	grey	0.330737	-0.596844	0.298106	-0.197944	0.526138	-0.530447	-0.357455	0.378074	-0.453519	-0.697708	-0.452511	0.0678232	0.0920755	-0.619401	-0.0829223	0.32303	-0.126982	-0.393852	-0.507291	0.641738
EHD3	ENSG00000013016	turquoise	-0.818427	0.893767	-0.456173	0.537333	-0.466916	0.380298	0.456055	-0.844068	0.867013	0.900778	0.809955	0.0860424	-0.3689	0.535222	0.00899308	-0.726939	-0.384771	0.109569	0.947538	-0.92612
PSMC4	ENSG00000013275	purple	0.176665	0.666751	-0.6038	-0.407148	-0.856504	0.567728	0.853939	-0.280289	0.0568091	0.555983	0.257172	-0.633336	0.616399	0.932711	-0.0190071	-0.030186	0.581027	0.922158	0.174633	-0.538862
MAN2B2	ENSG00000013288	grey	-0.695593	0.653563	-0.115062	0.62836	-0.316026	0.554891	0.162937	-0.515188	0.780263	0.856811	0.683186	0.306159	-0.484333	0.447967	0.111468	-0.620166	-0.20751	0.0640463	0.818988	-0.753469
SLC7A14	ENSG00000013293	turquoise	-0.850817	0.811067	-0.386718	0.619279	-0.302307	0.224517	0.358862	-0.818888	0.895054	0.785992	0.77972	0.185873	-0.442173	0.367246	0.0935715	-0.729981	-0.513173	-0.0485313	0.935576	-0.834238
CLDN11	ENSG00000013297	lightcyan	-0.753635	0.690497	-0.296048	0.554315	-0.276231	0.269895	0.276615	-0.703346	0.836131	0.70776	0.83952	0.189214	-0.412865	0.323614	0.110858	-0.562743	-0.438192	-0.0503839	0.861596	-0.754268
SLC25A39	ENSG00000013306	darkred	0.331427	0.220839	-0.0348446	-0.246215	-0.514347	0.799476	0.335182	0.22126	-0.0359238	0.391953	0.165529	-0.244815	0.387896	0.686492	0.137291	0.272633	0.76122	0.734298	-0.0174956	-0.282411
MVP	ENSG00000013364	lightcyan	-0.684723	0.737861	-0.259049	0.536809	-0.407283	0.538431	0.308308	-0.616065	0.808656	0.858729	0.855463	0.170737	-0.368691	0.504711	0.0182205	-0.548655	-0.220331	0.129153	0.864595	-0.832551
NUB1	ENSG00000013374	tan	0.296636	0.417725	-0.403937	-0.412707	-0.65516	0.439267	0.659405	-0.0766414	-0.113699	0.324988	0.112613	-0.540596	0.606078	0.677118	-0.140135	0.0936148	0.544534	0.750335	-0.0111802	-0.312098
PGM3	ENSG00000013375	pink	0.636438	-0.0974633	-0.314289	-0.693314	-0.226389	-0.210715	0.403665	0.182831	-0.530114	-0.385415	-0.219483	-0.617102	0.768001	0.100075	-0.174749	0.548021	0.383159	0.397127	-0.465972	0.297365
RWDD2A	ENSG00000013392	grey	0.224856	0.506952	-0.642209	-0.486302	-0.739229	0.178385	0.733459	-0.247589	-0.140696	0.336145	-0.0579582	-0.698521	0.603061	0.662549	-0.164798	-0.222468	0.427799	0.716861	0.00700397	-0.262752
CLK1	ENSG00000013441	pink	0.839417	-0.31404	-0.104874	-0.81443	-0.212186	-0.0692644	0.255931	0.475127	-0.762949	-0.484163	-0.496282	-0.60018	0.819632	0.0809503	-0.183787	0.619065	0.622416	0.463817	-0.711713	0.443105
POLR3B	ENSG00000013503	grey	-0.351251	0.280722	-0.0196723	0.350376	0.092129	0.0607502	0.124153	-0.281403	0.487065	0.194511	0.46727	0.238733	-0.185988	0.0616784	0.321642	-0.00969497	-0.280336	-0.0961452	0.405451	-0.308613
ANGEL1	ENSG00000013523	grey	-0.585707	0.459321	0.132737	0.653616	-0.0740229	0.580359	0.037334	-0.315176	0.727349	0.665311	0.696549	0.462412	-0.469649	0.300308	0.164261	-0.31617	-0.180167	-0.0201026	0.702892	-0.609526
RNF14	ENSG00000013561	green	-0.189612	0.885399	-0.804716	-0.187009	-0.834276	0.292148	0.930257	-0.663555	0.309656	0.660591	0.41534	-0.583444	0.41072	0.816582	-0.147629	-0.423901	0.134169	0.670176	0.46502	-0.696599
DNASE1L1	ENSG00000013563	grey60	-0.486125	0.843092	-0.430124	0.293611	-0.617367	0.618142	0.569888	-0.60299	0.655323	0.889721	0.730239	-0.086485	-0.0683733	0.748606	-0.00025992	-0.448476	0.0257305	0.439199	0.74128	-0.855921
DDX11	ENSG00000013573	grey	0.271673	-0.241582	0.368556	-0.0253091	0.0915262	0.358791	-0.173799	0.425619	-0.106786	-0.0837709	-0.000450238	0.155775	0.0797894	0.0297529	0.224847	0.463103	0.361503	0.128457	-0.184976	0.107216
HEBP1	ENSG00000013583	grey	-0.723507	0.655473	-0.155222	0.640809	-0.218058	0.34512	0.196952	-0.595387	0.816841	0.744049	0.760591	0.30742	-0.468255	0.333811	0.130918	-0.550062	-0.374854	-0.040323	0.831418	-0.718123
GPRC5A	ENSG00000013588	grey	-0.354896	0.144116	0.12936	0.446678	0.0482632	0.148264	-0.161708	-0.130858	0.448673	0.299762	0.397189	0.333031	-0.399036	-0.0128576	0.262906	-0.253882	-0.21679	-0.190196	0.394957	-0.212837
MAMLD1	ENSG00000013619	grey	-0.167568	-0.517921	0.629968	0.445556	0.706533	-0.239692	-0.73994	0.311909	0.0714244	-0.324687	-0.0971682	0.656665	-0.574656	-0.658053	0.185135	0.0496994	-0.356953	-0.678721	-0.0701763	0.40481
CD6	ENSG00000013725	grey	-0.636608	0.489597	-0.0199052	0.654821	-0.0701674	0.324178	0.0761405	-0.441013	0.791332	0.592067	0.689015	0.3888	-0.473887	0.212292	0.388841	-0.37986	-0.344572	-0.109883	0.737217	-0.60765
TACC3	ENSG00000013810	grey	0.114732	-0.121797	0.368673	0.134744	0.124647	0.433496	-0.15388	0.291025	0.114616	0.0312089	0.374519	0.271984	-0.038033	0.0800281	0.257045	0.650103	0.242257	0.0912357	0.0288461	-0.0428446
UFL1	ENSG00000014123	green	-0.081623	0.651541	-0.778236	-0.309831	-0.673408	0.0248595	0.794962	-0.60224	0.125394	0.340073	0.391987	-0.621133	0.455153	0.508321	-0.363605	-0.150392	-0.013327	0.442914	0.300169	-0.522605
POLA2	ENSG00000014138	grey	-0.162912	0.305095	0.036662	0.205954	-0.217031	0.571464	0.180843	-0.116698	0.408265	0.396431	0.640821	0.128919	-0.0447113	0.382075	0.253799	0.304718	0.13423	0.244709	0.373633	-0.477674
ZC3H3	ENSG00000014164	brown	-0.155288	-0.430995	0.899142	0.624422	0.623015	0.337255	-0.73183	0.487942	0.234399	-0.0389848	0.0803436	0.871286	-0.60517	-0.369647	0.416729	0.168347	-0.0556508	-0.445711	0.0487387	0.187596
CAPN1	ENSG00000014216	salmon	0.418782	-0.0984678	0.233095	-0.179571	-0.195874	0.589752	-0.00366775	0.491309	-0.22063	0.156883	-0.216441	-0.0573503	0.248054	0.367012	0.161219	0.181854	0.725512	0.484984	-0.247105	0.095525
MDH1	ENSG00000014641	blue	-0.577208	0.978101	-0.725206	0.190514	-0.701885	0.3062	0.759318	-0.874871	0.646853	0.832804	0.680977	-0.281678	0.00615705	0.714059	-0.0911846	-0.613697	-0.195867	0.393429	0.782812	-0.901357
SLC30A9	ENSG00000014824	green	-0.0176626	0.721683	-0.866515	-0.393126	-0.76779	0.0221787	0.925512	-0.596999	0.0835152	0.377461	0.238641	-0.736667	0.571941	0.630957	-0.227031	-0.263787	0.094093	0.594139	0.244951	-0.485919
MTMR11	ENSG00000014914	lightcyan	-0.487332	0.396447	0.0316172	0.521888	-0.0906222	0.405186	0.0612598	-0.323	0.659623	0.498177	0.845872	0.335691	-0.356751	0.206031	0.153697	0.00605592	-0.232065	-0.0579668	0.640902	-0.549602
COX15	ENSG00000014919	tan	0.37268	0.383983	-0.4039	-0.488976	-0.658265	0.476353	0.652511	-0.019057	-0.166115	0.301588	0.088838	-0.573549	0.653727	0.715244	-0.120265	0.199914	0.641981	0.802798	-0.063081	-0.284164
CCDC88C	ENSG00000015133	grey	0.580736	-0.734192	0.677016	-0.155999	0.474569	0.0735852	-0.545386	0.838701	-0.47643	-0.540363	-0.382683	0.255717	0.0896253	-0.347929	0.222167	0.77821	0.426113	-0.0795036	-0.605812	0.643473
YAF2	ENSG00000015153	grey	-0.2745	-0.329118	0.365974	0.394158	0.624582	-0.440362	-0.479612	0.0486971	0.143952	-0.337387	-0.0407005	0.489012	-0.460207	-0.639281	0.200059	-0.0242771	-0.557919	-0.683991	0.017487	0.278603
ZMYND11	ENSG00000015171	grey	0.420683	0.0499763	-0.447539	-0.590842	-0.317112	-0.316431	0.421494	-0.000574461	-0.478702	-0.219873	-0.389984	-0.633333	0.617607	0.100709	-0.3707	-0.0261227	0.223458	0.31587	-0.350091	0.218431
WAS	ENSG00000015285	grey	-0.551797	0.389789	0.164348	0.644988	-0.0243658	0.50703	-0.0104393	-0.262105	0.719128	0.582101	0.658776	0.47766	-0.463338	0.224238	0.337381	-0.283937	-0.193336	-0.0665998	0.653151	-0.54113
DPEP1	ENSG00000015413	greenyellow	0.815479	-0.744966	0.511407	-0.449799	0.346569	-0.0419101	-0.35661	0.882828	-0.716333	-0.665773	-0.617438	-0.0269033	0.395256	-0.288908	0.165064	0.795545	0.577286	0.0943958	-0.812639	0.760606
BID	ENSG00000015475	grey	0.541829	-0.332974	0.235027	-0.334576	-0.0542219	0.183165	-0.114422	0.550281	-0.459302	-0.191834	-0.404559	-0.14101	0.307425	0.052846	0.0396111	0.3042	0.549996	0.275518	-0.469459	0.38714
MATR3	ENSG00000015479	pink	0.656876	0.190413	-0.577732	-0.868963	-0.645998	0.0287506	0.722933	0.0569671	-0.567067	-0.0900333	-0.323491	-0.895456	0.953517	0.514882	-0.274129	0.266213	0.636989	0.784142	-0.427836	0.0524147
XYLT2	ENSG00000015532	grey	-0.614573	0.634304	-0.0977498	0.549973	-0.333399	0.66444	0.2309	-0.465655	0.797118	0.793609	0.85476	0.270515	-0.366077	0.490619	0.185687	-0.294529	-0.12442	0.140377	0.793275	-0.813253
RGPD5	ENSG00000015568	grey	-0.500183	0.287707	0.0564887	0.502117	0.0361733	0.201027	-0.0831124	-0.290729	0.487997	0.432847	0.338838	0.355401	-0.468717	0.111024	0.111343	-0.410786	-0.261816	-0.144123	0.473417	-0.342394
STMN4	ENSG00000015592	grey	0.530049	-0.177938	0.0601899	-0.412152	-0.208564	0.19621	0.0475558	0.43561	-0.487057	-0.0694844	-0.494275	-0.278158	0.388102	0.227475	-0.0905891	0.103962	0.624547	0.435851	-0.445822	0.266753
NUDCD3	ENSG00000015676	grey60	-0.421345	0.79181	-0.492629	0.176099	-0.658451	0.514762	0.534302	-0.566842	0.496293	0.855659	0.441848	-0.189589	-0.0490074	0.753419	-0.0750807	-0.637686	0.0989988	0.479709	0.613994	-0.735236
ISL1	ENSG00000016082	red	0.1524	-0.194785	0.286921	0.0633355	0.224514	0.0719128	-0.111057	0.286136	0.0212886	-0.187997	-0.0350234	0.193549	0.049006	-0.116879	0.528259	0.347529	0.108963	-0.034641	-0.12835	0.143068
CHDH	ENSG00000016391	turquoise	-0.800739	0.689641	-0.188665	0.69953	-0.198234	0.359274	0.2023	-0.670373	0.909243	0.76382	0.91064	0.332073	-0.51124	0.316627	0.136963	-0.474995	-0.453791	-0.0937134	0.92786	-0.791336
IL20RA	ENSG00000016402	grey	-0.705719	0.712916	-0.330247	0.5274	-0.272506	0.246121	0.35577	-0.71426	0.824513	0.676422	0.792463	0.151759	-0.334319	0.354404	0.265306	-0.460105	-0.422278	-5.46826e-05	0.830133	-0.754257
CLCA4	ENSG00000016602	grey	-0.776459	0.788156	-0.376139	0.547735	-0.315476	0.257293	0.400231	-0.787557	0.851466	0.747609	0.766148	0.143601	-0.358519	0.399602	0.211048	-0.621936	-0.452541	0.0169754	0.882798	-0.809866
GLT8D1	ENSG00000016864	tan	0.356152	0.475211	-0.543139	-0.521798	-0.734066	0.383911	0.777071	-0.119301	-0.141072	0.301897	0.119809	-0.672364	0.728924	0.735308	-0.127553	0.153468	0.585397	0.831478	-0.0198685	-0.311543
ATP2C1	ENSG00000017260	grey	0.0176619	0.0589374	-0.311841	-0.181255	-0.0643039	-0.425696	0.157318	-0.210088	-0.160304	-0.141358	-0.162322	-0.25645	0.137436	-0.0926007	-0.267226	-0.138868	-0.193819	-0.06056	-0.0643642	0.0618327
IGF1	ENSG00000017427	grey	-0.738456	0.569084	-0.253435	0.592135	-0.120088	0.0074289	0.13933	-0.648714	0.720166	0.562612	0.623282	0.239915	-0.477716	0.107215	-0.0239411	-0.670219	-0.564207	-0.232989	0.7636	-0.559331
SLC38A5	ENSG00000017483	grey	0.53414	-0.133837	0.17203	-0.333701	-0.172951	0.429322	0.119668	0.455246	-0.296806	-0.050951	-0.0525377	-0.165381	0.442996	0.291829	0.0493033	0.554021	0.646326	0.478991	-0.313422	0.116915
RALBP1	ENSG00000017797	grey60	-0.462144	0.857307	-0.518826	0.181938	-0.661543	0.535885	0.646234	-0.660784	0.571886	0.824106	0.699937	-0.191342	0.014096	0.738444	-0.127289	-0.400703	-0.0117257	0.450654	0.695037	-0.852331
RUFY3	ENSG00000018189	green	0.44979	0.335459	-0.62148	-0.679252	-0.638615	0.00411903	0.747545	-0.0954162	-0.371882	0.0559237	-0.241752	-0.803077	0.80781	0.523491	-0.252211	-0.0166392	0.480522	0.70498	-0.237233	-0.057739
CNTN1	ENSG00000018236	grey	-0.36603	0.568815	-0.686008	-0.0220202	-0.412642	-0.280544	0.500568	-0.679194	0.238872	0.329599	0.143622	-0.37331	0.0522766	0.234197	-0.218216	-0.662076	-0.338244	0.0832641	0.375198	-0.36745
SLC11A1	ENSG00000018280	grey	-0.485959	0.405401	0.0195328	0.527185	-0.130216	0.409469	0.0596842	-0.313264	0.635905	0.558561	0.639326	0.312392	-0.375037	0.236168	0.251271	-0.303443	-0.190326	-0.0272492	0.618	-0.514675
WWTR1	ENSG00000018408	grey	-0.68092	0.316958	0.121802	0.714844	0.101167	0.229258	-0.140335	-0.382593	0.778892	0.45153	0.795674	0.520376	-0.617277	-0.0244163	0.224205	-0.261892	-0.496243	-0.350249	0.715339	-0.506663
AGPS	ENSG00000018510	grey	0.487708	-0.0611029	-0.43104	-0.653655	-0.13987	-0.494779	0.418049	0.0127912	-0.488572	-0.450636	-0.369305	-0.627925	0.679658	-0.0187777	-0.130552	0.27238	0.148083	0.247594	-0.43933	0.30511
ZNF806	ENSG00000018607	yellow	0.57105	-0.726674	0.467343	-0.273607	0.472249	-0.290648	-0.456072	0.704527	-0.597719	-0.689216	-0.651239	0.0777293	0.170779	-0.499179	0.0645853	0.44614	0.242343	-0.1872	-0.692363	0.764815
CXORF56	ENSG00000018610	purple	-0.0260457	0.708739	-0.513459	-0.177669	-0.790977	0.637468	0.74141	-0.342522	0.23981	0.681236	0.409908	-0.446532	0.386542	0.888484	-0.031596	-0.146727	0.439962	0.783126	0.349635	-0.65338
ATP1A2	ENSG00000018625	turquoise	-0.794354	0.726986	-0.269054	0.618049	-0.288475	0.363767	0.256099	-0.711476	0.87922	0.784084	0.952813	0.243305	-0.466996	0.366716	0.0198557	-0.479425	-0.42872	-0.0430389	0.924714	-0.819407
TTC27	ENSG00000018699	yellow	0.597529	-0.882633	0.598024	-0.264887	0.633176	-0.384252	-0.593487	0.786406	-0.65441	-0.837339	-0.686562	0.163737	0.121046	-0.663377	0.116453	0.563926	0.175353	-0.323787	-0.773359	0.888556
ZNF582	ENSG00000018869	grey	-0.106365	0.292258	-0.000548393	0.142222	-0.134611	0.389638	0.235308	-0.0910833	0.291057	0.314595	0.36659	0.0782839	0.0407924	0.355395	0.207914	0.108766	0.144992	0.266801	0.254516	-0.317797
PHLDB1	ENSG00000019144	grey	0.0352961	-0.198934	0.538357	0.253481	0.161178	0.552319	-0.338159	0.39723	0.088829	0.133052	0.0900915	0.41353	-0.217347	0.0200303	0.163857	0.141908	0.279704	-0.00320136	0.014933	0.00108333
MARCO	ENSG00000019169	grey	-0.540482	0.556562	-0.238144	0.409768	-0.297221	0.303572	0.245517	-0.496322	0.694055	0.590497	0.698854	0.114979	-0.278808	0.335146	0.296263	-0.380136	-0.232921	0.0583026	0.670705	-0.632695
CYP24A1	ENSG00000019186	grey	-0.688341	0.727691	-0.363437	0.477356	-0.342618	0.249792	0.37967	-0.700119	0.78393	0.697304	0.710447	0.0988612	-0.304509	0.394857	0.202581	-0.568653	-0.371221	0.0478812	0.801423	-0.765073
PRDM11	ENSG00000019485	magenta	-0.392681	-0.056103	0.591586	0.723918	0.381209	0.377414	-0.483986	0.152449	0.496359	0.282835	0.280963	0.764232	-0.645013	-0.118025	0.40222	-0.166318	-0.142439	-0.320137	0.351849	-0.134647
SYT13	ENSG00000019505	grey	0.240019	0.177348	-0.26104	-0.29116	-0.348932	0.103385	0.312431	0.0324886	-0.224069	0.155273	-0.323138	-0.360944	0.341898	0.361122	-0.0982896	-0.22409	0.379542	0.436123	-0.142482	-0.00127082
SNAI2	ENSG00000019549	grey	0.806699	-0.535684	0.11646	-0.666552	0.0434481	-0.193022	-0.0858344	0.638545	-0.806631	-0.568994	-0.727054	-0.38344	0.566136	-0.130151	-0.110473	0.472249	0.568586	0.251976	-0.801437	0.689593
CD74	ENSG00000019582	turquoise	-0.77033	0.788391	-0.339136	0.564728	-0.353158	0.373708	0.364478	-0.753907	0.874384	0.806041	0.915258	0.169932	-0.386008	0.445448	0.0815569	-0.526339	-0.391906	0.0462468	0.922036	-0.863909
HGF	ENSG00000019991	lightcyan	-0.598059	0.542393	-0.257929	0.450469	-0.217524	0.154949	0.207699	-0.592522	0.648852	0.528596	0.781648	0.144429	-0.333159	0.196622	-0.00663587	-0.247941	-0.429356	-0.102687	0.709591	-0.597892
ZRANB1	ENSG00000019995	pink	0.530978	0.30657	-0.619822	-0.770419	-0.671499	0.0748652	0.760322	-0.0557839	-0.434484	0.0399433	-0.210134	-0.856227	0.876515	0.577802	-0.255464	0.137422	0.574397	0.781431	-0.292992	-0.0451976
NCDN	ENSG00000020129	turquoise	-0.746765	0.783432	-0.353609	0.52372	-0.435773	0.447258	0.320221	-0.699558	0.772707	0.902473	0.649981	0.125023	-0.414649	0.532123	0.00807547	-0.78121	-0.252335	0.12866	0.850496	-0.814216
GPR124	ENSG00000020181	grey	-0.484663	0.39585	0.0935976	0.51857	-0.184669	0.569107	0.0200177	-0.226091	0.650728	0.62161	0.655544	0.342429	-0.391149	0.302927	0.218076	-0.320321	-0.0724204	0.0283454	0.604392	-0.547488
ZFP64	ENSG00000020256	brown	0.225099	-0.494178	0.723317	0.187838	0.475159	0.243844	-0.522735	0.619667	-0.110792	-0.237751	-0.175681	0.506204	-0.185362	-0.231212	0.387846	0.484418	0.249405	-0.141737	-0.271908	0.325085
MNAT1	ENSG00000020426	darkgreen	-0.389938	-0.321231	0.376349	0.500703	0.76383	-0.536762	-0.545361	-0.053073	0.198655	-0.340178	-0.00712283	0.592376	-0.59082	-0.708129	0.0777279	-0.0927529	-0.709754	-0.800848	0.092545	0.293196
SAMD4A	ENSG00000020577	lightcyan	-0.769276	0.493382	-0.046962	0.704927	-0.0215097	0.243422	0.0196439	-0.568131	0.834494	0.573191	0.885733	0.435723	-0.58596	0.10928	0.124159	-0.295718	-0.537311	-0.267572	0.825118	-0.663796
MRE11A	ENSG00000020922	grey	0.187275	-0.36425	0.240714	-0.0695487	0.374602	-0.256314	-0.228676	0.226465	-0.193248	-0.44835	-0.0140533	0.115095	0.0346728	-0.38006	-0.0377736	0.525089	-0.113243	-0.253259	-0.23777	0.334507
PLEKHB1	ENSG00000021300	turquoise	-0.822977	0.816396	-0.382798	0.589437	-0.357181	0.326993	0.366482	-0.8114	0.892894	0.821028	0.90171	0.162816	-0.418703	0.414441	0.0323491	-0.593461	-0.461475	-0.0049637	0.955228	-0.876804
SERPINB1	ENSG00000021355	lightcyan	-0.64858	0.756947	-0.380749	0.447346	-0.411979	0.358255	0.413008	-0.690073	0.799672	0.743106	0.899845	0.0637958	-0.260297	0.455175	0.103954	-0.440936	-0.305772	0.112616	0.839121	-0.808529
CYP3A43	ENSG00000021461	cyan	-0.649964	0.124643	0.304912	0.778342	0.371688	0.0483454	-0.307178	-0.258824	0.67115	0.261857	0.473271	0.671447	-0.693379	-0.226075	0.344877	-0.311546	-0.571602	-0.507332	0.559834	-0.28207
SLC7A9	ENSG00000021488	brown	0.373996	-0.748445	0.817213	0.088781	0.663475	-0.0273667	-0.662618	0.782085	-0.349316	-0.54309	-0.44713	0.493061	-0.127645	-0.523068	0.261693	0.49466	0.178263	-0.319288	-0.514269	0.655195
SPAST	ENSG00000021574	black	0.94833	-0.595332	0.159289	-0.778204	0.061759	-0.146827	-0.0172113	0.738984	-0.887327	-0.684238	-0.743949	-0.427733	0.72673	-0.116536	-0.0154586	0.713281	0.672991	0.330424	-0.908738	0.713077
NRXN3	ENSG00000021645	grey	-0.745966	0.254689	0.0743039	0.734205	0.312207	-0.131267	-0.200143	-0.451445	0.695959	0.277845	0.520153	0.543266	-0.675832	-0.232113	0.11805	-0.478153	-0.703795	-0.54194	0.636987	-0.313706
OSBPL5	ENSG00000021762	greenyellow	0.544218	-0.772083	0.803429	-0.071525	0.47592	0.189065	-0.646185	0.915916	-0.488642	-0.464666	-0.528352	0.357093	-0.010881	-0.357224	0.199864	0.530433	0.468256	-0.109927	-0.61713	0.658211
AQR	ENSG00000021776	pink	0.452489	0.194401	-0.471257	-0.62222	-0.432684	-0.0114043	0.62965	-0.0480468	-0.301965	-0.12513	0.0431086	-0.66045	0.760709	0.345596	-0.144048	0.465329	0.35288	0.537076	-0.222901	-0.0311537
CPS1	ENSG00000021826	lightcyan	-0.626297	0.722367	-0.387395	0.408005	-0.368533	0.293431	0.420589	-0.679812	0.769506	0.671365	0.807475	0.0401376	-0.225849	0.415378	0.186464	-0.442813	-0.317198	0.0965997	0.785512	-0.756419
FHL1	ENSG00000022267	grey	0.423654	0.144954	-0.212769	-0.390926	-0.421809	0.295013	0.385722	0.179295	-0.189612	0.10702	-0.0290924	-0.415253	0.531803	0.436974	0.0884804	0.259586	0.571534	0.576425	-0.168155	-0.0357354
RTFDC1	ENSG00000022277	grey	-0.434273	0.771113	-0.35277	0.251696	-0.576123	0.612518	0.561511	-0.53673	0.621036	0.777309	0.734891	-0.0632526	-0.0219973	0.696677	0.0767041	-0.283376	0.0279171	0.427288	0.674706	-0.829484
GABRA1	ENSG00000022355	turquoise	-0.806668	0.806371	-0.476003	0.526461	-0.333331	0.0926194	0.406077	-0.847552	0.792977	0.72467	0.670868	0.07919	-0.367013	0.32961	-0.0463053	-0.799359	-0.540743	-0.0549652	0.869453	-0.76178
NLRP2	ENSG00000022556	grey	0.190579	-0.00358312	0.0474901	-0.133263	-0.0941741	0.231057	0.0789834	0.16357	-0.109092	0.0390231	-0.111288	-0.071075	0.165276	0.194949	0.0191792	0.135038	0.302092	0.256837	-0.123711	0.0110827
SLC45A4	ENSG00000022567	grey	-0.843422	0.62261	-0.0249046	0.781825	-0.120706	0.45062	0.0922065	-0.585708	0.917945	0.777714	0.785129	0.478098	-0.619488	0.293868	0.248924	-0.568708	-0.431614	-0.13559	0.893594	-0.767082
RNF10	ENSG00000022840	grey	-0.0279872	0.103784	0.357173	0.273558	-0.106291	0.725994	-0.081922	0.257772	0.259057	0.414571	0.231487	0.312012	-0.140655	0.338452	0.333946	0.0133618	0.386256	0.249227	0.189116	-0.218976
ZNF839	ENSG00000022976	grey	-0.252499	0.281136	0.267179	0.421889	-0.155097	0.798228	-0.0041537	0.0265591	0.46901	0.57945	0.494327	0.366535	-0.259404	0.416314	0.224518	-0.0187207	0.231043	0.222002	0.416544	-0.477314
ZDHHC6	ENSG00000023041	pink	0.593076	0.203528	-0.469928	-0.724549	-0.528758	0.0788977	0.694994	0.0513436	-0.41865	-0.0813738	-0.159832	-0.738761	0.879525	0.499183	-0.0903541	0.399692	0.575958	0.741559	-0.332334	0.00731059
GRAMD1B	ENSG00000023171	turquoise	-0.792766	0.686982	-0.186698	0.665383	-0.241038	0.376871	0.173483	-0.643312	0.822418	0.806402	0.755278	0.311512	-0.534798	0.353005	0.00567959	-0.618422	-0.398155	-0.0600376	0.875209	-0.738782
RNH1	ENSG00000023191	purple	-0.150286	0.643583	-0.319989	0.0264101	-0.672241	0.798627	0.523747	-0.294131	0.364567	0.775425	0.49944	-0.211886	0.145467	0.836483	-0.00120067	-0.228843	0.413126	0.659977	0.450038	-0.675701
NDUFS1	ENSG00000023228	blue	-0.511564	0.953464	-0.653467	0.164376	-0.741997	0.456523	0.739561	-0.768187	0.613935	0.877824	0.660879	-0.274405	0.0336357	0.789321	-0.0686777	-0.569141	-0.0497428	0.481728	0.741144	-0.900889
RB1CC1	ENSG00000023287	green	0.0810719	0.538348	-0.771354	-0.487129	-0.682879	-0.0491551	0.781717	-0.469507	-0.125802	0.229352	0.044275	-0.737666	0.563949	0.496066	-0.479861	-0.244104	0.114179	0.513258	0.0700892	-0.328602
ERP44	ENSG00000023318	yellow	0.603973	-0.533527	-0.0198961	-0.59685	0.285387	-0.654814	-0.0741756	0.370423	-0.739311	-0.779047	-0.705945	-0.357826	0.479166	-0.432805	-0.191186	0.368822	0.109868	-0.0842245	-0.732678	0.756236
ALAS1	ENSG00000023330	purple	0.188625	0.657245	-0.621563	-0.414845	-0.864104	0.519174	0.845674	-0.26978	0.0384096	0.546848	0.19801	-0.654198	0.619426	0.907994	-0.0144049	-0.0995519	0.574074	0.904936	0.159063	-0.50651
BIRC3	ENSG00000023445	grey	-0.703152	0.816958	-0.480865	0.450151	-0.458664	0.257745	0.447514	-0.790667	0.787458	0.78222	0.814092	0.0109145	-0.282842	0.452939	0.00957158	-0.611728	-0.384251	0.087692	0.870513	-0.831092
AKAP11	ENSG00000023516	blue	-0.639058	0.875618	-0.679054	0.259814	-0.523248	0.0529742	0.620806	-0.887315	0.614205	0.697019	0.586209	-0.1951	-0.10841	0.476848	-0.187761	-0.72067	-0.402552	0.156721	0.753946	-0.756138
GLRX2	ENSG00000023572	blue	-0.250423	0.826917	-0.730805	-0.103837	-0.72651	0.227398	0.818601	-0.659382	0.311363	0.634768	0.361125	-0.488938	0.296209	0.713415	-0.183928	-0.497431	0.0421892	0.549985	0.462481	-0.634623
SNAPC1	ENSG00000023608	grey	-0.216538	0.114021	-0.0209905	0.146503	-0.0297223	0.0591218	0.0216641	-0.170919	0.221908	0.0946532	0.35353	0.0887747	-0.132202	-0.032267	-0.0620575	0.0446483	-0.204718	-0.127545	0.224513	-0.221386
DERA	ENSG00000023697	grey	-0.255552	0.135603	-0.0579951	0.199508	0.0475836	-0.0457294	0.0140276	-0.222061	0.317083	0.0782369	0.420084	0.11007	-0.165173	-0.0772235	0.0937157	0.0205832	-0.284483	-0.182074	0.286368	-0.157299
STRAP	ENSG00000023734	green	-0.028719	0.775647	-0.773775	-0.316749	-0.803326	0.233709	0.925581	-0.551162	0.181482	0.506807	0.349581	-0.635902	0.533455	0.770266	-0.0898086	-0.179834	0.212003	0.697849	0.314084	-0.603989
ABCC2	ENSG00000023839	grey	0.0188271	-0.361013	0.616504	0.336066	0.487666	0.129221	-0.443776	0.395035	0.131387	-0.19497	0.0732138	0.537277	-0.268544	-0.309384	0.537259	0.352448	-0.0229866	-0.284741	-0.0512656	0.208308
DEF6	ENSG00000023892	grey	-0.738437	0.554771	-0.010331	0.715853	-0.0712003	0.396041	0.0934549	-0.512102	0.860448	0.668351	0.810207	0.445225	-0.53033	0.251544	0.250693	-0.422336	-0.387286	-0.116072	0.822965	-0.686013
PLEKHO1	ENSG00000023902	salmon	0.887282	-0.441742	0.198335	-0.699434	-0.13173	0.278777	0.00838303	0.748538	-0.761055	-0.358575	-0.574675	-0.378209	0.652676	0.189222	-0.0525357	0.669614	0.898875	0.553227	-0.763478	0.495566
GCLM	ENSG00000023909	blue	-0.628022	0.853154	-0.586099	0.309676	-0.486015	0.148776	0.608357	-0.832366	0.687032	0.693316	0.726427	-0.125229	-0.10406	0.471583	-0.0289659	-0.562332	-0.383738	0.152053	0.781984	-0.769162
UBR2	ENSG00000024048	grey	-0.540724	0.265422	0.104345	0.564334	0.0890152	0.100858	-0.0553684	-0.303229	0.54895	0.318511	0.494626	0.402854	-0.43522	-0.0838158	0.0616127	-0.34565	-0.460185	-0.326706	0.529131	-0.355258
EHD2	ENSG00000024422	grey	-0.819919	0.589083	-0.081764	0.730853	-0.143692	0.366989	0.0505401	-0.590321	0.897215	0.742767	0.837972	0.416424	-0.62401	0.25264	0.18507	-0.557248	-0.445115	-0.163684	0.88829	-0.737905
DEPDC1	ENSG00000024526	grey	0.442207	-0.162624	0.0248694	-0.350295	-0.0067583	0.0322164	0.143416	0.257113	-0.277342	-0.294237	0.0870878	-0.205563	0.434702	0.0412993	0.0346281	0.817135	0.295221	0.23454	-0.291865	0.176634
CCDC28A	ENSG00000024862	grey	-0.617224	0.808876	-0.541124	0.2795	-0.534059	0.27403	0.531669	-0.785174	0.609319	0.742216	0.645831	-0.123564	-0.157592	0.5296	-0.162471	-0.588142	-0.288046	0.204515	0.733876	-0.78882
RRAGD	ENSG00000025039	grey	0.208953	0.41934	-0.623239	-0.471641	-0.656845	0.0477736	0.630705	-0.238477	-0.187992	0.245417	-0.128626	-0.669226	0.540974	0.523276	-0.240304	-0.25256	0.334107	0.581421	-0.0359876	-0.194667
HSF2	ENSG00000025156	black	0.939655	-0.456799	-0.0687311	-0.888195	-0.0754555	-0.229642	0.166406	0.577599	-0.892169	-0.647873	-0.718039	-0.611357	0.837523	-0.0193525	-0.107572	0.655654	0.6476	0.425102	-0.875348	0.639619
PHF20	ENSG00000025293	grey	0.80201	-0.303009	0.137019	-0.629149	-0.216992	0.287604	0.121814	0.634294	-0.660558	-0.253352	-0.500461	-0.380212	0.651084	0.245456	-0.0184693	0.54253	0.819132	0.569158	-0.649196	0.374097
HSD17B6	ENSG00000025423	turquoise	-0.815056	0.741845	-0.300904	0.638968	-0.288966	0.303713	0.278357	-0.747266	0.892205	0.780723	0.854544	0.232883	-0.46873	0.344104	0.129475	-0.588797	-0.474092	-0.0675126	0.92936	-0.818337
NR1H3	ENSG00000025434	darkred	-0.214114	0.39521	0.109911	0.323305	-0.338421	0.80147	0.169507	-0.054921	0.459698	0.639277	0.519042	0.195658	-0.121648	0.526491	0.237685	-0.112869	0.269787	0.345388	0.43867	-0.52859
NCAPH2	ENSG00000025770	salmon	0.460016	0.0206207	0.122735	-0.288877	-0.386844	0.746922	0.164451	0.425603	-0.224506	0.241787	-0.0477569	-0.190332	0.378186	0.555514	0.0435277	0.358665	0.828285	0.669796	-0.20321	-0.0709012
TOMM34	ENSG00000025772	blue	-0.5809	0.94858	-0.609651	0.266107	-0.674198	0.442304	0.673116	-0.79099	0.688421	0.894321	0.732651	-0.184061	-0.0633571	0.739501	-0.0273088	-0.566932	-0.126074	0.402778	0.805574	-0.907945
SEC63	ENSG00000025796	yellow	0.570492	-0.69791	0.479792	-0.295114	0.497567	-0.284497	-0.397919	0.664839	-0.608534	-0.698426	-0.5571	0.0880516	0.195958	-0.46609	-0.0244162	0.616885	0.212857	-0.161923	-0.686312	0.734198
KPNA6	ENSG00000025800	grey	-0.447873	0.531224	0.0632529	0.51446	-0.264675	0.662609	0.19745	-0.263211	0.649142	0.719637	0.610786	0.319006	-0.288767	0.487305	0.281585	-0.286784	0.0144036	0.210543	0.622483	-0.65167
VIM	ENSG00000026025	grey	0.411013	-0.177531	0.233528	-0.194014	-0.031467	0.374074	0.00424882	0.402416	-0.147255	-0.102805	0.16427	-0.0192759	0.290024	0.162676	0.214499	0.732286	0.473071	0.303075	-0.2126	0.0724372
FAS	ENSG00000026103	lightcyan	-0.733516	0.644023	-0.259434	0.578436	-0.203834	0.223493	0.239816	-0.693132	0.807192	0.639385	0.893072	0.231792	-0.424239	0.254753	0.0641641	-0.354529	-0.495559	-0.111411	0.844876	-0.725629
RNASET2	ENSG00000026297	grey	-0.335408	0.415453	-0.0759959	0.280784	-0.33724	0.568771	0.114129	-0.240883	0.40356	0.637471	0.426443	0.111016	-0.247746	0.468624	-0.082159	-0.321275	0.108802	0.23424	0.457408	-0.532288
CD44	ENSG00000026508	grey	-0.689107	0.535265	-0.119056	0.631778	-0.0838346	0.248649	0.116714	-0.558784	0.823975	0.581349	0.878032	0.339724	-0.472451	0.188964	0.221774	-0.300687	-0.445701	-0.152678	0.803616	-0.637964
KCNG1	ENSG00000026559	grey	-0.273015	0.14177	0.0507785	0.252285	-0.127197	0.317573	-0.133254	-0.119365	0.23544	0.362931	0.235671	0.180595	-0.329631	0.160825	-0.0749354	-0.164291	-0.0205537	-0.0129236	0.286732	-0.273444
AGPAT4	ENSG00000026652	brown	0.255757	-0.774137	0.807134	0.168419	0.7456	-0.144299	-0.768617	0.699894	-0.314637	-0.560738	-0.439006	0.552376	-0.273508	-0.653397	0.142853	0.355655	0.0157979	-0.485285	-0.452726	0.661835
BTN3A1	ENSG00000026950	grey	0.697517	-0.434258	0.214466	-0.492861	0.0340109	0.0553174	-0.0697264	0.630078	-0.59477	-0.404766	-0.464954	-0.240443	0.484365	-0.052502	-0.0497232	0.470997	0.577667	0.265507	-0.615518	0.532821
MIPEP	ENSG00000027001	grey	-0.328527	-0.186199	0.253214	0.395988	0.449394	-0.30967	-0.407902	-0.038608	0.1936	-0.128502	-0.0450179	0.415341	-0.472903	-0.466319	0.0954796	-0.328673	-0.464004	-0.554912	0.114668	0.186848
PRKCH	ENSG00000027075	grey	-0.749899	0.400511	0.0764001	0.761251	0.063836	0.235499	-0.0894556	-0.455878	0.85022	0.528694	0.802645	0.521574	-0.640705	0.0231326	0.295608	-0.387611	-0.528673	-0.333394	0.791271	-0.563163
INSRR	ENSG00000027644	grey	0.161523	-0.197194	0.262824	0.02594	0.0808825	0.135369	-0.178211	0.322613	-0.0873481	-0.0538303	-0.180001	0.11585	-0.00365382	-0.0692174	0.19456	-0.0113902	0.198847	0.00517671	-0.160236	0.207914
IFNGR1	ENSG00000027697	blue	-0.319696	0.742904	-0.606122	0.0421174	-0.578421	0.227987	0.686707	-0.653161	0.460524	0.560253	0.675061	-0.318811	0.181461	0.546849	-0.116771	-0.253347	-0.107904	0.355643	0.574334	-0.681162
B4GALT7	ENSG00000027847	salmon	0.515492	-0.0753359	0.22382	-0.298074	-0.257563	0.711616	0.131598	0.515751	-0.261228	0.12392	-0.150054	-0.130837	0.41319	0.477234	0.180106	0.420658	0.840364	0.632453	-0.296703	0.0400584
VRK2	ENSG00000028116	grey	-0.329236	0.460783	-0.315304	0.152898	-0.226882	0.107325	0.357415	-0.48601	0.361695	0.361992	0.437536	-0.0678392	-0.0296778	0.279099	-0.0589325	-0.224897	-0.210772	0.107585	0.433332	-0.45967
TNFRSF1B	ENSG00000028137	lightcyan	-0.640123	0.660406	-0.198108	0.539713	-0.330652	0.501482	0.25449	-0.553727	0.815241	0.768877	0.895717	0.213182	-0.365532	0.435186	0.182971	-0.378789	-0.228397	0.0829892	0.829425	-0.776352
VEZT	ENSG00000028203	black	0.830266	-0.579201	0.158072	-0.658323	0.173214	-0.328417	-0.0372349	0.645783	-0.801279	-0.741951	-0.719399	-0.342063	0.635383	-0.263319	-0.0200909	0.626663	0.443508	0.158107	-0.83937	0.724129
POU2F2	ENSG00000028277	brown	0.342098	-0.818982	0.911819	0.166637	0.756828	-0.0540089	-0.781521	0.831025	-0.334847	-0.567401	-0.489116	0.598576	-0.229354	-0.610283	0.317309	0.460621	0.137139	-0.417626	-0.520604	0.697717
BRD9	ENSG00000028310	grey	0.5394	-0.328385	0.457852	-0.242665	-0.0225873	0.585458	-0.136016	0.680703	-0.348148	-0.100618	-0.22141	0.0436953	0.283795	0.19051	0.14977	0.56956	0.726047	0.38495	-0.416388	0.211131
SNX1	ENSG00000028528	grey	-0.609748	0.5403	-0.0275806	0.553976	-0.193523	0.51476	0.138699	-0.440968	0.704026	0.688964	0.73341	0.322223	-0.412321	0.357701	0.0319203	-0.366287	-0.212839	0.0283323	0.721159	-0.678175
TBPL1	ENSG00000028839	green	0.147536	0.421365	-0.636842	-0.444123	-0.460132	-0.131529	0.729628	-0.372708	-0.0927154	0.0543453	0.0729528	-0.617106	0.594853	0.38681	-0.143549	0.0627949	0.0892977	0.44381	0.0094934	-0.215943
ARNTL2	ENSG00000029153	grey	-0.509967	0.30124	-0.0206689	0.522672	0.0955177	-0.0709669	-0.0127638	-0.343462	0.467402	0.322024	0.223139	0.316773	-0.403739	-0.041876	0.0540958	-0.577689	-0.430133	-0.262179	0.456459	-0.258634
BCLAF1	ENSG00000029363	pink	0.589602	0.152014	-0.607509	-0.84108	-0.527926	-0.173261	0.694348	-0.0345845	-0.547856	-0.217907	-0.261407	-0.868238	0.912285	0.341795	-0.354403	0.318123	0.425951	0.60636	-0.407027	0.0916745
SLC39A9	ENSG00000029364	green	0.110734	0.706491	-0.758809	-0.4268	-0.811103	0.292083	0.924157	-0.437297	0.0618441	0.455742	0.294723	-0.712507	0.643282	0.799656	-0.164854	-0.0695052	0.359331	0.785094	0.206207	-0.502314
ANK1	ENSG00000029534	grey	-0.503512	0.143615	0.305769	0.655149	0.221201	0.272512	-0.239924	-0.112978	0.62294	0.328399	0.484215	0.577391	-0.554307	-0.0570677	0.4107	-0.208083	-0.291746	-0.293541	0.496651	-0.292625
TFB1M	ENSG00000029639	grey	-0.277631	-0.168098	0.250974	0.367539	0.540004	-0.309558	-0.305749	-0.0604895	0.247046	-0.219616	0.163449	0.42017	-0.362091	-0.443262	0.194944	0.043238	-0.47301	-0.510809	0.134651	0.138596
RABEP1	ENSG00000029725	green	0.0352671	0.632493	-0.635198	-0.312107	-0.763391	0.257192	0.761535	-0.374213	0.0473169	0.460046	0.160375	-0.588128	0.487597	0.653222	-0.268774	-0.323731	0.26714	0.620761	0.206196	-0.45899
HMGB3	ENSG00000029993	black	0.900495	-0.395669	0.0180225	-0.771265	-0.100814	-0.0190687	0.1515	0.613751	-0.752549	-0.509682	-0.544249	-0.498945	0.775402	0.0977368	0.0134893	0.749633	0.734698	0.497887	-0.76855	0.517738
NUP160	ENSG00000030066	greenyellow	0.857026	-0.844155	0.554625	-0.493039	0.4113	-0.131922	-0.410892	0.933683	-0.792916	-0.791502	-0.699889	-0.0256623	0.407126	-0.398992	0.120076	0.8203	0.537828	0.0205003	-0.900045	0.843719
BAK1	ENSG00000030110	purple	-0.0667886	0.599534	-0.318694	-0.0363285	-0.654675	0.726748	0.548413	-0.237361	0.29411	0.676752	0.456334	-0.254572	0.239032	0.789047	-0.00556943	-0.109481	0.427518	0.660516	0.373836	-0.605755
IKZF2	ENSG00000030419	grey	-0.121231	-0.0412503	-0.00319315	0.106158	0.249226	-0.236655	-0.0375852	-0.11542	0.145706	-0.171104	0.223314	0.0951746	-0.0711077	-0.247554	0.0461316	0.110671	-0.301116	-0.26661	0.0955602	0.066561
GRN	ENSG00000030582	grey	-0.550661	0.633873	-0.130909	0.487215	-0.373444	0.680768	0.229932	-0.443789	0.731037	0.827839	0.810063	0.21402	-0.335849	0.562414	0.13001	-0.310214	-0.0254048	0.223692	0.75753	-0.785729
FAM13B	ENSG00000031003	grey	0.14916	-0.270808	0.38382	0.140967	0.428728	-0.170775	-0.187713	0.323669	-0.0803658	-0.313037	-0.14327	0.292227	0.0120461	-0.330472	0.169705	0.221583	-0.0641597	-0.218116	-0.177872	0.349246
ARHGAP31	ENSG00000031081	grey	-0.806194	0.543082	-0.0476189	0.751261	-0.0529207	0.278828	0.0300657	-0.581026	0.866887	0.660351	0.857025	0.448806	-0.61454	0.152205	0.126804	-0.455936	-0.521807	-0.243905	0.868401	-0.668339
CENPQ	ENSG00000031691	grey	0.101029	0.251851	-0.275564	-0.208053	-0.271296	0.140122	0.425926	-0.170668	0.0621702	0.0632146	0.39623	-0.28569	0.355223	0.273673	-0.00722895	0.412415	0.106053	0.30229	0.0918117	-0.240055
SARS	ENSG00000031698	purple	0.0757003	0.752229	-0.711724	-0.382674	-0.903857	0.479826	0.901131	-0.41943	0.0924731	0.603526	0.277786	-0.673956	0.57269	0.921442	-0.160469	-0.185526	0.454255	0.872132	0.250612	-0.601625
RANBP3	ENSG00000031823	grey	-0.0204371	-0.2757	0.69852	0.392203	0.25914	0.580111	-0.502464	0.472339	0.149561	0.132469	0.110098	0.591862	-0.374926	-0.0451134	0.325211	0.227371	0.243104	-0.100805	0.0297252	0.00882445
ARID4A	ENSG00000032219	pink	0.552222	-0.0389642	-0.387268	-0.717936	-0.378051	-0.198264	0.41795	0.12472	-0.586003	-0.284556	-0.415446	-0.688724	0.716312	0.126856	-0.387734	0.191612	0.358958	0.390473	-0.465296	0.217445
TSSC1	ENSG00000032389	magenta	-0.445685	-0.180012	0.600023	0.727931	0.502086	0.157946	-0.604237	0.117172	0.431626	0.111558	0.197796	0.796355	-0.732162	-0.341176	0.276998	-0.163283	-0.338965	-0.533952	0.296619	-0.0377956
PNPLA6	ENSG00000032444	grey	-0.621605	0.492443	0.142464	0.699011	-0.166819	0.702663	-0.00881572	-0.296108	0.763832	0.799849	0.676092	0.483739	-0.544769	0.387809	0.230881	-0.435149	-0.102975	0.0258256	0.741639	-0.663366
IFT88	ENSG00000032742	grey	0.265752	-0.434906	0.332877	-0.0750269	0.457736	-0.241746	-0.250743	0.355839	-0.237456	-0.494216	-0.176619	0.152611	0.0840829	-0.405946	0.097349	0.443102	-0.0186935	-0.237358	-0.336532	0.447264
ALG1	ENSG00000033011	grey60	-0.461399	0.615395	-0.102995	0.423317	-0.443426	0.749478	0.271804	-0.34482	0.666104	0.818912	0.671494	0.161641	-0.238062	0.609448	0.259211	-0.331876	0.0910932	0.314776	0.669577	-0.74968
ZCCHC8	ENSG00000033030	greenyellow	0.8158	-0.773242	0.532431	-0.464716	0.329735	-0.0333818	-0.366993	0.900985	-0.745628	-0.695202	-0.641237	-0.0336804	0.405824	-0.335044	0.0846086	0.762718	0.556399	0.0551564	-0.833377	0.750828
ABCF2	ENSG00000033050	purple	0.066394	0.732222	-0.645027	-0.338805	-0.867437	0.548644	0.862937	-0.379378	0.124036	0.61793	0.295628	-0.609708	0.543077	0.929012	-0.0871058	-0.1434	0.484155	0.872112	0.261792	-0.606904
CHPF2	ENSG00000033100	darkred	-0.128977	0.389833	0.0211001	0.177543	-0.409107	0.820903	0.196822	-0.0322462	0.298048	0.662035	0.317966	0.0698519	-0.0425715	0.621365	0.07389	-0.190233	0.421619	0.463841	0.335206	-0.453365
LRRC7	ENSG00000033122	yellow	0.455649	-0.758148	0.332216	-0.300504	0.579827	-0.63544	-0.517957	0.512873	-0.68073	-0.795833	-0.757582	0.0278792	0.0641727	-0.662046	-0.16771	0.315589	-0.021896	-0.379502	-0.70471	0.869744
FUT8	ENSG00000033170	grey	-0.490464	-0.00414381	0.183805	0.556526	0.477079	-0.316513	-0.281508	-0.257142	0.394561	-0.029042	0.264719	0.489631	-0.515156	-0.418706	0.0380651	-0.247125	-0.656082	-0.592437	0.34293	-0.0351774
UBA6	ENSG00000033178	black	0.859227	-0.520623	-0.0548857	-0.822526	0.0574553	-0.427789	0.0745318	0.523263	-0.892678	-0.750005	-0.721892	-0.548069	0.74085	-0.209876	-0.234515	0.604772	0.445066	0.222421	-0.86116	0.710858
GAB2	ENSG00000033327	grey	0.325537	-0.655967	0.589256	-0.0252142	0.594219	-0.209202	-0.547476	0.583537	-0.404672	-0.534416	-0.493496	0.31751	-0.0786224	-0.504395	0.0262571	0.283045	0.0824252	-0.311767	-0.494377	0.653544
ATP6V0A1	ENSG00000033627	turquoise	-0.873417	0.716597	-0.153401	0.759234	-0.192361	0.370698	0.181285	-0.684118	0.934364	0.822597	0.779558	0.396621	-0.592491	0.339102	0.198685	-0.679221	-0.469142	-0.101425	0.938161	-0.80816
PIAS1	ENSG00000033800	grey	-0.579639	0.314911	-0.166867	0.440757	0.142187	-0.231769	0.0764603	-0.53568	0.571559	0.15751	0.550163	0.236565	-0.354867	-0.153217	0.113654	-0.223394	-0.651873	-0.387769	0.533063	-0.352604
SLC4A7	ENSG00000033867	black	0.861137	-0.347421	-0.0999492	-0.812151	-0.10565	-0.199838	0.252622	0.498324	-0.78199	-0.567007	-0.62956	-0.586802	0.830065	0.0271779	-0.0725549	0.583143	0.592359	0.43423	-0.776247	0.556963
APBA2	ENSG00000034053	grey	-0.572031	0.403615	0.169613	0.635376	-0.0790121	0.609183	-0.0342414	-0.249351	0.688245	0.651351	0.583311	0.47624	-0.505807	0.29881	0.259292	-0.34339	-0.126057	-0.019509	0.638335	-0.570841
MAP2K3	ENSG00000034152	cyan	-0.591887	0.254277	0.356101	0.781433	0.100757	0.5363	-0.235384	-0.14031	0.757201	0.557207	0.642375	0.664981	-0.644334	0.101539	0.430174	-0.26364	-0.22404	-0.214123	0.645223	-0.496565
EFCAB1	ENSG00000034239	grey	-0.283437	0.0792095	0.0417421	0.333873	0.151552	-0.12943	-0.137493	-0.145973	0.23479	0.119592	0.0844365	0.237737	-0.30813	-0.135206	0.0403395	-0.298831	-0.288477	-0.251423	0.223957	-0.035713
TMSB10	ENSG00000034510	black	0.845728	-0.16049	-0.143583	-0.805418	-0.386323	0.206787	0.347986	0.48408	-0.693225	-0.22227	-0.516804	-0.631758	0.824054	0.406776	-0.0582206	0.496266	0.876294	0.749274	-0.650252	0.310849
ASTE1	ENSG00000034533	pink	0.706414	-0.00531068	-0.304299	-0.749117	-0.351711	0.0129189	0.534884	0.236813	-0.552987	-0.248545	-0.358387	-0.664814	0.876398	0.345806	-0.0325577	0.456656	0.61761	0.65134	-0.502384	0.218608
RNF19A	ENSG00000034677	grey	0.150303	0.344752	-0.546276	-0.369541	-0.48959	-0.101387	0.547031	-0.258903	-0.156857	0.135281	-0.0642742	-0.564572	0.461278	0.319036	-0.30583	-0.227785	0.127574	0.376863	-0.0150628	-0.125144
PEX3	ENSG00000034693	yellow	0.626769	-0.616607	0.125	-0.543807	0.365762	-0.583404	-0.15805	0.474226	-0.742678	-0.821593	-0.721985	-0.255206	0.439003	-0.482564	-0.163935	0.428073	0.133421	-0.119267	-0.762614	0.78752
GABARAPL2	ENSG00000034713	green	-0.161289	0.85773	-0.696693	-0.123321	-0.796821	0.39113	0.885362	-0.590003	0.345413	0.686133	0.473836	-0.488794	0.389236	0.838995	-0.0423764	-0.318406	0.194554	0.689757	0.473728	-0.716117
SH3YL1	ENSG00000035115	yellow	0.380162	-0.696431	0.385446	-0.194264	0.60338	-0.562417	-0.494891	0.4955	-0.565917	-0.739178	-0.626699	0.121214	0.0301306	-0.662578	-0.173141	0.282061	-0.0631139	-0.408069	-0.603839	0.798588
FAM136A	ENSG00000035141	pink	0.629482	0.237533	-0.488027	-0.765137	-0.624688	0.199148	0.714646	0.0848704	-0.456013	0.0218594	-0.195193	-0.788088	0.906747	0.617945	-0.156571	0.332584	0.711478	0.854235	-0.346612	0.00130537
VCL	ENSG00000035403	lightcyan	-0.569564	0.38403	0.0229493	0.573512	-0.0875615	0.362368	-0.0243885	-0.361486	0.696742	0.533135	0.817389	0.366486	-0.472998	0.153718	0.118551	-0.154582	-0.304553	-0.149828	0.676062	-0.577096
DEPDC1B	ENSG00000035499	grey	0.84145	-0.768822	0.373695	-0.594368	0.339812	-0.239427	-0.297629	0.798202	-0.812588	-0.802043	-0.679576	-0.171349	0.478282	-0.360041	0.0570331	0.825975	0.489043	0.05736	-0.893046	0.823277
DAPK2	ENSG00000035664	grey	-0.404389	0.186769	0.213324	0.533684	0.169827	0.234964	-0.0977316	-0.182636	0.487142	0.304827	0.45244	0.449902	-0.39269	0.0227093	0.221341	-0.09122	-0.266509	-0.180995	0.44194	-0.306592
NSMAF	ENSG00000035681	yellow	0.277965	-0.766564	0.57562	0.027884	0.806262	-0.536944	-0.63887	0.538699	-0.394794	-0.76239	-0.520762	0.364473	-0.138459	-0.796693	0.105138	0.339757	-0.192256	-0.583963	-0.516329	0.803486
ADSS	ENSG00000035687	grey	-0.0944563	0.427112	-0.439399	-0.133167	-0.329611	0.0223197	0.489685	-0.397433	0.0968923	0.24833	0.1723	-0.313076	0.227878	0.368616	-0.20232	-0.177969	-0.0051547	0.305383	0.199455	-0.32908
TIMP2	ENSG00000035862	magenta	-0.144768	-0.218635	0.52269	0.452963	0.350928	0.147504	-0.501591	0.271894	0.17376	0.0821493	0.015215	0.558506	-0.465978	-0.207374	0.226538	-0.0827538	-0.0486151	-0.290169	0.0929961	0.118986
RFC1	ENSG00000035928	green	0.0892564	0.564073	-0.626358	-0.367959	-0.712571	0.267877	0.74861	-0.376407	0.0575784	0.349974	0.396803	-0.604516	0.533656	0.603315	-0.271997	0.0500453	0.24532	0.595741	0.204297	-0.487788
TBC1D23	ENSG00000036054	green	0.241534	0.413836	-0.641179	-0.524096	-0.607973	0.022895	0.743708	-0.280579	-0.130421	0.109561	0.137397	-0.703602	0.665524	0.45661	-0.200953	0.0822008	0.240621	0.544485	-0.00680679	-0.2406
CUL3	ENSG00000036257	grey	0.419226	-0.173575	-0.222911	-0.517168	0.0668981	-0.524799	0.248662	0.070262	-0.467889	-0.535202	-0.324514	-0.405501	0.525537	-0.174285	-0.188152	0.40626	0.0143994	0.0657349	-0.444232	0.352551
MYOM2	ENSG00000036448	turquoise	-0.854832	0.612443	-0.100663	0.74502	-0.104108	0.285648	0.0937683	-0.640653	0.873941	0.718416	0.695386	0.422614	-0.619362	0.222845	0.195795	-0.668104	-0.515878	-0.196191	0.871401	-0.71323
CYP46A1	ENSG00000036530	turquoise	-0.95207	0.633992	-0.111328	0.831625	-0.0833794	0.246079	0.0465102	-0.701937	0.940103	0.748265	0.770386	0.473302	-0.716872	0.166009	0.103251	-0.734999	-0.623106	-0.290643	0.948014	-0.749826
ZZZ3	ENSG00000036549	grey	0.373187	-0.422447	0.14536	-0.26888	0.390471	-0.440627	-0.10517	0.293274	-0.404234	-0.62026	-0.327358	-0.0690082	0.282614	-0.425451	-0.0445195	0.435713	-0.038447	-0.192317	-0.450922	0.513154
USP2	ENSG00000036672	grey	-0.818844	0.618516	-0.114886	0.709402	-0.162971	0.358424	0.100865	-0.636737	0.838166	0.756045	0.740883	0.387795	-0.594653	0.284947	0.100723	-0.585696	-0.45196	-0.134558	0.867845	-0.753982
CASR	ENSG00000036828	grey	-0.692231	0.429635	0.0385621	0.713801	0.0596574	0.218372	-0.000634128	-0.453037	0.813086	0.507454	0.654776	0.478072	-0.548649	0.0917342	0.45125	-0.371107	-0.463776	-0.24036	0.731143	-0.551997
TUBG2	ENSG00000037042	turquoise	-0.826617	0.69819	-0.125085	0.713857	-0.266104	0.478434	0.174875	-0.621764	0.874695	0.852159	0.760825	0.366925	-0.557413	0.370938	0.102279	-0.675899	-0.381976	-0.05753	0.904006	-0.815336
RPL26L1	ENSG00000037241	pink	0.556061	0.259543	-0.465153	-0.675392	-0.625085	0.234946	0.687674	0.0592485	-0.355614	0.0620286	-0.119418	-0.720698	0.827145	0.606152	-0.075739	0.313054	0.656808	0.811727	-0.271167	-0.086633
FLT4	ENSG00000037280	grey	0.25652	-0.2762	0.520495	0.102483	0.15533	0.479025	-0.274222	0.527676	-0.00256766	-0.0219557	0.0997089	0.302164	-0.0161641	0.0240846	0.398254	0.49181	0.401019	0.10005	-0.128052	0.121807
NSUN2	ENSG00000037474	brown	0.251165	-0.506767	0.663253	0.117737	0.475486	0.108771	-0.485096	0.586919	-0.203414	-0.324589	-0.190153	0.428755	-0.11533	-0.330424	0.159682	0.434488	0.159807	-0.199781	-0.310131	0.415928
FBXO42	ENSG00000037637	greenyellow	0.372974	-0.735244	0.880701	0.132162	0.586764	0.185682	-0.703238	0.848061	-0.28681	-0.420913	-0.368558	0.534186	-0.173086	-0.427212	0.357646	0.507985	0.301553	-0.250588	-0.466124	0.569851
MFAP3	ENSG00000037749	pink	0.812019	-0.284772	-0.181081	-0.801225	-0.175702	-0.205027	0.270513	0.421161	-0.760861	-0.473378	-0.642117	-0.627582	0.806325	0.0864027	-0.0659067	0.437696	0.593063	0.459595	-0.717736	0.518469
MRI1	ENSG00000037757	grey	0.473085	-0.306852	0.397717	-0.19204	-0.0406105	0.525558	-0.186294	0.632319	-0.312749	-0.0358023	-0.244839	0.0330431	0.199865	0.162863	0.122996	0.349106	0.67999	0.328894	-0.361926	0.221166
METTL1	ENSG00000037897	grey	-0.331594	0.567906	-0.125199	0.319781	-0.360678	0.545424	0.338098	-0.320871	0.540335	0.653277	0.570095	0.105922	-0.103171	0.547764	0.269935	-0.175941	0.0665535	0.320689	0.541835	-0.601483
AGA	ENSG00000038002	blue	-0.274978	0.741768	-0.586594	-0.00263613	-0.613773	0.329969	0.697	-0.601018	0.417039	0.590248	0.611644	-0.338654	0.210971	0.635902	-0.0704316	-0.209213	0.0063475	0.456504	0.525664	-0.68241
PI4K2B	ENSG00000038210	grey	-0.677386	0.178625	0.234599	0.751534	0.298575	0.0957497	-0.270396	-0.33088	0.694033	0.299088	0.688645	0.622307	-0.673443	-0.198953	0.168138	-0.148772	-0.593521	-0.504229	0.632483	-0.374776
BOD1L1	ENSG00000038219	grey	0.106121	0.313901	-0.401169	-0.322699	-0.517794	0.174814	0.427063	-0.175291	-0.123951	0.214028	0.0744503	-0.44301	0.346218	0.367635	-0.498303	-0.0782593	0.216316	0.386871	0.0337607	-0.257338
MAT2B	ENSG00000038274	blue	-0.459652	0.851452	-0.624452	0.126989	-0.611837	0.295671	0.709327	-0.760041	0.561246	0.682714	0.744002	-0.257571	0.0791723	0.627937	-0.0820418	-0.27935	-0.164626	0.36245	0.679153	-0.805978
TLL1	ENSG00000038295	grey	-0.669844	0.383586	-0.096383	0.572621	0.06415	0.00215232	0.0158964	-0.511216	0.687391	0.364029	0.570928	0.336645	-0.489964	-0.0186687	0.175207	-0.393019	-0.555011	-0.317049	0.648689	-0.467596
EDC4	ENSG00000038358	salmon	0.484264	0.0244737	0.0518281	-0.359757	-0.400527	0.662228	0.210107	0.409572	-0.252593	0.201629	-0.163567	-0.267017	0.439175	0.549413	0.164017	0.256844	0.834518	0.684776	-0.247006	-0.00476787
TRIO	ENSG00000038382	greenyellow	0.571582	-0.878514	0.67225	-0.178815	0.616853	-0.257896	-0.686245	0.844894	-0.633624	-0.721813	-0.701276	0.25322	0.0127339	-0.603318	0.0404475	0.502977	0.251081	-0.299621	-0.736686	0.865055
VCAN	ENSG00000038427	black	0.886253	-0.653874	0.244145	-0.680287	0.198695	-0.203281	-0.134483	0.734056	-0.824402	-0.729882	-0.640987	-0.303346	0.605255	-0.229468	-0.0267439	0.794991	0.557664	0.197175	-0.863802	0.747321
CLEC16A	ENSG00000038532	magenta	-0.637584	-0.0505997	0.618988	0.915787	0.529301	0.234535	-0.580164	-0.0230106	0.665996	0.255526	0.465523	0.929827	-0.865971	-0.310742	0.357834	-0.207017	-0.478653	-0.599548	0.517453	-0.200351
MSR1	ENSG00000038945	turquoise	-0.77879	0.639742	-0.22199	0.648466	-0.171976	0.221276	0.204955	-0.675609	0.888294	0.65851	0.824084	0.287905	-0.484481	0.242401	0.289344	-0.514992	-0.502739	-0.13339	0.866184	-0.732796
CDH1	ENSG00000039068	grey	-0.0254605	0.0280402	0.1804	0.138869	0.014368	0.251854	-0.00918529	0.0941797	0.164037	0.120581	0.12168	0.157631	-0.0436776	0.0867789	0.292766	-0.0396486	0.097101	0.0624498	0.096095	-0.0645184
SKIV2L2	ENSG00000039123	pink	0.390807	0.202976	-0.4792	-0.599382	-0.430584	-0.0559632	0.6152	-0.0956054	-0.296775	-0.123437	-0.00161621	-0.644732	0.708736	0.307279	-0.196455	0.347417	0.278012	0.479746	-0.206137	-0.0709388
DNAH5	ENSG00000039139	grey	0.249443	-0.508664	0.380392	0.00765452	0.451891	-0.355637	-0.428855	0.426095	-0.319891	-0.464318	-0.488106	0.204247	-0.0747892	-0.498705	0.124558	0.12808	-0.0508312	-0.328247	-0.385735	0.560652
ZFYVE16	ENSG00000039319	grey	-0.631282	0.392613	-0.0548341	0.570936	0.0564017	0.0511614	0.0734991	-0.501703	0.669145	0.353705	0.69915	0.342641	-0.417048	-0.0382178	0.0427594	-0.284179	-0.573346	-0.317443	0.660235	-0.503063
FAM65A	ENSG00000039523	magenta	-0.366023	-0.253632	0.757165	0.737797	0.527516	0.286841	-0.689691	0.26881	0.36943	0.151801	0.12699	0.873044	-0.753259	-0.300442	0.319344	-0.14467	-0.199363	-0.478992	0.229517	0.0378625
C6	ENSG00000039537	grey	-0.141792	-0.279869	0.46241	0.434709	0.554508	-0.167933	-0.439857	0.197635	0.20081	-0.188386	0.000776168	0.532932	-0.385523	-0.417579	0.499332	0.0292674	-0.27596	-0.443984	0.0408375	0.233499
RAI14	ENSG00000039560	grey	0.776062	-0.840483	0.478143	-0.499145	0.400179	-0.236165	-0.45647	0.83042	-0.804537	-0.783377	-0.70705	-0.0583463	0.321542	-0.446223	-0.0131444	0.720722	0.429606	-0.0582678	-0.868442	0.849447
SOX30	ENSG00000039600	grey	-0.48225	0.309788	0.0668432	0.550902	0.042809	0.19221	-0.0115842	-0.270896	0.583419	0.393888	0.412819	0.372275	-0.399307	0.0896568	0.378841	-0.307994	-0.27985	-0.137182	0.508496	-0.380151
PNKP	ENSG00000039650	darkred	0.147821	0.0291375	0.389378	0.133766	-0.156624	0.846562	-0.0481125	0.378439	0.105754	0.357192	0.186324	0.228142	0.00982611	0.399954	0.247492	0.238252	0.566663	0.382844	0.0533192	-0.180382
PHLPP2	ENSG00000040199	grey	-0.759753	0.734052	-0.242176	0.615184	-0.266175	0.296934	0.296506	-0.660538	0.794836	0.769383	0.64163	0.251958	-0.42159	0.368359	0.0784681	-0.698129	-0.39989	-0.0158626	0.833043	-0.731517
SPDL1	ENSG00000040275	grey	0.757217	-0.304056	-0.0302572	-0.695365	-0.120428	-0.0188193	0.205274	0.463752	-0.61888	-0.476129	-0.302117	-0.465731	0.725596	0.0582416	-0.0738586	0.772396	0.56169	0.402189	-0.616019	0.366807
STAU2	ENSG00000040341	grey	0.137526	-0.0968329	-0.268522	-0.269441	0.187081	-0.735841	0.164959	-0.127096	-0.287883	-0.461842	-0.368842	-0.271434	0.267355	-0.320279	-0.107103	-0.0195102	-0.296344	-0.176842	-0.26847	0.368981
PQLC2	ENSG00000040487	grey	0.501324	-0.198485	0.360362	-0.219536	-0.145677	0.712515	-0.0554663	0.605371	-0.265523	0.0821629	-0.171581	-0.0103566	0.284657	0.366195	0.203951	0.436252	0.814215	0.518354	-0.315064	0.109239
CTNS	ENSG00000040531	darkred	-0.12293	0.127771	0.368379	0.376771	-0.0449969	0.744717	-0.076855	0.169217	0.393079	0.411063	0.474421	0.385463	-0.19029	0.286348	0.346828	0.160559	0.258319	0.164184	0.307794	-0.32195
RTN4R	ENSG00000040608	grey	-0.631277	0.550588	-0.0131273	0.584408	-0.283155	0.631309	0.069747	-0.395383	0.68044	0.827398	0.561929	0.334988	-0.497104	0.451461	0.0765246	-0.567358	-0.0997261	0.0839267	0.709153	-0.677857
PHF23	ENSG00000040633	tan	0.520968	0.366119	-0.53118	-0.704901	-0.772158	0.401018	0.744576	0.00227014	-0.352227	0.236007	-0.0963168	-0.779183	0.820848	0.785029	-0.204177	0.213994	0.764847	0.943131	-0.21488	-0.204479
CDH10	ENSG00000040731	grey	-0.241304	0.0699593	-0.17575	0.119128	0.0948645	-0.39938	-0.0395476	-0.24943	0.0577377	-0.0184483	-0.153241	-0.00475402	-0.178189	-0.209197	-0.181152	-0.517257	-0.371145	-0.275203	0.100844	0.0920026
INPP4A	ENSG00000040933	cyan	-0.603622	0.218988	0.158314	0.650077	0.131227	0.115647	-0.240257	-0.263886	0.512042	0.417107	0.259348	0.497004	-0.637563	-0.060752	0.0481423	-0.588186	-0.399516	-0.338956	0.505028	-0.279358
RAB27B	ENSG00000041353	grey	-0.820293	0.616901	-0.245326	0.676492	-0.0778249	0.0138384	0.168406	-0.708657	0.807037	0.588128	0.628624	0.303595	-0.522455	0.11019	0.085699	-0.707722	-0.636353	-0.264568	0.819486	-0.630025
PSMA4	ENSG00000041357	tan	0.465111	0.422703	-0.631053	-0.686242	-0.710825	0.187313	0.854244	-0.135488	-0.282795	0.137497	-0.0133536	-0.806094	0.871999	0.692	-0.142808	0.241862	0.569	0.855124	-0.164314	-0.204706
MYO16	ENSG00000041515	grey	0.318949	-0.723188	0.508834	-0.0375904	0.607866	-0.452523	-0.638323	0.57628	-0.450556	-0.63351	-0.614763	0.2634	-0.131719	-0.665041	0.0434944	0.189507	-0.0339799	-0.452116	-0.542277	0.769129
LSG1	ENSG00000041802	pink	0.653586	0.158133	-0.370959	-0.731027	-0.57301	0.269499	0.619774	0.183777	-0.461311	-0.004088	-0.193851	-0.710951	0.859457	0.577996	-0.11134	0.385318	0.745429	0.827437	-0.370922	0.0261757
PARP3	ENSG00000041880	grey60	-0.562921	0.835089	-0.382757	0.38108	-0.562399	0.6157	0.52162	-0.619678	0.741615	0.887386	0.766398	-0.00279246	-0.146151	0.680032	0.0888584	-0.500108	-0.0585059	0.345801	0.801543	-0.87853
TNC	ENSG00000041982	grey	-0.125748	-0.078461	0.323747	0.377237	0.283495	0.127217	-0.263575	0.11251	0.255607	0.0497064	0.376192	0.405949	-0.279661	-0.148095	0.155693	0.291461	-0.114051	-0.214401	0.196882	0.0065505
THAP3	ENSG00000041988	salmon	0.718489	-0.0989719	0.0134935	-0.607858	-0.408639	0.5275	0.279053	0.508274	-0.505898	-0.0159865	-0.31178	-0.444042	0.673941	0.501853	0.0229761	0.473905	0.923349	0.757991	-0.481158	0.133903
FAM65C	ENSG00000042062	grey	-0.481554	0.323044	0.18987	0.605789	0.0276278	0.48154	-0.0282109	-0.213734	0.698681	0.485657	0.741867	0.469151	-0.422598	0.191966	0.415497	-0.0251835	-0.178948	-0.0678401	0.607292	-0.503958
TDP1	ENSG00000042088	grey	0.759832	-0.802841	0.428987	-0.485896	0.404236	-0.263184	-0.41322	0.805454	-0.756077	-0.78717	-0.693852	-0.0759515	0.344519	-0.438733	0.0661532	0.698054	0.420981	-0.051029	-0.848431	0.832511
AIFM2	ENSG00000042286	cyan	-0.542196	0.203297	0.293321	0.69758	0.137605	0.308224	-0.237829	-0.158065	0.56858	0.453626	0.371057	0.57136	-0.597423	-0.000483641	0.182724	-0.468545	-0.29511	-0.267669	0.519425	-0.306569
C2ORF83	ENSG00000042304	grey	0.215859	-0.391313	0.37581	0.0516063	0.361393	-0.17318	-0.352251	0.376118	-0.239761	-0.29763	-0.323465	0.218427	-0.0658618	-0.324386	0.0612103	0.129266	0.0313189	-0.202445	-0.28599	0.42073
SPATA7	ENSG00000042317	yellow	0.37091	-0.594608	0.315337	-0.179504	0.575057	-0.544069	-0.356937	0.435164	-0.453956	-0.707097	-0.526265	0.0948587	0.100335	-0.579717	0.0263284	0.370802	-0.064494	-0.337455	-0.539409	0.699465
MED17	ENSG00000042429	black	0.940374	-0.486065	0.114658	-0.781499	-0.0131156	-0.0184061	0.0967983	0.689704	-0.81986	-0.586638	-0.619313	-0.45448	0.782734	0.0294134	0.00859814	0.783994	0.740067	0.456372	-0.841494	0.607843
RETSAT	ENSG00000042445	grey60	-0.674173	0.881253	-0.460367	0.423726	-0.555937	0.51286	0.516455	-0.756873	0.792018	0.902547	0.867361	-0.00264143	-0.227816	0.636547	-0.0435821	-0.532993	-0.20887	0.259278	0.887783	-0.930968
CAPG	ENSG00000042493	grey	-0.2441	0.512392	-0.208475	0.182184	-0.343048	0.465346	0.386677	-0.351578	0.460283	0.510978	0.700333	-0.0168264	0.0166978	0.498195	0.16175	0.122838	0.0418197	0.322014	0.490716	-0.564684
AP2S1	ENSG00000042753	purple	-0.143464	0.832893	-0.632019	-0.128171	-0.853431	0.609813	0.795631	-0.496397	0.328941	0.797205	0.444513	-0.469719	0.322707	0.953131	-0.0696517	-0.34561	0.367276	0.786392	0.462759	-0.729507
USH2A	ENSG00000042781	grey	-0.699234	0.321564	0.105559	0.763642	0.2244	0.0622609	-0.102192	-0.407429	0.795862	0.380245	0.569621	0.550008	-0.604439	-0.0785902	0.53854	-0.390754	-0.565618	-0.386143	0.677534	-0.409601
ZPBP	ENSG00000042813	grey	-0.463273	0.114658	0.22423	0.60731	0.309902	0.0564789	-0.19111	-0.179241	0.586747	0.179535	0.458366	0.515601	-0.479504	-0.147718	0.514996	-0.0623078	-0.406462	-0.347978	0.450963	-0.236991
TG	ENSG00000042832	grey	0.179317	-0.566698	0.573999	0.144872	0.492102	-0.098563	-0.612667	0.532016	-0.171185	-0.36212	-0.312165	0.395659	-0.249367	-0.461696	0.262627	0.207994	0.0424194	-0.345963	-0.299269	0.509093
ADAM28	ENSG00000042980	grey	-0.676331	0.656615	-0.329851	0.489649	-0.214761	0.174992	0.307085	-0.708748	0.716845	0.609445	0.745955	0.145893	-0.338201	0.297545	-0.0163336	-0.41607	-0.448201	-0.0399516	0.780864	-0.69488
BARX2	ENSG00000043039	grey	-0.806395	0.461006	0.0244311	0.795978	0.0322819	0.218644	-0.0710375	-0.521782	0.856786	0.600789	0.708073	0.518691	-0.683726	0.070724	0.312252	-0.517991	-0.54784	-0.316183	0.820864	-0.599451
DCUN1D1	ENSG00000043093	green	-0.0623304	0.597028	-0.744111	-0.293531	-0.592531	-0.121433	0.774533	-0.554243	0.0824434	0.26239	0.184021	-0.602238	0.465669	0.419267	-0.189743	-0.296298	-0.0523026	0.380522	0.22292	-0.397987
JADE2	ENSG00000043143	turquoise	-0.823763	0.769941	-0.278036	0.638048	-0.314851	0.376101	0.289742	-0.741229	0.856499	0.845309	0.75644	0.242505	-0.480647	0.419034	0.0646677	-0.705392	-0.418554	-0.00418249	0.913967	-0.831465
ZIC2	ENSG00000043355	grey	-0.228518	0.216317	0.108383	0.30389	-0.0446177	0.372975	0.0463938	-0.0878248	0.434116	0.288957	0.636926	0.247547	-0.158364	0.173446	0.173921	0.211368	-0.0248866	0.0344125	0.370253	-0.359768
LCP2	ENSG00000043462	turquoise	-0.770437	0.704947	-0.29404	0.5909	-0.28551	0.303367	0.264767	-0.714376	0.873499	0.735662	0.9095	0.212062	-0.443023	0.339881	0.145215	-0.493491	-0.44349	-0.0496896	0.901485	-0.798942
TRIT1	ENSG00000043514	greenyellow	0.657456	-0.909031	0.669033	-0.264882	0.628286	-0.261889	-0.615309	0.877023	-0.676215	-0.81884	-0.685982	0.201038	0.133896	-0.59982	0.112133	0.686443	0.291287	-0.249684	-0.806101	0.873488
ADRB1	ENSG00000043591	grey	-0.689428	0.684685	-0.346741	0.475077	-0.335624	0.262959	0.288421	-0.700289	0.680166	0.734259	0.641299	0.108183	-0.375847	0.387357	-0.0562802	-0.606111	-0.36271	0.0258706	0.780192	-0.707928
CUL7	ENSG00000044090	salmon	0.594484	-0.157071	0.209511	-0.362029	-0.227472	0.591996	0.0814589	0.559411	-0.355351	0.0207253	-0.214006	-0.17301	0.438415	0.404616	0.161289	0.532809	0.835019	0.600581	-0.376648	0.112025
CTNNA1	ENSG00000044115	grey	4.56513e-05	0.408192	-0.192291	-0.0288436	-0.433	0.533388	0.424359	-0.144951	0.272935	0.402049	0.579805	-0.167568	0.238303	0.501829	0.0537422	0.203652	0.265266	0.436079	0.299204	-0.453201
PHKA2	ENSG00000044446	greenyellow	0.694079	-0.751122	0.630804	-0.275915	0.42625	0.0292027	-0.477308	0.875583	-0.627692	-0.580464	-0.592025	0.137167	0.21537	-0.327568	0.140554	0.647271	0.502528	-0.000259821	-0.722506	0.733902
CNTLN	ENSG00000044459	royalblue	0.561652	-0.697941	0.433059	-0.304147	0.489363	-0.255756	-0.385035	0.626316	-0.520168	-0.733787	-0.330037	0.0624216	0.222341	-0.48058	0.0778383	0.855575	0.188086	-0.183018	-0.623641	0.644619
EPHA3	ENSG00000044524	yellow	0.80602	-0.750124	0.288142	-0.611879	0.351463	-0.388692	-0.286324	0.718673	-0.880767	-0.815052	-0.829469	-0.223255	0.461822	-0.396856	-0.120728	0.614223	0.406685	0.0146761	-0.912232	0.881739
HSPA5	ENSG00000044574	grey	-0.600506	0.767544	-0.359685	0.406098	-0.493586	0.457417	0.410506	-0.631052	0.732931	0.812828	0.783463	0.0469593	-0.248899	0.558918	0.0360752	-0.474031	-0.175259	0.21759	0.793328	-0.835376
DSG2	ENSG00000046604	grey	0.410986	-0.310996	0.188319	-0.235964	0.100039	0.00287325	-0.104762	0.386435	-0.262116	-0.320584	-0.0226219	-0.0571342	0.245171	-0.103281	0.118852	0.63873	0.266855	0.0816718	-0.322451	0.281267
GEMIN8	ENSG00000046647	black	0.82072	-0.580069	0.136216	-0.673303	0.114229	-0.208409	-0.105657	0.645371	-0.808306	-0.646168	-0.673747	-0.364634	0.579432	-0.189718	-0.133528	0.602428	0.539561	0.206008	-0.808584	0.679981
OFD1	ENSG00000046651	grey	0.691952	-0.71205	0.46547	-0.411319	0.384306	-0.165057	-0.334726	0.75035	-0.683888	-0.710117	-0.590185	-0.0112118	0.343268	-0.400496	-0.0303335	0.673975	0.369401	-0.0494006	-0.757054	0.713468
GPM6B	ENSG00000046653	turquoise	-0.752579	0.85219	-0.53834	0.439204	-0.427199	0.179958	0.503766	-0.886087	0.770554	0.750929	0.80726	-0.00972806	-0.266498	0.432333	-0.117361	-0.618898	-0.473897	0.0554072	0.878847	-0.834815
PREX2	ENSG00000046889	grey	-0.653927	0.570981	-0.31612	0.40381	-0.243012	0.158486	0.244795	-0.65756	0.665223	0.537163	0.747914	0.0994502	-0.336049	0.220694	-0.0287664	-0.374429	-0.446964	-0.0970928	0.712597	-0.630154
WDR37	ENSG00000047056	turquoise	-0.861402	0.660559	-0.0857528	0.776011	-0.157816	0.416303	0.104318	-0.619813	0.906407	0.8156	0.751625	0.442468	-0.628943	0.310392	0.151398	-0.668742	-0.437651	-0.130022	0.911221	-0.775509
YTHDC2	ENSG00000047188	grey	-0.251692	-0.0999352	-0.0354187	0.167864	0.400121	-0.644658	-0.135837	-0.231047	0.0687683	-0.328468	0.00797213	0.152656	-0.209921	-0.519623	-0.135569	-0.0828044	-0.634384	-0.549656	0.056788	0.179168
CTPS2	ENSG00000047230	greenyellow	0.77981	-0.841106	0.599868	-0.378102	0.484979	-0.138302	-0.464026	0.907808	-0.699458	-0.775523	-0.612356	0.0705575	0.315044	-0.452307	0.156427	0.820076	0.45237	-0.0640228	-0.823549	0.809237
ATP6V1H	ENSG00000047249	grey	-0.785384	0.844575	-0.518244	0.455569	-0.398879	0.170933	0.47967	-0.873791	0.774002	0.752429	0.678105	0.0196894	-0.311676	0.438475	-0.00976791	-0.719796	-0.47145	0.0522497	0.851894	-0.818067
POLR2B	ENSG00000047315	pink	0.816256	-0.0168171	-0.39772	-0.919396	-0.494837	0.0212671	0.570236	0.274037	-0.713502	-0.247193	-0.476952	-0.828827	0.969848	0.423413	-0.222066	0.436018	0.748949	0.769513	-0.611055	0.256547
FAM214A	ENSG00000047346	grey	-0.22588	-0.296685	0.329822	0.369788	0.682048	-0.447272	-0.402774	-0.00338614	0.156084	-0.368779	0.133242	0.472191	-0.37237	-0.608222	0.0908164	0.176227	-0.563299	-0.644873	0.0567111	0.269989
ARAP2	ENSG00000047365	grey	-0.765986	0.711528	-0.382385	0.531285	-0.245528	0.0757765	0.326778	-0.783328	0.737618	0.653777	0.665377	0.130473	-0.381636	0.24861	-0.069101	-0.713177	-0.554203	-0.112529	0.815749	-0.665925
TPR	ENSG00000047410	pink	0.465939	0.139465	-0.403008	-0.621062	-0.510226	0.0913685	0.511457	0.0421656	-0.38625	-0.0660278	-0.0465333	-0.639581	0.685445	0.334339	-0.402196	0.335789	0.425664	0.524953	-0.259236	-0.0454516
CP	ENSG00000047457	grey	-0.642932	0.60676	-0.207269	0.537885	-0.197864	0.234732	0.263199	-0.582785	0.777862	0.599677	0.720149	0.222845	-0.348862	0.280839	0.303922	-0.434409	-0.384182	-0.0356188	0.755147	-0.664026
KIAA0556	ENSG00000047578	brown	-0.164557	-0.480818	0.902026	0.630489	0.650513	0.25118	-0.79254	0.495176	0.206648	-0.0949434	0.0321714	0.876563	-0.641973	-0.461662	0.386819	0.147697	-0.117785	-0.527284	0.0255756	0.22003
DTNBP1	ENSG00000047579	cyan	-0.688884	0.119766	0.279654	0.796317	0.44828	-0.0847294	-0.313923	-0.298541	0.673427	0.202534	0.41379	0.686508	-0.719738	-0.296581	0.342569	-0.385158	-0.660195	-0.575248	0.543727	-0.23122
ANO2	ENSG00000047617	grey	-0.626632	0.111606	0.328023	0.78438	0.340588	0.119859	-0.340478	-0.204844	0.709697	0.28135	0.620174	0.679337	-0.69384	-0.227468	0.366222	-0.227536	-0.524124	-0.503101	0.590546	-0.293711
C12ORF4	ENSG00000047621	green	0.049026	0.588875	-0.799421	-0.416908	-0.595391	-0.162518	0.842243	-0.519966	-0.0183754	0.195261	0.0873411	-0.697355	0.581055	0.473883	-0.228648	-0.224212	0.0401179	0.493623	0.123668	-0.301057
SCML1	ENSG00000047634	grey	-0.0596139	0.265546	-0.347176	-0.112379	-0.242718	-0.0572101	0.334805	-0.318789	0.112109	0.0859372	0.354262	-0.247885	0.182923	0.140783	-0.108238	0.138845	-0.122639	0.0976653	0.181421	-0.261458
WWC3	ENSG00000047644	magenta	-0.488135	-0.172227	0.624978	0.756086	0.547809	0.180453	-0.606488	0.0856638	0.485662	0.118946	0.335904	0.832598	-0.757548	-0.363679	0.244669	-0.117281	-0.387522	-0.573614	0.345539	-0.0476713
ARHGAP6	ENSG00000047648	grey	-0.560357	0.235734	-0.024644	0.496078	0.0945017	-0.0330695	-0.099395	-0.363722	0.560781	0.265475	0.436473	0.315929	-0.474327	-0.116167	0.141448	-0.40835	-0.48204	-0.353414	0.506165	-0.304142
FAM184B	ENSG00000047662	grey	0.0133856	-0.33736	0.480952	0.248906	0.308163	0.138866	-0.499461	0.347819	0.00197142	-0.0869777	-0.0488805	0.410236	-0.32476	-0.24025	0.144677	0.158546	0.0382556	-0.24425	-0.0675181	0.17687
MAP4	ENSG00000047849	grey	-0.42089	0.597075	-0.231261	0.311969	-0.434144	0.484586	0.309341	-0.395508	0.549785	0.702663	0.539089	0.0348356	-0.167382	0.493471	0.0380176	-0.499169	0.000337552	0.23851	0.591779	-0.62878
GOPC	ENSG00000047932	pink	0.661997	0.0803327	-0.541332	-0.873902	-0.511931	-0.118966	0.62602	0.0801473	-0.614299	-0.223882	-0.395183	-0.862454	0.908539	0.37162	-0.24296	0.305676	0.551512	0.661929	-0.494355	0.166762
USP28	ENSG00000048028	grey	0.106766	-0.386728	0.52161	0.186257	0.407131	0.059318	-0.39514	0.387468	-0.0293792	-0.280609	0.0470023	0.39487	-0.155653	-0.349813	0.232266	0.463197	-0.0315254	-0.287481	-0.137154	0.219895
HDAC9	ENSG00000048052	grey	0.137258	-0.332892	-0.033726	-0.213549	0.283319	-0.601501	-0.21031	0.0700783	-0.381651	-0.459921	-0.477187	-0.108067	0.0263521	-0.423749	-0.222047	-0.037376	-0.200108	-0.294632	-0.355577	0.492645
TSPAN17	ENSG00000048140	purple	-0.133647	0.701788	-0.445409	-0.030587	-0.750187	0.685825	0.610221	-0.344938	0.323046	0.772151	0.390085	-0.320001	0.209185	0.857543	-0.00765088	-0.303741	0.396697	0.693669	0.424516	-0.665178
NOP16	ENSG00000048162	tan	0.472622	0.297791	-0.422191	-0.618465	-0.680505	0.379653	0.61499	0.0539041	-0.356189	0.229162	-0.197653	-0.669434	0.699929	0.70611	-0.179075	0.0867517	0.724615	0.854159	-0.229701	-0.119443
CC2D2A	ENSG00000048342	grey	0.669545	-0.805171	0.548076	-0.319081	0.492745	-0.205088	-0.497887	0.806577	-0.637227	-0.751426	-0.530675	0.0917421	0.221765	-0.507672	0.0453892	0.753013	0.320468	-0.164018	-0.735397	0.773651
RRM2B	ENSG00000048392	green	-0.0210411	0.679899	-0.804118	-0.362918	-0.752008	0.07094	0.822688	-0.559696	0.0406197	0.438229	0.15676	-0.689445	0.484872	0.650917	-0.282554	-0.368611	0.143729	0.596609	0.231001	-0.441414
ZNF800	ENSG00000048405	grey	0.0692406	0.174276	-0.357802	-0.220053	-0.135251	-0.248844	0.36445	-0.218524	-0.0190839	-0.0945363	0.0926642	-0.32048	0.328344	0.0327332	-0.0591294	0.0262881	-0.0880916	0.0841665	0.00557532	-0.0201715
SNX29	ENSG00000048471	brown	-0.0830172	-0.565604	0.853969	0.512857	0.738841	0.0451849	-0.788263	0.508708	0.0922511	-0.261649	-0.0906504	0.794841	-0.556565	-0.565249	0.357191	0.156591	-0.150232	-0.572104	-0.092004	0.385252
LMO3	ENSG00000048540	grey	0.336972	0.0324548	-0.425814	-0.57101	-0.327741	-0.251291	0.331002	-0.0334801	-0.438704	-0.159612	-0.40233	-0.594912	0.481138	0.136612	-0.292156	-0.0960548	0.22106	0.302463	-0.322265	0.20702
MRPS10	ENSG00000048544	green	0.0948288	0.72777	-0.779137	-0.428372	-0.839125	0.27612	0.95567	-0.469899	0.0668224	0.463711	0.278821	-0.729335	0.650814	0.804099	-0.126947	-0.125953	0.332778	0.788613	0.215732	-0.521416
GUCA1A	ENSG00000048545	grey	0.269726	0.116344	-0.0512795	-0.168185	-0.279014	0.348438	0.21547	0.165773	-0.0715797	0.172097	-0.0227393	-0.179452	0.283589	0.385075	0.191476	0.173983	0.461598	0.450202	-0.0659228	-0.0885836
RSF1	ENSG00000048649	grey	0.675734	-0.626157	0.276249	-0.499453	0.278253	-0.321586	-0.231523	0.618303	-0.732552	-0.702352	-0.605354	-0.161561	0.40408	-0.383914	-0.208238	0.609903	0.295573	-0.0396702	-0.748335	0.683083
VPS13D	ENSG00000048707	grey	-0.818079	0.498633	0.0212509	0.784316	0.0130948	0.224891	-0.0316506	-0.537265	0.829471	0.61794	0.691351	0.517675	-0.671158	0.0890979	0.131467	-0.572464	-0.554868	-0.301535	0.816986	-0.609864
CELF2	ENSG00000048740	grey	0.391888	-0.766578	0.443897	-0.18514	0.584748	-0.502827	-0.611824	0.554362	-0.616949	-0.702005	-0.728471	0.153013	-0.0571741	-0.642851	-0.154941	0.258132	0.00282922	-0.399265	-0.650511	0.812566
FAM120A	ENSG00000048828	grey	-0.890376	0.462366	0.00268997	0.82409	0.129607	0.0979641	-0.0847255	-0.619985	0.870282	0.536928	0.79619	0.556121	-0.734031	-0.0260177	0.0889064	-0.467377	-0.706725	-0.436982	0.855318	-0.594992
R3HDM1	ENSG00000048991	grey	-0.502279	-0.0486834	0.237465	0.57183	0.384874	-0.248443	-0.419465	-0.166859	0.325624	0.0619654	0.0834883	0.512208	-0.633439	-0.403945	-0.0526593	-0.469948	-0.57415	-0.59562	0.302137	-0.00164133
COL9A2	ENSG00000049089	grey	-0.0347222	0.247233	0.0327674	0.0981008	-0.174508	0.512636	0.192309	-0.0405833	0.196455	0.344227	0.356	0.0596996	0.0516872	0.390356	0.00508306	0.175005	0.235002	0.30662	0.222046	-0.325454
KITLG	ENSG00000049130	grey	-0.0209332	0.183394	-0.343075	-0.143393	-0.187706	-0.241188	0.255474	-0.235076	-0.0371554	0.0126591	-0.0254165	-0.272856	0.165484	0.0550956	-0.19371	-0.179537	-0.104484	0.0581894	0.0374036	-0.059496
ERCC8	ENSG00000049167	yellow	0.632406	-0.8817	0.544507	-0.327752	0.63985	-0.432684	-0.535268	0.766068	-0.692411	-0.901925	-0.671749	0.106903	0.192793	-0.666728	0.0525055	0.697306	0.163828	-0.306123	-0.805787	0.885254
ADAMTS6	ENSG00000049192	grey	0.309532	-0.518708	0.422373	-0.0512242	0.454794	-0.11824	-0.374124	0.445623	-0.229903	-0.488193	-0.0873771	0.213285	0.0157936	-0.386541	0.205799	0.692425	0.0593066	-0.221058	-0.33641	0.407888
H6PD	ENSG00000049239	grey	0.125325	-0.307312	0.654477	0.268026	0.299278	0.534904	-0.417194	0.510527	0.0739151	0.0209663	0.156234	0.493669	-0.207746	-0.0329817	0.308633	0.443388	0.313927	-0.0147502	-0.0566242	0.111358
VAMP3	ENSG00000049245	blue	-0.335051	0.757421	-0.525114	0.0926208	-0.559073	0.345329	0.672992	-0.613022	0.492902	0.62034	0.682921	-0.24779	0.150345	0.599839	-0.0787725	-0.25975	-0.0553758	0.393262	0.594264	-0.709329
PER3	ENSG00000049246	turquoise	-0.874197	0.708368	-0.240834	0.692288	-0.218909	0.299344	0.197435	-0.752989	0.904273	0.766939	0.888314	0.31547	-0.557438	0.286053	0.0245714	-0.574726	-0.538391	-0.151302	0.948157	-0.831087
LTBP1	ENSG00000049323	grey	-0.402297	0.0911082	0.260214	0.547518	0.264541	0.16162	-0.201886	-0.14116	0.529402	0.177623	0.672264	0.502644	-0.439332	-0.120428	0.246212	0.230709	-0.350937	-0.312821	0.450551	-0.257318
RCN1	ENSG00000049449	lightcyan	-0.491641	0.540983	-0.145883	0.451121	-0.193651	0.359542	0.264772	-0.45427	0.709543	0.532079	0.879229	0.200353	-0.231825	0.318565	0.260874	-0.000400981	-0.238721	0.0544128	0.683151	-0.643477
ELN	ENSG00000049540	grey	-0.384784	0.324947	0.100778	0.47889	-0.116171	0.500188	-0.0118224	-0.16586	0.600108	0.521323	0.70755	0.330341	-0.340595	0.253819	0.226029	-0.0764119	-0.0476101	0.0229935	0.552674	-0.479654
RFC2	ENSG00000049541	salmon	0.7359	-0.107163	0.0185752	-0.587175	-0.37187	0.474494	0.28954	0.50862	-0.464517	-0.0758363	-0.192056	-0.424066	0.692222	0.45153	0.116658	0.664491	0.871848	0.721933	-0.461543	0.131439
ARID1B	ENSG00000049618	darkgreen	0.0957182	-0.780337	0.731786	0.266964	0.946745	-0.461011	-0.817935	0.52097	-0.204521	-0.677087	-0.359511	0.616227	-0.404264	-0.842704	0.195943	0.342085	-0.295226	-0.720101	-0.374283	0.709993
CLPTM1L	ENSG00000049656	purple	0.0680875	0.625238	-0.392296	-0.184832	-0.750457	0.755881	0.678169	-0.20193	0.209287	0.652727	0.380302	-0.388789	0.409954	0.906661	0.0961415	-0.0114508	0.572135	0.83147	0.284384	-0.59975
NEDD4L	ENSG00000049759	yellow	0.699491	-0.86193	0.548576	-0.370987	0.571023	-0.349175	-0.523032	0.818932	-0.749989	-0.830934	-0.749263	0.0788757	0.223789	-0.546358	0.0667062	0.678041	0.309102	-0.178595	-0.849584	0.913199
PPP1R3F	ENSG00000049769	grey60	-0.68045	0.808434	-0.291581	0.497732	-0.488081	0.63493	0.383902	-0.629225	0.770589	0.944814	0.73127	0.132539	-0.334656	0.645976	-9.56408e-05	-0.605461	-0.120738	0.254346	0.839671	-0.891298
HEXB	ENSG00000049860	grey	-0.706819	0.847723	-0.415445	0.487038	-0.46833	0.404113	0.482649	-0.748871	0.839175	0.832884	0.854361	0.0604294	-0.266593	0.524487	0.103791	-0.564661	-0.316903	0.151624	0.888576	-0.877299
PTCD2	ENSG00000049883	grey	-0.649015	0.754912	-0.471576	0.368982	-0.404051	0.163509	0.456973	-0.762704	0.67869	0.658642	0.652397	-0.0237846	-0.221565	0.399173	0.0254736	-0.559424	-0.393991	0.0769121	0.757121	-0.745125
KIAA2022	ENSG00000050030	yellow	0.789782	-0.781594	0.365198	-0.53578	0.370481	-0.351136	-0.360283	0.786299	-0.83292	-0.794858	-0.83958	-0.142687	0.393481	-0.431176	0.0132293	0.598264	0.417615	-0.0269726	-0.897403	0.865522
JKAMP	ENSG00000050130	green	-0.15688	0.740322	-0.722404	-0.175547	-0.623735	0.121268	0.852146	-0.625106	0.309214	0.420716	0.508494	-0.508814	0.420254	0.587474	-0.0427579	-0.124293	-0.0166868	0.485211	0.410186	-0.589024
DKK3	ENSG00000050165	blue	-0.478119	0.936863	-0.667078	0.154977	-0.70931	0.399792	0.743822	-0.758946	0.589062	0.837618	0.623877	-0.291282	0.0578014	0.76003	-0.0644277	-0.568535	-0.0583582	0.474643	0.71538	-0.84523
NFE2L3	ENSG00000050344	grey	0.56569	-0.609775	0.381897	-0.280865	0.307459	-0.19786	-0.371728	0.658241	-0.578434	-0.527378	-0.635331	0.00928974	0.198541	-0.335229	0.0428729	0.349191	0.339317	-0.0500603	-0.631881	0.656484
MCUR1	ENSG00000050393	grey	0.727885	-0.220888	-0.126744	-0.718979	-0.222661	-0.00826067	0.230396	0.398076	-0.704918	-0.296637	-0.572352	-0.551918	0.682117	0.21902	-0.178879	0.384315	0.646894	0.526783	-0.632744	0.413915
LIMA1	ENSG00000050405	grey	-0.145567	-0.120915	0.423336	0.39771	0.231496	0.241991	-0.330878	0.168458	0.271892	0.0784377	0.410531	0.454452	-0.336188	-0.170275	0.159278	0.208814	-0.103999	-0.247838	0.200819	-0.0434061
LETMD1	ENSG00000050426	purple	0.179798	0.593085	-0.530826	-0.358604	-0.78459	0.540431	0.758623	-0.218874	0.0426996	0.518784	0.182316	-0.572014	0.55737	0.849234	-0.015596	-0.0827461	0.558828	0.842548	0.15198	-0.487999
SLC4A8	ENSG00000050438	grey	-0.633891	0.689109	-0.313687	0.42071	-0.308686	0.315802	0.36441	-0.635829	0.696307	0.673227	0.624961	0.110888	-0.279921	0.436326	0.136971	-0.470568	-0.277572	0.108437	0.720832	-0.731162
LAMC3	ENSG00000050555	grey	-0.573832	0.286054	0.172601	0.650034	0.00578712	0.405133	-0.169808	-0.24258	0.705748	0.526543	0.703101	0.488851	-0.576408	0.108839	0.282894	-0.263106	-0.258891	-0.190826	0.643159	-0.477088
PTGER3	ENSG00000050628	grey	-0.724718	0.594244	-0.211072	0.608703	-0.131152	0.171126	0.190241	-0.624775	0.8081	0.591579	0.71418	0.280448	-0.446958	0.209812	0.229239	-0.473625	-0.476988	-0.14114	0.794676	-0.672661
TNIP3	ENSG00000050730	grey	-0.637505	0.561474	-0.118422	0.588364	-0.106082	0.240317	0.21453	-0.519474	0.775942	0.563333	0.675921	0.302937	-0.37069	0.230905	0.344652	-0.402105	-0.386587	-0.0777852	0.733712	-0.619161
MAPK9	ENSG00000050748	grey	-0.765501	0.901792	-0.552999	0.444059	-0.49541	0.229113	0.528113	-0.872041	0.77723	0.829384	0.69777	-0.0214292	-0.276969	0.510341	-0.0521302	-0.76759	-0.407908	0.124232	0.875779	-0.856747
COL23A1	ENSG00000050767	cyan	-0.763669	0.337114	0.224872	0.859571	0.170441	0.252811	-0.176998	-0.356171	0.839856	0.51535	0.609921	0.659444	-0.71285	-0.0262733	0.401901	-0.507772	-0.514045	-0.379878	0.734438	-0.491156
BCAR1	ENSG00000050820	grey	-0.442042	0.189257	0.430439	0.659652	0.0390531	0.717358	-0.248727	0.0203237	0.597623	0.573766	0.493908	0.61092	-0.550661	0.207035	0.342565	-0.219284	0.0168927	-0.0588327	0.508318	-0.418899
FAM160A2	ENSG00000051009	grey	0.0667611	0.283599	-0.117324	-0.097359	-0.459648	0.608719	0.220221	0.0134736	0.0350599	0.477649	0.0731525	-0.160105	0.117394	0.599789	-0.0449736	-0.0745973	0.513965	0.544962	0.108433	-0.307968
HERPUD1	ENSG00000051108	blue	-0.614293	0.877745	-0.537855	0.332223	-0.599817	0.393094	0.572769	-0.763212	0.736212	0.836883	0.797416	-0.100356	-0.137692	0.608833	0.00247422	-0.571971	-0.215196	0.265695	0.828185	-0.881807
HOMER3	ENSG00000051128	salmon	0.616761	-0.0958179	0.0900102	-0.458968	-0.26682	0.471645	0.237403	0.45941	-0.373261	-0.0539553	-0.128031	-0.295827	0.581368	0.382766	0.0717533	0.57926	0.749311	0.609704	-0.381444	0.116993
RAD51	ENSG00000051180	royalblue	0.454743	-0.369089	0.367943	-0.182946	0.193444	0.185558	-0.156683	0.508527	-0.256713	-0.314193	-0.0162648	0.0731997	0.234453	-0.0589243	0.276224	0.840834	0.381548	0.135359	-0.35265	0.290243
POLQ	ENSG00000051341	royalblue	0.337716	-0.409994	0.388278	-0.0528731	0.319749	0.0371776	-0.291317	0.455412	-0.185697	-0.350234	0.0396558	0.177016	0.0697683	-0.230502	0.201024	0.76433	0.184179	-0.0762136	-0.273018	0.322211
PIK3CB	ENSG00000051382	turquoise	-0.853134	0.61022	-0.107957	0.750917	-0.0690682	0.220335	0.109265	-0.659001	0.881475	0.671379	0.770415	0.426719	-0.606674	0.175309	0.144328	-0.583439	-0.57725	-0.233818	0.879196	-0.698045
CYBA	ENSG00000051523	grey	-0.284262	0.591508	-0.216508	0.212966	-0.47686	0.666944	0.388251	-0.338509	0.52858	0.692534	0.774684	-0.0170327	-0.0301892	0.637225	0.065868	-0.0551686	0.16791	0.419998	0.573522	-0.673989
THOC3	ENSG00000051596	purple	0.180947	0.436247	-0.39801	-0.333238	-0.601211	0.463278	0.567319	-0.132033	-0.0225247	0.391233	0.128218	-0.456075	0.439999	0.708332	-0.0577704	0.0607609	0.513055	0.717755	0.0641608	-0.350938
HEBP2	ENSG00000051620	black	0.888982	-0.540601	0.172403	-0.710314	-0.00222699	-0.0199347	-0.0489751	0.711348	-0.830896	-0.543731	-0.682156	-0.389794	0.64059	-0.0322902	-0.0780643	0.613369	0.703385	0.366085	-0.830174	0.634486
MPHOSPH9	ENSG00000051825	grey	-0.0280444	-0.15035	0.450759	0.273908	0.185942	0.342233	-0.240715	0.264729	0.17821	0.00999704	0.28252	0.386676	-0.173543	-0.115328	0.275491	0.344244	0.0263908	-0.141557	0.076425	-0.0345847
PLEKHA5	ENSG00000052126	darkgreen	0.0745284	-0.691358	0.559393	0.163812	0.774808	-0.48361	-0.695782	0.415525	-0.218463	-0.644346	-0.348735	0.454772	-0.332537	-0.789642	0.0997371	0.288248	-0.31788	-0.674446	-0.347884	0.621056
SIKE1	ENSG00000052723	pink	0.430659	0.330101	-0.67404	-0.690559	-0.58312	-0.108205	0.773868	-0.175407	-0.338827	-0.0289359	-0.0987205	-0.816432	0.833651	0.442174	-0.25851	0.146573	0.360968	0.622274	-0.204713	-0.0598567
RRP12	ENSG00000052749	grey	-0.236557	0.34066	0.169336	0.35251	-0.260837	0.817981	0.0875092	-0.0160643	0.458288	0.627153	0.449962	0.261718	-0.191499	0.492547	0.339304	-0.105239	0.279438	0.298923	0.416821	-0.49265
FNIP2	ENSG00000052795	grey	0.141609	0.107557	-0.243577	-0.23387	-0.1265	-0.211507	0.270248	-0.0580676	-0.168088	-0.0577159	-0.25626	-0.28662	0.288602	0.0764769	-0.079493	-0.239118	0.0642248	0.163887	-0.135543	0.140382
MSMO1	ENSG00000052802	pink	0.705116	-0.110015	-0.328627	-0.788013	-0.337206	-0.152456	0.410102	0.246969	-0.637305	-0.337855	-0.435096	-0.699798	0.802168	0.192746	-0.147287	0.416139	0.525641	0.507093	-0.567133	0.320089
TTC17	ENSG00000052841	yellow	0.481603	-0.86039	0.578823	-0.166743	0.759299	-0.529656	-0.59804	0.673038	-0.561559	-0.896846	-0.575896	0.241065	0.0496792	-0.782933	0.0552168	0.593545	-0.0353811	-0.477565	-0.688931	0.86751
ALX4	ENSG00000052850	grey	-0.057216	0.126432	0.000209049	0.0739256	-0.194007	0.26935	0.0363661	-0.00613956	0.203145	0.232922	0.316024	0.0140509	-0.038234	0.184798	0.17008	-0.0175362	0.119869	0.129447	0.177466	-0.182229
FSTL4	ENSG00000053108	grey	-0.905811	0.503697	-0.000286999	0.849595	0.105157	0.163612	-0.0486864	-0.614272	0.917535	0.595593	0.747587	0.561409	-0.729668	0.0398878	0.213704	-0.566536	-0.655774	-0.380914	0.872775	-0.628744
FOXN3	ENSG00000053254	brown	0.382933	-0.85865	0.776254	0.0375906	0.775325	-0.264799	-0.775538	0.750463	-0.424364	-0.69523	-0.461368	0.467037	-0.178785	-0.692573	0.144811	0.572281	0.0482981	-0.473478	-0.571266	0.770934
METTL24	ENSG00000053328	grey	-0.792638	0.398733	0.0209848	0.749869	0.140459	0.0632419	-0.0779739	-0.515491	0.787092	0.48337	0.558413	0.50162	-0.65512	-0.0263359	0.242331	-0.621955	-0.60555	-0.3809	0.728254	-0.45933
AKR7A2	ENSG00000053371	grey	-0.151355	0.616586	-0.25682	0.0818912	-0.580858	0.757786	0.514468	-0.286822	0.427274	0.68802	0.67147	-0.129183	0.145485	0.758566	0.0625054	0.0532755	0.322782	0.584348	0.47699	-0.697161
MRTO4	ENSG00000053372	purple	0.0955893	0.636713	-0.485503	-0.28077	-0.816979	0.685104	0.713679	-0.241448	0.11553	0.647318	0.303114	-0.498302	0.455037	0.923147	-0.0638059	-0.0817488	0.579065	0.861405	0.237587	-0.56306
NNAT	ENSG00000053438	black	0.875045	-0.504049	0.169969	-0.674081	0.0394861	-0.02842	-0.00626723	0.711227	-0.742485	-0.55428	-0.619412	-0.355009	0.655383	-0.0191028	0.0874603	0.696428	0.703262	0.379823	-0.793345	0.616117
USE1	ENSG00000053501	tan	0.254554	0.401791	-0.211934	-0.277215	-0.657004	0.734674	0.523334	0.044267	-0.00860421	0.483251	0.178284	-0.363358	0.449282	0.76842	0.00224662	0.0942129	0.671174	0.788114	0.0662809	-0.373469
MCF2L2	ENSG00000053524	grey	-0.766748	0.329177	0.127866	0.814453	0.191512	0.0533265	-0.177376	-0.412537	0.744048	0.453317	0.490464	0.58305	-0.703463	-0.121312	0.160723	-0.64983	-0.611813	-0.459578	0.691158	-0.408964
NRIP2	ENSG00000053702	grey	-0.53756	0.634877	-0.260186	0.406151	-0.300607	0.369204	0.330761	-0.556839	0.616708	0.683627	0.609686	0.103309	-0.239596	0.45297	0.0276907	-0.447757	-0.189018	0.153969	0.673692	-0.659613
LAMA3	ENSG00000053747	lightcyan	-0.628009	0.337598	0.115991	0.677996	0.0933651	0.278111	-0.0853951	-0.364596	0.754068	0.452456	0.818879	0.496029	-0.546932	0.0456553	0.287843	-0.0848807	-0.42179	-0.261742	0.693509	-0.495936
AP5M1	ENSG00000053770	green	-0.165391	0.777757	-0.846142	-0.248312	-0.697678	0.0226873	0.894985	-0.697369	0.23475	0.438887	0.383957	-0.616045	0.444228	0.6052	-0.19554	-0.292049	-0.0347186	0.497662	0.38401	-0.579284
ANAPC4	ENSG00000053900	grey	0.26636	-0.336305	0.0964896	-0.176987	0.359259	-0.452146	-0.0929121	0.182247	-0.306169	-0.534345	-0.233415	-0.0332506	0.191519	-0.403807	-0.0441358	0.390804	-0.12935	-0.216751	-0.329996	0.425149
KCNQ1	ENSG00000053918	grey	-0.784898	0.478714	0.0428588	0.783445	0.0201552	0.296235	-0.0268293	-0.507342	0.898716	0.610647	0.805681	0.517168	-0.637735	0.116571	0.355549	-0.444019	-0.501669	-0.261274	0.839465	-0.621602
TRAPPC3	ENSG00000054116	purple	0.0528642	0.686684	-0.544802	-0.274245	-0.834614	0.626761	0.778859	-0.311606	0.150102	0.64348	0.302117	-0.524087	0.472389	0.921331	-0.0372634	-0.14184	0.514758	0.851952	0.263828	-0.611829
THRAP3	ENSG00000054118	salmon	0.624823	0.0949827	-0.243424	-0.684523	-0.581921	0.434333	0.47733	0.268141	-0.474669	0.0547945	-0.180587	-0.609456	0.744488	0.577191	-0.231069	0.423702	0.806571	0.793306	-0.375142	-0.0347526
ENTPD2	ENSG00000054179	grey	-0.729803	0.452502	0.0308798	0.723152	-0.0352737	0.315003	-0.0427004	-0.471947	0.799165	0.612686	0.727712	0.467679	-0.613832	0.142148	0.204627	-0.426491	-0.440344	-0.224693	0.778891	-0.636432
ARID4B	ENSG00000054267	grey	0.421733	-0.682713	0.571333	-0.132866	0.529711	-0.146684	-0.470621	0.636898	-0.425978	-0.63004	-0.352367	0.232181	0.0629492	-0.519069	0.0683465	0.614034	0.116833	-0.283973	-0.538203	0.592124
OPN3	ENSG00000054277	blue	-0.457495	0.844612	-0.66634	0.0716645	-0.612407	0.263902	0.711666	-0.769897	0.509259	0.671255	0.605931	-0.30764	0.0849386	0.647679	-0.131868	-0.401404	-0.138954	0.387598	0.632635	-0.765862
SDCCAG8	ENSG00000054282	cyan	-0.639034	0.00970216	0.289161	0.742257	0.552679	-0.237839	-0.383107	-0.286463	0.545894	0.0547666	0.389387	0.665266	-0.699006	-0.455915	0.0995629	-0.282501	-0.756308	-0.699273	0.472928	-0.0995454
PTPRN	ENSG00000054356	turquoise	-0.862221	0.738707	-0.254241	0.680438	-0.294444	0.36248	0.203857	-0.717275	0.866158	0.86268	0.703872	0.284032	-0.563438	0.375608	0.0562201	-0.807413	-0.430531	-0.0638451	0.91712	-0.802737
HHAT	ENSG00000054392	grey	-0.518283	0.225102	0.159837	0.582972	0.227336	0.132711	-0.0768361	-0.278991	0.612789	0.27574	0.496134	0.471119	-0.445809	-0.0354864	0.392802	-0.168546	-0.39701	-0.269588	0.500069	-0.31687
KIF1B	ENSG00000054523	grey	-0.0323781	0.0716538	0.22435	0.206416	-0.0280597	0.322907	-0.0647345	0.122183	0.149221	0.234961	0.126973	0.234837	-0.123665	0.160116	0.129162	0.00342782	0.151047	0.0951259	0.126886	-0.156478
FOXC1	ENSG00000054598	grey	-0.271565	0.497723	-0.250156	0.142078	-0.432911	0.423893	0.341796	-0.330436	0.431724	0.535941	0.642233	-0.0727965	-0.0134124	0.450088	-0.0450094	-0.172191	0.04653	0.272489	0.471375	-0.542765
TBC1D22A	ENSG00000054611	magenta	-0.62974	-0.132764	0.631689	0.909139	0.646541	0.0633366	-0.636512	-0.0244173	0.605813	0.129575	0.38847	0.944141	-0.883748	-0.447756	0.325767	-0.210506	-0.581601	-0.70818	0.454564	-0.0762447
SYNE2	ENSG00000054654	grey	0.871391	-0.663983	0.300178	-0.656963	0.168077	-0.0679113	-0.177528	0.762644	-0.807761	-0.681713	-0.569308	-0.261118	0.561719	-0.188347	-0.0475069	0.882514	0.603925	0.216564	-0.84038	0.68033
PLEKHH1	ENSG00000054690	grey	-0.700385	0.488224	-0.00317994	0.64564	-0.0304976	0.307342	0.0731336	-0.484898	0.748629	0.579088	0.657892	0.406909	-0.497483	0.157518	0.11772	-0.498459	-0.418839	-0.180013	0.732943	-0.580092
ATP9A	ENSG00000054793	grey	-0.0999281	0.408862	-0.174806	0.0826906	-0.363348	0.344551	0.29351	-0.132169	0.200226	0.483701	0.0603827	-0.0810496	0.0480512	0.471743	0.0599184	-0.419971	0.235272	0.371388	0.237628	-0.301359
CBLN4	ENSG00000054803	grey	-0.632554	0.784335	-0.452291	0.357693	-0.472267	0.339018	0.476123	-0.708277	0.705231	0.756282	0.648386	-0.0221318	-0.208321	0.521675	0.0769596	-0.592662	-0.246613	0.186154	0.761953	-0.798667
FAM168A	ENSG00000054965	cyan	-0.607038	0.224702	0.256191	0.716214	0.184609	0.286419	-0.2648	-0.222522	0.638183	0.473148	0.475806	0.606963	-0.662362	0.0183051	0.225197	-0.366748	-0.318325	-0.294227	0.57876	-0.374215
RELT	ENSG00000054967	grey	-0.43825	0.548634	-0.0635434	0.42012	-0.346254	0.690597	0.246707	-0.335282	0.66153	0.711094	0.762029	0.198113	-0.226965	0.506492	0.243565	-0.15514	0.0231358	0.228704	0.654479	-0.713247
GALC	ENSG00000054983	grey	-0.161115	0.638029	-0.661747	-0.13189	-0.490241	0.0407227	0.724593	-0.588202	0.286568	0.345397	0.432921	-0.440413	0.339179	0.481726	-0.0359458	-0.146712	-0.0646967	0.384052	0.3733	-0.518272
NOP58	ENSG00000055044	black	0.80914	-0.333229	0.0268831	-0.711682	-0.181762	0.0764857	0.168636	0.563053	-0.697158	-0.411464	-0.483378	-0.475356	0.724103	0.1148	-0.0532709	0.628601	0.684564	0.4711	-0.683524	0.409861
SZRD1	ENSG00000055070	grey	0.0638927	-0.00422388	0.335698	0.15383	-0.00256611	0.569026	-0.078225	0.251131	0.172209	0.205646	0.343001	0.255913	-0.0392986	0.230838	0.247941	0.394584	0.32274	0.194516	0.0918543	-0.164772
KCNH2	ENSG00000055118	grey	0.244091	-0.22292	0.411599	0.0249262	0.129095	0.407189	-0.182028	0.43616	-0.108717	-0.0061767	-0.174266	0.215327	0.0279622	0.107954	0.335558	0.30152	0.417608	0.177644	-0.20066	0.126612
CUL1	ENSG00000055130	grey	0.410873	-0.0614478	-0.0511999	-0.384779	-0.0945174	-0.00612133	0.2635	0.195191	-0.287628	-0.246171	-0.11278	-0.272817	0.490964	0.113067	0.0789201	0.487532	0.294417	0.297856	-0.305711	0.154365
FAM114A2	ENSG00000055147	grey	0.693846	-0.469302	0.14744	-0.512793	0.24828	-0.322561	0.00694879	0.504336	-0.610201	-0.663927	-0.444482	-0.236901	0.557795	-0.241543	0.0364884	0.701414	0.312314	0.112303	-0.660623	0.608273
CYFIP2	ENSG00000055163	turquoise	-0.761807	0.802745	-0.343135	0.550215	-0.399291	0.394197	0.356717	-0.72556	0.814336	0.861906	0.699599	0.157149	-0.401023	0.502759	0.0899683	-0.693885	-0.321138	0.0981733	0.874438	-0.836391
TAB2	ENSG00000055208	grey	0.00304058	-0.33472	0.148267	0.0544734	0.535978	-0.597	-0.252505	0.029849	-0.119066	-0.512028	-0.0955137	0.171797	-0.0940201	-0.567066	-0.0500032	0.257046	-0.436168	-0.492475	-0.169903	0.378667
GINM1	ENSG00000055211	grey	-0.188228	0.25426	0.139087	0.313753	-0.104656	0.499012	0.112595	-0.054111	0.445783	0.354704	0.604189	0.2342	-0.0998391	0.246893	0.29475	0.154018	0.0520981	0.116388	0.377517	-0.394897
EIF2AK2	ENSG00000055332	grey	-0.414587	0.759207	-0.509266	0.182469	-0.550184	0.269032	0.560369	-0.611154	0.518141	0.683892	0.602097	-0.185269	0.00190723	0.556394	-0.0990495	-0.443945	-0.109355	0.312722	0.621545	-0.679795
USP36	ENSG00000055483	grey	-0.312215	-0.138932	0.681365	0.659174	0.35393	0.498087	-0.517607	0.250421	0.413545	0.247414	0.315524	0.765283	-0.60061	-0.133428	0.320366	-0.0160226	-0.0679658	-0.305298	0.286604	-0.102963
KMT2C	ENSG00000055609	yellow	0.413025	-0.867155	0.735976	-0.0349741	0.720177	-0.292472	-0.739758	0.741294	-0.486925	-0.730992	-0.504187	0.400697	-0.129244	-0.708136	0.0860501	0.560662	0.0417484	-0.465857	-0.60816	0.769963
PUM2	ENSG00000055917	black	0.827818	-0.575952	0.0685196	-0.746958	0.16087	-0.393287	-0.0261617	0.563411	-0.874395	-0.754444	-0.740332	-0.421244	0.640384	-0.233661	-0.154806	0.653001	0.432691	0.180861	-0.869111	0.736203
MRPL43	ENSG00000055950	salmon	0.653311	0.193084	-0.373467	-0.716639	-0.650653	0.403954	0.616427	0.193757	-0.441772	0.109478	-0.203322	-0.714544	0.83776	0.685913	-0.103565	0.320445	0.848907	0.911661	-0.344904	-0.0422869
C4ORF27	ENSG00000056050	pink	0.724966	-0.016984	-0.346108	-0.810763	-0.394574	-0.0678587	0.533649	0.235471	-0.630735	-0.276084	-0.439038	-0.722189	0.890312	0.329923	-0.149003	0.391167	0.614697	0.650116	-0.560075	0.248266
ZFR	ENSG00000056097	green	0.0794495	0.694961	-0.780169	-0.424288	-0.807251	0.194135	0.92878	-0.479058	0.0707921	0.398653	0.282087	-0.722711	0.635002	0.711947	-0.131309	-0.103389	0.253884	0.702984	0.21271	-0.523747
ZNF280C	ENSG00000056277	grey	0.811536	-0.818732	0.413078	-0.536586	0.452483	-0.376465	-0.352768	0.797446	-0.827035	-0.876153	-0.778386	-0.107689	0.426801	-0.48236	0.0273292	0.732621	0.378091	-0.0621283	-0.912456	0.883885
NPFFR2	ENSG00000056291	grey	-0.788874	0.567702	-0.113458	0.702063	-0.00960162	0.157666	0.129181	-0.616398	0.850804	0.57584	0.70127	0.395513	-0.531454	0.141139	0.245136	-0.526361	-0.558839	-0.228189	0.813105	-0.63513
PHF21B	ENSG00000056487	brown	0.292198	-0.653501	0.794701	0.134577	0.576141	0.15877	-0.626774	0.696309	-0.209894	-0.412541	-0.188463	0.518912	-0.179836	-0.39475	0.300685	0.644854	0.197974	-0.256171	-0.372313	0.445525
TRAF1	ENSG00000056558	grey	-0.0327862	0.0392927	0.30092	0.241573	-0.00893531	0.518409	-0.0838588	0.192358	0.216401	0.25504	0.25081	0.261525	-0.114446	0.161943	0.176711	0.0342885	0.221217	0.114407	0.159173	-0.146633
RC3H2	ENSG00000056586	pink	0.771228	-0.0247237	-0.424732	-0.881504	-0.464572	-0.0962783	0.546023	0.232979	-0.69512	-0.277913	-0.510621	-0.820133	0.933154	0.327127	-0.20614	0.334219	0.640524	0.66268	-0.588341	0.275617
IL17RB	ENSG00000056736	turquoise	-0.77269	0.660484	-0.197003	0.673274	-0.174164	0.288208	0.205862	-0.662747	0.875348	0.69867	0.884518	0.31372	-0.480751	0.26351	0.131558	-0.4394	-0.483296	-0.124456	0.8928	-0.752623
TRAF3IP2	ENSG00000056972	lightcyan	-0.70817	0.561916	-0.0417406	0.69409	-0.110699	0.396082	0.115137	-0.518324	0.878199	0.65778	0.932728	0.406577	-0.493933	0.243684	0.278758	-0.264782	-0.396284	-0.11863	0.843716	-0.703466
GYG2	ENSG00000056998	grey	-0.237097	0.0959344	0.261052	0.437944	0.108327	0.282407	-0.137298	0.0298213	0.419774	0.231965	0.417973	0.396344	-0.293059	0.00745182	0.338431	0.0719875	-0.0876663	-0.121328	0.313524	-0.220949
DCBLD2	ENSG00000057019	grey	0.325463	-0.343271	0.204136	-0.190874	0.248435	-0.115666	-0.143819	0.354281	-0.228746	-0.409694	-0.107066	0.00237505	0.189134	-0.235848	0.133923	0.530414	0.135222	-0.0631885	-0.32674	0.327892
SOAT1	ENSG00000057252	grey	0.138337	0.232397	-0.158932	-0.132814	-0.241537	0.242507	0.363522	-0.0724954	0.0949558	0.123012	0.455369	-0.185654	0.318094	0.313384	0.103238	0.502653	0.187997	0.331405	0.11284	-0.210641
PKP2	ENSG00000057294	grey	-0.430472	0.337831	-0.0573284	0.414747	-0.113272	0.213479	0.0480777	-0.305	0.532247	0.419961	0.525611	0.210249	-0.311845	0.135718	0.130061	-0.32026	-0.23445	-0.084154	0.505342	-0.42451
MSH4	ENSG00000057468	grey	-0.482999	-0.0671901	0.416139	0.657142	0.468911	-0.0132608	-0.419684	-0.0523197	0.449025	0.0883103	0.243087	0.658728	-0.620524	-0.334888	0.285342	-0.20904	-0.462373	-0.526858	0.338859	-0.051862
F7	ENSG00000057593	grey	-0.579277	0.543658	-0.11583	0.503462	-0.239483	0.375146	0.175016	-0.42964	0.6684	0.648813	0.552966	0.234964	-0.36268	0.324383	0.189564	-0.51014	-0.214492	0.0259718	0.657828	-0.59256
GDI2	ENSG00000057608	pink	0.827869	-0.0467463	-0.325102	-0.879683	-0.470588	0.0768666	0.540975	0.327994	-0.671618	-0.2573	-0.431806	-0.774407	0.960886	0.404411	-0.106801	0.49375	0.764657	0.754768	-0.604805	0.246913
PRDM1	ENSG00000057657	turquoise	-0.797396	0.581868	-0.16181	0.672854	-0.161061	0.25211	0.0847252	-0.629459	0.840338	0.676365	0.822702	0.337394	-0.572776	0.180707	0.0854437	-0.531934	-0.51327	-0.212572	0.864052	-0.704458
ATG5	ENSG00000057663	grey	-0.33036	0.390269	-0.492774	0.0482732	-0.0521062	-0.443577	0.400073	-0.597133	0.239837	0.0471093	0.220075	-0.195911	0.0461732	-0.0128089	-0.118917	-0.30322	-0.506928	-0.118768	0.299713	-0.200826
TMCC3	ENSG00000057704	grey	-0.53776	0.416314	-0.124673	0.471197	-0.0670305	0.0923922	0.100177	-0.438336	0.574827	0.425957	0.493373	0.229107	-0.347866	0.0962437	0.0291173	-0.46199	-0.380923	-0.16022	0.576667	-0.460572
PITHD1	ENSG00000057757	green	-0.225322	0.894919	-0.761914	-0.131274	-0.830717	0.385042	0.888127	-0.64952	0.358682	0.728255	0.427396	-0.527276	0.345645	0.859371	-0.0866825	-0.462219	0.171359	0.686406	0.498615	-0.739186
MTA3	ENSG00000057935	grey	-0.895879	0.540628	0.04856	0.866833	0.000766967	0.33966	-0.0504592	-0.557711	0.923638	0.720622	0.747353	0.576661	-0.744257	0.149208	0.194347	-0.626187	-0.538808	-0.291811	0.891844	-0.692331
USP13	ENSG00000058056	yellow	0.462713	-0.875944	0.774261	-0.0223288	0.766339	-0.270572	-0.731003	0.799312	-0.482674	-0.73395	-0.543184	0.419043	-0.0938855	-0.664013	0.228058	0.606198	0.117738	-0.40378	-0.642265	0.815711
ATP11B	ENSG00000058063	grey	0.421982	-0.0655564	-0.430368	-0.642562	-0.166216	-0.476438	0.373555	-0.0392393	-0.49525	-0.423639	-0.290767	-0.617984	0.618152	-0.059454	-0.304476	0.248002	0.0758	0.172006	-0.401118	0.28014
LAMC2	ENSG00000058085	grey	0.040507	0.0524179	0.0421841	0.0288403	-0.0616203	0.206044	0.0533743	0.0667838	0.141627	0.0793151	0.202735	0.0286026	0.0469488	0.133258	0.359603	0.213934	0.144543	0.130967	0.0694695	-0.0863169
CDK14	ENSG00000058091	grey	-0.340761	0.141192	-0.0630388	0.294209	0.198988	-0.310285	0.0159922	-0.287959	0.26224	0.0218774	0.0787212	0.173189	-0.227952	-0.185911	0.0600341	-0.340735	-0.45353	-0.29628	0.222851	-0.0548484
SEC61A1	ENSG00000058262	black	0.826518	-0.195656	-0.0542313	-0.721235	-0.322174	0.285686	0.264767	0.524954	-0.612937	-0.206102	-0.348685	-0.530268	0.762975	0.375792	0.00387614	0.637772	0.876655	0.698083	-0.585895	0.295872
PPP1R12A	ENSG00000058272	grey	-0.530129	0.500671	-0.51028	0.164798	-0.200909	-0.242356	0.354201	-0.714347	0.394666	0.257962	0.464092	-0.134097	-0.133204	0.0502054	-0.331142	-0.380036	-0.576047	-0.168183	0.501093	-0.450567
RASGRF1	ENSG00000058335	turquoise	-0.903696	0.622118	-0.119382	0.784418	-0.0915008	0.269685	0.0673552	-0.685436	0.909436	0.731254	0.770549	0.443233	-0.67	0.197607	0.123444	-0.639739	-0.573098	-0.24272	0.922976	-0.746858
CAMK2B	ENSG00000058404	turquoise	-0.737832	0.579295	-0.0991994	0.668301	-0.204068	0.380093	0.0612002	-0.524796	0.736658	0.776103	0.562115	0.347926	-0.56923	0.299492	0.0207465	-0.736056	-0.330789	-0.0860152	0.782156	-0.653615
CROCC	ENSG00000058453	greenyellow	0.410414	-0.559389	0.75724	0.0491269	0.383981	0.419812	-0.489716	0.780192	-0.249487	-0.249573	-0.234786	0.4058	-0.0246121	-0.154847	0.315564	0.579386	0.477162	0.00518254	-0.395189	0.390333
POLR3E	ENSG00000058600	salmon	0.737162	-0.390544	0.342302	-0.466062	-0.100232	0.46551	-0.066591	0.746433	-0.5756	-0.197728	-0.451405	-0.176133	0.479122	0.205717	0.046401	0.538918	0.8558	0.493341	-0.597675	0.376714
ATP2B4	ENSG00000058668	grey	-0.802496	0.691214	-0.212167	0.659974	-0.226219	0.332469	0.211031	-0.686446	0.866358	0.747019	0.8479	0.309618	-0.509273	0.322284	0.0723809	-0.486298	-0.459089	-0.0869977	0.897375	-0.815446
ZC3H11A	ENSG00000058673	pink	0.696562	-0.131256	-0.163368	-0.730283	-0.358261	0.135007	0.331228	0.352352	-0.604753	-0.244813	-0.287373	-0.57984	0.746223	0.258768	-0.255663	0.539634	0.642323	0.546749	-0.517935	0.210428
RIOK2	ENSG00000058729	green	0.417385	0.396739	-0.605578	-0.656728	-0.65929	0.155297	0.816811	-0.157694	-0.268727	0.102515	0.0192928	-0.768783	0.826298	0.613232	-0.193486	0.255412	0.478393	0.763283	-0.146124	-0.210698
YIPF1	ENSG00000058799	grey	-0.44063	0.784567	-0.432501	0.240674	-0.534413	0.477748	0.603606	-0.601689	0.652506	0.714824	0.761416	-0.0997488	0.0100091	0.65172	0.188404	-0.224774	-0.0505316	0.38813	0.688834	-0.808963
NDC1	ENSG00000058804	pink	0.551044	0.181771	-0.469816	-0.683587	-0.495894	0.0424336	0.652354	0.0214644	-0.384534	-0.104086	-0.071186	-0.708624	0.834809	0.432438	-0.0970829	0.480976	0.496791	0.65476	-0.295339	-0.00581732
DGKG	ENSG00000058866	turquoise	-0.916021	0.599992	-0.116661	0.809635	-0.0466339	0.179819	0.0418057	-0.686377	0.916383	0.694249	0.756034	0.453186	-0.688328	0.120781	0.141773	-0.70122	-0.637783	-0.312146	0.92097	-0.686108
FLYWCH1	ENSG00000059122	darkred	-0.227635	0.49831	-0.0276371	0.236619	-0.476735	0.899663	0.25043	-0.129895	0.418288	0.781371	0.437706	0.0723608	-0.0973325	0.705964	0.081644	-0.271677	0.38724	0.49213	0.45316	-0.607258
UNKL	ENSG00000059145	grey	0.0347868	-0.233832	0.69386	0.372724	0.194516	0.679071	-0.440029	0.509103	0.143283	0.196922	0.113126	0.556661	-0.312489	0.0464712	0.324616	0.208597	0.342979	0.00375872	0.0244272	0.00877392
TBXAS1	ENSG00000059377	turquoise	-0.838536	0.630015	-0.136691	0.736411	-0.099222	0.28339	0.136554	-0.665222	0.93326	0.692004	0.875901	0.399036	-0.571979	0.227006	0.237228	-0.512663	-0.525154	-0.179517	0.91441	-0.74569
PARP12	ENSG00000059378	lightcyan	-0.742153	0.599097	-0.102195	0.679994	-0.16566	0.392545	0.135651	-0.572331	0.885232	0.702542	0.921251	0.362991	-0.503756	0.269953	0.218984	-0.389251	-0.406972	-0.107925	0.874882	-0.734884
ALDH18A1	ENSG00000059573	black	0.869469	-0.334912	0.0756972	-0.721833	-0.162276	0.202858	0.172987	0.620384	-0.675718	-0.381943	-0.414471	-0.444898	0.752825	0.225209	0.0378659	0.805688	0.818689	0.588822	-0.691924	0.403168
TARBP1	ENSG00000059588	magenta	-0.333467	-0.311293	0.548076	0.605636	0.682391	-0.228643	-0.582338	0.117799	0.27456	-0.198873	0.0552697	0.712207	-0.605185	-0.589239	0.238203	-0.0382581	-0.512284	-0.684207	0.138275	0.185709
GATB	ENSG00000059691	grey	-0.748912	0.860918	-0.509727	0.436299	-0.503603	0.336852	0.483274	-0.829087	0.792612	0.831124	0.760134	-0.00585158	-0.288548	0.532004	0.00247648	-0.658899	-0.347194	0.146384	0.873987	-0.891857
MXD1	ENSG00000059728	grey	-0.463232	0.607526	-0.443157	0.205287	-0.388348	0.141706	0.383809	-0.584543	0.489266	0.552705	0.482736	-0.103421	-0.121131	0.377872	-0.0206641	-0.47088	-0.212709	0.125891	0.557625	-0.57198
CDK17	ENSG00000059758	grey	-0.697101	0.818531	-0.572084	0.355673	-0.466026	0.140832	0.519834	-0.843637	0.72101	0.692292	0.724372	-0.0830312	-0.208265	0.409685	-0.0450798	-0.622876	-0.438099	0.0683956	0.811914	-0.801626
SLC2A3	ENSG00000059804	blue	-0.546019	0.862003	-0.584532	0.236889	-0.660575	0.379264	0.599389	-0.739921	0.648901	0.805142	0.738639	-0.19013	-0.075295	0.628376	-0.0639773	-0.513937	-0.162203	0.31848	0.758601	-0.857564
PSD	ENSG00000059915	grey60	-0.422857	0.573631	-0.194475	0.337664	-0.453074	0.551694	0.231313	-0.352357	0.476201	0.788426	0.356329	0.0569619	-0.246695	0.544492	-0.0517606	-0.650721	0.0715319	0.272823	0.555648	-0.587737
CTDP1	ENSG00000060069	grey	0.0879961	-0.367453	0.693711	0.276285	0.305096	0.534866	-0.528854	0.539698	0.0133174	0.031919	-0.0136546	0.527739	-0.305588	-0.0698493	0.254002	0.280228	0.317048	-0.0707252	-0.098594	0.138696
YBX3	ENSG00000060138	grey	-0.00765068	0.175801	-0.130396	-0.0484437	-0.265844	0.229846	0.162353	-0.0667729	0.134425	0.201611	0.293843	-0.123513	0.0860405	0.215754	0.0583863	0.0176928	0.129777	0.183525	0.13562	-0.183561
STYK1	ENSG00000060140	grey	-0.853019	0.61672	-0.200324	0.724043	-0.0906856	0.0945928	0.118094	-0.696812	0.833669	0.648676	0.651049	0.354484	-0.589485	0.139591	0.0885711	-0.720729	-0.61336	-0.259296	0.855688	-0.663393
WNK1	ENSG00000060237	cyan	-0.693555	0.252927	0.203412	0.751921	0.267783	0.105702	-0.196879	-0.368699	0.70548	0.360445	0.596659	0.611313	-0.659989	-0.124836	0.176148	-0.349773	-0.573056	-0.436414	0.645602	-0.398013
CCAR1	ENSG00000060339	greenyellow	0.777847	-0.686649	0.497103	-0.453519	0.262079	0.0607099	-0.285811	0.841758	-0.671711	-0.621692	-0.514115	-0.045952	0.418882	-0.243275	0.0946149	0.825256	0.566054	0.122757	-0.762583	0.634865
OGFR	ENSG00000060491	purple	0.029073	0.435057	-0.181152	-0.0943649	-0.633132	0.81798	0.361386	-0.0608606	0.114452	0.656921	0.239203	-0.222286	0.17287	0.771079	-0.115819	-0.136533	0.576041	0.671982	0.218149	-0.478166
GNA15	ENSG00000060558	grey	-0.72738	0.745898	-0.272716	0.578551	-0.341327	0.41697	0.313498	-0.670905	0.852619	0.814036	0.851111	0.202818	-0.396871	0.45918	0.197601	-0.516146	-0.321998	0.0742145	0.884967	-0.814066
PIGV	ENSG00000060642	blue	-0.502936	0.86574	-0.51691	0.262767	-0.604654	0.495432	0.625779	-0.691156	0.659691	0.826859	0.753417	-0.136273	-0.0337193	0.710855	-0.00799442	-0.39908	-0.0663067	0.404778	0.752141	-0.878757
PTPRU	ENSG00000060656	grey	0.266743	-0.361266	0.401045	-0.0278612	0.168523	0.186979	-0.335582	0.482437	-0.234257	-0.132284	-0.319814	0.166575	-0.0386478	-0.108203	0.128837	0.119979	0.314594	0.00484242	-0.289708	0.336059
SNRNP40	ENSG00000060688	grey	0.781069	-0.410142	0.258978	-0.556578	-0.0315822	0.266014	0.0183633	0.680941	-0.58901	-0.376227	-0.37167	-0.247376	0.592407	0.121281	0.151712	0.785207	0.747897	0.449451	-0.64064	0.396603
RIMBP2	ENSG00000060709	magenta	-0.480678	-0.106835	0.452001	0.682527	0.491005	-0.0564187	-0.510913	-0.00751792	0.378646	0.111143	0.0662975	0.687595	-0.694228	-0.370594	0.161644	-0.456586	-0.449877	-0.561191	0.290007	0.0687919
COL11A1	ENSG00000060718	lightcyan	-0.479574	0.272364	-0.00354311	0.443924	0.0394693	0.141399	-0.0147062	-0.349694	0.550588	0.289929	0.756593	0.298641	-0.36807	0.000147231	0.028489	0.0844373	-0.392121	-0.232756	0.541226	-0.413179
QSER1	ENSG00000060749	grey	0.847295	-0.686644	0.312079	-0.590268	0.299529	-0.253503	-0.1843	0.738634	-0.769894	-0.781144	-0.585074	-0.206296	0.554589	-0.325807	0.054279	0.865292	0.45909	0.0887588	-0.83455	0.750599
MPC1	ENSG00000060762	grey	-0.515276	0.58505	-0.402189	0.288695	-0.275538	-0.0424317	0.38813	-0.632542	0.468545	0.461845	0.393982	-0.0406373	-0.140602	0.21835	-0.0704022	-0.60423	-0.409038	-0.0188207	0.550034	-0.499183
ACAA1	ENSG00000060971	darkred	-0.143296	0.422074	0.00112552	0.174859	-0.463119	0.858092	0.225129	-0.0563649	0.353521	0.682885	0.419997	0.0469219	-0.0447626	0.648462	0.104808	-0.139744	0.415253	0.489201	0.377868	-0.542475
BCAT1	ENSG00000060982	grey	0.166845	0.341819	-0.51977	-0.354164	-0.364777	-0.175829	0.598638	-0.231271	-0.0909475	0.037415	-0.0972925	-0.510809	0.509717	0.306265	0.00797796	-0.131199	0.124532	0.387029	-0.0367714	-0.0796518
HDAC7	ENSG00000061273	brown	0.0991846	-0.460924	0.841741	0.396666	0.530963	0.378344	-0.595249	0.616213	0.0522477	-0.130452	-0.00822679	0.680767	-0.327819	-0.267454	0.38909	0.387485	0.172637	-0.235371	-0.125205	0.258643
LZTS1	ENSG00000061337	grey	0.484028	-0.472635	0.380071	-0.291488	0.134953	0.196371	-0.307784	0.585972	-0.517397	-0.263931	-0.52044	0.010912	0.146224	-0.032055	-0.0453003	0.359026	0.50937	0.159471	-0.527459	0.43602
PRDM6	ENSG00000061455	grey	-0.376754	0.217118	-0.0200985	0.356899	0.04367	0.0271094	0.00887882	-0.270956	0.487328	0.213413	0.500861	0.224074	-0.274786	-0.00845695	0.255417	-0.15264	-0.311929	-0.178779	0.412798	-0.28867
SPAG4	ENSG00000061656	grey	-0.137241	0.207814	0.125139	0.255065	-0.190005	0.474145	0.0178277	0.039439	0.243867	0.428307	0.152228	0.16138	-0.145766	0.270775	0.120511	-0.324833	0.1763	0.160868	0.236729	-0.236594
NCKAP1	ENSG00000061676	blue	-0.385376	0.863319	-0.83727	-0.0565777	-0.67843	0.0439424	0.826055	-0.838151	0.39558	0.580215	0.497482	-0.486077	0.22047	0.593441	-0.225778	-0.464971	-0.203384	0.384099	0.563066	-0.693101
MRPS35	ENSG00000061794	green	0.289502	0.546507	-0.731063	-0.595353	-0.777902	0.159314	0.897873	-0.303778	-0.156989	0.253421	0.0444263	-0.808928	0.774468	0.690102	-0.171731	-0.0128063	0.41563	0.776672	-0.0154717	-0.321357
GUCY1B3	ENSG00000061918	blue	-0.616651	0.877673	-0.678871	0.247451	-0.59142	0.139222	0.62312	-0.847681	0.625165	0.736928	0.569792	-0.21762	-0.0936039	0.528152	-0.103728	-0.736906	-0.320283	0.214032	0.746159	-0.802442
SFSWAP	ENSG00000061936	brown	0.120527	-0.663491	0.904264	0.347706	0.687901	0.149454	-0.779163	0.677342	-0.10043	-0.341496	-0.181894	0.703838	-0.397091	-0.526207	0.239504	0.375988	0.0471782	-0.451814	-0.259444	0.456069
TNK2	ENSG00000061938	cyan	-0.742515	0.416464	0.24332	0.826147	-0.00429609	0.590968	-0.14007	-0.324436	0.818289	0.71996	0.69576	0.632194	-0.700732	0.199266	0.203362	-0.462943	-0.305183	-0.192197	0.776091	-0.635367
MON2	ENSG00000061987	grey	-0.0310167	-0.336395	0.247968	0.118093	0.524961	-0.437779	-0.292191	0.0938793	-0.0676873	-0.4409	-0.119803	0.243057	-0.157804	-0.543214	0.0454336	0.124462	-0.384132	-0.4785	-0.135258	0.360669
CDH3	ENSG00000062038	grey	0.485904	-0.721931	0.680563	-0.0655814	0.473154	0.00949636	-0.60342	0.792515	-0.45784	-0.48377	-0.527592	0.301137	-0.0254477	-0.40181	0.198604	0.439263	0.334499	-0.165901	-0.565925	0.64964
ARSF	ENSG00000062096	grey	-0.468016	0.4113	-0.110333	0.428953	-0.118485	0.167748	0.0886376	-0.387434	0.537712	0.471549	0.564477	0.192189	-0.324506	0.173246	0.056978	-0.362401	-0.281354	-0.0704741	0.561001	-0.397273
GPBP1	ENSG00000062194	pink	0.242035	0.35733	-0.448654	-0.421756	-0.557679	0.179516	0.633334	-0.151535	-0.105676	0.139839	0.172769	-0.542026	0.589699	0.443976	-0.164814	0.190768	0.295652	0.516861	-0.00793514	-0.271971
DGAT2	ENSG00000062282	turquoise	-0.723735	0.747503	-0.309006	0.554409	-0.382468	0.400575	0.3065	-0.666961	0.789496	0.8352	0.68706	0.163381	-0.402386	0.466524	0.0990907	-0.678669	-0.294299	0.0818745	0.846832	-0.791411
ZNF112	ENSG00000062370	pink	0.812761	-0.223766	-0.245904	-0.863493	-0.304512	-0.11009	0.349009	0.372523	-0.768703	-0.435897	-0.504913	-0.703934	0.860922	0.139412	-0.306301	0.512642	0.605159	0.511184	-0.679467	0.398191
CS	ENSG00000062485	purple	0.0570565	0.552961	-0.469617	-0.230261	-0.636416	0.371481	0.623247	-0.272302	0.1046	0.482576	0.198088	-0.424182	0.380367	0.706583	0.00312027	-0.101305	0.375574	0.652318	0.203259	-0.458725
LTK	ENSG00000062524	grey	-0.757448	0.734516	-0.261909	0.586532	-0.31417	0.397148	0.312132	-0.684341	0.853948	0.775696	0.797162	0.2218	-0.408265	0.412912	0.201323	-0.545415	-0.369704	0.0241785	0.870849	-0.81919
ELMO2	ENSG00000062598	grey	-0.0304073	0.535195	-0.252463	-0.0131879	-0.556507	0.632486	0.510107	-0.182627	0.277634	0.583722	0.372343	-0.198321	0.237854	0.703548	0.144503	-0.0970749	0.397318	0.609726	0.328044	-0.528467
WAPAL	ENSG00000062650	pink	0.602004	0.0621075	-0.34587	-0.72428	-0.445464	0.118351	0.537107	0.14196	-0.488128	-0.157107	-0.128331	-0.666912	0.810973	0.373306	-0.278887	0.520635	0.554834	0.615765	-0.388786	0.0632858
VMP1	ENSG00000062716	grey	-0.453329	0.691011	-0.298256	0.332412	-0.458765	0.486824	0.467465	-0.51659	0.667237	0.693266	0.771411	0.0119742	-0.0884708	0.525814	0.176051	-0.289665	-0.100995	0.259776	0.690325	-0.753094
APPBP2	ENSG00000062725	green	-0.0848317	0.749326	-0.672316	-0.209651	-0.714816	0.318714	0.871272	-0.52908	0.274177	0.508546	0.494478	-0.526332	0.472776	0.709736	-0.0386498	-0.0974219	0.159847	0.617252	0.382764	-0.637141
POLD1	ENSG00000062822	grey	0.655029	-0.486075	0.446056	-0.339585	0.0862131	0.382686	-0.22678	0.732783	-0.468009	-0.30279	-0.231749	-0.0091032	0.324818	0.0384722	0.165057	0.826301	0.68485	0.296138	-0.536298	0.378074
SEZ6	ENSG00000063015	grey	0.635493	-0.812208	0.638888	-0.252383	0.485195	-0.101451	-0.585748	0.849202	-0.644085	-0.633845	-0.654662	0.182439	0.106067	-0.424942	0.124362	0.616427	0.403085	-0.11767	-0.736069	0.785281
EIF4B	ENSG00000063046	pink	0.867394	-0.157801	-0.261644	-0.906325	-0.411707	0.0553935	0.418021	0.404974	-0.784295	-0.311675	-0.544366	-0.752856	0.913185	0.332674	-0.251802	0.493352	0.785935	0.701031	-0.689803	0.336186
SLC6A16	ENSG00000063127	magenta	-0.424056	-0.121062	0.536976	0.726779	0.529005	0.0866496	-0.481777	0.0580515	0.524488	0.069612	0.39626	0.760455	-0.634725	-0.340442	0.432827	0.0198421	-0.397052	-0.52001	0.356397	-0.0823845
SPHK2	ENSG00000063176	grey60	-0.418992	0.566999	-0.0242193	0.398637	-0.414905	0.836197	0.234183	-0.276874	0.584633	0.825472	0.580285	0.194302	-0.245648	0.635661	0.138628	-0.32393	0.169908	0.345366	0.606721	-0.701864
RPL18	ENSG00000063177	black	0.935857	-0.376334	0.0502313	-0.790517	-0.209764	0.190013	0.143356	0.657837	-0.788354	-0.374665	-0.560985	-0.516638	0.770671	0.236195	-0.0724177	0.676642	0.886878	0.622229	-0.763948	0.46924
CA11	ENSG00000063180	turquoise	-0.814607	0.894954	-0.483843	0.51915	-0.487192	0.365169	0.455493	-0.857425	0.845853	0.904828	0.802179	0.0596127	-0.365449	0.540821	-0.0572287	-0.735082	-0.382798	0.114852	0.943292	-0.934484
ISOC2	ENSG00000063241	blue	-0.437559	0.833935	-0.448929	0.232835	-0.67142	0.693491	0.567379	-0.574107	0.630385	0.915397	0.744787	-0.135885	-0.0397787	0.820097	0.0264797	-0.388982	0.127323	0.518634	0.72305	-0.862088
U2AF2	ENSG00000063244	salmon	0.703987	-0.0989293	0.0258879	-0.597425	-0.397607	0.578897	0.244773	0.513585	-0.510498	0.0123375	-0.2699	-0.418823	0.638059	0.52161	-0.0932563	0.526751	0.952309	0.763736	-0.467508	0.121746
EPN1	ENSG00000063245	grey	-0.379658	0.158234	0.396986	0.579025	0.00870565	0.682253	-0.276529	0.0506679	0.486897	0.575887	0.353698	0.550454	-0.537599	0.24323	0.253428	-0.263053	0.0937177	-0.00859979	0.429014	-0.361568
MED29	ENSG00000063322	grey60	-0.604546	0.908077	-0.495085	0.349098	-0.638742	0.581782	0.564648	-0.717459	0.741524	0.952866	0.791986	-0.0736424	-0.156734	0.744226	-0.0132489	-0.548844	-0.0735711	0.379631	0.84283	-0.936203
AHRR	ENSG00000063438	cyan	-0.563579	0.131084	0.424738	0.806607	0.287096	0.306538	-0.335643	-0.0824448	0.641355	0.399693	0.403035	0.715724	-0.679672	-0.0969799	0.353191	-0.398576	-0.339435	-0.366799	0.535674	-0.281485
ZNF275	ENSG00000063587	grey	-0.542957	0.533175	-0.110116	0.490583	-0.223756	0.414234	0.139113	-0.423614	0.65922	0.664364	0.67934	0.249434	-0.367246	0.357579	0.0609015	-0.333884	-0.172316	0.0439701	0.680461	-0.625619
MTMR1	ENSG00000063601	grey	0.251162	0.0306939	-0.182506	-0.287452	-0.144418	0.0249814	0.218989	0.0292392	-0.163695	-0.0654292	0.0260603	-0.282839	0.330411	0.153612	-0.112236	0.306254	0.215464	0.248651	-0.120791	0.0253898
GPC1	ENSG00000063660	grey	0.316676	-0.349038	0.620578	0.0624669	0.113685	0.651982	-0.371281	0.656293	-0.1419	0.0341271	-0.106147	0.321862	-0.0491325	0.100492	0.248231	0.429725	0.580469	0.181727	-0.240175	0.158503
ADCK1	ENSG00000063761	magenta	-0.623591	-0.0266827	0.580835	0.907044	0.508815	0.211385	-0.541286	-0.0420546	0.657122	0.269553	0.41833	0.893107	-0.83415	-0.2873	0.408734	-0.268341	-0.468338	-0.566076	0.51478	-0.182043
HAGH	ENSG00000063854	grey60	-0.616246	0.882231	-0.409468	0.398439	-0.620475	0.636804	0.522929	-0.664548	0.746437	0.967571	0.73573	-0.00766812	-0.198726	0.733541	0.0531028	-0.601725	-0.0607603	0.367926	0.827204	-0.923392
RNF4	ENSG00000063978	grey	0.0706677	-0.305812	0.726771	0.339989	0.301698	0.5416	-0.431287	0.531111	0.105681	0.0363453	0.0631357	0.568519	-0.256986	-0.0629821	0.419777	0.328612	0.269857	-0.0629542	-0.047742	0.0855089
CASP8	ENSG00000064012	lightcyan	-0.591324	0.631133	-0.221173	0.481667	-0.28839	0.360907	0.299039	-0.54811	0.771631	0.650175	0.852031	0.167469	-0.28218	0.362923	0.22934	-0.341815	-0.27979	0.0529305	0.768703	-0.695956
LIMCH1	ENSG00000064042	yellow	0.4808	-0.497953	0.121357	-0.443547	0.201703	-0.367816	-0.209281	0.394731	-0.655701	-0.5266	-0.692772	-0.205575	0.258257	-0.296857	-0.193711	0.155349	0.198554	-0.0367868	-0.624385	0.641639
ASUN	ENSG00000064102	grey	0.324479	0.276436	-0.454846	-0.500947	-0.454141	0.0271059	0.6198	-0.127995	-0.203997	0.0046294	0.0484954	-0.576873	0.651977	0.377408	-0.147424	0.231979	0.292007	0.507846	-0.11237	-0.138687
TM7SF3	ENSG00000064115	grey	-0.68833	0.821486	-0.443427	0.466735	-0.395998	0.268326	0.488079	-0.776975	0.785426	0.751151	0.804139	0.0449254	-0.242349	0.458787	0.0146761	-0.525164	-0.382512	0.104506	0.850515	-0.819857
SPA17	ENSG00000064199	grey	-0.522232	0.721349	-0.411459	0.337883	-0.369121	0.23087	0.498523	-0.636681	0.652122	0.600487	0.687658	-0.0177383	-0.0985118	0.427838	0.0970346	-0.328702	-0.26985	0.16033	0.680415	-0.707341
ST3GAL6	ENSG00000064225	grey	-0.0691811	-0.39546	0.316118	0.202845	0.567841	-0.445412	-0.47432	0.133241	-0.0957971	-0.379315	-0.202757	0.335658	-0.318088	-0.556739	-0.0700626	0.0205022	-0.366542	-0.534335	-0.138014	0.414207
ATP2C2	ENSG00000064270	grey	0.105638	-0.345024	0.426762	0.145411	0.32598	0.01788	-0.407316	0.346778	-0.139781	-0.138732	-0.254004	0.305229	-0.196902	-0.237367	0.092165	0.0270494	0.0637318	-0.186742	-0.176847	0.349809
NGFR	ENSG00000064300	grey	0.614692	-0.454481	0.362165	-0.329759	0.132236	0.169053	-0.176782	0.662103	-0.431085	-0.350957	-0.338438	-0.0430522	0.33633	-0.0390855	0.222515	0.566919	0.566369	0.223201	-0.523828	0.440301
CDON	ENSG00000064309	grey	0.733835	-0.827471	0.478361	-0.450826	0.487499	-0.294104	-0.434298	0.782997	-0.743405	-0.834827	-0.643855	-0.00754458	0.311438	-0.484147	0.0770708	0.838026	0.34614	-0.106947	-0.840114	0.819455
TAF2	ENSG00000064313	grey	0.841567	-0.607408	0.217749	-0.642745	0.208566	-0.221885	-0.0796522	0.688794	-0.759527	-0.735628	-0.574732	-0.29815	0.622191	-0.248968	0.0266962	0.801298	0.492141	0.165212	-0.812012	0.703252
HIPK2	ENSG00000064393	grey	-0.704409	0.311507	0.196036	0.76538	0.200275	0.247677	-0.152619	-0.366589	0.786524	0.446988	0.713276	0.609824	-0.641877	-0.0239097	0.258108	-0.292035	-0.493043	-0.358176	0.706574	-0.491296
TNPO3	ENSG00000064419	black	0.941044	-0.49666	0.107073	-0.787861	-0.0545487	-0.0350814	0.0656839	0.702115	-0.846932	-0.577248	-0.672615	-0.470041	0.759631	0.00986369	-0.0404968	0.698147	0.738936	0.437048	-0.853818	0.610987
RFXANK	ENSG00000064490	grey	-0.0841788	0.4913	-0.160569	0.0735585	-0.480693	0.730195	0.40418	-0.179746	0.371044	0.585639	0.672106	-0.0836443	0.131735	0.65806	0.0890401	0.205598	0.337354	0.523896	0.409984	-0.587408
TMEM161A	ENSG00000064545	darkred	-0.115878	0.214591	0.256546	0.287734	-0.228097	0.86207	-0.0102054	0.115223	0.334403	0.552126	0.414037	0.266081	-0.168015	0.471121	0.206646	0.0710582	0.385293	0.320446	0.30974	-0.42478
LPAR2	ENSG00000064547	grey	0.892317	-0.808406	0.474651	-0.564261	0.319589	-0.0971247	-0.368521	0.924363	-0.847935	-0.735551	-0.772928	-0.120307	0.45052	-0.309509	0.0500465	0.746636	0.628548	0.116391	-0.925662	0.840956
CTSA	ENSG00000064601	turquoise	-0.764976	0.753408	-0.189106	0.662334	-0.330367	0.540896	0.275974	-0.629187	0.897624	0.874533	0.872792	0.294644	-0.452863	0.47026	0.14381	-0.541018	-0.296343	0.0610401	0.922209	-0.866846
SUGP2	ENSG00000064607	salmon	0.602396	-0.0406541	-0.0073585	-0.534144	-0.459911	0.565992	0.249044	0.451397	-0.448509	0.0819328	-0.307306	-0.411219	0.569493	0.497398	-0.0605483	0.297841	0.865761	0.702532	-0.395993	0.0741486
SLC12A2	ENSG00000064651	grey	-0.568137	0.69842	-0.564255	0.220617	-0.378372	-0.0108652	0.504976	-0.766766	0.547625	0.516063	0.539508	-0.155295	-0.100886	0.311781	-0.131315	-0.610027	-0.418152	0.0495957	0.634272	-0.606118
SNX24	ENSG00000064652	grey	-0.82308	0.400828	0.00727475	0.777952	0.201489	0.00739996	-0.0731202	-0.573374	0.845729	0.414972	0.76242	0.531634	-0.664044	-0.0938652	0.214184	-0.372727	-0.712556	-0.458205	0.784954	-0.519662
EYA2	ENSG00000064655	grey	-0.756871	0.469711	0.0049063	0.745041	0.0134309	0.24123	-0.00220568	-0.50189	0.876496	0.558422	0.809946	0.474985	-0.590091	0.0855317	0.315825	-0.380608	-0.510584	-0.275552	0.810183	-0.625507
CNN2	ENSG00000064666	grey	0.264858	-0.155705	0.266547	-0.0481659	0.0456703	0.331329	-0.0757065	0.329028	-0.0489939	-0.0441992	0.159458	0.0933645	0.125806	0.109802	0.185173	0.507821	0.341712	0.185588	-0.119659	0.0347107
ABCA7	ENSG00000064687	grey	-0.591048	0.458713	0.0596404	0.589406	-0.115127	0.552396	0.0706078	-0.357129	0.724348	0.626225	0.676172	0.400019	-0.440371	0.314599	0.290543	-0.247823	-0.185239	-0.00764654	0.678691	-0.657766
SNCAIP	ENSG00000064692	grey	0.730434	-0.806478	0.447817	-0.438794	0.475145	-0.303643	-0.429778	0.776862	-0.707248	-0.817506	-0.582303	-0.0236229	0.3167	-0.49104	0.0570196	0.814697	0.341222	-0.117918	-0.806652	0.826099
DDX20	ENSG00000064703	pink	0.778312	-0.014279	-0.355935	-0.857417	-0.454224	0.0414431	0.558425	0.267591	-0.634842	-0.256466	-0.380894	-0.759605	0.940188	0.399087	-0.104067	0.536478	0.705365	0.728621	-0.56496	0.206377
BTBD1	ENSG00000064726	green	-0.233509	0.830971	-0.845962	-0.186055	-0.810086	0.149405	0.840964	-0.709146	0.260722	0.610085	0.366154	-0.599647	0.333624	0.693119	-0.294584	-0.501428	0.0191381	0.540165	0.453019	-0.657504
FAR2	ENSG00000064763	grey	-0.446161	0.0564893	0.00984434	0.423127	0.262408	-0.334401	-0.222581	-0.285333	0.276615	0.0654354	0.0729345	0.295015	-0.467478	-0.302817	-0.0756824	-0.458892	-0.545858	-0.465446	0.295104	-0.0166342
BCAS1	ENSG00000064787	turquoise	-0.784044	0.687751	-0.284424	0.608365	-0.181507	0.187366	0.260607	-0.742124	0.819418	0.681842	0.800849	0.239791	-0.446426	0.2639	0.0317956	-0.53789	-0.528031	-0.121459	0.873427	-0.707641
SBNO2	ENSG00000064932	grey	0.0720868	-0.0862565	0.475743	0.228737	-0.00261729	0.719416	-0.224367	0.381856	0.150986	0.269285	0.22067	0.346829	-0.147386	0.216963	0.309916	0.233705	0.410133	0.176245	0.066855	-0.105012
PMS1	ENSG00000064933	yellow	0.658752	-0.597495	0.0982495	-0.569035	0.348688	-0.593983	-0.108821	0.468302	-0.715922	-0.851685	-0.593759	-0.279726	0.498611	-0.47488	-0.0992508	0.626727	0.131545	-0.100011	-0.749313	0.74717
HMG20B	ENSG00000064961	lightcyan	-0.0879927	0.370471	-0.0785822	0.093593	-0.331819	0.601848	0.283662	-0.137084	0.333769	0.451541	0.673041	-0.00697471	0.0689163	0.493791	0.0499571	0.313506	0.236321	0.374889	0.357404	-0.481537
CALCRL	ENSG00000064989	lightcyan	-0.674413	0.671451	-0.388757	0.453434	-0.273269	0.0956491	0.359306	-0.720263	0.746211	0.5714	0.812805	0.079952	-0.279082	0.235389	0.0144664	-0.458856	-0.500416	-0.0853169	0.785799	-0.686678
TAF11	ENSG00000064995	pink	0.75598	-0.00819679	-0.196714	-0.731495	-0.465974	0.327781	0.474901	0.382845	-0.544554	-0.0964169	-0.299192	-0.626548	0.850023	0.492829	-0.0494368	0.482761	0.844934	0.787417	-0.490474	0.161568
ANKS1A	ENSG00000064999	magenta	-0.434134	-0.238214	0.673248	0.763384	0.643836	0.120675	-0.629761	0.144138	0.494906	0.0173342	0.320156	0.871815	-0.729757	-0.422916	0.453896	0.0318986	-0.392382	-0.604277	0.304506	-0.00822665
AP3D1	ENSG00000065000	grey	-0.33588	0.20743	0.353939	0.546012	-0.063333	0.762267	-0.185935	0.0595729	0.513221	0.602659	0.408717	0.492856	-0.444072	0.314065	0.344905	-0.200181	0.170107	0.082676	0.444601	-0.404923
ZNF76	ENSG00000065029	grey	-0.324443	0.191088	0.397965	0.55888	0.0123791	0.705872	-0.143869	0.0581136	0.543205	0.486432	0.529856	0.531817	-0.385176	0.226916	0.33232	-0.00368634	0.0731511	0.0187637	0.444671	-0.424762
SLC9A3R2	ENSG00000065054	grey	-0.689858	0.620744	-0.0561368	0.662571	-0.260507	0.562518	0.125905	-0.464846	0.817533	0.836218	0.721532	0.352177	-0.49961	0.410188	0.185554	-0.603751	-0.20754	0.0314115	0.817696	-0.731643
NTHL1	ENSG00000065057	tan	0.418108	0.228432	-0.178179	-0.415271	-0.598624	0.655913	0.410047	0.204464	-0.225923	0.35222	-0.0859757	-0.430583	0.500844	0.724074	-0.0844771	0.111675	0.816782	0.82102	-0.148839	-0.180002
UHRF1BP1	ENSG00000065060	grey	-0.479519	0.224313	0.295111	0.656304	0.182629	0.387858	-0.132597	-0.149481	0.662184	0.379298	0.638854	0.576583	-0.475799	0.0591432	0.398744	0.00449194	-0.246946	-0.190038	0.548817	-0.424919
GNAI3	ENSG00000065135	black	0.901604	-0.546762	0.114629	-0.742499	0.055555	-0.173995	0.0136269	0.664277	-0.815411	-0.671748	-0.612838	-0.421783	0.719419	-0.125286	0.008749	0.776219	0.600667	0.298481	-0.833874	0.656688
IPO5	ENSG00000065150	tan	0.354583	0.500048	-0.658789	-0.611565	-0.795823	0.242357	0.838481	-0.20906	-0.203973	0.264278	0.0282306	-0.782648	0.766811	0.719895	-0.178003	0.0636499	0.514205	0.824221	-0.0559857	-0.307134
OAT	ENSG00000065154	blue	-0.476497	0.924309	-0.756608	0.0969316	-0.716761	0.223933	0.771639	-0.824406	0.540371	0.753387	0.611434	-0.369766	0.100578	0.664143	-0.161936	-0.602565	-0.165713	0.396455	0.693917	-0.788871
WDR3	ENSG00000065183	pink	0.861891	-0.140433	-0.310478	-0.917039	-0.391884	-0.0501399	0.449604	0.368071	-0.770819	-0.354562	-0.539013	-0.775825	0.933791	0.308152	-0.18304	0.511871	0.737497	0.685906	-0.685388	0.368367
PKN2	ENSG00000065243	yellow	0.360536	-0.766772	0.531398	-0.09039	0.693838	-0.465332	-0.567319	0.55897	-0.422528	-0.798045	-0.366977	0.261305	-0.0246109	-0.747778	0.0667503	0.609749	-0.121115	-0.505316	-0.543829	0.712642
WDR18	ENSG00000065268	salmon	0.340951	0.203093	-0.113383	-0.320957	-0.534208	0.723573	0.306748	0.185176	-0.138687	0.381051	0.0629659	-0.324355	0.378541	0.692408	-0.0355359	0.221189	0.768901	0.744162	-0.071904	-0.220919
TRAM2	ENSG00000065308	grey	-0.607742	0.146313	0.302315	0.739421	0.276957	0.200073	-0.300629	-0.199816	0.695405	0.324164	0.619752	0.64076	-0.65824	-0.147469	0.314684	-0.189713	-0.447136	-0.427567	0.585304	-0.32228
NTN1	ENSG00000065320	grey	-0.33148	-0.035054	0.424812	0.575752	0.343112	0.226055	-0.328883	0.0724722	0.495379	0.145796	0.379241	0.592616	-0.470985	-0.16376	0.514121	0.0161665	-0.208565	-0.316983	0.330908	-0.120155
GLP2R	ENSG00000065325	turquoise	-0.831813	0.737234	-0.265602	0.662219	-0.251239	0.295664	0.268713	-0.738607	0.913953	0.77303	0.794806	0.271325	-0.494688	0.347129	0.266758	-0.639808	-0.481154	-0.065247	0.919264	-0.804723
MCM10	ENSG00000065328	royalblue	0.721524	-0.662181	0.447334	-0.395249	0.349428	-0.0670145	-0.292343	0.748731	-0.594319	-0.64613	-0.385359	-0.0113462	0.372446	-0.287031	0.174964	0.943566	0.452094	0.0550448	-0.691193	0.647745
DGKA	ENSG00000065357	grey	-0.781701	0.634179	-0.0626622	0.744016	-0.178173	0.42526	0.117307	-0.550546	0.870968	0.781184	0.763401	0.413896	-0.559645	0.296432	0.145611	-0.614862	-0.387825	-0.102443	0.872703	-0.729892
ERBB3	ENSG00000065361	turquoise	-0.833376	0.753227	-0.271562	0.664349	-0.254327	0.319438	0.274694	-0.750185	0.899677	0.798382	0.857228	0.269238	-0.485956	0.349911	0.0890924	-0.625989	-0.481422	-0.0693586	0.947742	-0.811622
ANKRD44	ENSG00000065413	yellow	0.793928	-0.829611	0.403178	-0.540454	0.43073	-0.390092	-0.392205	0.788585	-0.867982	-0.843512	-0.857842	-0.121941	0.386226	-0.485968	-0.052014	0.576981	0.381933	-0.0710167	-0.922551	0.916331
KARS	ENSG00000065427	pink	0.788879	0.0432788	-0.338076	-0.835908	-0.565879	0.247981	0.5715	0.304777	-0.594667	-0.104396	-0.335088	-0.764028	0.928477	0.541997	-0.0958054	0.470457	0.843765	0.852271	-0.513483	0.128334
ADAT1	ENSG00000065457	grey	0.380285	-0.152917	0.308696	-0.120487	0.000627646	0.401429	-0.00698057	0.444569	-0.162652	-0.0475001	-0.0975836	0.0553546	0.23217	0.184179	0.238337	0.436444	0.489933	0.323444	-0.236812	0.113644
PDIA5	ENSG00000065485	magenta	-0.623961	0.0247462	0.475063	0.838431	0.463305	0.156404	-0.445615	-0.122433	0.66509	0.236281	0.506392	0.813239	-0.759686	-0.262064	0.391948	-0.136029	-0.503194	-0.541532	0.52952	-0.251646
TBC1D22B	ENSG00000065491	grey	-0.530741	0.126489	0.316835	0.677292	0.212435	0.256992	-0.308683	-0.120027	0.618359	0.340073	0.544573	0.598687	-0.615326	-0.0978509	0.261091	-0.188622	-0.333972	-0.355771	0.522342	-0.307219
NDUFB4	ENSG00000065518	green	0.207014	0.580476	-0.694699	-0.498727	-0.758332	0.23093	0.876201	-0.356961	-0.0481266	0.314319	0.199409	-0.720881	0.689395	0.710662	-0.158194	0.044168	0.365916	0.750315	0.0869848	-0.41403
SPEN	ENSG00000065526	brown	0.392735	-0.707834	0.762001	0.038055	0.559533	0.0117307	-0.649015	0.763816	-0.362795	-0.477193	-0.408361	0.43361	-0.123359	-0.453676	0.196631	0.482873	0.232957	-0.258494	-0.49626	0.594244
MYLK	ENSG00000065534	turquoise	-0.834139	0.767877	-0.321695	0.616355	-0.327555	0.349511	0.298314	-0.768843	0.902194	0.81443	0.867188	0.214354	-0.472284	0.391149	0.099218	-0.622653	-0.450571	-0.030133	0.941211	-0.856594
ZC3H15	ENSG00000065548	green	0.190788	0.615253	-0.861014	-0.600203	-0.815182	0.0359663	0.922032	-0.452398	-0.153211	0.275875	0.0741639	-0.861199	0.722567	0.665496	-0.404806	-0.116813	0.286237	0.716475	0.0437144	-0.372151
MAP2K4	ENSG00000065559	grey	-0.609982	0.774037	-0.694211	0.197451	-0.394146	-0.146422	0.602816	-0.894667	0.55637	0.496988	0.5198	-0.220932	-0.0699852	0.32831	-0.114341	-0.600361	-0.510601	0.0519347	0.658389	-0.645568
TMEM206	ENSG00000065600	grey	0.610784	-0.216354	-0.0501884	-0.580765	-0.152022	0.041746	0.185214	0.354795	-0.549473	-0.286233	-0.389429	-0.417001	0.584312	0.143223	-0.116004	0.400815	0.536134	0.414817	-0.508844	0.31198
SNAP91	ENSG00000065609	grey	-0.42987	0.38842	-0.354191	0.228749	-0.0674779	-0.288452	0.22791	-0.508682	0.308242	0.23034	0.0589147	-0.0238339	-0.175382	0.0206242	-0.0192165	-0.627084	-0.435337	-0.143673	0.353002	-0.221953
SLK	ENSG00000065613	pink	0.210667	0.393251	-0.671028	-0.561179	-0.683572	0.0251302	0.644635	-0.29397	-0.253771	0.185318	-0.0734246	-0.742645	0.57203	0.478205	-0.487178	-0.195425	0.27191	0.542561	-0.0621877	-0.215365
CYB5R4	ENSG00000065615	yellow	0.54078	-0.60587	0.21333	-0.433736	0.404929	-0.484673	-0.233895	0.473757	-0.631627	-0.750695	-0.571968	-0.129711	0.320504	-0.475515	-0.0878553	0.494338	0.107073	-0.165444	-0.669005	0.718932
GSTO2	ENSG00000065621	grey	-0.632897	0.545459	-0.139397	0.544085	-0.134861	0.265274	0.178097	-0.540648	0.677849	0.58592	0.610186	0.269297	-0.393789	0.257278	0.107875	-0.404941	-0.366391	-0.064028	0.700512	-0.640718
SEC61A2	ENSG00000065665	grey	-0.205936	0.31639	-0.0256467	0.244492	-0.069415	0.157003	0.221704	-0.170088	0.297981	0.299278	0.132009	0.122431	-0.0506993	0.235198	0.220877	-0.306936	-0.0378724	0.133099	0.266848	-0.235773
PRKCQ	ENSG00000065675	grey	-0.794547	0.703781	-0.255476	0.631469	-0.215435	0.279402	0.266873	-0.710091	0.888741	0.71133	0.848107	0.260896	-0.452732	0.302028	0.204682	-0.527501	-0.483009	-0.0876584	0.892416	-0.75973
TLE2	ENSG00000065717	grey	0.0332421	-0.177193	0.540619	0.309077	0.161861	0.580857	-0.344932	0.398377	0.168008	0.164947	0.205361	0.449097	-0.243364	0.0550986	0.32453	0.280422	0.285635	0.0128363	0.0635272	-0.0431366
ASB1	ENSG00000065802	grey60	-0.583039	0.796931	-0.317899	0.414466	-0.469079	0.585898	0.465305	-0.613209	0.724707	0.851799	0.785899	0.0729356	-0.197028	0.639928	0.00742379	-0.40615	-0.0995453	0.295499	0.788303	-0.846823
FAM107B	ENSG00000065809	grey	0.63724	-0.383137	0.135257	-0.502175	0.101092	-0.114153	0.0375929	0.478134	-0.584101	-0.478467	-0.483756	-0.257725	0.525347	-0.0935701	-0.0230887	0.454575	0.415672	0.215251	-0.60082	0.493456
ME1	ENSG00000065833	grey	-0.874378	0.627563	-0.187121	0.733402	-0.0896489	0.141541	0.125427	-0.699377	0.897829	0.655592	0.771505	0.369704	-0.594114	0.136768	0.139254	-0.658249	-0.6222	-0.271195	0.892865	-0.685203
TBC1D1	ENSG00000065882	grey	-0.172492	0.0505753	0.0982997	0.191557	0.0459226	0.188202	-0.0851383	-0.0655548	0.258317	0.118901	0.448709	0.183634	-0.186435	0.00976541	0.120216	0.249858	-0.0945779	-0.0877492	0.231035	-0.156612
CDK13	ENSG00000065883	brown	0.286011	-0.74619	0.797431	0.1277	0.726454	-0.115401	-0.691126	0.701465	-0.311124	-0.579443	-0.343243	0.521162	-0.191976	-0.622601	0.13252	0.505032	0.0257312	-0.448411	-0.458543	0.635731
MTHFD2	ENSG00000065911	black	0.870818	-0.38015	-0.03845	-0.769607	-0.127717	-0.112421	0.161063	0.554718	-0.7761	-0.509037	-0.600177	-0.534163	0.763201	0.0562697	-0.0430134	0.619311	0.659684	0.449928	-0.759452	0.522434
SLC9A7	ENSG00000065923	blue	-0.542004	0.785407	-0.509929	0.29512	-0.442119	0.187097	0.54142	-0.686823	0.618069	0.681662	0.531851	-0.0973296	-0.101358	0.506377	0.0922372	-0.585796	-0.230967	0.225077	0.680833	-0.674091
FOXJ2	ENSG00000065970	magenta	-0.0961197	-0.169919	0.465668	0.355489	0.246218	0.237337	-0.427238	0.264045	0.130443	0.127886	0.0348826	0.474456	-0.388406	-0.0756576	0.172415	-0.0223585	0.0682656	-0.152311	0.0708874	0.0658663
YBX1	ENSG00000065978	black	0.937828	-0.672236	0.24509	-0.703733	0.144412	-0.177387	-0.146078	0.790951	-0.877053	-0.71356	-0.72659	-0.335716	0.631057	-0.212136	-0.0394772	0.732541	0.628959	0.233086	-0.906024	0.767232
PDE4A	ENSG00000065989	cyan	-0.809129	0.352673	0.232115	0.900091	0.145609	0.288461	-0.232857	-0.375467	0.832833	0.591682	0.621428	0.691299	-0.794558	-0.012289	0.249687	-0.559203	-0.523706	-0.403199	0.773962	-0.535566
PPP2R5A	ENSG00000066027	grey	-0.700606	0.692823	-0.415905	0.428509	-0.384906	0.198327	0.308874	-0.746017	0.661736	0.707596	0.668439	0.0385372	-0.355156	0.345424	-0.149628	-0.638482	-0.417232	-0.012282	0.780261	-0.724395
CTNNA2	ENSG00000066032	darkgreen	-0.33006	-0.395462	0.442095	0.516752	0.780851	-0.498353	-0.637276	0.0505536	0.16713	-0.350845	-0.0621147	0.628647	-0.613774	-0.7207	0.115549	-0.0630342	-0.631011	-0.797505	0.0460746	0.312382
ELAVL1	ENSG00000066044	grey	0.244899	-0.396862	0.665092	0.148423	0.276362	0.431062	-0.438357	0.613264	-0.0735645	-0.0814838	-0.122812	0.429894	-0.135672	-0.0553445	0.477667	0.424797	0.393925	0.0166102	-0.221167	0.206889
TIE1	ENSG00000066056	grey	-0.403263	0.480196	0.0059884	0.430797	-0.304067	0.678014	0.161576	-0.253796	0.633416	0.678534	0.760577	0.238456	-0.254811	0.45648	0.195291	-0.136171	0.0466309	0.196456	0.622074	-0.643195
DIP2B	ENSG00000066084	grey	-0.221293	0.170595	0.145515	0.299285	0.0431887	0.281791	0.0367922	-0.101321	0.345311	0.223314	0.438621	0.261533	-0.150412	0.0922306	0.150774	0.0530545	-0.0941708	-0.0280846	0.31449	-0.269167
SMARCD1	ENSG00000066117	greenyellow	0.846662	-0.66225	0.437268	-0.53947	0.198236	0.0906867	-0.256397	0.852262	-0.735499	-0.575036	-0.591262	-0.119359	0.469456	-0.117104	0.104914	0.825723	0.703436	0.257534	-0.805963	0.649433
KDM4A	ENSG00000066135	greenyellow	0.889346	-0.625178	0.391172	-0.594368	0.0969353	0.154929	-0.198916	0.874369	-0.783111	-0.518623	-0.665025	-0.201018	0.537981	-0.0479503	0.0424938	0.704014	0.7952	0.342619	-0.829891	0.65433
NFYC	ENSG00000066136	grey	-0.00360379	-0.153061	0.418976	0.25228	0.255281	0.285358	-0.244744	0.253532	0.150399	0.00395687	0.206771	0.385975	-0.160479	-0.0586293	0.26387	0.335853	0.0907449	-0.0876785	0.0508561	0.0148611
ZMYND12	ENSG00000066185	grey	-0.735365	0.693753	-0.247162	0.601293	-0.225109	0.324367	0.289929	-0.6659	0.855963	0.712931	0.792598	0.241041	-0.404052	0.356583	0.219795	-0.506277	-0.399684	-0.0125524	0.849229	-0.762751
NGEF	ENSG00000066248	turquoise	-0.821505	0.699393	-0.220336	0.658634	-0.275954	0.370219	0.187838	-0.681431	0.823134	0.823745	0.697092	0.287806	-0.544782	0.35607	0.0193194	-0.719865	-0.417264	-0.065631	0.884853	-0.776743
ASPM	ENSG00000066279	royalblue	0.750446	-0.636474	0.35024	-0.483919	0.294956	-0.124993	-0.222263	0.698573	-0.6518	-0.674765	-0.38126	-0.113146	0.446952	-0.271821	0.0315741	0.971968	0.444756	0.0858037	-0.714201	0.644158
CD84	ENSG00000066294	lightcyan	-0.632979	0.730281	-0.369373	0.445722	-0.312433	0.255412	0.41729	-0.70808	0.749809	0.667304	0.852702	0.0885205	-0.239945	0.41318	0.0764698	-0.34801	-0.356888	0.0856155	0.806958	-0.742529
ELOVL1	ENSG00000066322	grey60	-0.565145	0.798481	-0.41817	0.341793	-0.49766	0.460025	0.517365	-0.669145	0.681032	0.791443	0.751838	-0.0322283	-0.134442	0.583514	-0.0586844	-0.491279	-0.161279	0.267053	0.767521	-0.812651
SPI1	ENSG00000066336	grey	-0.754415	0.610923	-0.14964	0.652386	-0.187461	0.364505	0.140068	-0.601863	0.876294	0.710552	0.873298	0.325345	-0.517467	0.292184	0.259719	-0.437722	-0.405191	-0.0930763	0.868752	-0.739999
ZNRD1	ENSG00000066379	black	0.832679	-0.14158	-0.15746	-0.800941	-0.373708	0.209474	0.387488	0.435735	-0.656003	-0.245693	-0.35609	-0.627512	0.854053	0.388367	-0.108373	0.652949	0.825082	0.723479	-0.604926	0.262657
MPPED2	ENSG00000066382	yellow	0.597599	-0.742454	0.414711	-0.350847	0.51965	-0.376191	-0.422052	0.638543	-0.642152	-0.769459	-0.576204	0.0292907	0.215012	-0.503994	0.0310939	0.694109	0.195338	-0.184992	-0.72393	0.777665
ZBTB11	ENSG00000066422	green	0.365672	0.458636	-0.678513	-0.644782	-0.750526	0.129135	0.843162	-0.220933	-0.260266	0.174187	-0.0355961	-0.811962	0.799992	0.624019	-0.254982	0.0372894	0.44002	0.749196	-0.102093	-0.250929
ATXN3	ENSG00000066427	grey	-0.337913	0.550145	-0.146447	0.281981	-0.309169	0.475713	0.397238	-0.342996	0.525206	0.545264	0.608323	0.0718635	-0.0354308	0.456503	0.175656	-0.123978	-0.0214047	0.251404	0.525186	-0.597455
GOLGA5	ENSG00000066455	green	0.258101	0.548599	-0.664439	-0.536188	-0.783954	0.264295	0.844315	-0.276715	-0.119248	0.314293	0.131164	-0.740903	0.714299	0.700186	-0.2522	-0.00968779	0.4331	0.767647	0.0366916	-0.363418
FGFR2	ENSG00000066468	lightcyan	-0.557714	0.39916	0.0154088	0.564747	0.0248833	0.270466	0.0492704	-0.416195	0.656264	0.463078	0.774139	0.373144	-0.413146	0.142334	0.0796118	-0.074435	-0.366618	-0.145482	0.653514	-0.515761
LRRC40	ENSG00000066557	black	0.832961	-0.430307	-0.123377	-0.821198	-0.027987	-0.394764	0.162989	0.472785	-0.835855	-0.679544	-0.711564	-0.593563	0.769918	-0.13245	-0.120264	0.522656	0.460662	0.287373	-0.815963	0.649409
ISOC1	ENSG00000066583	grey	0.238071	0.409471	-0.499831	-0.387749	-0.534648	0.116811	0.666723	-0.167933	-0.0401919	0.175765	0.0995522	-0.545698	0.591877	0.49351	0.0230575	0.0453031	0.328906	0.568953	0.0181607	-0.24156
EML1	ENSG00000066629	yellow	0.831448	-0.749782	0.322001	-0.634111	0.262804	-0.262642	-0.294177	0.766809	-0.902482	-0.747497	-0.862101	-0.232005	0.463286	-0.323595	-0.0915566	0.572755	0.508042	0.0886093	-0.92467	0.84243
TRMT11	ENSG00000066651	grey	-0.129241	0.284671	-0.450687	-0.117826	-0.130853	-0.331984	0.395879	-0.443088	0.102109	-0.0566942	0.246027	-0.283052	0.195653	0.0041867	-0.18463	0.0151104	-0.330671	-0.0210546	0.160535	-0.197521
THUMPD1	ENSG00000066654	pink	0.516536	0.340881	-0.692569	-0.803595	-0.69786	0.0375426	0.812805	-0.131811	-0.450507	0.030766	-0.167957	-0.905035	0.904296	0.588085	-0.388579	0.183017	0.532243	0.787073	-0.274097	-0.084735
MSANTD3	ENSG00000066697	grey	0.712478	-0.316437	0.147373	-0.523334	-0.0645126	0.0868193	0.0957902	0.56974	-0.570796	-0.353644	-0.486785	-0.290223	0.589437	0.0890188	0.112421	0.52418	0.616157	0.402542	-0.606135	0.41526
KIF26A	ENSG00000066735	greenyellow	0.814637	-0.649847	0.433503	-0.527154	0.144515	0.186219	-0.282485	0.841368	-0.724761	-0.499386	-0.563098	-0.123127	0.421789	-0.0744494	0.0358651	0.781272	0.732412	0.273746	-0.772604	0.608686
ATG2B	ENSG00000066739	blue	-0.441466	0.836036	-0.743738	0.0441941	-0.56259	0.0402196	0.754491	-0.822527	0.472264	0.559213	0.550122	-0.363738	0.138353	0.522457	-0.173966	-0.473466	-0.26996	0.297426	0.606949	-0.681935
ARFGEF1	ENSG00000066777	yellow	0.685327	-0.621177	0.174674	-0.551492	0.281013	-0.491821	-0.184075	0.573215	-0.76665	-0.759667	-0.768039	-0.253013	0.44297	-0.425884	-0.110485	0.394889	0.247066	-0.0490677	-0.796695	0.795025
ZFAT	ENSG00000066827	magenta	-0.203398	-0.458166	0.627836	0.500288	0.69361	-0.138681	-0.713526	0.270042	0.139295	-0.241783	-0.042978	0.686872	-0.596713	-0.563934	0.253127	0.0802887	-0.327956	-0.617024	-0.00218333	0.30582
MTFR1	ENSG00000066855	greenyellow	0.655202	-0.800099	0.569688	-0.31582	0.536496	-0.256229	-0.472613	0.786267	-0.67852	-0.750604	-0.680831	0.109175	0.220369	-0.489605	0.0759432	0.614236	0.307538	-0.148986	-0.776379	0.806686
STAG3	ENSG00000066923	grey	0.0723806	-0.292355	0.54929	0.2596	0.266181	0.295794	-0.402231	0.428758	0.100028	-0.0464445	0.0537784	0.427781	-0.223295	-0.149755	0.422869	0.234415	0.156077	-0.125094	-0.0486008	0.145003
FECH	ENSG00000066926	turquoise	-0.760131	0.848041	-0.432772	0.519958	-0.436196	0.331916	0.446204	-0.790274	0.843383	0.831321	0.826545	0.0816674	-0.322177	0.476807	0.0252544	-0.66503	-0.382711	0.0852075	0.912298	-0.875677
MYO9A	ENSG00000066933	grey	0.292004	-0.276537	0.0229244	-0.247483	0.139437	-0.396161	-0.083658	0.215623	-0.434279	-0.374921	-0.504482	-0.150825	0.189252	-0.282547	-0.271059	-0.0338693	0.00199495	-0.103486	-0.384152	0.437902
DDX3Y	ENSG00000067048	grey	-0.13925	0.191149	-0.142869	0.0670101	-0.129521	0.0724984	0.139276	-0.171154	0.18159	0.165026	0.215843	-0.0446669	-0.0172815	0.109849	0.0378397	-0.0940827	-0.0608466	0.0435637	0.197439	-0.187511
PFKP	ENSG00000067057	grey	-0.499838	0.535244	-0.073885	0.476503	-0.321513	0.522942	0.161021	-0.338404	0.585605	0.736987	0.434315	0.209436	-0.341182	0.42086	0.148799	-0.603599	-0.0565408	0.136079	0.606361	-0.582647
IDI1	ENSG00000067064	green	0.171955	0.540209	-0.752978	-0.514272	-0.720745	0.0340376	0.823016	-0.403705	-0.0973776	0.236956	0.136477	-0.75302	0.650645	0.564044	-0.263039	-0.0454687	0.229088	0.605787	0.0600913	-0.334348
SP100	ENSG00000067066	turquoise	-0.806871	0.679864	-0.260847	0.635249	-0.23325	0.258834	0.219954	-0.714548	0.888612	0.712929	0.900867	0.258251	-0.488859	0.268387	0.108268	-0.553786	-0.507801	-0.127984	0.91058	-0.775388
KLF6	ENSG00000067082	grey	0.705243	-0.533569	0.223095	-0.521672	0.0695257	-0.0835184	-0.203314	0.654822	-0.708503	-0.463426	-0.665113	-0.236213	0.401987	-0.129193	-0.0653806	0.405685	0.551833	0.194136	-0.72111	0.616368
PPAP2A	ENSG00000067113	cyan	-0.847426	0.267096	0.233658	0.910989	0.345911	0.0311788	-0.276673	-0.431181	0.807804	0.401013	0.58815	0.724783	-0.81861	-0.209307	0.207642	-0.52536	-0.724175	-0.578482	0.726616	-0.407561
NEO1	ENSG00000067141	yellow	0.755938	-0.76223	0.367956	-0.506089	0.393872	-0.37303	-0.356803	0.745279	-0.827819	-0.772332	-0.857395	-0.122136	0.373234	-0.43519	-0.0560673	0.482984	0.380582	-0.0437011	-0.876953	0.868418
TRAM1	ENSG00000067167	pink	0.447961	0.13217	-0.450341	-0.595898	-0.362191	-0.144397	0.566605	-0.045406	-0.342454	-0.181117	-0.0798861	-0.63617	0.723249	0.244979	-0.146803	0.312128	0.282869	0.446428	-0.260241	0.0524197
PHKA1	ENSG00000067177	lightcyan	-0.764862	0.577745	-0.181082	0.643666	-0.102805	0.186653	0.134449	-0.644105	0.829446	0.592558	0.877611	0.318812	-0.503612	0.153294	0.0813025	-0.355111	-0.546929	-0.216515	0.836302	-0.674097
TNFRSF1A	ENSG00000067182	lightcyan	-0.598215	0.593566	-0.087877	0.572877	-0.233874	0.504754	0.196449	-0.47354	0.789152	0.714013	0.909331	0.29441	-0.374433	0.393086	0.197982	-0.238707	-0.21899	0.0583227	0.789137	-0.718271
CACNB1	ENSG00000067191	grey	-0.653203	0.665812	-0.100461	0.572721	-0.354923	0.656468	0.209603	-0.477171	0.747246	0.881502	0.64133	0.281938	-0.426814	0.536726	0.148471	-0.563406	-0.101678	0.160405	0.774816	-0.772912
EVI5	ENSG00000067208	grey	-0.828309	0.241265	0.170398	0.850761	0.374699	-0.0806206	-0.260177	-0.47154	0.775918	0.306423	0.613694	0.667303	-0.781249	-0.274693	0.158158	-0.435843	-0.791308	-0.623324	0.70494	-0.376191
STOML1	ENSG00000067221	purple	-0.230128	0.762269	-0.505831	-6.99007e-05	-0.750594	0.630155	0.624177	-0.449651	0.351073	0.825965	0.374459	-0.319909	0.145553	0.870774	-0.114776	-0.475161	0.318435	0.6656	0.481448	-0.691671
PKM	ENSG00000067225	blue	-0.5438	0.957407	-0.612634	0.226661	-0.721846	0.522724	0.70406	-0.767634	0.678015	0.910743	0.749109	-0.211847	-0.0198968	0.798	-0.0220075	-0.507939	-0.0547464	0.46979	0.791474	-0.950271
DHX29	ENSG00000067248	pink	0.809861	-0.163174	-0.291323	-0.873667	-0.341215	-0.131976	0.432035	0.337683	-0.75207	-0.41209	-0.53329	-0.738514	0.908792	0.185315	-0.246967	0.454887	0.604098	0.554987	-0.667332	0.370591
DNTTIP2	ENSG00000067334	green	0.350712	0.480732	-0.69913	-0.65299	-0.77615	0.143246	0.838407	-0.239757	-0.261706	0.208256	0.00034347	-0.819042	0.783045	0.659241	-0.354308	0.0531835	0.454598	0.770113	-0.0885777	-0.273647
METTL22	ENSG00000067365	greenyellow	0.417746	-0.605658	0.796369	0.0566476	0.413841	0.38121	-0.539928	0.816205	-0.259578	-0.30062	-0.234854	0.425827	-0.0465988	-0.228744	0.305344	0.578497	0.444142	-0.051015	-0.411636	0.432746
TP53BP1	ENSG00000067369	salmon	0.611379	-0.00443556	-0.137726	-0.572008	-0.375287	0.238298	0.370715	0.345401	-0.438656	-0.0919995	-0.285949	-0.476192	0.66975	0.377647	-0.0184056	0.39178	0.678798	0.624042	-0.409572	0.120621
TRO	ENSG00000067445	salmon	0.752505	-0.201988	0.032493	-0.603345	-0.265185	0.33065	0.195144	0.560813	-0.550797	-0.17038	-0.421742	-0.413865	0.655745	0.341586	0.0897596	0.512133	0.852354	0.639308	-0.554272	0.280461
RRP15	ENSG00000067533	pink	0.553745	0.0247015	-0.49936	-0.766313	-0.308772	-0.317371	0.544378	0.0105904	-0.553525	-0.340037	-0.375735	-0.745609	0.799494	0.18087	-0.198411	0.314836	0.320123	0.449199	-0.460006	0.236861
RHOA	ENSG00000067560	blue	-0.283127	0.803209	-0.491353	0.0796729	-0.701174	0.600196	0.685357	-0.537649	0.513762	0.767345	0.761258	-0.252211	0.165346	0.793995	-0.0057771	-0.14753	0.152242	0.574344	0.61253	-0.810155
DHX8	ENSG00000067596	salmon	0.503275	0.180321	-0.153389	-0.480801	-0.58076	0.639577	0.455497	0.248552	-0.226635	0.218267	0.0545528	-0.452213	0.613871	0.651611	0.0514648	0.42883	0.797425	0.797932	-0.177393	-0.17168
PMS2P4	ENSG00000067601	grey	-0.0794862	0.13865	0.228546	0.282732	-0.0646563	0.435504	0.00782302	0.111176	0.265731	0.29332	0.209353	0.250639	-0.103005	0.186062	0.242626	-0.0866485	0.146003	0.121125	0.210613	-0.199841
PRKCZ	ENSG00000067606	grey	-0.702763	0.680204	-0.138008	0.611784	-0.364025	0.578845	0.202996	-0.531515	0.773218	0.879882	0.642063	0.273587	-0.461485	0.477172	0.110104	-0.685405	-0.198663	0.0897964	0.814585	-0.782268
ZFY	ENSG00000067646	grey	-0.146485	0.15806	-0.100599	0.093911	-0.0820521	0.0648633	0.0956296	-0.147301	0.186032	0.143465	0.206428	-0.00245193	-0.0473109	0.0721418	0.0611534	-0.0838869	-0.0758622	0.00529169	0.190732	-0.162627
IARS2	ENSG00000067704	green	0.102714	0.716191	-0.717214	-0.398526	-0.858782	0.379554	0.908182	-0.425195	0.0728746	0.513827	0.301753	-0.682694	0.607836	0.837322	-0.183701	-0.0995289	0.386016	0.808998	0.2297	-0.574256
SYT1	ENSG00000067715	grey	-0.408421	0.478436	-0.64462	-0.0213948	-0.239308	-0.420276	0.421257	-0.710821	0.197541	0.180606	0.121754	-0.313591	-0.0098781	0.0950457	-0.319449	-0.555701	-0.482534	-0.0563115	0.326692	-0.277706
NAV3	ENSG00000067798	yellow	0.581462	-0.588465	0.126591	-0.497452	0.265654	-0.492012	-0.245469	0.491511	-0.74676	-0.657511	-0.830354	-0.241922	0.319755	-0.39947	-0.200096	0.161996	0.21475	-0.0770788	-0.732313	0.777255
IDH3G	ENSG00000067829	tan	0.239992	0.412455	-0.186922	-0.221566	-0.634696	0.763528	0.501917	0.0621939	0.0274978	0.530669	0.119848	-0.31537	0.414751	0.801712	0.128445	0.0126917	0.713224	0.808452	0.0814925	-0.376127
ROGDI	ENSG00000067836	blue	-0.296135	0.810352	-0.523873	0.0324858	-0.778868	0.67451	0.652878	-0.517252	0.425214	0.866604	0.478316	-0.308229	0.12396	0.882178	-0.104673	-0.478098	0.27073	0.64943	0.557862	-0.791366
PDZD4	ENSG00000067840	darkred	-0.0546451	0.416623	-0.172469	-0.0128899	-0.570811	0.689594	0.276631	-0.0793652	0.140632	0.647552	0.137227	-0.160821	0.0585612	0.66713	-0.14875	-0.336825	0.463197	0.541134	0.234211	-0.437925
ATP2B3	ENSG00000067842	grey	-0.849323	0.593445	0.013816	0.820043	-0.103071	0.431592	0.0287099	-0.544531	0.899906	0.791167	0.692213	0.514781	-0.672817	0.259858	0.233796	-0.690458	-0.42957	-0.168477	0.879881	-0.723194
ROCK1	ENSG00000067900	yellow	0.618446	-0.845572	0.535855	-0.321859	0.602495	-0.377705	-0.509331	0.739073	-0.659926	-0.860011	-0.55742	0.106084	0.197073	-0.635775	-0.0202528	0.738315	0.162628	-0.293814	-0.758862	0.824426
CBFB	ENSG00000067955	grey	0.53174	-0.501001	0.326992	-0.317807	0.206571	-0.0368845	-0.216562	0.549526	-0.473062	-0.477292	-0.277526	-0.0395836	0.292948	-0.248609	0.00843835	0.616495	0.315723	0.00424159	-0.507825	0.460816
PDK3	ENSG00000067992	turquoise	-0.89541	0.724852	-0.265671	0.691717	-0.206101	0.252117	0.231245	-0.786216	0.928633	0.741926	0.87244	0.308129	-0.553851	0.278155	0.0991588	-0.588836	-0.580235	-0.158369	0.948951	-0.836168
HYAL2	ENSG00000068001	salmon	0.827734	-0.271276	0.00663171	-0.711399	-0.253967	0.26866	0.184578	0.570366	-0.64946	-0.261563	-0.401448	-0.487745	0.718007	0.304011	-0.0643558	0.633532	0.856057	0.633589	-0.632527	0.349929
HDAC4	ENSG00000068024	magenta	-0.457996	-0.308352	0.761791	0.823343	0.692989	0.0751433	-0.762619	0.197084	0.42746	0.0177622	0.209777	0.948832	-0.83616	-0.516147	0.291434	-0.109313	-0.435097	-0.702392	0.271598	0.0939901
RASSF1	ENSG00000068028	salmon	0.499161	-0.100328	0.149295	-0.333241	-0.327071	0.633206	0.0819734	0.463859	-0.267876	0.109676	-0.0515363	-0.200638	0.378076	0.409848	0.0820385	0.436233	0.765518	0.556418	-0.267142	0.00928142
FGFR3	ENSG00000068078	lightcyan	-0.647984	0.566682	-0.114625	0.582375	-0.161518	0.39379	0.1698	-0.533216	0.771996	0.635919	0.867036	0.308064	-0.416569	0.302083	0.126806	-0.195005	-0.336037	-0.0415619	0.778519	-0.722793
IFI35	ENSG00000068079	lightcyan	-0.62933	0.683806	-0.208079	0.52867	-0.34836	0.496304	0.292914	-0.559805	0.7874	0.784832	0.85419	0.194754	-0.334913	0.462839	0.116484	-0.421081	-0.216813	0.115699	0.816918	-0.7698
HEATR6	ENSG00000068097	grey	0.801007	-0.38355	0.100404	-0.631429	0.00774643	-0.00721508	0.110101	0.571031	-0.641177	-0.497906	-0.414267	-0.363286	0.680615	0.0244335	0.0102671	0.733719	0.608618	0.389649	-0.666442	0.484776
COASY	ENSG00000068120	grey60	-0.517491	0.665584	-0.144129	0.436368	-0.442792	0.738263	0.299464	-0.42682	0.687388	0.849527	0.736544	0.169722	-0.268802	0.620625	0.118102	-0.330299	0.0348054	0.293102	0.720719	-0.805054
PLEKHH3	ENSG00000068137	grey	-0.474074	0.533142	-0.00667202	0.485833	-0.306518	0.724021	0.159058	-0.310504	0.679902	0.750277	0.810807	0.268804	-0.317056	0.495757	0.145465	-0.162287	0.0181271	0.193422	0.683361	-0.698082
MEF2A	ENSG00000068305	grey	-0.863029	0.566861	-0.346443	0.592344	-0.0447861	-0.18932	0.137964	-0.824182	0.737726	0.467886	0.661508	0.228938	-0.549976	-0.023257	-0.145738	-0.664524	-0.805563	-0.397686	0.800219	-0.592809
OTUD5	ENSG00000068308	grey60	-0.573291	0.676336	-0.0926404	0.521206	-0.407137	0.770272	0.262462	-0.424479	0.741628	0.895988	0.721987	0.245594	-0.339875	0.624524	0.165163	-0.422506	0.0180697	0.27312	0.760886	-0.808888
TFE3	ENSG00000068323	turquoise	-0.750605	0.79383	-0.274716	0.577708	-0.451803	0.590105	0.311031	-0.657709	0.855019	0.941718	0.835429	0.192658	-0.42524	0.56061	0.0617803	-0.60785	-0.222297	0.142119	0.911608	-0.9086
TBC1D25	ENSG00000068354	grey	-0.198408	0.0112448	0.466736	0.447371	0.0862317	0.564868	-0.304979	0.210302	0.292515	0.38256	0.149975	0.508077	-0.40816	0.157328	0.288558	-0.112691	0.174459	0.00657421	0.218875	-0.167056
ACSL4	ENSG00000068366	grey	-0.166599	0.624601	-0.719481	-0.168394	-0.57051	-0.124398	0.669403	-0.56831	0.160356	0.367834	0.141687	-0.509877	0.291413	0.425198	-0.179537	-0.52417	-0.0798445	0.342146	0.297209	-0.386429
INPP5A	ENSG00000068383	grey	-0.784564	0.457626	0.148481	0.824637	-0.0231567	0.469528	-0.0922896	-0.415748	0.874603	0.690873	0.762362	0.585963	-0.689502	0.162071	0.295526	-0.470849	-0.406915	-0.236877	0.822602	-0.665916
GPKOW	ENSG00000068394	purple	-0.187605	0.761078	-0.438685	-0.00576464	-0.791283	0.774629	0.647157	-0.39448	0.382699	0.829207	0.542814	-0.298415	0.195132	0.899383	-0.0963656	-0.260172	0.373653	0.707872	0.499978	-0.775121
GRIPAP1	ENSG00000068400	darkred	-0.421024	0.641703	-0.119394	0.366394	-0.496583	0.784632	0.328657	-0.329338	0.569509	0.834909	0.591345	0.114792	-0.179776	0.642243	-0.0160935	-0.388626	0.133862	0.362737	0.625021	-0.747179
FTSJ1	ENSG00000068438	salmon	0.874593	-0.233878	-0.0281278	-0.767335	-0.321146	0.262787	0.270622	0.580335	-0.703113	-0.254393	-0.529921	-0.550413	0.803349	0.360014	0.0187352	0.561435	0.912079	0.715719	-0.67944	0.363544
PRR11	ENSG00000068489	royalblue	0.289943	-0.431795	0.548955	0.075393	0.368182	0.173337	-0.362568	0.523983	-0.0893583	-0.298892	0.0722164	0.329114	-0.01711	-0.229717	0.393289	0.751836	0.201365	-0.100839	-0.234575	0.287389
REEP1	ENSG00000068615	black	0.802651	-0.652107	0.291582	-0.566639	0.209122	-0.227695	-0.22675	0.75503	-0.806025	-0.652607	-0.828516	-0.220209	0.47578	-0.254971	0.0427762	0.48394	0.533474	0.134032	-0.851625	0.777354
ATP11A	ENSG00000068650	magenta	-0.514002	-0.153114	0.658477	0.834724	0.603216	0.124171	-0.59444	0.0605412	0.538527	0.110633	0.366367	0.900108	-0.776944	-0.39991	0.341833	-0.108029	-0.466836	-0.618431	0.388207	-0.0683105
POLR1A	ENSG00000068654	grey	0.479801	-0.526767	0.591957	-0.127724	0.257995	0.325886	-0.415917	0.739191	-0.380501	-0.257895	-0.400725	0.213252	0.0692113	-0.0887195	0.20267	0.450748	0.551494	0.106283	-0.474524	0.436316
LAPTM4A	ENSG00000068697	pink	0.653949	0.0483685	-0.343404	-0.723702	-0.442534	0.0997027	0.537849	0.171457	-0.474517	-0.15674	-0.132419	-0.672029	0.828414	0.400261	-0.127606	0.541954	0.602873	0.659949	-0.401018	0.105326
TTC7A	ENSG00000068724	magenta	-0.552485	-0.068665	0.625078	0.866919	0.49398	0.246739	-0.547419	0.0490836	0.597282	0.237161	0.36798	0.879136	-0.782162	-0.304673	0.357394	-0.25385	-0.401688	-0.549104	0.449628	-0.15796
IP6K2	ENSG00000068745	black	0.946663	-0.53369	0.262706	-0.690202	0.00131037	0.15714	-0.0187974	0.811672	-0.781985	-0.513138	-0.605076	-0.335962	0.694216	0.0561033	0.0726855	0.787902	0.840162	0.469759	-0.826308	0.594034
STON1-GTF2A1L	ENSG00000068781	grey	0.277692	-0.427265	0.463568	0.0180909	0.326099	0.0730806	-0.370086	0.479191	-0.149824	-0.308895	0.00255458	0.258673	-0.0270048	-0.247023	0.268836	0.62641	0.174324	-0.119592	-0.250601	0.305174
SRBD1	ENSG00000068784	grey	0.433527	-0.700419	0.413492	-0.173056	0.641921	-0.4953	-0.43847	0.518091	-0.429316	-0.799387	-0.348815	0.148683	0.106342	-0.657835	0.126959	0.673618	-0.0558702	-0.3877	-0.554612	0.704868
KIF2A	ENSG00000068796	grey	0.78097	-0.362267	-0.122446	-0.758915	-0.0957482	-0.323343	0.145644	0.445732	-0.814117	-0.531375	-0.707564	-0.565502	0.701811	-0.0502228	-0.246029	0.345849	0.496276	0.326869	-0.744314	0.590738
RASGRP2	ENSG00000068831	grey	-0.0748739	0.149188	0.0867773	0.206538	-0.16826	0.374454	-0.0302313	0.0498319	0.162893	0.374169	0.103266	0.116555	-0.1374	0.23861	0.0511782	-0.24035	0.186328	0.153357	0.191102	-0.185499
PSME4	ENSG00000068878	grey	-0.283918	-0.0864145	0.194584	0.312136	0.352926	-0.226851	-0.229179	-0.107479	0.200215	-0.104086	0.135761	0.346472	-0.329983	-0.337004	0.0620283	-0.062112	-0.428784	-0.425274	0.152252	0.0378213
SIRT2	ENSG00000068903	grey60	-0.570814	0.762852	-0.315508	0.418037	-0.499758	0.59803	0.411039	-0.581371	0.72491	0.866637	0.783413	0.0588789	-0.221501	0.604509	0.0248099	-0.483499	-0.0838479	0.265757	0.798731	-0.826538
ERLEC1	ENSG00000068912	blue	-0.391275	0.951213	-0.806159	-0.0238475	-0.779643	0.275675	0.883486	-0.810865	0.479434	0.729213	0.593033	-0.465131	0.235688	0.761271	-0.158748	-0.475081	-0.0623741	0.528393	0.631655	-0.822776
PPP2R5B	ENSG00000068971	grey60	-0.247328	0.618665	-0.308588	0.135805	-0.609084	0.654864	0.406293	-0.310359	0.382765	0.790223	0.350388	-0.140687	-0.00366342	0.717504	0.0139371	-0.498556	0.295874	0.512042	0.473596	-0.601013
PYGM	ENSG00000068976	turquoise	-0.84637	0.724022	-0.264395	0.662927	-0.266097	0.326808	0.228184	-0.735737	0.914385	0.787995	0.887519	0.273099	-0.523831	0.332444	0.117649	-0.596771	-0.484362	-0.0918514	0.942096	-0.819344
TRPC7	ENSG00000069018	grey	0.267858	-0.614207	0.594035	0.114032	0.639146	-0.258268	-0.56438	0.557668	-0.290029	-0.499985	-0.453231	0.400074	-0.149769	-0.530485	0.218367	0.289568	0.000614937	-0.366381	-0.409879	0.616349
MAST4	ENSG00000069020	grey	-0.821242	0.43127	-0.0468336	0.735499	0.101776	0.0390918	-0.0648199	-0.575417	0.807342	0.476094	0.703979	0.466547	-0.659772	-0.0507729	0.111234	-0.502566	-0.666039	-0.421595	0.776377	-0.521538
GPR116	ENSG00000069122	turquoise	-0.749079	0.783822	-0.383647	0.516346	-0.396054	0.321085	0.387583	-0.764366	0.830649	0.768501	0.899704	0.112272	-0.341678	0.406567	-0.0228914	-0.524886	-0.419792	0.0220861	0.898308	-0.853844
SDK2	ENSG00000069188	grey	0.166615	-0.650869	0.753316	0.239406	0.634762	-0.0793342	-0.722914	0.63197	-0.20702	-0.394404	-0.406549	0.55597	-0.327887	-0.548281	0.215715	0.157616	0.0232476	-0.43606	-0.352411	0.592073
NUP133	ENSG00000069248	pink	0.494323	0.368562	-0.520437	-0.648692	-0.715857	0.34579	0.769384	-0.0274632	-0.268774	0.173972	0.0260386	-0.74501	0.834729	0.691501	-0.0923893	0.275527	0.651723	0.854981	-0.156712	-0.209301
NUCKS1	ENSG00000069275	green	-0.0434774	0.776836	-0.862332	-0.382182	-0.845493	0.167641	0.928814	-0.61597	0.107913	0.495617	0.331216	-0.72273	0.543288	0.74285	-0.331816	-0.244655	0.169467	0.667704	0.301023	-0.597004
VPS35	ENSG00000069329	green	-0.00271649	0.804201	-0.808212	-0.346454	-0.848678	0.267742	0.967158	-0.555607	0.152347	0.536785	0.337951	-0.686771	0.575368	0.819615	-0.153531	-0.199483	0.25491	0.756742	0.309941	-0.606127
DNAJA2	ENSG00000069345	green	0.0334749	0.787772	-0.843288	-0.418387	-0.891548	0.265017	0.973306	-0.538146	0.0834596	0.529948	0.244316	-0.752014	0.610918	0.841105	-0.209603	-0.266546	0.309544	0.794267	0.254242	-0.571914
BCL3	ENSG00000069399	grey	-0.37813	0.2921	-0.0288487	0.348567	-0.140947	0.235835	0.0123602	-0.225424	0.433089	0.425495	0.320028	0.18036	-0.299926	0.151568	0.15578	-0.464094	-0.137365	-0.047171	0.412969	-0.311974
KCNAB2	ENSG00000069424	turquoise	-0.874381	0.779797	-0.247163	0.691853	-0.305477	0.427252	0.26352	-0.745839	0.923391	0.87468	0.824854	0.299426	-0.535963	0.417403	0.0977355	-0.687224	-0.436581	-0.0322164	0.959439	-0.885348
ABCC9	ENSG00000069431	lightcyan	-0.620821	0.608522	-0.278394	0.487386	-0.224819	0.203976	0.262871	-0.60984	0.718142	0.589334	0.823841	0.154419	-0.314409	0.250522	-0.0127616	-0.346275	-0.404342	-0.0636411	0.761152	-0.649376
CLEC2D	ENSG00000069493	yellow	0.519965	-0.82626	0.573033	-0.172518	0.695949	-0.422471	-0.584766	0.711025	-0.55871	-0.804626	-0.544225	0.219799	0.0658589	-0.681248	0.042568	0.598088	0.0839334	-0.376384	-0.679313	0.860481
FUNDC1	ENSG00000069509	blue	-0.423386	0.886748	-0.579904	0.150803	-0.656532	0.419355	0.748523	-0.698157	0.594753	0.755337	0.711337	-0.237978	0.109943	0.71971	0.00618089	-0.343469	-0.0587246	0.45776	0.686524	-0.847493
MAOB	ENSG00000069535	turquoise	-0.874178	0.756643	-0.330583	0.662612	-0.250122	0.212886	0.268716	-0.793738	0.904953	0.766057	0.802789	0.242607	-0.513693	0.293709	0.0842167	-0.715793	-0.555735	-0.130343	0.94091	-0.792747
RORA	ENSG00000069667	grey	-0.716484	0.269051	0.142312	0.770065	0.259732	0.0357459	-0.183323	-0.404067	0.736897	0.348435	0.646146	0.58468	-0.657884	-0.153732	0.17185	-0.32015	-0.620588	-0.469934	0.669356	-0.413613
TGFBR3	ENSG00000069702	grey	-0.716422	0.563802	-0.195657	0.579112	-0.188531	0.217711	0.141095	-0.590056	0.797955	0.616072	0.776179	0.253004	-0.468387	0.197311	0.155278	-0.527508	-0.448501	-0.148699	0.790997	-0.642179
KIAA1107	ENSG00000069712	blue	-0.656597	0.864356	-0.618575	0.315002	-0.528978	0.153781	0.574724	-0.847047	0.655209	0.737116	0.64479	-0.141191	-0.15241	0.484369	-0.18701	-0.695923	-0.375493	0.151525	0.786546	-0.797745
ATP1B3	ENSG00000069849	grey	0.14272	-0.0644213	0.11069	-0.0452385	-0.0123441	0.113825	-0.00937552	0.16231	-0.0545309	-0.0183108	0.0212203	0.0189343	0.0825504	0.0490449	0.107869	0.218404	0.154469	0.0880842	-0.0846229	0.0456006
NEDD4	ENSG00000069869	grey	-0.294505	0.107309	0.136376	0.394134	0.164033	0.0927522	-0.086993	-0.158271	0.418235	0.13244	0.596781	0.327656	-0.274441	-0.0901256	0.158046	0.214281	-0.302078	-0.234265	0.376451	-0.237254
PIGB	ENSG00000069943	grey	-0.702177	0.300304	0.190972	0.806298	0.253639	0.122884	-0.156037	-0.368123	0.762783	0.400513	0.645317	0.62113	-0.645039	-0.0935282	0.257927	-0.31836	-0.56605	-0.411704	0.685196	-0.417231
MAPK6	ENSG00000069956	pink	0.562465	0.252017	-0.523689	-0.734324	-0.590462	0.0996599	0.73777	0.0128213	-0.388963	-0.0243166	-0.191432	-0.776345	0.882821	0.551382	-0.0126193	0.287616	0.590316	0.774328	-0.312985	-0.0350685
GNB5	ENSG00000069966	turquoise	-0.81478	0.771601	-0.27703	0.623218	-0.338251	0.408736	0.286701	-0.722805	0.85487	0.852698	0.764791	0.242859	-0.478747	0.451565	0.0818225	-0.642548	-0.380785	0.0240207	0.903291	-0.860072
RAB27A	ENSG00000069974	darkgreen	-0.113377	-0.603352	0.757735	0.504103	0.877773	-0.285504	-0.800371	0.400779	0.0510843	-0.425444	-0.130945	0.760163	-0.568591	-0.736766	0.249303	0.171244	-0.373147	-0.728097	-0.123416	0.483226
CECR5	ENSG00000069998	salmon	0.709077	-0.326035	0.248808	-0.490565	-0.16902	0.468052	-0.0229448	0.669304	-0.545838	-0.146256	-0.394068	-0.231827	0.479856	0.283021	0.0557131	0.553601	0.86468	0.548033	-0.55473	0.302415
UFD1L	ENSG00000070010	salmon	0.629118	-0.125784	0.0730891	-0.486903	-0.316761	0.464751	0.200769	0.484592	-0.406765	-0.0509608	-0.170988	-0.335928	0.57704	0.363494	0.0494707	0.500586	0.772521	0.596814	-0.396382	0.137665
LRP6	ENSG00000070018	black	0.880743	-0.720987	0.291005	-0.673687	0.258839	-0.259614	-0.204834	0.768745	-0.865813	-0.796842	-0.712594	-0.268943	0.572403	-0.320251	-0.0640792	0.777543	0.515527	0.11404	-0.910559	0.805033
PHRF1	ENSG00000070047	grey	0.441356	-0.325813	0.505839	-0.125502	-0.0212634	0.689564	-0.254841	0.666099	-0.273391	0.0275295	-0.175926	0.135824	0.121059	0.203509	0.120119	0.437345	0.720569	0.336154	-0.323276	0.168832
IKBKAP	ENSG00000070061	grey	0.378959	0.204218	-0.244597	-0.400897	-0.414841	0.248277	0.482427	0.094358	-0.22021	0.0829183	-0.0998949	-0.426853	0.569542	0.439058	-0.0228337	0.161581	0.493602	0.583118	-0.16285	-0.0702008
NUCB2	ENSG00000070081	grey	0.568635	-0.325465	0.10491	-0.416453	0.0411168	-0.130609	0.020822	0.458492	-0.496033	-0.417568	-0.414243	-0.233396	0.456771	-0.112138	0.0110039	0.449059	0.353717	0.16261	-0.520351	0.409599
PFN2	ENSG00000070087	purple	0.19638	0.603216	-0.604647	-0.437706	-0.780538	0.460633	0.797222	-0.271091	-0.0150526	0.478171	0.1874	-0.638102	0.595256	0.87266	-0.13612	0.00985773	0.549553	0.875678	0.113474	-0.461431
PTPN3	ENSG00000070159	grey	-0.797027	0.655931	-0.266341	0.61796	-0.189582	0.151896	0.20481	-0.703682	0.77619	0.687059	0.594313	0.249109	-0.49749	0.25068	0.106291	-0.734846	-0.507112	-0.130172	0.807216	-0.671898
SPTB	ENSG00000070182	grey	-0.759187	0.341305	0.216977	0.843916	0.101885	0.327987	-0.234938	-0.334496	0.770338	0.605803	0.533433	0.643534	-0.763256	0.0411196	0.223029	-0.583313	-0.427787	-0.331638	0.722834	-0.502585
DAPP1	ENSG00000070190	lightcyan	-0.631975	0.643958	-0.274455	0.476943	-0.29414	0.320422	0.297613	-0.617352	0.776837	0.660726	0.827333	0.143723	-0.31872	0.373556	0.261523	-0.373588	-0.319291	0.0473869	0.783895	-0.724616
FGF10	ENSG00000070193	grey	-0.010501	-0.0918436	-0.0103638	-0.0129318	0.162757	-0.228395	-0.0634396	-0.00446106	-0.053667	-0.140589	-0.177509	0.00190139	-0.0290308	-0.159751	-0.0071814	-0.137521	-0.114133	-0.133573	-0.079322	0.211691
SLC44A1	ENSG00000070214	grey	-0.254181	0.28906	-0.33869	0.0065641	-0.149451	-0.166527	0.242246	-0.435504	0.123277	0.164695	0.118839	-0.158977	-0.021903	0.083655	-0.272452	-0.389286	-0.273314	-0.0214238	0.228987	-0.189501
TMEM260	ENSG00000070269	grey	0.151574	-0.157857	-0.0876098	-0.201083	0.236809	-0.457154	0.0735093	-0.000691935	-0.20508	-0.423387	-0.151492	-0.140818	0.226684	-0.297718	-0.132643	0.150165	-0.186641	-0.163603	-0.216521	0.306717
SMG6	ENSG00000070366	brown	0.0879583	-0.696072	0.947918	0.417508	0.793381	0.039975	-0.829969	0.665864	-0.0783081	-0.385215	-0.223024	0.782562	-0.464133	-0.592819	0.328538	0.359288	-0.0385839	-0.524808	-0.266393	0.507643
EXOC5	ENSG00000070367	pink	0.730197	-0.0871327	-0.411553	-0.877726	-0.336957	-0.254796	0.517308	0.192703	-0.692265	-0.425984	-0.476199	-0.784575	0.913508	0.175127	-0.209051	0.439073	0.481904	0.5188	-0.611492	0.331285
CLTCL1	ENSG00000070371	greenyellow	0.635076	-0.740893	0.67192	-0.198521	0.459458	0.0412004	-0.484594	0.872179	-0.519469	-0.580385	-0.514143	0.210983	0.170629	-0.365727	0.267816	0.654679	0.446644	-0.0572767	-0.663258	0.675424
FSTL3	ENSG00000070404	grey	-0.171232	0.581665	-0.266425	0.105617	-0.572357	0.678041	0.435945	-0.255449	0.401243	0.713632	0.485601	-0.138853	0.0781174	0.697114	0.120394	-0.260008	0.316627	0.527956	0.451128	-0.584987
DGCR2	ENSG00000070413	darkred	-0.0847183	0.178938	0.282799	0.294988	-0.146986	0.830483	-0.0440698	0.168085	0.3097	0.533282	0.29943	0.290979	-0.169258	0.462813	0.25923	0.00463896	0.432469	0.328327	0.259793	-0.316764
RNF126	ENSG00000070423	darkred	-0.137342	0.295761	0.167534	0.254707	-0.311233	0.828847	0.075893	0.0536188	0.344247	0.606612	0.349343	0.196598	-0.130489	0.532317	0.246201	-0.0875255	0.38206	0.368037	0.321041	-0.445735
MNT	ENSG00000070444	magenta	-0.272115	-0.209597	0.724585	0.656435	0.400724	0.430671	-0.600352	0.323328	0.340373	0.217505	0.127804	0.78386	-0.637222	-0.163082	0.358291	-0.0978465	-0.0304867	-0.318463	0.202171	-0.01018
ZXDC	ENSG00000070476	black	0.776941	-0.687112	0.474421	-0.463848	0.252521	0.0650366	-0.350409	0.850701	-0.724248	-0.543178	-0.659091	-0.0571139	0.364757	-0.180876	0.0437053	0.625285	0.653443	0.165582	-0.783501	0.698379
JMJD6	ENSG00000070495	grey	0.73609	-0.200598	-0.076538	-0.709638	-0.30962	0.151165	0.23368	0.468189	-0.660282	-0.231346	-0.528752	-0.529205	0.692684	0.282133	-0.106474	0.363872	0.752808	0.585295	-0.613857	0.3216
POLB	ENSG00000070501	black	0.936021	-0.660952	0.260344	-0.705875	0.167154	-0.169148	-0.116977	0.794529	-0.87062	-0.720052	-0.760324	-0.324057	0.649068	-0.188005	0.0194637	0.728137	0.640796	0.257379	-0.918663	0.781118
ST6GALNAC1	ENSG00000070526	grey	-0.613038	0.637012	-0.156933	0.555032	-0.280947	0.432874	0.256589	-0.520699	0.763544	0.729615	0.72995	0.233201	-0.345131	0.390572	0.194904	-0.489638	-0.248012	0.0608974	0.776339	-0.690301
WIPI1	ENSG00000070540	grey	-0.713823	0.682043	-0.221266	0.578695	-0.32368	0.435088	0.246678	-0.617118	0.835127	0.772484	0.874379	0.228835	-0.417894	0.382833	0.103675	-0.482673	-0.332816	0.00423765	0.862771	-0.807317
FRMPD1	ENSG00000070601	turquoise	-0.862604	0.562658	-0.0406132	0.819291	-0.0141151	0.250272	0.0277292	-0.600363	0.93572	0.670639	0.76549	0.497041	-0.661512	0.138123	0.315614	-0.590193	-0.56066	-0.272389	0.891575	-0.686718
GBA2	ENSG00000070610	purple	-0.139464	0.729331	-0.470285	-0.0448307	-0.780737	0.679744	0.643134	-0.367217	0.312386	0.777685	0.399457	-0.344923	0.232992	0.856412	-0.099981	-0.344298	0.381577	0.695595	0.437231	-0.679965
NDST1	ENSG00000070614	grey	-0.296031	-0.072576	0.597771	0.602537	0.242181	0.568929	-0.46693	0.228101	0.404244	0.34977	0.266678	0.681925	-0.571789	0.00911822	0.323322	-0.100863	0.0540712	-0.174008	0.296373	-0.155861
ASNS	ENSG00000070669	grey	0.318148	0.354589	-0.479034	-0.490561	-0.576041	0.149916	0.64921	-0.109103	-0.210062	0.156755	-0.108186	-0.601288	0.620589	0.541331	-0.0892986	0.0182461	0.424429	0.653	-0.109658	-0.148867
AP3M2	ENSG00000070718	green	-0.341821	0.931183	-0.787738	-0.0465879	-0.791018	0.326048	0.874781	-0.756416	0.457213	0.731638	0.547579	-0.473688	0.259314	0.798738	-0.106782	-0.452203	0.0188024	0.581008	0.599105	-0.811646
CNGB1	ENSG00000070729	grey	-0.775209	0.511148	0.00459553	0.780263	0.0236073	0.246245	0.0252415	-0.517596	0.870983	0.603338	0.719196	0.496374	-0.598917	0.124165	0.30927	-0.483397	-0.505286	-0.249159	0.816881	-0.627586
CHAT	ENSG00000070748	greenyellow	0.648146	-0.682538	0.531399	-0.284632	0.413164	-0.0670494	-0.368452	0.776676	-0.558581	-0.609434	-0.605799	0.0937584	0.257537	-0.318456	0.316792	0.623222	0.427108	-0.0003369	-0.695537	0.663672
PABPC1	ENSG00000070756	grey	0.779272	-0.682492	0.386826	-0.493037	0.227794	-0.11989	-0.329751	0.790555	-0.748548	-0.603526	-0.686663	-0.121613	0.374302	-0.256725	0.0109057	0.576586	0.542587	0.107276	-0.791848	0.723521
TESK2	ENSG00000070759	turquoise	-0.888597	0.55468	-0.0368654	0.821941	-0.0253503	0.254577	-0.00321973	-0.626317	0.915828	0.683317	0.798112	0.500937	-0.697957	0.1189	0.178024	-0.607304	-0.5987	-0.309909	0.907674	-0.699
CFAP20	ENSG00000070761	pink	0.54016	0.320497	-0.539212	-0.701995	-0.687366	0.247451	0.748512	-0.000354187	-0.332303	0.108075	-0.0848182	-0.779171	0.856125	0.664766	-0.0553181	0.277877	0.666182	0.857717	-0.2339	-0.127074
CSNK2A2	ENSG00000070770	grey	0.317283	-0.195867	0.126017	-0.209349	0.056555	-0.0404108	-0.0621552	0.272138	-0.289472	-0.185892	-0.195645	-0.0483051	0.184094	-0.00186812	-0.00880565	0.325095	0.247366	0.126351	-0.284086	0.2566
PTPN21	ENSG00000070778	greenyellow	0.609069	-0.820494	0.703636	-0.18028	0.578284	-0.0753425	-0.586037	0.871816	-0.536246	-0.676637	-0.481269	0.259523	0.10805	-0.494831	0.182153	0.728547	0.346158	-0.191593	-0.682744	0.752241
EIF2B3	ENSG00000070785	grey	0.137069	-0.36051	0.676571	0.262358	0.354333	0.331137	-0.425313	0.526474	-0.012369	-0.0968092	-0.0706842	0.498247	-0.196372	-0.151757	0.350776	0.333518	0.20521	-0.103417	-0.147094	0.205043
CAMK2A	ENSG00000070808	turquoise	-0.918839	0.763023	-0.291844	0.711996	-0.249122	0.275696	0.234305	-0.803789	0.926469	0.814061	0.819006	0.298118	-0.574872	0.316304	0.0406568	-0.719701	-0.559636	-0.137258	0.973599	-0.856923
TCOF1	ENSG00000070814	grey	0.110799	-0.10353	0.507618	0.178496	0.0094994	0.715481	-0.205563	0.432853	0.0588227	0.235036	0.0603269	0.342711	-0.100687	0.229742	0.249315	0.233083	0.46319	0.21319	-0.0153356	-0.07527
CDC42	ENSG00000070831	pink	0.754497	0.0275351	-0.42134	-0.849713	-0.507334	-0.00308792	0.573795	0.228181	-0.643924	-0.197093	-0.447464	-0.804685	0.925885	0.413631	-0.18414	0.332125	0.695939	0.733153	-0.542432	0.214833
OSBPL3	ENSG00000070882	grey	-0.794507	0.44364	-0.151403	0.618153	0.0130242	-0.0191063	-0.0129014	-0.648901	0.673986	0.478838	0.568982	0.343002	-0.612121	0.00240538	-0.0501879	-0.55413	-0.65295	-0.360368	0.726035	-0.523895
EPHA8	ENSG00000070886	grey	0.313347	-0.462506	0.52741	0.0520002	0.394744	0.06747	-0.389192	0.55808	-0.210071	-0.310972	-0.300277	0.301012	-0.0261666	-0.254741	0.281391	0.344734	0.228927	-0.10743	-0.328265	0.409865
RAD18	ENSG00000070950	darkgreen	0.0550217	-0.66324	0.597944	0.233614	0.799411	-0.406892	-0.709282	0.393459	-0.147685	-0.592219	-0.1879	0.524789	-0.366155	-0.735741	0.140193	0.443932	-0.305049	-0.647802	-0.275592	0.54934
ATP2B1	ENSG00000070961	blue	-0.56281	0.84137	-0.714597	0.157839	-0.546533	0.0109177	0.649101	-0.851763	0.495857	0.647776	0.417074	-0.282621	-0.0275813	0.492147	-0.209076	-0.761073	-0.335383	0.215311	0.644126	-0.674837
NCK2	ENSG00000071051	yellow	0.719411	-0.823913	0.506563	-0.436381	0.446523	-0.239225	-0.485382	0.820422	-0.806034	-0.734964	-0.843222	0.00253076	0.253044	-0.429264	-0.0309646	0.525828	0.423939	-0.066571	-0.871258	0.878488
MAP4K4	ENSG00000071054	grey	0.671498	-0.662153	0.377016	-0.454562	0.330631	-0.190331	-0.303695	0.677274	-0.695679	-0.652861	-0.600041	-0.0763558	0.343464	-0.33712	-0.10313	0.570322	0.385399	-0.00206229	-0.734236	0.695308
MGAT4A	ENSG00000071073	blue	-0.721776	0.734626	-0.389098	0.511331	-0.280538	0.115136	0.386154	-0.733005	0.758212	0.656677	0.606802	0.10816	-0.313499	0.304869	0.0765606	-0.737611	-0.469737	-0.0373347	0.792176	-0.696275
RPL31	ENSG00000071082	black	0.842445	-0.200676	-0.0997834	-0.757311	-0.299931	0.118315	0.332244	0.468175	-0.677728	-0.315136	-0.400411	-0.575484	0.824867	0.273116	-0.147769	0.622921	0.742069	0.624372	-0.625672	0.333304
WDR1	ENSG00000071127	salmon	0.2391	0.183597	-0.145627	-0.23204	-0.48402	0.478766	0.230197	0.122146	-0.0871954	0.319855	0.0501878	-0.286677	0.276064	0.488711	-0.0558875	0.0265289	0.543936	0.527001	-0.0161325	-0.167643
SNX13	ENSG00000071189	grey	-0.11202	0.456311	-0.7417	-0.292349	-0.387166	-0.348231	0.628903	-0.600355	0.0715956	0.0486356	0.258129	-0.554978	0.36374	0.178925	-0.271478	-0.0936892	-0.267187	0.146833	0.197617	-0.291726
ARHGAP10	ENSG00000071205	turquoise	-0.912483	0.646189	-0.200991	0.739851	-0.130741	0.215582	0.109185	-0.738211	0.940558	0.709875	0.861074	0.372749	-0.637182	0.191869	0.139317	-0.625159	-0.608	-0.246275	0.94372	-0.765004
RPS6KA2	ENSG00000071242	grey	-0.802449	0.221246	0.270034	0.869581	0.302407	0.124	-0.338021	-0.347458	0.768886	0.413467	0.567715	0.713966	-0.828921	-0.197179	0.180463	-0.523228	-0.63	-0.553881	0.695177	-0.379897
ING3	ENSG00000071243	pink	0.339829	0.280315	-0.501057	-0.510802	-0.441337	-0.0254372	0.654471	-0.149219	-0.184561	-0.0424965	0.139347	-0.604902	0.69402	0.344381	-0.137579	0.357701	0.253272	0.482145	-0.0995619	-0.121906
VASH1	ENSG00000071246	greenyellow	0.68245	-0.770933	0.673621	-0.273208	0.371491	0.132416	-0.549897	0.929159	-0.645205	-0.513463	-0.62672	0.160848	0.152783	-0.28557	0.0682692	0.593957	0.582217	0.0218642	-0.729872	0.705383
LMCD1	ENSG00000071282	grey	-0.635873	0.440477	0.0220929	0.641841	-0.0163957	0.32683	0.0271067	-0.422319	0.781888	0.538955	0.825135	0.418667	-0.484655	0.155384	0.22099	-0.233193	-0.372194	-0.161813	0.737412	-0.584238
WBSCR22	ENSG00000071462	darkred	-0.143429	0.541305	-0.131103	0.122839	-0.549862	0.83378	0.39616	-0.162062	0.399081	0.711591	0.514185	-0.0536902	0.0688779	0.748066	0.178624	-0.0860553	0.405814	0.583185	0.42471	-0.627015
SEL1L	ENSG00000071537	green	-0.0480509	0.775846	-0.887193	-0.379342	-0.807797	0.076487	0.943011	-0.637032	0.115438	0.460085	0.269089	-0.733109	0.549855	0.711457	-0.245835	-0.32701	0.129992	0.646577	0.295088	-0.542158
TRIP13	ENSG00000071539	black	0.893649	-0.43112	0.0715373	-0.741403	-0.0708603	-0.0213731	0.103347	0.635449	-0.767837	-0.522728	-0.542217	-0.455385	0.73791	0.0565419	0.0171341	0.780458	0.709415	0.457925	-0.774385	0.558707
ATP6AP1	ENSG00000071553	blue	-0.415878	0.90012	-0.60691	0.13087	-0.73996	0.52926	0.696858	-0.658616	0.561798	0.880511	0.588898	-0.276515	0.0652944	0.83523	-0.0070524	-0.537293	0.0964135	0.557913	0.678645	-0.837286
TCF3	ENSG00000071564	grey	0.72591	-0.634699	0.56787	-0.347626	0.241436	0.292919	-0.334932	0.855942	-0.553312	-0.454218	-0.35604	0.0591763	0.320857	-0.102241	0.16378	0.885172	0.671768	0.202104	-0.653336	0.528651
TRIB2	ENSG00000071575	grey	-0.128111	0.239517	0.00239331	0.186509	-0.135285	0.357019	0.12323	-0.0700904	0.320377	0.303914	0.424533	0.108061	-0.045121	0.265265	0.194952	0.122292	0.103951	0.160991	0.283292	-0.317423
DAZAP1	ENSG00000071626	grey	0.28228	-0.328208	0.552557	0.0225396	0.0550131	0.630019	-0.344922	0.590117	-0.146317	0.0365301	-0.066793	0.260058	-0.0398528	0.0833557	0.145685	0.360085	0.531181	0.153561	-0.21244	0.109341
MBD3	ENSG00000071655	purple	0.188909	0.29347	-0.0795384	-0.176485	-0.537926	0.824315	0.294744	0.104641	0.00619902	0.520752	0.194293	-0.210188	0.247024	0.735353	-0.087474	0.131643	0.694249	0.701814	0.0742548	-0.355534
HLTF	ENSG00000071794	pink	0.782287	-0.17232	-0.29922	-0.859426	-0.27022	-0.20075	0.427308	0.313079	-0.730143	-0.457778	-0.530468	-0.721494	0.886759	0.143235	-0.204718	0.475489	0.546052	0.510881	-0.669703	0.403481
FAM50A	ENSG00000071859	tan	0.246555	0.380807	-0.177419	-0.254848	-0.645923	0.769951	0.48033	0.0672294	-0.0306521	0.500342	0.161365	-0.330874	0.421446	0.760263	-0.107233	0.0805946	0.689001	0.774545	0.0581987	-0.378671
FAM3A	ENSG00000071889	grey60	-0.480935	0.740344	-0.2503	0.361816	-0.560173	0.796338	0.403574	-0.467	0.666895	0.919448	0.739962	0.0497141	-0.178323	0.74328	0.0668104	-0.384619	0.122106	0.422008	0.72865	-0.844216
CPSF1	ENSG00000071894	grey	0.539802	-0.4089	0.500449	-0.211522	0.0601483	0.55841	-0.253212	0.719968	-0.356756	-0.123349	-0.27516	0.0895752	0.203493	0.132932	0.207997	0.554224	0.726454	0.324678	-0.4392	0.286518
MYO3B	ENSG00000071909	grey	-0.315635	-0.0734623	0.410817	0.593453	0.421625	0.0432626	-0.338072	0.0581259	0.478056	0.0429297	0.323082	0.593663	-0.46135	-0.275468	0.562105	-0.0133012	-0.311986	-0.398111	0.300121	-0.0327882
CYBRD1	ENSG00000071967	lightcyan	-0.651863	0.729724	-0.354674	0.446875	-0.362446	0.352514	0.391198	-0.691118	0.780547	0.705138	0.95388	0.0888024	-0.266745	0.424401	0.012665	-0.309937	-0.333867	0.0797053	0.832888	-0.797131
CDH19	ENSG00000071991	turquoise	-0.777239	0.782652	-0.378869	0.543598	-0.32543	0.290009	0.381842	-0.779599	0.859794	0.76289	0.813083	0.140518	-0.369511	0.406065	0.146745	-0.590348	-0.433702	0.015296	0.897048	-0.825279
PDCD2	ENSG00000071994	pink	0.791378	-0.0101575	-0.39459	-0.887906	-0.462432	0.00477747	0.571082	0.252169	-0.680597	-0.245892	-0.465381	-0.804327	0.955803	0.416993	-0.16583	0.429437	0.723199	0.751835	-0.590461	0.251497
SLC6A15	ENSG00000072041	grey	0.458211	0.0588414	-0.425658	-0.603288	-0.308785	-0.247232	0.460387	0.00954319	-0.477886	-0.211565	-0.43913	-0.621791	0.640832	0.211669	-0.172711	0.106231	0.30455	0.426141	-0.383819	0.166055
RDH11	ENSG00000072042	tan	0.219635	0.601053	-0.603708	-0.434135	-0.789493	0.433793	0.819988	-0.264868	-0.00662532	0.448097	0.253875	-0.646516	0.634435	0.831127	-0.149408	0.0605277	0.520006	0.851375	0.123074	-0.464158
PRKACA	ENSG00000072062	cyan	-0.738063	0.29014	0.339445	0.881987	0.189807	0.382076	-0.281637	-0.258998	0.79088	0.57703	0.574945	0.740929	-0.779077	0.0234402	0.307745	-0.478357	-0.404301	-0.346265	0.704509	-0.472164
LPHN1	ENSG00000072071	grey	-0.438695	-0.0163121	0.562503	0.715068	0.266546	0.473779	-0.496478	0.116034	0.487905	0.40072	0.281342	0.743525	-0.701938	-0.0385853	0.286743	-0.253221	-0.105115	-0.283251	0.388612	-0.206305
ACTN1	ENSG00000072110	grey	-0.895817	0.585266	-0.0122682	0.825835	-0.0791248	0.378381	0.0020899	-0.604337	0.932213	0.752111	0.839873	0.51907	-0.707737	0.198221	0.15145	-0.566201	-0.52482	-0.247269	0.920884	-0.746489
ZFYVE26	ENSG00000072121	greenyellow	0.455922	-0.62307	0.76365	0.0224834	0.452938	0.283992	-0.538768	0.815869	-0.303231	-0.351589	-0.289893	0.398483	-0.0180794	-0.256317	0.286631	0.580048	0.439284	-0.0549972	-0.445098	0.502785
RPS6KA6	ENSG00000072133	grey	0.243576	-0.512896	0.167936	-0.145269	0.562886	-0.710829	-0.299819	0.251063	-0.381028	-0.711553	-0.472236	0.0527907	0.056698	-0.63735	0.0191866	0.2949	-0.257721	-0.43553	-0.454603	0.61646
EPN2	ENSG00000072134	cyan	-0.58723	0.0729086	0.537899	0.83505	0.31961	0.425045	-0.428178	-0.0379678	0.639854	0.407961	0.481448	0.805747	-0.746609	-0.108552	0.264952	-0.275666	-0.315933	-0.398134	0.541984	-0.309342
PTPN18	ENSG00000072135	brown	0.100451	-0.5859	0.824251	0.369421	0.638161	0.120798	-0.734309	0.622973	-0.0630674	-0.261277	-0.216547	0.665593	-0.412344	-0.447616	0.311228	0.259297	0.0612173	-0.385945	-0.220093	0.435305
LIMS2	ENSG00000072163	cyan	-0.727942	0.218284	0.288673	0.855048	0.221838	0.209258	-0.337375	-0.282733	0.738645	0.465133	0.587361	0.687928	-0.789771	-0.12973	0.198601	-0.450184	-0.524321	-0.470266	0.683949	-0.404131
ASIC4	ENSG00000072182	grey	-0.609417	0.419687	0.0686904	0.671342	-0.0184092	0.347096	-0.0140337	-0.331757	0.734866	0.575251	0.593257	0.441576	-0.500965	0.158892	0.27523	-0.456026	-0.294311	-0.148205	0.676654	-0.520667
SPEG	ENSG00000072195	grey	-0.309872	0.0161193	0.487976	0.552426	0.0933582	0.623799	-0.373915	0.161779	0.37801	0.436629	0.255271	0.57389	-0.522545	0.0947857	0.196691	-0.187299	0.076554	-0.105394	0.318929	-0.232215
LNX1	ENSG00000072201	grey	-0.481195	0.380893	-0.2752	0.272347	-0.159169	-0.0844286	0.115055	-0.478031	0.336729	0.378531	0.19764	0.0257831	-0.291808	0.0883654	-0.188092	-0.667069	-0.364972	-0.127183	0.426516	-0.263955
ALDH3A2	ENSG00000072210	green	0.224656	0.53238	-0.504773	-0.370564	-0.638248	0.378383	0.766369	-0.212558	0.00912917	0.349505	0.262392	-0.551117	0.618336	0.711451	-0.0500868	0.150615	0.446419	0.746156	0.103263	-0.387221
TFRC	ENSG00000072274	blue	-0.598264	0.843644	-0.532928	0.310666	-0.553627	0.320845	0.569327	-0.765332	0.684137	0.759119	0.793983	-0.100132	-0.11912	0.546497	-0.0930645	-0.444872	-0.268855	0.218791	0.791693	-0.842482
SREBF1	ENSG00000072310	grey	-0.493647	0.38341	0.163246	0.546211	-0.152258	0.668444	-0.00771557	-0.22306	0.605203	0.65957	0.582465	0.403424	-0.43077	0.341982	0.163591	-0.284087	-0.0467126	0.0476176	0.58992	-0.578698
TRPC5	ENSG00000072315	grey	0.155995	-0.379093	0.232545	-0.0344261	0.356719	-0.37098	-0.318439	0.274488	-0.306406	-0.349841	-0.525913	0.10864	-0.0671091	-0.382514	0.00188429	-0.142746	-0.0617723	-0.257105	-0.342917	0.529851
AFF4	ENSG00000072364	black	0.869764	-0.372055	-0.042408	-0.787831	-0.131815	-0.115451	0.18381	0.542956	-0.78849	-0.517735	-0.563894	-0.547546	0.789165	0.031288	-0.153509	0.61023	0.63027	0.424008	-0.750491	0.529798
UBE2D1	ENSG00000072401	black	0.801036	-0.430083	-0.10018	-0.788007	0.00451688	-0.386761	0.15845	0.449726	-0.784472	-0.680701	-0.653273	-0.551484	0.749007	-0.1384	-0.0185784	0.57883	0.430466	0.262374	-0.782974	0.619741
MPP5	ENSG00000072415	lightcyan	-0.74105	0.710982	-0.298492	0.565489	-0.241577	0.252537	0.330041	-0.723814	0.842014	0.662247	0.923202	0.203139	-0.365252	0.304942	0.0687761	-0.358538	-0.483624	-0.0641086	0.869774	-0.789604
RHOBTB1	ENSG00000072422	grey	0.0140248	0.11464	-0.189073	-0.0818186	-0.0896301	-0.121273	0.15717	-0.107908	-0.0561223	0.0236352	-0.0898626	-0.159458	0.129703	0.0439454	-0.188721	-0.217669	-0.013262	0.0646877	-0.00407898	0.0171932
SMC1A	ENSG00000072501	grey	0.781855	-0.456584	0.243421	-0.564011	0.0137449	0.136151	-0.050262	0.672735	-0.6399	-0.432001	-0.421004	-0.244851	0.547014	0.0337049	0.0243499	0.781914	0.683275	0.368871	-0.670026	0.451316
HSD17B10	ENSG00000072506	salmon	0.750936	0.00434986	-0.220837	-0.748256	-0.477261	0.348603	0.472103	0.343595	-0.539858	-0.0709617	-0.239843	-0.632017	0.83014	0.549469	-0.0841755	0.574064	0.863164	0.826219	-0.476786	0.11315
MARK2	ENSG00000072518	magenta	-0.600098	-0.0442337	0.626308	0.873382	0.465967	0.284958	-0.574018	0.0084927	0.596041	0.302887	0.385717	0.9029	-0.848433	-0.241084	0.298665	-0.244232	-0.39589	-0.525274	0.473521	-0.191943
HMMR	ENSG00000072571	royalblue	0.452118	-0.227417	0.144724	-0.287284	0.0534705	0.0937915	0.0586688	0.349738	-0.241098	-0.305674	0.0978714	-0.110589	0.387711	-0.00460114	0.159559	0.82661	0.318654	0.194279	-0.29823	0.203423
CHFR	ENSG00000072609	greenyellow	0.463015	-0.704812	0.785425	-0.012331	0.441626	0.248085	-0.627239	0.859782	-0.39919	-0.378183	-0.449436	0.382805	-0.0579506	-0.314843	0.213253	0.455875	0.443105	-0.110893	-0.526462	0.569999
TRHDE	ENSG00000072657	grey	-0.844167	0.580162	-0.182206	0.721886	-0.0239834	0.0396446	0.101478	-0.684233	0.836706	0.574924	0.672714	0.371318	-0.582482	0.0702138	0.0989272	-0.654951	-0.660287	-0.315657	0.836185	-0.628589
P4HA2	ENSG00000072682	grey	-0.617509	0.305174	0.118573	0.677062	0.0755041	0.149898	-0.13405	-0.311692	0.627241	0.457829	0.411337	0.474819	-0.575611	-0.0116331	0.19301	-0.571893	-0.417991	-0.299781	0.585457	-0.36851
FCGR2B	ENSG00000072694	grey	-0.0485709	0.449404	-0.220857	0.0133127	-0.380694	0.403453	0.466836	-0.210038	0.2776	0.417613	0.319832	-0.142138	0.211351	0.541699	0.27428	-0.0677719	0.228036	0.463201	0.275643	-0.396112
NFATC3	ENSG00000072736	grey	0.0888186	-0.0700042	0.323354	0.119998	0.0945396	0.372488	-0.0455724	0.229003	0.142713	0.0153491	0.296989	0.232426	0.0267812	0.0613695	0.389382	0.485167	0.170202	0.0715818	0.0383922	-0.0812171
TRNT1	ENSG00000072756	green	0.261232	0.448507	-0.718164	-0.563526	-0.612697	-0.128927	0.791844	-0.316653	-0.206936	0.0950559	-0.0491568	-0.759464	0.703336	0.4675	-0.217173	-0.0550225	0.230713	0.576249	-0.0635797	-0.156109
ACADVL	ENSG00000072778	darkred	-0.147045	0.486377	-0.0614494	0.172809	-0.504734	0.854351	0.318491	-0.112867	0.367034	0.697051	0.500484	0.00620116	0.024837	0.65392	0.00539726	-0.133484	0.377779	0.490927	0.419918	-0.587562
STK10	ENSG00000072786	magenta	-0.189211	-0.340744	0.748024	0.593626	0.516758	0.257353	-0.639239	0.361203	0.270872	-0.00730568	0.181327	0.767331	-0.570334	-0.343809	0.38459	0.15797	-0.127466	-0.431701	0.12144	0.0903315
FBXW11	ENSG00000072803	blue	-0.32025	0.864714	-0.759016	-0.0607738	-0.727946	0.25912	0.835469	-0.735184	0.417876	0.647296	0.543148	-0.463208	0.266092	0.708912	-0.156397	-0.386178	-0.0291415	0.507585	0.557919	-0.767097
CRMP1	ENSG00000072832	black	0.850623	-0.674148	0.339853	-0.585607	0.169129	-0.0718118	-0.264122	0.826571	-0.814917	-0.603792	-0.783102	-0.211024	0.472241	-0.177014	0.0374166	0.588096	0.662735	0.216946	-0.861298	0.746079
EVC	ENSG00000072840	grey	0.321238	-0.486594	0.572728	0.0241325	0.304213	0.22373	-0.468775	0.614309	-0.204422	-0.232474	-0.126976	0.295322	-0.0722736	-0.204588	0.216785	0.461884	0.320628	-0.0715073	-0.313781	0.375998
DERL2	ENSG00000072849	pink	0.77843	-0.0895463	-0.300009	-0.813093	-0.332089	-0.0580928	0.493935	0.30057	-0.621971	-0.351968	-0.381533	-0.700049	0.914909	0.264283	-0.044011	0.558165	0.623007	0.606622	-0.582901	0.294441
SIDT1	ENSG00000072858	grey	-0.838314	0.644992	-0.220697	0.667544	-0.179351	0.227766	0.158019	-0.695686	0.886839	0.68967	0.854415	0.311684	-0.548678	0.221553	0.103349	-0.570581	-0.53701	-0.18357	0.896252	-0.747543
NDE1	ENSG00000072864	lightcyan	-0.513177	0.414322	0.0685243	0.543926	-0.06802	0.474745	0.0750861	-0.336368	0.693419	0.532678	0.832351	0.377293	-0.368466	0.251873	0.243739	0.00627044	-0.213949	-0.0314623	0.660799	-0.593729
MRVI1	ENSG00000072952	turquoise	-0.883955	0.687666	-0.213141	0.721365	-0.185966	0.289066	0.171179	-0.731397	0.947733	0.750831	0.886993	0.345758	-0.582994	0.26346	0.16409	-0.600691	-0.546435	-0.16948	0.953701	-0.80727
TMEM38A	ENSG00000072954	turquoise	-0.868123	0.763976	-0.229334	0.707213	-0.284529	0.412301	0.245892	-0.726808	0.924629	0.856718	0.83453	0.31594	-0.5413	0.393141	0.0927923	-0.656102	-0.446569	-0.0517345	0.957582	-0.870114
AP1M1	ENSG00000072958	grey	0.0369868	-0.130293	0.524495	0.286505	0.0726158	0.57424	-0.321186	0.427544	0.0838269	0.250818	-0.0831506	0.41366	-0.242137	0.132663	0.297442	-0.0451207	0.366111	0.090887	-0.00112764	0.00281999
PVR	ENSG00000073008	darkred	-0.149406	0.283684	0.158986	0.283988	-0.288138	0.714982	0.0475259	0.0567328	0.318859	0.582699	0.257109	0.196514	-0.164745	0.451158	0.197338	-0.217131	0.314581	0.299037	0.308704	-0.391303
XRCC1	ENSG00000073050	salmon	0.525378	-0.127677	0.216776	-0.324538	-0.255429	0.659848	0.0772489	0.516141	-0.269646	0.0587232	-0.064071	-0.145419	0.399309	0.404037	0.165585	0.560788	0.792877	0.568691	-0.299053	0.0290686
SCARB1	ENSG00000073060	cyan	-0.493396	0.0106822	0.479963	0.697601	0.230897	0.365207	-0.455261	0.00962248	0.502099	0.372601	0.333138	0.680276	-0.695145	-0.111037	0.254614	-0.331626	-0.240254	-0.359792	0.431392	-0.206094
MCM2	ENSG00000073111	royalblue	0.76631	-0.38253	0.192408	-0.557745	-0.00584947	0.200982	0.0394444	0.609699	-0.565771	-0.394799	-0.248445	-0.266797	0.589071	0.11343	0.0730151	0.929566	0.68882	0.434575	-0.601592	0.394004
MOV10L1	ENSG00000073146	cyan	-0.669472	0.24125	0.243623	0.774646	0.192972	0.216429	-0.233487	-0.27125	0.738488	0.420763	0.563296	0.618633	-0.671802	-0.0836863	0.336881	-0.410915	-0.465113	-0.38829	0.638632	-0.399048
PANX2	ENSG00000073150	grey	-0.629822	0.354112	0.22598	0.728462	-0.0411281	0.552425	-0.17697	-0.234649	0.686759	0.694709	0.532007	0.552658	-0.647131	0.212801	0.169204	-0.505457	-0.191127	-0.136966	0.663914	-0.527556
SELO	ENSG00000073169	grey	0.0644371	-0.365741	0.752112	0.342363	0.298941	0.543671	-0.538265	0.568938	0.0380466	0.0406362	-0.0128353	0.575553	-0.32662	-0.123657	0.236594	0.215398	0.265192	-0.128327	-0.0767584	0.134977
TP63	ENSG00000073282	grey	-0.551828	0.112737	0.147514	0.614013	0.277446	-0.1062	-0.24838	-0.274261	0.581626	0.187658	0.442973	0.48148	-0.57015	-0.241439	0.356389	-0.304673	-0.545901	-0.469087	0.486216	-0.190659
ALPK1	ENSG00000073331	grey	0.68797	-0.414309	0.0580431	-0.622264	-0.0200944	-0.0699049	-0.00619999	0.476391	-0.66327	-0.462519	-0.43961	-0.373542	0.524796	-0.0339482	-0.125077	0.584825	0.498184	0.279599	-0.632503	0.488263
LLGL2	ENSG00000073350	grey	-0.653634	0.513513	0.0466453	0.668743	-0.161993	0.548999	0.0591527	-0.404014	0.792876	0.720266	0.718174	0.416842	-0.502474	0.319059	0.316599	-0.434867	-0.23552	-0.0332163	0.76632	-0.68363
PDE8A	ENSG00000073417	grey	-0.86935	0.521861	-0.055853	0.787741	0.0282215	0.163195	0.00101261	-0.62757	0.895931	0.590562	0.828931	0.481644	-0.663516	0.0438399	0.117119	-0.528815	-0.647354	-0.360388	0.878858	-0.652648
CLCN4	ENSG00000073464	grey	-0.25183	0.773129	-0.729367	-0.125587	-0.741463	0.205545	0.727201	-0.620018	0.277127	0.630404	0.263661	-0.49555	0.237898	0.684629	-0.173517	-0.612086	0.0732311	0.522618	0.430292	-0.599446
NLE1	ENSG00000073536	salmon	0.757558	-0.224315	0.046793	-0.621651	-0.297684	0.37003	0.140306	0.575504	-0.602264	-0.122198	-0.48287	-0.421471	0.613887	0.378361	-0.0125343	0.448074	0.89915	0.66224	-0.577897	0.295271
SDHA	ENSG00000073578	blue	-0.350689	0.860827	-0.542719	0.0857366	-0.743924	0.606818	0.698722	-0.590541	0.510903	0.845688	0.602058	-0.276176	0.116039	0.849416	-0.031481	-0.424446	0.160297	0.602019	0.62507	-0.828724
SMARCE1	ENSG00000073584	pink	0.850068	-0.184094	-0.281394	-0.894109	-0.287878	-0.14594	0.438923	0.360317	-0.759271	-0.45372	-0.531435	-0.731084	0.938517	0.201348	-0.168586	0.566186	0.641548	0.587032	-0.70197	0.403315
GSDMB	ENSG00000073605	brown	0.0633142	-0.643304	0.894716	0.400828	0.691788	0.100607	-0.792455	0.637974	-0.0791155	-0.312963	-0.22984	0.728711	-0.454137	-0.546139	0.240587	0.239093	-0.0146094	-0.491568	-0.232465	0.460996
KDM5A	ENSG00000073614	grey	0.825841	-0.648244	0.318487	-0.601436	0.208687	-0.10799	-0.18908	0.747723	-0.782041	-0.672741	-0.602731	-0.215494	0.524471	-0.226911	-0.0700638	0.758072	0.54612	0.16398	-0.815782	0.691734
ADAM11	ENSG00000073670	grey60	-0.631558	0.691393	-0.260564	0.484991	-0.390802	0.440724	0.288015	-0.559573	0.664447	0.822639	0.511709	0.130657	-0.347757	0.477441	0.015179	-0.768347	-0.184076	0.134201	0.731503	-0.675676
PPP2R3A	ENSG00000073711	grey	0.843299	-0.787427	0.417183	-0.556258	0.382697	-0.260128	-0.31612	0.831263	-0.823762	-0.814319	-0.751987	-0.132861	0.469737	-0.405755	0.0178563	0.704722	0.472857	0.0188486	-0.901249	0.844741
FERMT2	ENSG00000073712	grey	0.602037	-0.366928	0.0796847	-0.467274	0.0139673	-0.104064	-0.0350646	0.440257	-0.569935	-0.386685	-0.404596	-0.281413	0.44031	-0.073264	-0.133508	0.445378	0.40705	0.197332	-0.537712	0.447209
ABCB11	ENSG00000073734	grey	0.219357	-0.304283	0.329047	0.0370848	0.388676	-0.0631718	-0.184241	0.323881	-0.0428373	-0.338086	0.013456	0.209595	0.0543844	-0.235951	0.353176	0.525912	0.04749	-0.116162	-0.184739	0.271206
DHRS9	ENSG00000073737	grey	-0.497918	0.729529	-0.446314	0.279426	-0.395832	0.244541	0.526013	-0.670933	0.590181	0.62954	0.636407	-0.0687889	-0.0716854	0.487907	0.0265386	-0.3921	-0.228741	0.222063	0.67516	-0.667809
PTGS2	ENSG00000073756	blue	-0.682564	0.789712	-0.502507	0.381383	-0.49183	0.236234	0.440112	-0.773029	0.713824	0.752109	0.714841	-0.0404661	-0.261361	0.435379	-0.0756737	-0.674877	-0.364896	0.0864538	0.812035	-0.779401
IGF2BP2	ENSG00000073792	grey	0.793622	-0.903392	0.567493	-0.440933	0.514181	-0.266545	-0.511902	0.903761	-0.790977	-0.849562	-0.755822	0.0294212	0.300535	-0.517365	0.0989508	0.757174	0.417209	-0.113728	-0.90394	0.902334
MAP3K13	ENSG00000073803	grey	-0.135108	-0.4159	0.53026	0.389759	0.666509	-0.341456	-0.566738	0.261097	0.0571866	-0.344096	-0.152696	0.566667	-0.429617	-0.612064	0.232344	0.0217617	-0.36979	-0.611711	-0.0880271	0.403325
ST6GAL1	ENSG00000073849	grey	0.108018	-0.462605	0.505227	0.129362	0.455443	-0.121492	-0.505423	0.409714	-0.227029	-0.294176	-0.391899	0.357514	-0.235634	-0.396035	-0.00634363	-0.0132494	-0.0107133	-0.308861	-0.283924	0.45978
VDAC1P1	ENSG00000073905	blue	-0.291566	0.859217	-0.719846	-0.033725	-0.730166	0.308057	0.785091	-0.680376	0.402419	0.699127	0.461124	-0.429257	0.225367	0.759678	-0.108077	-0.465269	0.0502184	0.563775	0.541515	-0.719826
FRY	ENSG00000073910	grey	-0.373794	-0.0133185	0.21873	0.527828	0.359623	-0.193587	-0.302365	-0.0927415	0.340262	0.0542763	0.10723	0.460977	-0.47926	-0.315155	0.180114	-0.324345	-0.436308	-0.453254	0.279686	-0.00740244
PICALM	ENSG00000073921	grey	0.372451	-0.283613	0.00236027	-0.339459	0.147741	-0.400356	0.0488662	0.197257	-0.404884	-0.476329	-0.329954	-0.212946	0.356034	-0.281231	-0.0903628	0.22809	0.00802713	-0.0630599	-0.40197	0.40448
NSF	ENSG00000073969	turquoise	-0.773269	0.91929	-0.59193	0.422864	-0.507798	0.230742	0.558024	-0.909884	0.800153	0.823295	0.750377	-0.0482038	-0.258409	0.52589	-0.0329925	-0.719684	-0.419062	0.133332	0.896194	-0.901333
GLI2	ENSG00000074047	grey	-0.231899	-0.0857453	0.452171	0.491779	0.319039	0.28902	-0.328596	0.117548	0.408283	0.0975034	0.502673	0.556628	-0.40388	-0.127554	0.39692	0.356093	-0.137829	-0.249595	0.276245	-0.121953
CLASP1	ENSG00000074054	yellow	0.703022	-0.89445	0.574772	-0.366374	0.573911	-0.33418	-0.569789	0.849626	-0.778386	-0.821597	-0.832646	0.0883678	0.196262	-0.563336	0.032119	0.566024	0.329693	-0.193197	-0.871018	0.931754
MRPS34	ENSG00000074071	tan	0.410213	0.403174	-0.468959	-0.569189	-0.762745	0.544793	0.666914	-0.0191672	-0.230538	0.373954	-0.0120545	-0.664462	0.667753	0.846116	-0.152797	0.132569	0.769542	0.93762	-0.102924	-0.2919
NOTCH3	ENSG00000074181	grey	-0.411348	0.144972	0.380025	0.614653	0.134941	0.543003	-0.240509	-0.0280344	0.5982	0.42091	0.668668	0.584392	-0.50791	0.109529	0.315331	0.10041	-0.0944605	-0.130385	0.498125	-0.389533
CLNS1A	ENSG00000074201	grey	0.381713	0.145441	-0.108597	-0.344806	-0.372131	0.42098	0.419779	0.148952	-0.132388	0.0783069	0.175769	-0.326622	0.533567	0.43129	0.0702637	0.50588	0.501209	0.553401	-0.11836	-0.148477
PPP2R2C	ENSG00000074211	grey	-0.851543	0.426995	0.0839349	0.854858	0.0931654	0.154719	-0.140531	-0.496951	0.815291	0.5885	0.566396	0.585316	-0.753347	-0.0170929	0.140219	-0.723306	-0.607506	-0.411739	0.788407	-0.529781
TEAD2	ENSG00000074219	royalblue	0.596862	-0.454697	0.418523	-0.275079	0.181068	0.242001	-0.189311	0.648274	-0.377944	-0.36402	-0.0902322	0.0349287	0.31648	-0.0444622	0.192614	0.917968	0.527803	0.202619	-0.465514	0.366239
EED	ENSG00000074266	grey	0.169094	-0.299649	0.134546	-0.127797	0.356136	-0.387968	-0.0918972	0.132487	-0.216242	-0.477783	-0.169014	0.038367	0.125934	-0.366234	0.0209554	0.348543	-0.166948	-0.237018	-0.272615	0.339321
CDHR2	ENSG00000074276	grey	-0.358401	0.0522506	0.498982	0.663385	0.256725	0.410059	-0.290355	0.102865	0.5081	0.330165	0.259409	0.648546	-0.498576	-0.0207793	0.497524	-0.262186	-0.110689	-0.202673	0.36579	-0.169234
SNCB	ENSG00000074317	turquoise	-0.766566	0.834709	-0.418188	0.513868	-0.471032	0.4062	0.383121	-0.776528	0.799035	0.899809	0.741794	0.0844264	-0.385965	0.538593	-0.00814504	-0.712497	-0.316251	0.126952	0.893294	-0.872664
TSG101	ENSG00000074319	black	0.920048	-0.406586	0.0665108	-0.776091	-0.0993143	0.0113121	0.159893	0.649949	-0.79046	-0.503007	-0.610689	-0.486523	0.796942	0.102996	0.00565193	0.691535	0.759143	0.510548	-0.798182	0.542653
C17ORF85	ENSG00000074356	greenyellow	0.773617	-0.63489	0.453458	-0.471592	0.232054	0.0625484	-0.234685	0.815211	-0.670203	-0.580693	-0.540866	-0.0750504	0.451898	-0.198157	0.0573628	0.710997	0.593404	0.163663	-0.751055	0.635142
ATP2A3	ENSG00000074370	grey	-0.211891	0.0381281	0.329179	0.444212	0.061795	0.399282	-0.254076	0.118776	0.3688	0.324744	0.252704	0.412858	-0.371376	0.05676	0.352379	-0.185624	0.0410432	-0.0773444	0.280585	-0.173884
CA12	ENSG00000074410	royalblue	0.719103	-0.581569	0.367052	-0.436962	0.224711	0.0136567	-0.217734	0.69915	-0.583935	-0.552631	-0.353266	-0.088785	0.406485	-0.168444	0.129527	0.899485	0.514024	0.155882	-0.653663	0.563066
MGLL	ENSG00000074416	grey	-0.555015	0.450196	-0.163248	0.40926	-0.257995	0.264945	0.0692064	-0.469165	0.471361	0.610847	0.399808	0.15643	-0.415655	0.261219	-0.13193	-0.588989	-0.254819	-0.0332193	0.574485	-0.501604
NTN4	ENSG00000074527	grey	0.250227	-0.0347058	-0.0906178	-0.266544	-0.134198	-0.0577343	0.112165	0.13959	-0.242371	-0.0781794	-0.248444	-0.245045	0.25751	0.0681701	-0.061879	-0.0608866	0.220858	0.18694	-0.219246	0.214846
BCS1L	ENSG00000074582	salmon	0.841152	-0.158296	-0.0636521	-0.74969	-0.388599	0.352666	0.321106	0.535043	-0.643925	-0.166422	-0.429915	-0.565603	0.802931	0.435033	-0.0238285	0.546691	0.930272	0.764913	-0.605277	0.27289
NUAK1	ENSG00000074590	grey	-0.348827	0.608704	-0.46766	0.0410125	-0.483795	0.262128	0.477898	-0.544072	0.317407	0.562521	0.283617	-0.222927	0.0117498	0.534954	-0.128689	-0.472271	-0.0277935	0.332553	0.430856	-0.537586
DPP8	ENSG00000074603	turquoise	-0.764541	0.913712	-0.506312	0.480464	-0.49611	0.318319	0.536714	-0.854293	0.830735	0.86058	0.810798	0.0177491	-0.273757	0.535017	-0.00462674	-0.680682	-0.389638	0.138241	0.919125	-0.906427
SLC24A1	ENSG00000074621	grey	-0.36717	0.386076	0.084007	0.474378	-0.136402	0.510556	0.0983967	-0.197997	0.609316	0.538461	0.63781	0.310234	-0.262883	0.311994	0.361068	-0.117268	-0.0387492	0.089478	0.55498	-0.517277
ZNF532	ENSG00000074657	greenyellow	0.774948	-0.824658	0.624473	-0.376278	0.433017	-0.0248293	-0.481124	0.925735	-0.703786	-0.698295	-0.606911	0.0841397	0.293862	-0.383815	0.110542	0.792076	0.521588	-0.015446	-0.806403	0.771581
SCARF1	ENSG00000074660	grey	-0.521893	0.490474	0.0733327	0.57625	-0.22512	0.683244	0.0909966	-0.283392	0.731421	0.721357	0.793783	0.362688	-0.390574	0.394678	0.228702	-0.235744	-0.0650872	0.0839106	0.704679	-0.665634
LMAN1	ENSG00000074695	pink	0.538678	0.157532	-0.489832	-0.698388	-0.462756	-0.0622553	0.642016	0.010809	-0.400031	-0.14337	-0.161183	-0.731248	0.829168	0.357084	-0.116525	0.287914	0.442755	0.59043	-0.324111	0.0602511
PTPLAD1	ENSG00000074696	blue	-0.37237	0.910096	-0.709069	0.0453486	-0.723141	0.337047	0.823552	-0.728864	0.534026	0.723411	0.667801	-0.37709	0.209742	0.739127	-0.0212352	-0.354035	-0.0313625	0.508088	0.647888	-0.816027
IPCEF1	ENSG00000074706	blue	-0.766032	0.824418	-0.504715	0.458615	-0.416766	0.169701	0.432323	-0.857655	0.730539	0.77665	0.680765	0.0216061	-0.334312	0.425599	-0.120113	-0.719157	-0.461563	0.0386205	0.851977	-0.802858
ZZEF1	ENSG00000074755	brown	0.147194	-0.513069	0.839436	0.329804	0.515702	0.325115	-0.638335	0.655821	-0.0450172	-0.164321	-0.138207	0.644145	-0.325564	-0.294243	0.322476	0.326051	0.201832	-0.238614	-0.196542	0.333738
ENO1	ENSG00000074800	blue	-0.388575	0.924949	-0.671106	0.066981	-0.799394	0.531531	0.775413	-0.708159	0.563365	0.845921	0.731327	-0.351671	0.146429	0.843718	-0.0538422	-0.366483	0.0708023	0.579607	0.692727	-0.900701
SLC12A1	ENSG00000074803	grey	-0.68366	0.597807	-0.258053	0.537041	-0.124269	0.0699653	0.262607	-0.648073	0.745592	0.529738	0.593427	0.210134	-0.364817	0.194064	0.267238	-0.527004	-0.503242	-0.122599	0.726329	-0.598589
C19ORF10	ENSG00000074842	tan	0.305125	0.388064	-0.240871	-0.32049	-0.676036	0.744897	0.522199	0.0742623	-0.0295363	0.488372	0.149296	-0.406733	0.481157	0.822776	0.0811798	0.114553	0.759409	0.855133	0.0298133	-0.358437
ANO8	ENSG00000074855	greenyellow	0.617163	-0.71537	0.74062	-0.160128	0.373845	0.275493	-0.53759	0.928943	-0.512611	-0.424986	-0.505001	0.261986	0.103375	-0.239963	0.1891	0.602393	0.58505	0.0275947	-0.632942	0.612211
TUBE1	ENSG00000074935	grey	-0.0117323	0.00667593	-0.1113	-0.0111571	0.135265	-0.358278	0.145994	-0.11511	0.0594516	-0.249429	0.0881148	-0.0540241	0.142339	-0.252486	0.110693	0.0847719	-0.294266	-0.203167	0.0176102	0.0662377
ARHGEF10L	ENSG00000074964	greenyellow	0.377122	-0.583228	0.788788	0.0908907	0.38897	0.413234	-0.560945	0.805301	-0.233223	-0.234896	-0.273912	0.443374	-0.0976034	-0.198791	0.328541	0.464347	0.459702	-0.047425	-0.388359	0.426565
TXK	ENSG00000074966	grey	-0.0851708	-0.31026	0.356599	0.285086	0.469422	-0.297154	-0.438058	0.170178	-0.0410756	-0.210682	-0.270301	0.377159	-0.333857	-0.438216	0.0942054	-0.166685	-0.264797	-0.432395	-0.0954562	0.365702
WSCD2	ENSG00000075035	turquoise	-0.843819	0.626213	-0.146018	0.735082	-0.110067	0.2698	0.125708	-0.662694	0.901676	0.694043	0.793176	0.394671	-0.584605	0.219105	0.190988	-0.545676	-0.528919	-0.192677	0.894325	-0.763243
KCNQ2	ENSG00000075043	grey	-0.196394	-0.0436101	0.581132	0.518963	0.132101	0.672325	-0.370142	0.278418	0.323109	0.370667	0.247247	0.598042	-0.447164	0.104553	0.25789	0.00160013	0.163117	-0.0504786	0.237101	-0.174935
ACTR6	ENSG00000075089	green	0.454801	0.409534	-0.629612	-0.696029	-0.72589	0.190576	0.840607	-0.126176	-0.302225	0.138156	-0.0455535	-0.820898	0.860742	0.663593	-0.178226	0.176322	0.558786	0.825743	-0.172084	-0.18891
TIPIN	ENSG00000075131	grey	0.544953	-0.445105	0.491124	-0.215027	0.126793	0.347409	-0.218947	0.678156	-0.375816	-0.277033	-0.205847	0.0772536	0.261358	-0.0429918	0.172772	0.664712	0.5343	0.178314	-0.450105	0.336586
SRI	ENSG00000075142	blue	-0.435273	0.841922	-0.635596	0.127045	-0.616788	0.275057	0.709974	-0.733321	0.572575	0.672406	0.745932	-0.279182	0.103553	0.59898	-0.062105	-0.330256	-0.158014	0.348168	0.678725	-0.770048
EIF4G3	ENSG00000075151	magenta	-0.594003	-0.153649	0.566466	0.833105	0.674424	-0.126962	-0.589084	-0.045074	0.521857	0.0110369	0.261216	0.872247	-0.815153	-0.528734	0.296367	-0.210403	-0.656866	-0.751539	0.372886	-0.013417
NUP37	ENSG00000075188	grey	0.163734	0.00481893	-0.0318635	-0.134087	0.0146983	0.0429446	0.176928	0.025384	-0.0009277	-0.138249	0.28655	-0.0913394	0.256183	0.0426449	0.0899524	0.567697	0.0667566	0.114396	-0.0309326	-0.026077
SEMA3A	ENSG00000075213	yellow	0.829654	-0.708846	0.207908	-0.673859	0.260688	-0.389735	-0.218951	0.687329	-0.886796	-0.789979	-0.82583	-0.30909	0.518086	-0.343765	-0.0688948	0.614158	0.439897	0.0733614	-0.910391	0.845662
GTSE1	ENSG00000075218	royalblue	0.652793	-0.629606	0.500511	-0.306833	0.341475	0.0698287	-0.331744	0.744477	-0.504122	-0.544277	-0.289967	0.0680938	0.286271	-0.23147	0.210504	0.932572	0.47507	0.0658529	-0.605891	0.570128
SEMA3C	ENSG00000075223	black	0.823796	-0.525096	0.056306	-0.722135	0.061414	-0.2869	-0.0252172	0.583469	-0.838563	-0.628056	-0.72313	-0.440252	0.624314	-0.147986	-0.122559	0.524155	0.520047	0.252394	-0.821181	0.720646
TTC38	ENSG00000075234	grey	-0.14142	0.254487	0.144065	0.29943	-0.135987	0.599836	0.0919318	-0.0113783	0.438296	0.407418	0.627479	0.228419	-0.0880086	0.326934	0.32906	0.219615	0.164085	0.198808	0.3748	-0.38869
ACAT1	ENSG00000075239	pink	0.584435	0.214542	-0.473801	-0.721943	-0.647321	0.179717	0.640057	0.0878722	-0.468783	0.0578633	-0.298294	-0.772729	0.821835	0.568226	-0.224648	0.100117	0.672377	0.789437	-0.338757	0.0121177
GRAMD4	ENSG00000075240	grey	-0.203972	-0.00494545	0.486097	0.456719	0.0362915	0.696825	-0.331352	0.228899	0.342564	0.40017	0.311031	0.511335	-0.421966	0.15687	0.248772	0.00981693	0.191161	-0.00539732	0.265002	-0.23074
CELSR1	ENSG00000075275	grey	0.228041	-0.501468	0.596501	0.120402	0.431	0.129717	-0.517068	0.535592	-0.13685	-0.300454	-0.059613	0.402911	-0.164775	-0.29679	0.275729	0.624459	0.159346	-0.200741	-0.257338	0.336438
ZNF638	ENSG00000075292	grey	0.4936	-0.510641	0.159386	-0.399208	0.32051	-0.442858	-0.13774	0.395101	-0.562295	-0.698981	-0.428836	-0.150416	0.352592	-0.457031	-0.220035	0.487982	0.0405065	-0.165743	-0.574367	0.578864
SLC25A40	ENSG00000075303	grey	-0.0760422	0.298903	-0.561169	-0.223655	-0.162183	-0.477928	0.485725	-0.477339	0.01045	-0.100938	0.0867243	-0.408449	0.298922	0.0112773	-0.128705	-0.0730697	-0.323996	0.0173219	0.0869224	-0.100717
TIMM21	ENSG00000075336	green	0.128223	0.605367	-0.690319	-0.439654	-0.743951	0.194626	0.846208	-0.397241	-0.00747164	0.339092	0.218238	-0.675084	0.620472	0.673242	-0.185647	-0.0277714	0.289182	0.681926	0.134842	-0.445493
ADD2	ENSG00000075340	grey	0.487181	-0.386972	0.191434	-0.344694	0.0878472	-0.0741291	-0.194599	0.487306	-0.567096	-0.291558	-0.675055	-0.129879	0.224704	-0.0671641	-0.0916179	0.115893	0.422534	0.153692	-0.551067	0.513101
RASAL2	ENSG00000075391	darkgreen	-0.0677936	-0.503619	0.376249	0.218744	0.748823	-0.621665	-0.527687	0.180166	-0.104135	-0.574577	-0.30786	0.407666	-0.325061	-0.749848	0.0682805	0.0778196	-0.487925	-0.68997	-0.215593	0.509148
VPS9D1	ENSG00000075399	grey	-0.0733377	0.0356824	0.476301	0.373504	-0.0356435	0.81642	-0.201783	0.309292	0.278271	0.434256	0.213522	0.429503	-0.2512	0.289009	0.290182	-0.0129015	0.377619	0.177665	0.1971	-0.225531
ZNF37A	ENSG00000075407	yellow	0.320538	-0.597578	0.452373	-0.103224	0.486722	-0.286203	-0.456562	0.511567	-0.444725	-0.55947	-0.431363	0.188382	-0.000217006	-0.538162	-0.209244	0.308686	0.00597357	-0.336962	-0.482761	0.604573
MARK3	ENSG00000075413	greenyellow	0.291126	-0.691484	0.790843	0.140947	0.562525	0.063319	-0.681771	0.733814	-0.280667	-0.426851	-0.342341	0.495584	-0.201934	-0.4974	0.177914	0.390194	0.154384	-0.345016	-0.411361	0.533736
SLC25A3	ENSG00000075415	purple	0.0181371	0.78217	-0.754565	-0.356376	-0.887876	0.424448	0.910957	-0.483687	0.148025	0.613205	0.324437	-0.667993	0.541765	0.910007	-0.128734	-0.205247	0.393893	0.835017	0.294373	-0.62351
FNDC3B	ENSG00000075420	grey	-0.451517	0.0396881	0.241531	0.583118	0.350221	-0.0198224	-0.268283	-0.174685	0.520437	0.0953808	0.545461	0.524226	-0.506845	-0.256885	0.209781	0.0479631	-0.481656	-0.450392	0.43009	-0.209272
FOSL2	ENSG00000075426	grey	-0.677864	0.676035	-0.345103	0.429153	-0.405722	0.342493	0.277212	-0.655808	0.700434	0.738899	0.730052	0.0802711	-0.366387	0.398261	-0.0649322	-0.560238	-0.30737	0.0415901	0.77679	-0.748761
CACNG5	ENSG00000075429	grey	-0.689935	0.419935	0.0490711	0.715693	0.0874426	0.227281	0.00356463	-0.443726	0.824831	0.483072	0.738739	0.490129	-0.535743	0.067118	0.361746	-0.304486	-0.473614	-0.259672	0.74162	-0.556875
CACNG4	ENSG00000075461	greenyellow	0.596135	-0.865806	0.7837	-0.113861	0.607749	-0.0623282	-0.678777	0.92951	-0.547706	-0.654324	-0.600434	0.339964	0.0234189	-0.517153	0.254707	0.629216	0.36381	-0.219753	-0.702083	0.780238
FRYL	ENSG00000075539	grey	0.0112944	-0.0257487	-0.00554634	-0.0323142	0.126985	-0.137687	0.0722196	-0.0556196	-0.00108818	-0.167843	0.113358	-0.00580474	0.090694	-0.133795	-0.0757874	0.153245	-0.150575	-0.100479	-0.00653876	0.035869
TMEM131	ENSG00000075568	darkgreen	0.139879	-0.781027	0.66011	0.189179	0.86859	-0.524326	-0.784782	0.49845	-0.283708	-0.707499	-0.394256	0.525164	-0.349376	-0.851483	0.0904561	0.368471	-0.304226	-0.70744	-0.413727	0.702316
FSCN1	ENSG00000075618	salmon	0.493899	-0.226255	0.272647	-0.298166	-0.178312	0.563646	-0.0991938	0.565668	-0.346433	0.0500029	-0.274389	-0.0886486	0.252879	0.325252	0.0946491	0.337204	0.776916	0.473293	-0.367022	0.16189
ACTB	ENSG00000075624	salmon	0.449825	0.00308265	0.0834946	-0.304557	-0.291154	0.517144	0.173128	0.367865	-0.21689	0.140185	-0.0898421	-0.188695	0.384694	0.474683	0.201531	0.368617	0.71731	0.597461	-0.231532	0.00184008
MOCOS	ENSG00000075643	grey	-0.252267	0.140882	0.178776	0.410896	0.120879	0.202938	-0.0722226	-0.0864827	0.430172	0.225278	0.441207	0.3488	-0.266064	0.0491809	0.447504	0.0854798	-0.142253	-0.0897805	0.349368	-0.216251
PLD1	ENSG00000075651	grey	-0.751878	0.625479	-0.219266	0.603801	-0.158138	0.214776	0.216165	-0.670475	0.826223	0.62306	0.851142	0.270762	-0.445099	0.222722	0.0579112	-0.458994	-0.508066	-0.141574	0.844054	-0.712878
ATP12A	ENSG00000075673	grey	-0.581221	0.492571	-0.0822977	0.559512	-0.113906	0.267514	0.139157	-0.432669	0.726638	0.550336	0.597678	0.294517	-0.384806	0.227566	0.372923	-0.428242	-0.310241	-0.0615243	0.6731	-0.571734
WDR62	ENSG00000075702	grey	-0.249211	-0.00278002	0.385007	0.468153	0.231729	0.372092	-0.248238	0.0572099	0.426093	0.183467	0.535821	0.510628	-0.370009	-0.015154	0.372592	0.359188	-0.088874	-0.162523	0.318247	-0.213071
DLG1	ENSG00000075711	grey	-0.852336	0.530614	-0.21418	0.654766	0.00799841	-0.0447963	0.0800796	-0.750532	0.757987	0.503828	0.692001	0.33179	-0.589355	0.0117692	-0.0790532	-0.578342	-0.740052	-0.371042	0.803438	-0.59658
RAB7A	ENSG00000075785	cyan	-0.828591	0.485915	0.0768926	0.823232	0.0579843	0.251127	-0.0534418	-0.520287	0.86539	0.624349	0.70577	0.578085	-0.694588	0.105201	0.240853	-0.520433	-0.537578	-0.293481	0.818877	-0.625068
BCAP29	ENSG00000075790	grey	-0.081313	0.493422	-0.679682	-0.295491	-0.503922	-0.173546	0.618317	-0.54301	-0.0290211	0.229384	0.0374888	-0.550174	0.332462	0.365722	-0.369705	-0.344913	-0.0859698	0.318817	0.152432	-0.28975
SEC31B	ENSG00000075826	brown	-0.10146	-0.394261	0.802525	0.523008	0.499537	0.344682	-0.646606	0.473909	0.171353	-0.0338505	0.0453078	0.743867	-0.502488	-0.325232	0.329509	0.147402	-0.000907016	-0.376033	0.0235117	0.149572
SART3	ENSG00000075856	salmon	0.673953	-0.0179576	-0.0849006	-0.628326	-0.437903	0.487296	0.368547	0.405193	-0.471794	-0.0139095	-0.197846	-0.49182	0.710246	0.514617	-0.0794456	0.534381	0.856139	0.755423	-0.421818	0.0625437
ARHGAP15	ENSG00000075884	grey	-0.225126	0.00937416	-0.0570929	0.188658	0.0923243	-0.27018	-0.142008	-0.162727	0.120816	0.0248819	-0.0188023	0.0811309	-0.24745	-0.21993	-0.00936109	-0.418628	-0.318291	-0.286975	0.142278	0.0744366
PAX2	ENSG00000075891	grey	-0.0535376	-0.0812967	0.311913	0.292005	0.262405	0.1103	-0.136086	0.155179	0.267005	-0.0385708	0.171662	0.344054	-0.137793	-0.103741	0.657729	0.215293	-0.0416928	-0.123782	0.0978295	0.0012632
EXOSC7	ENSG00000075914	brown	0.0359033	-0.607455	0.775755	0.351511	0.690265	-0.00976598	-0.746065	0.535504	-0.0507899	-0.347881	-0.163479	0.657819	-0.439009	-0.534179	0.275936	0.304521	-0.0734903	-0.488333	-0.210439	0.437267
KIFAP3	ENSG00000075945	grey	0.347222	0.191987	-0.617381	-0.610187	-0.385581	-0.385829	0.570809	-0.173845	-0.392331	-0.159499	-0.364115	-0.720074	0.640344	0.211469	-0.217929	-0.085561	0.167246	0.391497	-0.274706	0.126446
MKRN2	ENSG00000075975	purple	-0.103953	0.770964	-0.602076	-0.152858	-0.761498	0.470165	0.804273	-0.486538	0.259278	0.651852	0.403891	-0.459014	0.383161	0.829321	-0.110895	-0.235078	0.273022	0.700345	0.392662	-0.658682
MCM6	ENSG00000076003	black	0.775969	-0.279046	-0.0551118	-0.710936	-0.219385	0.0423291	0.170021	0.475662	-0.689473	-0.350421	-0.418884	-0.504357	0.678902	0.173193	-0.159113	0.659397	0.669167	0.502523	-0.636427	0.389096
REXO2	ENSG00000076043	grey	-0.270238	0.603638	-0.598683	-0.0186667	-0.450649	-0.0687414	0.59137	-0.61798	0.296253	0.356419	0.478928	-0.337477	0.181172	0.336123	-0.242964	-0.254292	-0.231606	0.20147	0.432049	-0.471959
RBMS2	ENSG00000076067	grey	-0.61504	0.220252	0.304159	0.751339	0.177539	0.358978	-0.241387	-0.220641	0.746154	0.429364	0.786694	0.638156	-0.639511	-0.0309439	0.268126	-0.0840102	-0.389618	-0.338155	0.657193	-0.461964
BAZ2A	ENSG00000076108	magenta	-0.257276	-0.286364	0.747191	0.620148	0.510129	0.30156	-0.625577	0.313392	0.313552	0.052264	0.195921	0.8031	-0.616274	-0.295434	0.33359	0.117589	-0.140129	-0.424399	0.162588	0.0182043
PTPN23	ENSG00000076201	magenta	-0.131872	-0.36902	0.853082	0.594026	0.553384	0.352126	-0.659182	0.472959	0.217804	0.0157728	0.0367919	0.821751	-0.556846	-0.284498	0.393475	0.091912	-0.000908789	-0.355482	0.0456709	0.168189
MLH1	ENSG00000076242	grey	0.647558	-0.596974	0.492209	-0.325911	0.268566	0.121214	-0.282501	0.753497	-0.509478	-0.512782	-0.359813	0.0327467	0.318404	-0.204583	0.155151	0.75267	0.502145	0.0979791	-0.612094	0.53418
UNG	ENSG00000076248	black	0.852371	-0.283605	0.0136847	-0.740399	-0.225155	0.237598	0.224457	0.561594	-0.676969	-0.324711	-0.386886	-0.49821	0.768491	0.276826	-0.0446943	0.761683	0.820908	0.621971	-0.659856	0.352903
FMO4	ENSG00000076258	grey	-0.466595	0.553705	-0.167086	0.375113	-0.311841	0.454582	0.241427	-0.435836	0.598024	0.641093	0.671526	0.132854	-0.24457	0.432074	0.0602659	-0.304544	-0.107203	0.160735	0.627177	-0.654509
KLHL20	ENSG00000076321	grey	0.710089	-0.480504	0.301392	-0.473644	0.110892	0.0757743	-0.0799884	0.669258	-0.578089	-0.487543	-0.378358	-0.166614	0.503611	-0.112335	0.019434	0.700079	0.539552	0.217569	-0.627891	0.496601
RGS11	ENSG00000076344	grey	-0.417271	0.280565	0.144607	0.497239	-0.0651957	0.408555	-0.0577795	-0.132986	0.476728	0.502794	0.297307	0.350017	-0.383557	0.156593	0.12549	-0.518585	-0.092726	-0.0617365	0.450365	-0.329141
SLC46A1	ENSG00000076351	salmon	0.318072	0.110551	0.0457244	-0.202081	-0.329908	0.613229	0.223188	0.271052	-0.102875	0.277298	-0.0780816	-0.163475	0.323608	0.518038	0.13251	0.0758431	0.666237	0.585911	-0.106194	-0.0854005
PLXNA2	ENSG00000076356	grey	0.50789	-0.726903	0.589576	-0.181867	0.514083	-0.107535	-0.550229	0.715276	-0.539329	-0.57138	-0.553197	0.214486	0.0358545	-0.403303	0.105498	0.55533	0.295769	-0.153613	-0.626509	0.711404
ANKRD13A	ENSG00000076513	grey	0.113227	0.00551214	0.23165	0.0921336	0.0365417	0.340133	0.0535682	0.206457	0.1225	0.0574053	0.215253	0.14692	0.100403	0.112648	0.230847	0.24711	0.210515	0.148047	0.036143	-0.0695285
TPD52	ENSG00000076554	cyan	-0.722691	0.0472257	0.36105	0.846203	0.535895	-0.127015	-0.432956	-0.27797	0.616765	0.1836	0.341038	0.767655	-0.814215	-0.389024	0.210687	-0.442621	-0.720442	-0.682288	0.528463	-0.15446
ACACB	ENSG00000076555	lightcyan	-0.762141	0.542949	0.000305903	0.724897	-0.0850408	0.423679	0.0534022	-0.536473	0.852404	0.69061	0.861846	0.455867	-0.576829	0.240839	0.183361	-0.348731	-0.419972	-0.152798	0.847543	-0.716932
TRAF4	ENSG00000076604	black	0.898469	-0.616559	0.333781	-0.629332	0.0615274	0.134587	-0.181579	0.841353	-0.793461	-0.510778	-0.650139	-0.255319	0.55422	-0.033824	0.0104057	0.692214	0.796484	0.355465	-0.825982	0.641698
PAG1	ENSG00000076641	grey	-0.282239	0.132827	0.0935349	0.359505	0.178176	0.0855253	-0.0438735	-0.179188	0.403948	0.125135	0.609915	0.300333	-0.237655	-0.049335	0.120147	0.289504	-0.273439	-0.190002	0.369817	-0.222874
GPATCH1	ENSG00000076650	greenyellow	0.74037	-0.466719	0.429477	-0.409	0.0415093	0.327732	-0.123327	0.792876	-0.551627	-0.332835	-0.464647	-0.088952	0.457664	0.0513343	0.213158	0.605855	0.741019	0.364916	-0.630241	0.461849
ICAM3	ENSG00000076662	grey	-0.624062	0.571216	-0.0949604	0.574897	-0.23578	0.461329	0.161151	-0.476327	0.768554	0.694788	0.814077	0.291034	-0.412355	0.345483	0.155595	-0.351412	-0.255648	0.0128654	0.767767	-0.699338
NT5C2	ENSG00000076685	grey	0.582427	-0.699631	0.535538	-0.270601	0.49412	-0.17641	-0.378622	0.705617	-0.543475	-0.682515	-0.473814	0.125902	0.234645	-0.437114	0.156629	0.690361	0.267827	-0.134524	-0.661842	0.688233
MCAM	ENSG00000076706	lightcyan	-0.558132	0.725622	-0.304303	0.387188	-0.486934	0.589473	0.394015	-0.572096	0.732388	0.80373	0.88594	0.0573803	-0.213624	0.574288	0.0503635	-0.310012	-0.102623	0.245706	0.783536	-0.848399
GPC4	ENSG00000076716	grey	-0.321185	0.101707	0.212419	0.445778	0.182263	0.198738	-0.136135	-0.124085	0.447356	0.178962	0.590033	0.411935	-0.346192	-0.0343268	0.21254	0.264947	-0.249433	-0.201474	0.387724	-0.285295
MBNL3	ENSG00000076770	grey	-0.227446	0.249093	-0.037029	0.234865	-0.00252984	0.150251	0.165758	-0.224143	0.404364	0.167113	0.632189	0.139925	-0.0612875	0.0912968	0.1264	0.24373	-0.180933	-0.0233165	0.363309	-0.334479
CAMSAP3	ENSG00000076826	greenyellow	0.536943	-0.708341	0.716252	-0.102986	0.399206	0.183426	-0.594729	0.873262	-0.483762	-0.399326	-0.570457	0.291614	0.00201685	-0.27715	0.216887	0.440418	0.503423	-0.0436416	-0.602741	0.623146
RAP1GAP	ENSG00000076864	grey	-0.779032	0.620462	-0.0984608	0.700147	-0.210544	0.438037	0.0996875	-0.569065	0.802501	0.808361	0.647703	0.37174	-0.57387	0.329945	0.0946182	-0.684533	-0.354095	-0.0774118	0.837164	-0.731814
XAB2	ENSG00000076924	salmon	0.512151	0.0242688	0.0753135	-0.376923	-0.396437	0.708896	0.234986	0.412937	-0.264323	0.194917	-0.110931	-0.263478	0.469419	0.576052	0.134365	0.356797	0.858154	0.720578	-0.255123	-0.027456
ARHGEF1	ENSG00000076928	grey	-0.122414	-0.118443	0.640325	0.487382	0.205857	0.65596	-0.377367	0.349489	0.312333	0.252672	0.331804	0.609685	-0.373897	0.0195336	0.294305	0.170526	0.168495	-0.0813486	0.195663	-0.120162
MAP2K7	ENSG00000076984	darkred	-0.0513961	0.153972	0.333458	0.257956	-0.178018	0.863159	-0.0247871	0.204516	0.264573	0.485236	0.32625	0.287025	-0.121063	0.425718	0.138637	0.0763909	0.418227	0.314346	0.225591	-0.347703
DGKD	ENSG00000077044	grey	0.609779	-0.738216	0.615294	-0.223619	0.392849	0.0427518	-0.543013	0.848798	-0.560838	-0.516719	-0.567318	0.168698	0.113085	-0.338473	0.147841	0.528357	0.476767	-0.0546274	-0.657307	0.690384
CTTNBP2	ENSG00000077063	grey	0.661392	-0.800711	0.405322	-0.445441	0.488742	-0.418358	-0.441883	0.689819	-0.76945	-0.810053	-0.744645	-0.041271	0.257486	-0.524061	-0.0547757	0.575554	0.251864	-0.166839	-0.816957	0.870794
ACTL6B	ENSG00000077080	salmon	0.820948	-0.40021	0.186613	-0.610542	-0.10519	0.219669	0.0159555	0.71457	-0.686243	-0.324517	-0.636844	-0.337421	0.603661	0.163734	0.0887462	0.474011	0.834023	0.508702	-0.713548	0.503546
RARB	ENSG00000077092	grey	-0.810306	0.412047	-0.00984199	0.760941	0.105846	0.030406	-0.0813178	-0.536001	0.807916	0.474701	0.62381	0.49205	-0.664331	-0.0585294	0.192524	-0.586948	-0.647568	-0.41929	0.754741	-0.51227
TOP2B	ENSG00000077097	black	0.942572	-0.415335	-0.102571	-0.917549	-0.151636	-0.182507	0.19883	0.560372	-0.916791	-0.594734	-0.69923	-0.649535	0.857458	0.0381674	-0.248354	0.633478	0.684974	0.47462	-0.864354	0.597972
TM9SF3	ENSG00000077147	green	0.0384722	0.649932	-0.855561	-0.447164	-0.713769	-0.0824382	0.891935	-0.569569	0.00310355	0.28118	0.194283	-0.747228	0.601005	0.555712	-0.292885	-0.198433	0.076681	0.547073	0.175277	-0.411066
NFKB2	ENSG00000077150	lightcyan	-0.473991	0.420474	0.0422081	0.507556	-0.168123	0.537847	0.0681126	-0.287269	0.667732	0.586968	0.81359	0.322106	-0.35641	0.29872	0.193056	-0.0754799	-0.12468	0.0230764	0.641886	-0.598429
UBE2T	ENSG00000077152	pink	0.633638	0.1229	-0.44441	-0.768523	-0.504328	0.0613882	0.632129	0.0968695	-0.489121	-0.142373	-0.202037	-0.746741	0.870791	0.458939	-0.111019	0.505591	0.592043	0.71749	-0.405286	0.0665265
PPP1R12B	ENSG00000077157	grey	-0.882121	0.343673	0.0602581	0.824289	0.249	-0.0451992	-0.201374	-0.576941	0.781511	0.43008	0.610154	0.593826	-0.79832	-0.163266	0.0436772	-0.578875	-0.774723	-0.55264	0.763442	-0.461525
DNAJC10	ENSG00000077232	green	0.17465	0.562074	-0.788572	-0.524756	-0.700992	-0.0122186	0.872963	-0.423155	-0.0899312	0.200972	0.122449	-0.774954	0.690629	0.560233	-0.231187	-0.0354943	0.208466	0.618255	0.0594831	-0.343392
GTF3C1	ENSG00000077235	darkred	-0.0940041	0.27425	0.164668	0.212256	-0.293639	0.850565	0.0842054	0.0828499	0.333951	0.555542	0.40029	0.178468	-0.08814	0.527508	0.263003	0.0672663	0.421899	0.393003	0.300744	-0.435712
IL4R	ENSG00000077238	grey	-0.587697	0.493012	-0.0673338	0.5484	-0.217736	0.447656	0.0847416	-0.415212	0.732886	0.656129	0.748158	0.281796	-0.433876	0.286784	0.220072	-0.379149	-0.233222	-0.0312936	0.721727	-0.630605
USP33	ENSG00000077254	green	0.386995	0.417674	-0.661159	-0.654707	-0.69312	0.0855022	0.825043	-0.179839	-0.269454	0.115759	-0.0815068	-0.810296	0.810144	0.584078	-0.173616	0.0443812	0.444254	0.732325	-0.145606	-0.177662
PAK3	ENSG00000077264	grey	-0.181404	0.207827	-0.252914	0.0999193	0.0728067	-0.376584	0.184025	-0.301587	0.142284	-0.0121027	0.0485235	-0.0441025	-0.0131366	-0.0667439	-0.0170378	-0.185922	-0.324461	-0.112557	0.154113	-0.0212389
DCX	ENSG00000077279	grey	0.881303	-0.80351	0.386849	-0.599441	0.3482	-0.286856	-0.340264	0.852812	-0.880934	-0.805924	-0.83302	-0.175187	0.470578	-0.377219	0.0175453	0.689368	0.528289	0.0585742	-0.944992	0.894033
SNRPA	ENSG00000077312	salmon	0.821262	-0.30307	0.137688	-0.636228	-0.195186	0.336261	0.138231	0.630008	-0.613904	-0.271977	-0.354005	-0.370521	0.676934	0.278032	0.0677281	0.76752	0.845496	0.601192	-0.622277	0.322665
SPAG6	ENSG00000077327	grey	0.0371271	0.151044	-0.175765	-0.0872025	-0.152557	0.0715924	0.202646	-0.0783473	0.0141338	0.0979379	0.00134436	-0.161208	0.158783	0.19709	0.0675814	-0.047833	0.122409	0.197567	0.035782	-0.0808498
EXOSC5	ENSG00000077348	tan	0.433875	0.306904	-0.314201	-0.505909	-0.679244	0.60785	0.54698	0.102495	-0.242924	0.35362	-0.0705101	-0.55476	0.605256	0.790994	-0.065786	0.129833	0.807023	0.892389	-0.138729	-0.215192
DYNC1I2	ENSG00000077380	black	0.901147	-0.667797	0.201253	-0.720002	0.209563	-0.314621	-0.11137	0.724906	-0.890942	-0.783136	-0.797362	-0.354442	0.640084	-0.263252	-0.0257325	0.670312	0.535312	0.18725	-0.924542	0.81128
APBB1IP	ENSG00000077420	turquoise	-0.831128	0.685124	-0.227144	0.681028	-0.164776	0.263432	0.210477	-0.725394	0.905955	0.715961	0.888838	0.316791	-0.520027	0.2783	0.148783	-0.514958	-0.522388	-0.130481	0.92685	-0.768687
LRCH4	ENSG00000077454	brown	-0.0500138	-0.236929	0.712647	0.452018	0.321433	0.56655	-0.445061	0.437906	0.215737	0.125565	0.142212	0.639967	-0.362703	-0.0509827	0.379574	0.211608	0.190429	-0.108272	0.0670484	-0.000423463
FAM76B	ENSG00000077458	black	0.875819	-0.409838	-0.115784	-0.852917	-0.0875128	-0.275286	0.211049	0.490272	-0.831257	-0.64276	-0.628018	-0.614232	0.835275	-0.060923	-0.116748	0.628826	0.540693	0.361386	-0.803551	0.588092
SIRT6	ENSG00000077463	salmon	0.772723	-0.299852	0.158954	-0.593262	-0.215246	0.427802	0.0594538	0.655287	-0.604347	-0.16011	-0.471763	-0.340683	0.575521	0.338963	0.0389983	0.518318	0.923464	0.629156	-0.608307	0.330502
POLD3	ENSG00000077514	grey	0.463404	-0.283147	0.0630957	-0.384595	0.0667076	-0.0878052	0.0469482	0.324138	-0.362315	-0.422603	-0.117182	-0.207942	0.426165	-0.115624	0.060009	0.664183	0.251299	0.112636	-0.397283	0.298814
ACTN2	ENSG00000077522	grey	0.0519194	-0.0897745	0.0572766	0.00511679	0.0461784	-0.111941	-0.118559	0.0900338	-0.161133	-0.0129975	-0.300504	0.00752468	-0.0516923	-0.083182	-0.142641	-0.290464	0.0159688	-0.0477091	-0.113455	0.213372
CAPZB	ENSG00000077549	cyan	-0.711857	0.318039	0.311387	0.838761	0.0899536	0.504481	-0.230426	-0.264365	0.804635	0.609266	0.705637	0.687243	-0.725463	0.0924289	0.29708	-0.350856	-0.342782	-0.27007	0.731752	-0.558791
GPR137B	ENSG00000077585	yellow	0.528847	-0.651555	0.373653	-0.297025	0.409594	-0.341793	-0.383306	0.579862	-0.612343	-0.62749	-0.616603	0.00887498	0.176572	-0.452103	-0.064369	0.374084	0.177633	-0.168211	-0.651489	0.740557
NAALAD2	ENSG00000077616	grey	-0.64225	0.387444	-0.0339526	0.612451	0.0674838	0.0434027	0.0208936	-0.437794	0.691247	0.389501	0.538384	0.373872	-0.46859	-0.0260647	0.190196	-0.489745	-0.513255	-0.306213	0.634318	-0.429539
JADE1	ENSG00000077684	black	0.872807	-0.492579	0.10049	-0.740543	-0.0104212	-0.0721685	0.0304696	0.637853	-0.831022	-0.56572	-0.635979	-0.4361	0.690076	-0.0262269	-0.126598	0.695055	0.655505	0.372594	-0.812791	0.599643
SLC25A43	ENSG00000077713	grey	-0.647243	0.269043	0.222224	0.762356	0.169243	0.223952	-0.199793	-0.294614	0.731528	0.438804	0.679731	0.594731	-0.641982	-0.0475708	0.244089	-0.282904	-0.462819	-0.357483	0.66341	-0.420669
UBE2A	ENSG00000077721	pink	0.466859	0.276435	-0.547855	-0.637351	-0.510192	-0.0626327	0.722197	-0.0892633	-0.311496	-0.0513397	-0.0913331	-0.716745	0.807966	0.442974	-0.0411441	0.267068	0.401884	0.635104	-0.22625	-0.0304533
FGFR1	ENSG00000077782	grey	-0.347392	0.224188	0.220912	0.460028	-0.0106091	0.529389	-0.0612636	-0.0871144	0.55422	0.412113	0.658638	0.398539	-0.332319	0.192791	0.329766	0.117553	-0.0400395	-0.0130485	0.468159	-0.420293
FBLN1	ENSG00000077942	greenyellow	0.718	-0.568321	0.440195	-0.406436	0.133752	0.204282	-0.259727	0.775276	-0.560655	-0.417744	-0.386873	-0.05599	0.355669	-0.0653111	0.153773	0.723758	0.646427	0.23907	-0.64069	0.522371
ITGA8	ENSG00000077943	grey	-0.616033	0.408541	-0.0577502	0.577786	-0.0422153	0.149825	0.0175991	-0.437184	0.703358	0.469528	0.668786	0.329149	-0.468504	0.0757964	0.182765	-0.408621	-0.42924	-0.216649	0.666862	-0.496595
MAP2	ENSG00000078018	grey	-0.0902624	0.515716	-0.697119	-0.272049	-0.497294	-0.196692	0.601198	-0.514851	0.0222325	0.229995	0.0775581	-0.532313	0.307221	0.355563	-0.324026	-0.316574	-0.0785771	0.306206	0.178764	-0.294398
PIAS2	ENSG00000078043	grey	0.0234959	-0.199205	-0.144149	-0.108289	0.34984	-0.799275	-0.043201	-0.113824	-0.19894	-0.499993	-0.294956	-0.0921963	0.0641226	-0.513055	-0.0983224	-0.0630314	-0.455445	-0.414692	-0.199456	0.399629
AMPH	ENSG00000078053	grey	-0.63122	0.47295	-0.240583	0.455477	-0.0792369	-0.0174687	0.153973	-0.561054	0.626609	0.415888	0.49027	0.180392	-0.376303	0.0833506	0.137853	-0.516218	-0.483534	-0.195954	0.612556	-0.477551
ARAF	ENSG00000078061	darkred	0.0568488	0.280982	0.0820885	0.07073	-0.296573	0.719175	0.277187	0.0674223	0.260048	0.396838	0.453721	0.0408423	0.164746	0.511861	0.260277	0.297445	0.40798	0.460625	0.218766	-0.394442
MCCC1	ENSG00000078070	grey	-0.64404	0.208341	0.2876	0.750014	0.230632	0.242531	-0.232799	-0.251563	0.687361	0.372817	0.608158	0.62876	-0.645044	-0.112306	0.186823	-0.27756	-0.478714	-0.408629	0.612109	-0.396401
FAP	ENSG00000078098	grey	-0.245575	0.538074	-0.459268	0.023502	-0.435232	0.145739	0.481621	-0.482417	0.373968	0.409872	0.529155	-0.246677	0.109967	0.396497	-0.000878518	-0.213222	-0.0834421	0.256007	0.429167	-0.477125
NEBL	ENSG00000078114	grey	-0.705534	0.385264	-0.11904	0.58227	0.0423119	-0.0770882	-0.0257536	-0.530744	0.595397	0.421427	0.356997	0.316785	-0.548532	-0.0459575	-0.0179473	-0.753745	-0.583979	-0.352556	0.601581	-0.366885
ACER3	ENSG00000078124	grey	-0.797078	0.379401	0.0282222	0.749955	0.187762	-0.0158607	-0.0595279	-0.552122	0.759317	0.397782	0.631431	0.510617	-0.631717	-0.121291	0.100443	-0.502699	-0.717246	-0.465368	0.728225	-0.472795
UBE2K	ENSG00000078140	grey	-0.329587	0.398992	-0.31192	0.145783	-0.178966	-0.15298	0.304059	-0.432962	0.254362	0.264073	0.154582	-0.0714493	-0.0573226	0.114329	-0.0918221	-0.467945	-0.307589	-0.0296875	0.314994	-0.257919
PIK3C3	ENSG00000078142	grey	-0.254516	0.535302	-0.708927	-0.144276	-0.359134	-0.322674	0.603115	-0.676506	0.177244	0.169803	0.302083	-0.444811	0.228643	0.191648	-0.341554	-0.312108	-0.355182	0.0931773	0.320638	-0.33744
N4BP2	ENSG00000078177	grey	0.838747	-0.795617	0.418803	-0.5363	0.361438	-0.258181	-0.352538	0.849107	-0.807447	-0.797947	-0.727828	-0.124989	0.437969	-0.417647	0.0441117	0.720571	0.475786	0.00242508	-0.888779	0.847585
C12ORF5	ENSG00000078237	grey	-0.743143	0.560366	-0.105739	0.615511	-0.14241	0.294158	0.125361	-0.586775	0.741042	0.638384	0.681154	0.342514	-0.505474	0.232325	0.0611529	-0.469197	-0.447196	-0.141072	0.768697	-0.69302
TULP3	ENSG00000078246	grey	0.279425	-0.34032	0.543177	0.0446228	0.22179	0.424078	-0.287452	0.521815	-0.0952362	-0.127993	0.0854675	0.29055	0.0134785	-0.0481165	0.222788	0.612311	0.349018	0.0479867	-0.196182	0.15772
SYNJ2	ENSG00000078269	grey	-0.632053	0.716086	-0.367321	0.422181	-0.388141	0.280945	0.375703	-0.66881	0.658008	0.732016	0.579754	0.047497	-0.273103	0.421282	-0.0173981	-0.703329	-0.301809	0.0940099	0.744019	-0.698709
ADCY2	ENSG00000078295	grey	-0.760903	0.427209	-0.150089	0.592127	0.00257679	-0.0243638	-0.0162346	-0.581863	0.667283	0.468289	0.459485	0.315143	-0.584204	-0.00515251	0.0384262	-0.715206	-0.591961	-0.339781	0.672253	-0.434375
PPP2R5C	ENSG00000078304	blue	-0.618379	0.879817	-0.553739	0.308522	-0.605128	0.358219	0.598328	-0.780822	0.687919	0.814631	0.739844	-0.124522	-0.11703	0.592721	-0.0584911	-0.568718	-0.244217	0.252656	0.798861	-0.858009
PMS2P1	ENSG00000078319	brown	0.153601	-0.438147	0.777905	0.31769	0.44903	0.307615	-0.500303	0.604709	0.0189651	-0.174466	-0.0343063	0.59011	-0.226689	-0.263925	0.436937	0.410857	0.170064	-0.195732	-0.165049	0.250454
RBFOX1	ENSG00000078328	yellow	0.228129	-0.769576	0.622626	0.081083	0.823101	-0.508674	-0.711409	0.533702	-0.390872	-0.696587	-0.570228	0.432547	-0.24456	-0.749439	0.113125	0.295572	-0.174744	-0.571019	-0.509235	0.793007
GNB1	ENSG00000078369	tan	0.259063	0.413592	-0.384251	-0.373332	-0.703906	0.521085	0.543009	-0.0263253	-0.0916457	0.451918	-0.0196319	-0.507219	0.474212	0.753119	-0.00771059	-0.116449	0.65134	0.785927	0.00610842	-0.292171
EDN1	ENSG00000078401	grey	-0.250379	0.283408	-0.124342	0.189492	-0.207615	0.252775	0.117529	-0.241626	0.350812	0.333939	0.510136	0.0329865	-0.130028	0.178645	-0.0493545	-0.0799103	-0.092248	0.0282187	0.37763	-0.370877
MLLT10	ENSG00000078403	darkgreen	-0.179717	-0.595305	0.719374	0.501324	0.874761	-0.311007	-0.796881	0.319895	0.0656507	-0.439474	-0.0589417	0.752829	-0.602607	-0.780507	0.182608	0.230646	-0.469237	-0.799801	-0.0862528	0.427014
ZCWPW1	ENSG00000078487	grey	-0.469935	0.36466	0.138125	0.593537	-0.013428	0.410571	0.022384	-0.228411	0.629387	0.519424	0.56626	0.4092	-0.381888	0.17658	0.224612	-0.325705	-0.192319	-0.0664049	0.585093	-0.453899
ADCYAP1R1	ENSG00000078549	grey	0.167859	-0.0689698	0.193503	-0.0034576	-0.129335	0.429284	-0.129931	0.270065	-0.071891	0.196431	-0.0209607	0.054935	-0.00822248	0.213078	0.0266297	0.106638	0.39869	0.223522	-0.0543442	-0.00801765
FGF20	ENSG00000078579	grey	-0.695903	0.723877	-0.336837	0.509435	-0.269846	0.244625	0.369283	-0.715804	0.808157	0.673275	0.820986	0.150136	-0.318415	0.368593	0.178808	-0.415296	-0.411154	0.0153179	0.833836	-0.756723
ITM2A	ENSG00000078596	grey	0.0135064	0.494721	-0.401757	-0.156936	-0.56579	0.325678	0.585338	-0.274084	0.200939	0.376436	0.458623	-0.354478	0.355937	0.522123	-0.0153381	0.0306305	0.20361	0.475632	0.267941	-0.450527
NRD1	ENSG00000078618	grey	-0.383555	0.733058	-0.453807	0.146609	-0.552475	0.346631	0.590278	-0.573197	0.502339	0.619546	0.619725	-0.1684	0.052544	0.55803	-0.0353754	-0.292392	-0.0884997	0.337693	0.588419	-0.712957
VDAC3	ENSG00000078668	tan	0.372509	0.521876	-0.657458	-0.595002	-0.768283	0.249967	0.878474	-0.195045	-0.18033	0.277653	0.00649924	-0.777147	0.799159	0.761654	-0.0861613	0.0427319	0.553593	0.874174	-0.0585528	-0.280086
PCM1	ENSG00000078674	pink	0.661738	-0.216696	-0.181746	-0.688129	-0.139316	-0.231043	0.297107	0.297337	-0.627383	-0.48429	-0.416705	-0.544207	0.723482	-0.0145896	-0.246072	0.48629	0.367641	0.313145	-0.576904	0.365214
TNRC6C	ENSG00000078687	brown	0.082977	-0.743601	0.898155	0.386294	0.863244	-0.154578	-0.857532	0.648535	-0.120373	-0.49595	-0.344107	0.750582	-0.462831	-0.715754	0.311973	0.249349	-0.130469	-0.626098	-0.316083	0.608087
CBFA2T2	ENSG00000078699	brown	0.309098	-0.783288	0.912558	0.194358	0.75085	0.0234744	-0.78312	0.792264	-0.281011	-0.510504	-0.338973	0.619679	-0.262014	-0.5559	0.268118	0.563711	0.139604	-0.393809	-0.453365	0.638564
BRINP1	ENSG00000078725	grey	-0.802775	0.49169	-0.135789	0.680778	-0.000513123	0.0261344	0.0271448	-0.613381	0.759381	0.526711	0.567186	0.376402	-0.59629	0.0349031	0.121498	-0.624038	-0.61218	-0.326143	0.755223	-0.561427
ITCH	ENSG00000078747	grey	-0.359476	0.572735	-0.263024	0.216925	-0.355396	0.341939	0.457815	-0.456614	0.477333	0.500535	0.567569	-0.0285639	0.0032294	0.405028	0.0270773	-0.228775	-0.129291	0.209306	0.518336	-0.604108
TP53INP2	ENSG00000078804	turquoise	-0.852437	0.512123	0.0126049	0.798398	0.00349676	0.274989	-0.0441505	-0.567933	0.872296	0.663509	0.769947	0.523348	-0.695511	0.118243	0.127253	-0.568311	-0.545232	-0.299708	0.863386	-0.657305
SDF4	ENSG00000078808	darkred	0.0120501	0.272996	0.134815	0.0985152	-0.40746	0.937553	0.147235	0.137535	0.210624	0.584519	0.308337	0.0663894	0.027428	0.614416	0.106321	0.0187411	0.560478	0.514034	0.217747	-0.424031
MYH7B	ENSG00000078814	grey	-0.791679	0.649132	-0.0743693	0.727263	-0.170457	0.449459	0.167852	-0.587921	0.899621	0.766279	0.80742	0.404396	-0.527837	0.31972	0.23802	-0.533969	-0.400306	-0.0823938	0.882309	-0.77188
TP73	ENSG00000078900	grey	0.170659	-0.209606	0.254569	-0.0256411	0.071485	0.18064	-0.164501	0.302818	-0.0360114	-0.0964424	-0.0395996	0.0946203	0.0153001	-0.0323087	0.368428	0.219416	0.207719	0.0376289	-0.136936	0.120406
TOLLIP	ENSG00000078902	turquoise	-0.820663	0.813798	-0.305873	0.606897	-0.410614	0.509546	0.31683	-0.732875	0.867299	0.932097	0.792099	0.206391	-0.467156	0.523834	0.0185443	-0.707376	-0.317758	0.0829196	0.931696	-0.89876
UBE2D4	ENSG00000078967	grey60	-0.5736	0.778468	-0.303684	0.443838	-0.427146	0.484632	0.445815	-0.585963	0.726685	0.825936	0.686871	0.0908662	-0.203956	0.58732	0.12174	-0.536343	-0.124413	0.259587	0.771656	-0.760703
CLUL1	ENSG00000079101	grey	-0.40429	0.496818	-0.195417	0.328029	-0.242888	0.271312	0.285501	-0.405009	0.546943	0.476601	0.510515	0.0946091	-0.150672	0.324812	0.227256	-0.230744	-0.159755	0.106293	0.535094	-0.567195
RUNX1T1	ENSG00000079102	yellow	0.748977	-0.856964	0.429799	-0.490576	0.499784	-0.430406	-0.458514	0.780777	-0.84775	-0.861071	-0.871518	-0.0629466	0.30951	-0.531081	-0.0284202	0.579549	0.331085	-0.133361	-0.915811	0.942669
THOC1	ENSG00000079134	grey	0.67163	-0.774806	0.426139	-0.408617	0.496902	-0.366295	-0.373842	0.701407	-0.686362	-0.843817	-0.565447	-0.0181922	0.327522	-0.558287	-0.0266157	0.72471	0.216202	-0.191658	-0.764969	0.796025
FKBP7	ENSG00000079150	black	0.932383	-0.627517	0.195216	-0.743315	0.123519	-0.171342	-0.0681474	0.7418	-0.859561	-0.713756	-0.681602	-0.380039	0.681747	-0.168193	-0.0248405	0.774555	0.625491	0.271805	-0.894481	0.732893
OSBPL6	ENSG00000079156	grey	-0.390446	-0.221455	0.321629	0.510772	0.59558	-0.420515	-0.496055	-0.0765546	0.188573	-0.158499	-0.0755617	0.541303	-0.589779	-0.547867	0.0543972	-0.282987	-0.601397	-0.669529	0.137402	0.200685
SLC1A3	ENSG00000079215	lightcyan	-0.699111	0.653305	-0.266606	0.542855	-0.229449	0.274207	0.260771	-0.6664	0.796504	0.649031	0.943894	0.205337	-0.38131	0.296782	0.00965728	-0.27977	-0.4329	-0.0606081	0.838356	-0.735222
XRCC5	ENSG00000079246	pink	0.892855	-0.198587	-0.255018	-0.919662	-0.320368	-0.0624725	0.420015	0.414432	-0.784077	-0.422114	-0.54434	-0.742413	0.944808	0.260327	-0.148139	0.594417	0.735126	0.654882	-0.726119	0.408224
LXN	ENSG00000079257	grey	0.293754	-0.113987	0.0963386	-0.150949	0.0355735	0.00403906	0.0816965	0.215462	-0.140906	-0.189953	0.04501	-0.0616468	0.278008	-0.0119876	0.129913	0.441426	0.169569	0.12378	-0.177501	0.142438
SP140	ENSG00000079263	cyan	-0.654006	0.0703006	0.351889	0.804764	0.440554	-0.0144826	-0.385014	-0.231855	0.625786	0.23288	0.39093	0.715153	-0.745869	-0.302891	0.291621	-0.403616	-0.610156	-0.575172	0.532437	-0.178378
MKNK1	ENSG00000079277	turquoise	-0.872773	0.580998	-0.0618465	0.778746	-0.0853442	0.331754	0.0245939	-0.619514	0.902167	0.718147	0.837866	0.464028	-0.665385	0.181902	0.0978738	-0.565544	-0.529921	-0.24648	0.907887	-0.719346
TNS1	ENSG00000079308	grey	-0.779944	0.474962	0.0745086	0.790603	-0.00104906	0.38285	-0.0495668	-0.476036	0.905664	0.641796	0.890418	0.537258	-0.651792	0.138807	0.284998	-0.355276	-0.460745	-0.250479	0.855101	-0.66609
REXO1	ENSG00000079313	grey	-0.603313	0.275925	0.369525	0.760773	0.0338474	0.647201	-0.249896	-0.132648	0.702036	0.651176	0.566329	0.657931	-0.673793	0.191587	0.288738	-0.352736	-0.143474	-0.148086	0.633029	-0.515022
SAR1A	ENSG00000079332	green	0.213631	0.662544	-0.785611	-0.540687	-0.849446	0.244454	0.949466	-0.392355	-0.0597717	0.393441	0.199448	-0.799577	0.737536	0.800667	-0.229515	-0.0350034	0.421819	0.833982	0.105251	-0.443287
CDC14A	ENSG00000079335	lightcyan	-0.699533	0.439794	-0.0285819	0.648473	0.0181209	0.217203	0.0224176	-0.514198	0.800698	0.48662	0.901256	0.411741	-0.521054	0.0749632	0.170776	-0.157932	-0.510806	-0.264585	0.768891	-0.600418
RAPGEF3	ENSG00000079337	grey	-0.643951	0.650836	-0.159063	0.551963	-0.341091	0.51712	0.235929	-0.518542	0.731661	0.801216	0.640166	0.222638	-0.381938	0.432352	0.0769207	-0.642259	-0.201861	0.0840682	0.769702	-0.741494
SENP1	ENSG00000079387	grey	0.864708	-0.730717	0.385045	-0.577892	0.296771	-0.162262	-0.241276	0.815848	-0.778233	-0.763689	-0.636678	-0.17081	0.530101	-0.313895	0.110066	0.833272	0.53053	0.106284	-0.86174	0.76107
CIC	ENSG00000079432	brown	0.0707714	-0.492308	0.844649	0.385722	0.468542	0.394958	-0.693459	0.632194	0.00321643	-0.0662277	-0.11645	0.675795	-0.424124	-0.26025	0.310403	0.226554	0.204426	-0.252749	-0.143946	0.271339
LIPE	ENSG00000079435	darkred	-0.0782596	0.233585	0.164014	0.203725	-0.176346	0.689596	0.122337	0.0567582	0.319901	0.421657	0.371287	0.172818	-0.0258546	0.404486	0.277742	0.0546699	0.307569	0.302666	0.267858	-0.362685
FDFT1	ENSG00000079459	black	0.838844	-0.334344	-0.0608251	-0.801114	-0.214526	0.0128858	0.178534	0.520978	-0.780025	-0.408916	-0.596863	-0.568648	0.739569	0.158583	-0.122982	0.55942	0.719966	0.523234	-0.739698	0.460699
PAFAH1B3	ENSG00000079462	black	0.956705	-0.644544	0.267949	-0.713891	0.0959911	-0.036874	-0.139059	0.830388	-0.88331	-0.623705	-0.773197	-0.333922	0.628706	-0.0823014	0.00284462	0.707654	0.76165	0.351607	-0.915325	0.735272
OPHN1	ENSG00000079482	grey	-0.167507	-0.398006	0.425244	0.319386	0.576438	-0.271478	-0.561031	0.148874	0.0472374	-0.293772	-0.0206488	0.46797	-0.449416	-0.554201	0.0518021	0.0800579	-0.380892	-0.585777	-0.034693	0.32995
KIF22	ENSG00000079616	grey	0.743035	-0.234743	0.0995716	-0.571023	-0.210692	0.37736	0.164078	0.556802	-0.504836	-0.217203	-0.191684	-0.348658	0.640253	0.297244	0.0680139	0.816324	0.796116	0.58624	-0.517377	0.232352
SCGN	ENSG00000079689	grey	0.677214	-0.526307	0.229695	-0.473989	0.186058	-0.194189	-0.178158	0.614359	-0.663253	-0.540739	-0.60656	-0.193554	0.404216	-0.207992	-0.0278511	0.451854	0.435912	0.122249	-0.683634	0.678369
LRRC16A	ENSG00000079691	grey	-0.650996	0.0799011	0.137882	0.632063	0.325346	-0.144991	-0.338571	-0.345616	0.538097	0.173067	0.398971	0.513722	-0.692455	-0.323986	0.0717269	-0.345308	-0.661118	-0.593261	0.498536	-0.200542
PGM1	ENSG00000079739	turquoise	-0.753813	0.776898	-0.354152	0.549526	-0.388888	0.382992	0.340592	-0.735065	0.857009	0.81356	0.89897	0.14375	-0.387298	0.440956	0.0746491	-0.516032	-0.36835	0.0455988	0.905843	-0.854083
DDX1	ENSG00000079785	green	0.0907133	0.715034	-0.811204	-0.455988	-0.805467	0.183742	0.955286	-0.496295	0.0380191	0.405607	0.234193	-0.747743	0.651114	0.761091	-0.185011	-0.120946	0.284201	0.754687	0.186599	-0.500799
DNM2	ENSG00000079805	grey	-0.289544	0.0586802	0.499205	0.557032	0.0746065	0.713917	-0.282818	0.152547	0.479511	0.431922	0.48006	0.57582	-0.443012	0.132527	0.333911	-0.00470091	0.0905008	-0.0565043	0.384313	-0.317955
EPB41L2	ENSG00000079819	turquoise	-0.929592	0.689055	-0.267793	0.723369	-0.167832	0.156648	0.150911	-0.794818	0.905605	0.728465	0.808672	0.323447	-0.623527	0.190515	0.00137269	-0.729702	-0.646585	-0.250063	0.947318	-0.766891
RIMS1	ENSG00000079841	grey	-0.503069	0.0370146	0.0465539	0.48787	0.392538	-0.419168	-0.24308	-0.295408	0.350051	-0.0121384	0.0893459	0.372989	-0.501106	-0.407807	0.00440619	-0.485526	-0.651822	-0.57371	0.306317	0.0248679
MOXD1	ENSG00000079931	grey	-0.045788	0.168958	-0.0292777	0.0755734	0.00149556	0.125879	0.16704	-0.115101	0.170553	0.107689	0.397621	0.0420302	0.0570478	0.144199	0.0522978	0.342084	-0.0215185	0.09862	0.178923	-0.115723
STX7	ENSG00000079950	pink	0.752056	-0.0926008	-0.410644	-0.886586	-0.362713	-0.232675	0.483152	0.227203	-0.743322	-0.370731	-0.598843	-0.80078	0.890355	0.219543	-0.244818	0.285801	0.557205	0.56744	-0.640493	0.375528
RABL2B	ENSG00000079974	greenyellow	0.360056	-0.534682	0.724208	0.0737917	0.360487	0.270535	-0.491824	0.753698	-0.278441	-0.241847	-0.429587	0.393453	-0.063693	-0.224386	0.286647	0.269752	0.389067	-0.0662059	-0.412001	0.455487
KEAP1	ENSG00000079999	purple	0.159497	0.572177	-0.436328	-0.308077	-0.762055	0.683548	0.674163	-0.163002	0.0730481	0.589596	0.28843	-0.489903	0.483516	0.880782	-0.0718264	-0.024704	0.621505	0.849613	0.179169	-0.482587
DDX43	ENSG00000080007	grey	-0.229992	0.147583	0.0779149	0.296687	0.0357167	0.11545	0.000145724	-0.110901	0.335002	0.183749	0.290691	0.217823	-0.186723	0.0150223	0.223936	-0.127994	-0.150838	-0.0903116	0.279198	-0.200325
PTPRH	ENSG00000080031	turquoise	-0.812718	0.700672	-0.214145	0.669361	-0.23051	0.337505	0.228878	-0.681098	0.894679	0.770424	0.748142	0.301515	-0.501822	0.339584	0.255295	-0.652065	-0.433294	-0.0656964	0.892234	-0.781403
DCT	ENSG00000080166	grey	-0.715363	0.623865	-0.202025	0.592458	-0.183324	0.286046	0.215294	-0.630352	0.81469	0.652323	0.813561	0.268043	-0.431334	0.276973	0.166274	-0.389422	-0.431735	-0.0825228	0.820198	-0.710321
SLC35C2	ENSG00000080189	darkred	-0.106493	0.233246	0.273661	0.302683	-0.21836	0.890916	0.0231187	0.132739	0.359728	0.552592	0.431973	0.282843	-0.139897	0.487134	0.226165	0.0927151	0.404129	0.347749	0.314482	-0.427273
CRYBG3	ENSG00000080200	lightcyan	-0.717407	0.708624	-0.325867	0.523103	-0.268014	0.233741	0.350757	-0.71502	0.809957	0.64718	0.86543	0.160288	-0.328643	0.310207	0.0374007	-0.42873	-0.459077	-0.0418945	0.838721	-0.780775
EPHA6	ENSG00000080224	grey	0.193682	-0.443938	0.207341	-0.0857169	0.41333	-0.426365	-0.357268	0.264043	-0.35294	-0.46174	-0.481941	0.0884271	-0.0511233	-0.431881	-0.097017	0.0877242	-0.0898472	-0.296601	-0.378842	0.499188
SCTR	ENSG00000080293	grey	-0.0276064	-0.104334	0.305092	0.23086	0.266731	0.0771816	-0.13937	0.170456	0.146704	-0.0450057	-0.0112131	0.303616	-0.120107	-0.0959986	0.43768	0.0541851	-0.00785325	-0.0946378	0.00508896	0.0833515
RFX3	ENSG00000080298	yellow	0.554333	-0.681713	0.199638	-0.441676	0.464464	-0.634691	-0.320482	0.502298	-0.69345	-0.832065	-0.724681	-0.135927	0.280959	-0.577895	-0.108916	0.402711	0.0647962	-0.246973	-0.74504	0.826864
RIF1	ENSG00000080345	pink	0.633974	0.0784768	-0.476257	-0.809041	-0.476881	-0.0946258	0.607786	0.0865822	-0.589169	-0.221459	-0.329483	-0.795193	0.87822	0.325113	-0.35396	0.310692	0.493552	0.606194	-0.459856	0.151763
RAB21	ENSG00000080371	blue	-0.350924	0.726937	-0.666545	0.00748313	-0.516903	0.0354229	0.702719	-0.706037	0.420708	0.461442	0.551211	-0.351163	0.189254	0.441686	-0.109751	-0.323868	-0.226341	0.256841	0.528431	-0.627561
SLC4A4	ENSG00000080493	turquoise	-0.835223	0.656532	-0.265548	0.654721	-0.159776	0.157226	0.18403	-0.738259	0.868822	0.66091	0.873558	0.279161	-0.523927	0.190532	0.0194334	-0.543211	-0.591479	-0.211117	0.899827	-0.718192
SMARCA2	ENSG00000080503	grey	-0.086467	0.0596033	-0.238438	-0.105895	-0.153739	-0.198195	0.00253159	-0.182381	-0.0981745	0.0500392	-0.133039	-0.19176	-0.0564229	-0.027341	-0.345535	-0.37286	-0.120404	-0.0563355	0.0171238	0.0373606
SESN1	ENSG00000080546	grey	-0.239139	0.0581588	-0.102436	0.157878	0.265228	-0.434913	0.0321193	-0.284064	0.129038	-0.127013	0.0429109	0.0865976	-0.129343	-0.244378	-0.0727073	-0.182581	-0.463245	-0.303245	0.121168	0.0677806
MID2	ENSG00000080561	grey	-0.477564	0.0678443	0.274045	0.650533	0.397195	-0.0505526	-0.243387	-0.152816	0.542312	0.123361	0.353588	0.573597	-0.519749	-0.257559	0.351272	-0.18044	-0.481697	-0.4462	0.417231	-0.163379
COL5A3	ENSG00000080573	turquoise	-0.815028	0.74214	-0.252546	0.646194	-0.312874	0.41924	0.24723	-0.715899	0.897478	0.837529	0.904249	0.262603	-0.499314	0.405698	0.109806	-0.563163	-0.406934	-0.0185808	0.939657	-0.845407
SRCAP	ENSG00000080603	magenta	-0.253269	-0.33817	0.82558	0.674956	0.599089	0.280842	-0.694026	0.369366	0.312471	0.0266807	0.138522	0.878084	-0.66298	-0.343485	0.387055	0.0818618	-0.145811	-0.464161	0.141005	0.104786
KIAA0020	ENSG00000080608	grey	0.102601	-0.574956	0.399404	0.0761888	0.696	-0.581184	-0.563999	0.319579	-0.296075	-0.569457	-0.508824	0.322291	-0.24535	-0.646423	0.024886	0.0766517	-0.253751	-0.524888	-0.379393	0.667737
CHRNA3	ENSG00000080644	grey	-0.416569	0.291144	0.0588175	0.487212	0.0552692	0.218349	0.0234833	-0.265706	0.562059	0.333301	0.545498	0.345624	-0.328326	0.108976	0.338748	-0.00153868	-0.253886	-0.103949	0.494201	-0.4204
KCNN2	ENSG00000080709	grey	-0.576014	0.33397	-0.191079	0.413848	0.0368976	-0.134248	0.0444966	-0.538261	0.477931	0.290652	0.382969	0.195077	-0.402436	-0.0206711	0.000797347	-0.398835	-0.534939	-0.273249	0.514432	-0.365454
CNOT4	ENSG00000080802	yellow	0.251882	-0.760173	0.486991	-0.0359593	0.78606	-0.655365	-0.616083	0.453532	-0.406534	-0.81338	-0.470311	0.298692	-0.1338	-0.826529	0.0351912	0.395025	-0.270226	-0.621628	-0.52192	0.775062
PSEN1	ENSG00000080815	grey	-0.0427848	0.352766	-0.214259	-0.0744117	-0.368045	0.328375	0.369518	-0.200947	0.119707	0.337187	0.267685	-0.183509	0.18858	0.409912	-0.114874	-0.0906989	0.166498	0.34291	0.199661	-0.33025
CPOX	ENSG00000080819	grey	-0.737635	0.731767	-0.436368	0.446186	-0.342487	0.151785	0.371799	-0.78327	0.712514	0.680639	0.655429	0.0507547	-0.327755	0.332373	-0.067361	-0.70095	-0.460017	-0.0246957	0.79863	-0.739581
CLDND1	ENSG00000080822	green	-0.381641	0.790236	-0.640791	0.0413657	-0.582247	0.210311	0.718474	-0.716763	0.466319	0.589713	0.601215	-0.324017	0.155897	0.572915	-0.135578	-0.369412	-0.142425	0.358611	0.585379	-0.714051
MOK	ENSG00000080823	grey	0.318053	-0.684475	0.736433	0.0755125	0.528442	0.027775	-0.654362	0.732689	-0.347526	-0.412476	-0.506359	0.425189	-0.171079	-0.455833	0.198305	0.245942	0.208791	-0.287481	-0.473458	0.618328
HSP90AA1	ENSG00000080824	grey60	-0.540568	0.773926	-0.493408	0.245766	-0.576817	0.301333	0.49923	-0.678875	0.57629	0.746816	0.611133	-0.123189	-0.133397	0.549972	-0.108086	-0.551305	-0.187073	0.245055	0.68642	-0.764373
RBL1	ENSG00000080839	greenyellow	0.803487	-0.759295	0.55001	-0.433499	0.373135	-0.0201614	-0.350621	0.883699	-0.688124	-0.705044	-0.538617	0.00308725	0.399969	-0.325725	0.167271	0.889357	0.534207	0.0590917	-0.801841	0.731456
DLGAP4	ENSG00000080845	brown	0.0217068	-0.679673	0.943871	0.469498	0.78555	0.0133499	-0.868556	0.635392	-0.0454961	-0.349895	-0.232765	0.81644	-0.538065	-0.616435	0.311169	0.266071	-0.0931485	-0.578677	-0.224994	0.491635
IGSF9B	ENSG00000080854	magenta	-0.674639	0.211509	0.356904	0.834062	0.276587	0.322039	-0.275739	-0.232503	0.763468	0.422599	0.637803	0.734702	-0.71149	-0.0670125	0.357388	-0.219819	-0.442096	-0.391988	0.655182	-0.445518
CROCCP3	ENSG00000080947	brown	0.225661	-0.766462	0.928242	0.266163	0.731877	0.0327308	-0.81813	0.769629	-0.234378	-0.465976	-0.339757	0.661138	-0.33964	-0.606916	0.204746	0.405916	0.0675734	-0.471968	-0.396154	0.602061
NDC80	ENSG00000080986	royalblue	0.71415	-0.631334	0.400608	-0.411252	0.316639	-0.0691894	-0.261997	0.71408	-0.590536	-0.625834	-0.351598	-0.0458068	0.385774	-0.260404	0.118381	0.947245	0.449984	0.0753136	-0.672094	0.626742
AP4E1	ENSG00000081014	grey	-0.0931604	-0.0833506	0.181645	0.198504	0.338546	-0.155935	-0.0760719	-0.00608325	0.168476	-0.197244	0.277572	0.250112	-0.0803967	-0.265238	0.176858	0.342816	-0.283926	-0.273721	0.0836055	0.0517654
RSBN1	ENSG00000081019	black	0.899152	-0.359332	-0.175723	-0.911359	-0.156923	-0.239812	0.268668	0.473996	-0.858601	-0.594065	-0.650896	-0.679704	0.879057	0.0423065	-0.156733	0.624355	0.618955	0.463034	-0.816234	0.554097
MAGI3	ENSG00000081026	yellow	0.180289	-0.70211	0.555958	0.0793915	0.728245	-0.460407	-0.647014	0.484834	-0.308625	-0.655177	-0.456991	0.382564	-0.226512	-0.737933	0.122885	0.27953	-0.209883	-0.581089	-0.446904	0.684456
CXCL2	ENSG00000081041	grey	-0.47192	0.490037	-0.198734	0.375755	-0.292446	0.31251	0.186922	-0.422303	0.596878	0.555509	0.686984	0.111639	-0.26549	0.284183	0.0766459	-0.312222	-0.197415	0.0279185	0.615317	-0.578198
COL4A4	ENSG00000081052	grey	-0.708316	0.428574	0.0519574	0.754046	0.065315	0.171018	-0.0270674	-0.437036	0.777574	0.530889	0.574007	0.493438	-0.577732	0.0480554	0.301342	-0.545363	-0.489517	-0.281872	0.722119	-0.519563
TCF7	ENSG00000081059	grey	-0.425464	0.0464028	0.450441	0.658463	0.289403	0.330738	-0.312105	0.00583392	0.582738	0.275597	0.508002	0.651969	-0.539771	-0.0933661	0.485485	-0.032009	-0.236697	-0.301369	0.435437	-0.218239
OSTM1	ENSG00000081087	green	-0.145947	0.803238	-0.780874	-0.228603	-0.819645	0.254709	0.86517	-0.60558	0.258371	0.591123	0.400834	-0.600618	0.417303	0.740896	-0.115824	-0.343346	0.138189	0.619549	0.408318	-0.632515
CDH7	ENSG00000081138	grey	-0.656325	0.56831	-0.252183	0.500379	-0.187674	0.156036	0.223531	-0.593641	0.741573	0.532883	0.692356	0.190304	-0.358428	0.20028	0.186517	-0.41487	-0.435164	-0.11546	0.726868	-0.663079
IMPG2	ENSG00000081148	grey	0.196724	-0.465469	0.342783	0.0298333	0.568692	-0.444228	-0.347175	0.346959	-0.225021	-0.53947	-0.358996	0.232076	-0.0287447	-0.519094	0.196188	0.249301	-0.13923	-0.358891	-0.348296	0.555703
PCNP	ENSG00000081154	green	-0.0931414	0.727344	-0.754574	-0.278542	-0.722634	0.154189	0.875599	-0.589617	0.192066	0.433623	0.396853	-0.601972	0.479868	0.630827	-0.180696	-0.185847	0.0675682	0.54966	0.332166	-0.580698
EXD2	ENSG00000081177	salmon	0.61935	-0.00465263	-0.159359	-0.613467	-0.464755	0.342883	0.336574	0.350937	-0.504208	0.00914712	-0.353322	-0.52899	0.651918	0.465416	-0.138952	0.268994	0.783878	0.690156	-0.419856	0.119554
ARG2	ENSG00000081181	grey	0.74613	-0.303038	-0.0589631	-0.683014	-0.196496	-0.0332956	0.153112	0.486855	-0.648713	-0.389141	-0.550344	-0.495064	0.658239	0.10503	0.0535267	0.458586	0.622698	0.437243	-0.645102	0.399847
MEF2C	ENSG00000081189	grey	0.331941	-0.129116	-0.24618	-0.464751	-0.175837	-0.284521	0.0869011	0.0762373	-0.516179	-0.203306	-0.499028	-0.437685	0.313864	-0.00742842	-0.425319	-0.111135	0.181805	0.155657	-0.375813	0.319111
PTPRC	ENSG00000081237	turquoise	-0.705532	0.781165	-0.4586	0.445251	-0.398416	0.262417	0.425078	-0.788977	0.799915	0.730301	0.896998	0.0347096	-0.285857	0.426081	0.0245955	-0.476898	-0.398003	0.0639361	0.869475	-0.821129
CACNA1S	ENSG00000081248	grey	-0.786261	0.639203	-0.158773	0.694495	-0.158031	0.283322	0.171899	-0.633385	0.892707	0.701346	0.784964	0.34536	-0.51756	0.257133	0.288754	-0.564293	-0.475204	-0.130718	0.875579	-0.718284
UBA5	ENSG00000081307	green	0.287736	0.356503	-0.630468	-0.565408	-0.542233	-0.0791266	0.681973	-0.237025	-0.254017	0.0579472	-0.0685084	-0.704691	0.656276	0.429632	-0.311521	0.0350483	0.276139	0.541277	-0.111142	-0.124617
STK17B	ENSG00000081320	lightcyan	-0.598487	0.655948	-0.323571	0.423151	-0.309019	0.286558	0.350459	-0.645964	0.724111	0.611046	0.916337	0.0941801	-0.246081	0.345853	0.049428	-0.182697	-0.353754	0.0306596	0.773404	-0.73644
CDC14B	ENSG00000081377	grey	-0.784551	0.378293	0.103333	0.775176	0.153225	0.169246	-0.11028	-0.472874	0.813187	0.4816	0.726826	0.5634	-0.668031	-0.0361647	0.174713	-0.427036	-0.593496	-0.398605	0.760145	-0.509255
ZNF510	ENSG00000081386	pink	0.858172	-0.264906	-0.208724	-0.878901	-0.239648	-0.156893	0.330395	0.427624	-0.821457	-0.486542	-0.596688	-0.691548	0.881317	0.118382	-0.26899	0.529088	0.627815	0.512813	-0.743581	0.486242
LRP2	ENSG00000081479	grey	-0.405608	0.47919	-0.20341	0.293003	-0.146607	0.193887	0.330143	-0.432476	0.502465	0.407866	0.42341	0.0813523	-0.10738	0.283315	0.176876	-0.33076	-0.201416	0.0856313	0.48376	-0.466943
JMJD4	ENSG00000081692	tan	0.308126	0.3588	-0.234165	-0.354495	-0.648017	0.752834	0.496659	0.0782254	-0.0917582	0.468097	0.099229	-0.411411	0.475078	0.815684	-0.0814401	0.120254	0.772896	0.850108	-0.00647456	-0.315875
DUSP12	ENSG00000081721	pink	0.932673	-0.351884	-0.0346383	-0.836568	-0.198463	0.0166502	0.239904	0.604036	-0.798879	-0.475886	-0.617958	-0.587674	0.860753	0.156594	-0.00640272	0.637404	0.786597	0.572855	-0.789943	0.512812
AACS	ENSG00000081760	cyan	-0.597086	0.313648	0.240721	0.667655	-0.0268822	0.514323	-0.165763	-0.218026	0.607919	0.615579	0.438125	0.534702	-0.608651	0.186898	0.174108	-0.439664	-0.197081	-0.137521	0.582377	-0.492526
KIAA0141	ENSG00000081791	grey	0.314288	-0.206445	0.416219	-0.0235969	0.0410047	0.528048	-0.149058	0.502054	-0.107591	0.018237	-0.00512509	0.161632	0.109376	0.136717	0.160161	0.386651	0.50993	0.239029	-0.185591	0.118199
CADPS2	ENSG00000081803	turquoise	-0.869413	0.639451	-0.221052	0.705145	-0.0878317	0.130487	0.164011	-0.739225	0.88008	0.638082	0.791427	0.345709	-0.565381	0.161527	0.0839115	-0.584428	-0.629665	-0.246752	0.888078	-0.726647
HSPB11	ENSG00000081870	grey	0.101279	0.151999	-0.143714	-0.163817	-0.193592	0.127969	0.29613	-0.0503082	0.00405695	0.0406663	0.186773	-0.200123	0.27235	0.187757	-0.00996348	0.209901	0.128389	0.227777	0.0141744	-0.121356
PHLPP1	ENSG00000081913	grey	-0.756187	0.365214	0.0774903	0.727134	0.139581	0.188935	-0.099754	-0.490699	0.780872	0.460186	0.757439	0.528729	-0.6398	-0.0116019	0.14024	-0.295139	-0.57075	-0.368757	0.74296	-0.555842
ATP8B1	ENSG00000081923	grey	-0.736625	0.394891	-0.00164718	0.681746	-0.0168846	0.136502	-0.0890353	-0.465602	0.712365	0.524564	0.559136	0.421915	-0.623705	-0.00533409	0.10079	-0.629395	-0.530006	-0.345166	0.703336	-0.487401
IL12RB2	ENSG00000081985	grey	-0.508892	0.29096	-0.0446698	0.487618	0.0226573	-0.00423748	-0.0637093	-0.364142	0.43838	0.381633	0.255359	0.275837	-0.446196	0.00746527	0.0120778	-0.56048	-0.388736	-0.23037	0.470904	-0.269802
SMARCD3	ENSG00000082014	grey	0.717125	-0.431206	0.328521	-0.419858	0.0139882	0.270808	-0.122561	0.701595	-0.578085	-0.289542	-0.450674	-0.135868	0.426856	0.0855662	0.0501462	0.614852	0.715138	0.373422	-0.59865	0.438612
WDR70	ENSG00000082068	darkgreen	0.160886	-0.841654	0.760735	0.201079	0.938525	-0.447597	-0.836046	0.585494	-0.293273	-0.728827	-0.433528	0.582363	-0.359505	-0.863853	0.156439	0.384155	-0.249444	-0.707612	-0.45581	0.763615
FYB	ENSG00000082074	turquoise	-0.780229	0.715099	-0.317357	0.588344	-0.247729	0.248377	0.288582	-0.750827	0.865299	0.70911	0.893025	0.206979	-0.428739	0.323503	0.120086	-0.486668	-0.482748	-0.0635401	0.90409	-0.784827
MPP4	ENSG00000082126	grey	-0.850394	0.44319	0.0252011	0.816876	0.144134	0.0962772	-0.0691041	-0.567979	0.850325	0.519014	0.664466	0.553131	-0.695736	-0.0113502	0.260314	-0.549318	-0.655145	-0.39729	0.802671	-0.542372
STRADB	ENSG00000082146	grey	0.541833	-0.131132	-0.209777	-0.541745	-0.17604	-0.217735	0.262068	0.242365	-0.475166	-0.303292	-0.455912	-0.491362	0.59843	0.043249	-0.0154077	0.116076	0.364016	0.306274	-0.449098	0.351652
BZW1	ENSG00000082153	pink	0.541937	0.323761	-0.61893	-0.759548	-0.671696	0.0882908	0.801871	-0.0639759	-0.386837	0.0297085	-0.134996	-0.842769	0.906188	0.605327	-0.156641	0.258262	0.581941	0.811328	-0.268878	-0.090651
PGR	ENSG00000082175	lightcyan	-0.595104	0.626778	-0.306617	0.404311	-0.301824	0.249427	0.334278	-0.604466	0.704193	0.605316	0.686003	0.0807206	-0.257402	0.345468	0.179495	-0.494949	-0.316794	0.0462404	0.710151	-0.67028
ME2	ENSG00000082212	pink	0.838472	-0.30027	-0.104306	-0.791527	-0.181702	-0.110367	0.258137	0.484293	-0.763417	-0.465698	-0.566052	-0.58908	0.811832	0.10202	-0.116386	0.561514	0.635888	0.483325	-0.721244	0.496594
C5ORF22	ENSG00000082213	blue	-0.279283	0.857963	-0.752552	-0.0767938	-0.700199	0.190892	0.868687	-0.705457	0.39894	0.595785	0.496481	-0.46802	0.3203	0.686027	-0.044172	-0.350118	-0.0286014	0.513636	0.519948	-0.710385
CCNT2	ENSG00000082258	black	0.771401	-0.473198	-0.0531616	-0.744539	0.0653898	-0.409942	0.0973541	0.449742	-0.778119	-0.731997	-0.584589	-0.490461	0.698573	-0.234666	-0.148901	0.662184	0.343282	0.159778	-0.76449	0.605573
FAM135A	ENSG00000082269	grey	0.273305	-0.449916	0.0673736	-0.226389	0.414507	-0.681271	-0.228119	0.206277	-0.447238	-0.632105	-0.505743	-0.075117	0.123732	-0.551986	-0.181107	0.139568	-0.203255	-0.350055	-0.450263	0.612523
COL19A1	ENSG00000082293	grey	-0.735272	0.674283	-0.365716	0.486301	-0.270856	0.143859	0.289196	-0.736487	0.709711	0.65745	0.578483	0.117891	-0.396808	0.299196	0.0337099	-0.690589	-0.469277	-0.0597083	0.773181	-0.675624
EPB41L3	ENSG00000082397	grey	-0.60981	0.663177	-0.42143	0.329079	-0.351646	0.198143	0.373116	-0.719649	0.606178	0.605397	0.675457	-0.00160724	-0.244798	0.380338	-0.0714571	-0.369093	-0.35911	0.0641125	0.702443	-0.715429
COBLL1	ENSG00000082438	grey	-0.754199	0.449738	-0.0575887	0.679106	0.0122229	0.131449	-0.00211425	-0.550153	0.793457	0.501047	0.809877	0.407489	-0.571546	0.0189328	0.0651164	-0.39142	-0.5858	-0.333643	0.785002	-0.584473
DLG3	ENSG00000082458	grey	0.21789	0.173842	-0.223312	-0.294108	-0.399464	0.209219	0.261593	0.0389717	-0.22351	0.205522	-0.220581	-0.332991	0.279078	0.410554	-0.173974	-0.104207	0.416796	0.4693	-0.121275	-0.0340247
KCNK2	ENSG00000082482	yellow	0.772873	-0.690159	0.240026	-0.587767	0.302666	-0.388131	-0.253957	0.67572	-0.840058	-0.739345	-0.813638	-0.243574	0.448088	-0.357096	-0.109682	0.499409	0.402944	0.0356033	-0.861219	0.859928
SERTAD4	ENSG00000082497	grey	-0.50395	0.706694	-0.453962	0.271104	-0.380474	0.191877	0.521329	-0.66075	0.633553	0.54891	0.731811	-0.0654947	-0.0586235	0.41307	0.108685	-0.241157	-0.279962	0.155286	0.664683	-0.712003
TRAF5	ENSG00000082512	grey	-0.353337	0.168528	0.0652165	0.400834	0.0463599	0.0303206	-0.0940056	-0.17779	0.338337	0.255105	0.234495	0.273345	-0.336214	-0.055951	0.0306992	-0.352846	-0.275523	-0.21429	0.333661	-0.177742
MRPL22	ENSG00000082515	grey	0.0980224	-0.298505	0.396714	0.157794	0.485641	-0.155684	-0.233366	0.267379	-0.00540087	-0.339198	0.0295298	0.331994	-0.0486565	-0.344436	0.225358	0.399446	-0.120882	-0.26913	-0.133967	0.278256
GEMIN5	ENSG00000082516	grey	0.736501	-0.192449	0.0882597	-0.555953	-0.236061	0.363952	0.207724	0.548957	-0.488571	-0.188603	-0.230134	-0.357072	0.659804	0.317695	0.104409	0.689884	0.792805	0.609644	-0.498357	0.223475
OPRK1	ENSG00000082556	grey	-0.35349	0.347499	-0.130013	0.334355	-0.0948311	0.0356431	0.141191	-0.297007	0.40509	0.333966	0.270358	0.121087	-0.190749	0.101865	0.105492	-0.431156	-0.237215	-0.0606846	0.401496	-0.299483
NFE2L1	ENSG00000082641	blue	-0.582244	0.939112	-0.568419	0.272337	-0.704521	0.55954	0.633977	-0.750662	0.69394	0.946552	0.758028	-0.158326	-0.0935311	0.782552	-0.080929	-0.568267	-0.0540296	0.43401	0.813868	-0.946759
SEMA5B	ENSG00000082684	grey	-0.069416	-0.275082	0.589919	0.403934	0.43197	0.276673	-0.452471	0.328127	0.231575	-0.0598609	0.327326	0.57922	-0.352769	-0.226779	0.332367	0.489995	-0.022088	-0.27206	0.0868033	0.0681336
GSK3B	ENSG00000082701	yellow	0.379749	-0.769794	0.456765	-0.162272	0.723236	-0.596298	-0.565473	0.537634	-0.524132	-0.814314	-0.61809	0.202191	-0.0222501	-0.708128	0.0418922	0.446862	-0.0815821	-0.455734	-0.637912	0.819577
ITGB5	ENSG00000082781	lightcyan	-0.69265	0.558616	-0.03863	0.684628	-0.0852545	0.403751	0.109736	-0.510934	0.845935	0.662972	0.918348	0.406931	-0.491356	0.264576	0.214717	-0.227027	-0.371512	-0.0972784	0.829108	-0.677991
ERC1	ENSG00000082805	yellow	0.418807	-0.884232	0.722817	-0.0199394	0.779294	-0.388428	-0.759327	0.747892	-0.514923	-0.754403	-0.63831	0.402163	-0.142188	-0.734288	0.134751	0.466594	0.028455	-0.481908	-0.64794	0.849321
XPO1	ENSG00000082898	pink	0.741701	-0.173582	-0.124174	-0.695965	-0.265304	0.0455054	0.344195	0.388889	-0.57168	-0.352298	-0.269632	-0.541951	0.785216	0.18553	-0.0276355	0.687548	0.591411	0.507457	-0.548514	0.261005
RNF13	ENSG00000082996	grey	-0.773828	0.624523	-0.363998	0.516951	-0.121026	-0.0432552	0.281293	-0.797171	0.733302	0.502357	0.696849	0.15774	-0.396225	0.120497	-0.0594927	-0.56733	-0.660416	-0.224428	0.781234	-0.645797
TRPM3	ENSG00000083067	grey	0.272075	-0.550409	0.358305	-0.0428862	0.584702	-0.453423	-0.404701	0.401546	-0.34733	-0.579056	-0.511304	0.193751	-0.0261226	-0.53243	0.121428	0.227486	-0.0791331	-0.344908	-0.442632	0.634316
PALB2	ENSG00000083093	pink	0.732028	-0.0625507	-0.154349	-0.687349	-0.394398	0.238907	0.402845	0.398569	-0.535398	-0.160639	-0.330571	-0.573828	0.793139	0.377894	-0.0273955	0.463115	0.755599	0.676542	-0.501609	0.192864
DOPEY1	ENSG00000083097	grey	0.486366	-0.176937	-0.23178	-0.545242	-0.0343658	-0.435277	0.241048	0.163068	-0.524713	-0.470163	-0.493216	-0.469399	0.561021	-0.127623	-0.189328	0.168635	0.15292	0.146731	-0.479031	0.414529
LYRM2	ENSG00000083099	green	-0.228764	0.887656	-0.773536	-0.148442	-0.827866	0.367552	0.895722	-0.673387	0.359662	0.690551	0.535404	-0.537793	0.365116	0.824077	-0.145539	-0.309709	0.125517	0.649063	0.51077	-0.766232
BCKDHB	ENSG00000083123	grey	-0.581886	0.0534047	0.0675889	0.560439	0.436117	-0.349415	-0.244045	-0.383248	0.509148	-0.0158997	0.443541	0.44716	-0.554994	-0.42027	0.115661	-0.146843	-0.753832	-0.633961	0.442411	-0.150542
KAT6A	ENSG00000083168	grey	0.824536	-0.784953	0.47115	-0.51599	0.366718	-0.148491	-0.365034	0.853589	-0.781221	-0.754282	-0.637067	-0.0759078	0.415254	-0.368376	-0.000120271	0.806551	0.508708	0.0310634	-0.854854	0.788471
ZCCHC6	ENSG00000083223	grey	0.73323	-0.289975	-0.133574	-0.754864	-0.134292	-0.181408	0.247023	0.374047	-0.690112	-0.514963	-0.419595	-0.556555	0.747663	-0.00218751	-0.232858	0.592513	0.459377	0.348245	-0.642056	0.420628
ULK2	ENSG00000083290	grey	0.569711	-0.141828	-0.00931115	-0.434733	-0.170007	0.0852443	0.168988	0.407061	-0.457793	-0.165664	-0.408599	-0.333622	0.521847	0.158869	-0.0374887	0.200561	0.550405	0.402526	-0.428068	0.307182
TNPO1	ENSG00000083312	black	0.918772	-0.693893	0.180566	-0.750432	0.198865	-0.358108	-0.127938	0.724528	-0.934469	-0.814633	-0.834494	-0.383842	0.646662	-0.299501	-0.080633	0.668409	0.516441	0.158366	-0.957005	0.832177
PLOD1	ENSG00000083444	grey	-0.373028	0.558608	-0.0848979	0.371949	-0.420099	0.737727	0.260591	-0.28483	0.62067	0.755179	0.73804	0.136901	-0.18058	0.576907	0.228114	-0.192815	0.132064	0.318079	0.629548	-0.689172
ITGAE	ENSG00000083457	salmon	0.382593	0.0084398	0.193944	-0.138147	-0.172986	0.546675	0.193042	0.367918	-0.034144	0.0936167	0.0957075	-0.0483331	0.360499	0.368822	0.447751	0.454971	0.581659	0.490593	-0.124826	-0.0387769
DIS3	ENSG00000083520	pink	0.716114	0.0866228	-0.501251	-0.873893	-0.535145	-0.0391768	0.650837	0.135462	-0.612391	-0.205692	-0.355302	-0.854623	0.956918	0.411694	-0.265548	0.363835	0.618963	0.719853	-0.4968	0.155791
PIBF1	ENSG00000083535	yellow	0.374504	-0.855382	0.675303	-0.0346109	0.79665	-0.413609	-0.687692	0.673307	-0.451855	-0.81197	-0.474	0.37492	-0.0973146	-0.782923	0.101154	0.587329	-0.0709298	-0.535707	-0.597705	0.792865
TDRD3	ENSG00000083544	grey	-0.211276	-0.0684061	0.029019	0.185673	0.280482	-0.284799	-0.130863	-0.159086	0.173868	-0.17807	0.287849	0.17257	-0.192229	-0.345924	-0.0392799	0.159725	-0.434461	-0.401999	0.15078	-0.00255938
NUFIP1	ENSG00000083635	grey	0.235969	-0.0603151	-0.1951	-0.327689	0.0649408	-0.412246	0.245666	-0.0194064	-0.269121	-0.366953	-0.209806	-0.282411	0.383064	-0.129051	-0.0270198	0.232324	-0.0666273	0.0224788	-0.258529	0.255286
PDS5B	ENSG00000083642	grey	0.0797489	-0.330394	0.146557	0.0120855	0.472377	-0.565494	-0.232495	0.0999214	-0.190297	-0.487475	-0.255204	0.134904	-0.0537011	-0.492702	0.0155511	0.20929	-0.31789	-0.391463	-0.237265	0.372701
OXCT1	ENSG00000083720	grey	-0.679713	0.856571	-0.654567	0.321537	-0.485636	0.0518999	0.571072	-0.891741	0.680303	0.686781	0.671211	-0.143162	-0.169665	0.435655	-0.11295	-0.644774	-0.447011	0.104342	0.794283	-0.788025
RRAGB	ENSG00000083750	grey	0.447306	0.0216904	-0.27628	-0.463908	-0.242058	-0.139624	0.345685	0.130448	-0.364501	-0.165263	-0.305131	-0.469761	0.555799	0.174645	-0.0806439	0.131198	0.348157	0.381048	-0.312836	0.180765
CYLD	ENSG00000083799	turquoise	-0.747589	0.903162	-0.638092	0.382479	-0.501452	0.130343	0.569326	-0.92895	0.753849	0.767769	0.747047	-0.0957363	-0.222934	0.47129	-0.124985	-0.710046	-0.462801	0.0975173	0.87124	-0.857975
SLC27A5	ENSG00000083807	grey	-0.499642	0.343666	0.284479	0.673306	-0.06325	0.662525	-0.0889522	-0.123223	0.670533	0.655542	0.556354	0.529069	-0.498393	0.27848	0.317393	-0.348091	-0.0536798	-0.00937184	0.605513	-0.518936
ZNF324	ENSG00000083812	salmon	0.69553	-0.2077	0.132037	-0.528242	-0.292536	0.488761	0.0950832	0.603189	-0.540097	-0.0403925	-0.454139	-0.326365	0.531777	0.394977	0.00299289	0.360017	0.911042	0.648285	-0.522985	0.257764
ZNF671	ENSG00000083814	black	0.929726	-0.376598	0.0619183	-0.776016	-0.192115	0.150682	0.156523	0.67514	-0.784111	-0.410617	-0.596724	-0.504291	0.788106	0.188418	-0.0312114	0.66029	0.854841	0.587035	-0.774126	0.489371
ZNF416	ENSG00000083817	pink	0.88997	-0.271956	-0.0906188	-0.825278	-0.254888	0.0622295	0.292739	0.533882	-0.763765	-0.389356	-0.578533	-0.605024	0.856811	0.240965	-0.0643716	0.5844	0.796995	0.625325	-0.7306	0.443183
ZNF586	ENSG00000083828	greenyellow	0.552619	-0.873663	0.819042	-0.0809575	0.627002	-0.0458446	-0.698814	0.921091	-0.514522	-0.656157	-0.551581	0.377024	-0.0101288	-0.554456	0.242085	0.618266	0.314135	-0.272922	-0.673066	0.772162
ZNF446	ENSG00000083838	greenyellow	0.77702	-0.614471	0.507167	-0.420455	0.139716	0.316535	-0.306215	0.887741	-0.647117	-0.388466	-0.568393	-0.0374783	0.365411	-0.022453	0.0985118	0.636474	0.790754	0.300322	-0.716003	0.56935
ZNF264	ENSG00000083844	greenyellow	0.744302	-0.588297	0.435091	-0.439238	0.231767	0.0456981	-0.227057	0.777799	-0.638488	-0.524358	-0.532127	-0.0565675	0.415802	-0.141443	0.0867068	0.672964	0.592778	0.191851	-0.712443	0.612676
RPS5	ENSG00000083845	black	0.949393	-0.385173	0.0462332	-0.793528	-0.17863	0.117283	0.165811	0.652006	-0.794156	-0.431225	-0.56007	-0.518032	0.800897	0.187088	-0.0638628	0.707414	0.838805	0.589468	-0.775578	0.499007
FAT1	ENSG00000083857	lightcyan	-0.63913	0.607909	-0.181234	0.544797	-0.203952	0.348394	0.244993	-0.567068	0.804094	0.615655	0.923742	0.251436	-0.350436	0.306325	0.178683	-0.176457	-0.354172	-0.0267823	0.797055	-0.742156
YTHDC1	ENSG00000083896	pink	0.758473	-0.274214	-0.166222	-0.790976	-0.185572	-0.130365	0.265179	0.378908	-0.707333	-0.483439	-0.412439	-0.597849	0.771716	0.0526885	-0.274578	0.619781	0.522456	0.402673	-0.647923	0.380468
CHMP2B	ENSG00000083937	green	-0.0879831	0.688182	-0.747858	-0.227512	-0.642642	0.00187563	0.822026	-0.571819	0.185881	0.383462	0.309304	-0.569276	0.45007	0.53582	-0.12229	-0.270451	0.00841135	0.47127	0.318735	-0.488586
SMAP2	ENSG00000084070	turquoise	-0.903309	0.775042	-0.317064	0.672739	-0.281514	0.27288	0.25765	-0.808419	0.897614	0.821345	0.780358	0.264114	-0.549515	0.351443	0.0418054	-0.751364	-0.52681	-0.0959379	0.95024	-0.846313
PPIE	ENSG00000084072	grey	0.551244	-0.304071	0.353657	-0.258979	-0.0404872	0.421756	-0.0876563	0.613729	-0.370668	-0.134249	-0.25146	-0.0394902	0.325129	0.144793	0.111222	0.487286	0.646617	0.358768	-0.416302	0.240592
ZMPSTE24	ENSG00000084073	green	0.000425451	0.665296	-0.674595	-0.310258	-0.663966	0.170599	0.859871	-0.491432	0.131329	0.379598	0.338845	-0.57718	0.535205	0.642091	-0.0958321	-0.0619015	0.151786	0.599927	0.252462	-0.489716
STARD7	ENSG00000084090	purple	0.126275	0.715849	-0.735888	-0.444206	-0.881676	0.421079	0.903581	-0.406254	0.0314828	0.552644	0.239547	-0.718139	0.620279	0.905194	-0.183823	-0.139478	0.475281	0.876525	0.197678	-0.535604
NOA1	ENSG00000084092	salmon	0.86625	-0.236455	-0.0674484	-0.792845	-0.35164	0.250763	0.243711	0.55684	-0.724573	-0.232328	-0.552328	-0.58846	0.77305	0.371491	-0.0467858	0.514915	0.914078	0.716131	-0.679931	0.348326
REST	ENSG00000084093	grey	-0.138815	0.320467	-0.155748	0.0758006	-0.240545	0.307646	0.27484	-0.241016	0.322702	0.27357	0.658971	-0.0351976	0.0623018	0.279636	0.00449069	0.285622	-0.00403227	0.172408	0.346957	-0.437028
SSH1	ENSG00000084112	magenta	-0.472555	-0.0630966	0.618867	0.762869	0.427078	0.353395	-0.513727	0.0907992	0.527764	0.273868	0.349419	0.818823	-0.716996	-0.175234	0.359479	-0.15068	-0.256293	-0.411041	0.391662	-0.14598
GSTP1	ENSG00000084207	salmon	0.702974	0.0870098	-0.28075	-0.713189	-0.529087	0.356781	0.531219	0.267685	-0.477973	-0.00206669	-0.164375	-0.652902	0.826068	0.592451	-0.104824	0.513817	0.827219	0.843548	-0.399809	0.0435814
APLP2	ENSG00000084234	blue	-0.641251	0.923588	-0.575789	0.334052	-0.614121	0.399248	0.601851	-0.799554	0.744194	0.871588	0.791555	-0.113853	-0.147315	0.654988	-0.0481555	-0.583534	-0.211186	0.299378	0.84571	-0.90315
KIAA1467	ENSG00000084444	blue	-0.495716	0.846396	-0.635469	0.156357	-0.652099	0.270104	0.61342	-0.723906	0.514725	0.781953	0.437919	-0.26342	-0.0330612	0.652617	-0.0996541	-0.730638	-0.106667	0.371573	0.646316	-0.725031
SLCO1A2	ENSG00000084453	grey	-0.774077	0.773102	-0.410533	0.518012	-0.312591	0.178704	0.395203	-0.811309	0.789946	0.712783	0.746915	0.107415	-0.346601	0.339712	-0.0237333	-0.658508	-0.506546	-0.0380117	0.863465	-0.770961
WBP11	ENSG00000084463	grey	-0.097817	0.628331	-0.504689	-0.119806	-0.612827	0.285977	0.652564	-0.40714	0.223296	0.489065	0.359291	-0.364639	0.307124	0.597199	-0.0946203	-0.171146	0.146483	0.496026	0.333619	-0.538954
EIF3I	ENSG00000084623	tan	0.515207	0.38836	-0.510136	-0.666015	-0.762882	0.450567	0.769286	-0.00347207	-0.284586	0.251663	-0.00055514	-0.746976	0.825359	0.806373	-0.0889205	0.284395	0.760616	0.958058	-0.170095	-0.240059
NKAIN1	ENSG00000084628	greenyellow	0.853557	-0.840233	0.548673	-0.486774	0.397515	-0.122085	-0.428171	0.935192	-0.808083	-0.752976	-0.770137	-0.0281743	0.381874	-0.367768	0.127845	0.741468	0.568688	0.0442601	-0.90734	0.846921
COL16A1	ENSG00000084636	turquoise	-0.720019	0.717543	-0.245237	0.559481	-0.345965	0.488662	0.290831	-0.650859	0.829368	0.806675	0.897685	0.207632	-0.397682	0.445545	0.0719478	-0.435533	-0.304544	0.0605968	0.876307	-0.831539
TXLNA	ENSG00000084652	darkred	0.245354	0.26857	-0.0453804	-0.192956	-0.473775	0.778558	0.359172	0.141455	0.0247698	0.390632	0.28596	-0.19743	0.360775	0.662438	0.0627841	0.357841	0.65865	0.678403	0.053375	-0.333038
APOB	ENSG00000084674	grey	-0.576578	0.470353	-0.122807	0.552075	-0.0449823	0.0467584	0.14372	-0.463496	0.657649	0.453838	0.50201	0.275287	-0.360226	0.0945726	0.260454	-0.494125	-0.428948	-0.165243	0.630304	-0.447239
NCOA1	ENSG00000084676	yellow	0.409034	-0.691196	0.359605	-0.209419	0.52622	-0.554114	-0.497544	0.517182	-0.58401	-0.700199	-0.698974	0.0779196	0.0347987	-0.631821	-0.142856	0.185491	-0.0202374	-0.376254	-0.627763	0.783594
AGBL5	ENSG00000084693	salmon	0.834526	-0.351971	0.205423	-0.576605	-0.103375	0.284754	0.0965485	0.703008	-0.599112	-0.330037	-0.440806	-0.304657	0.668104	0.188585	0.163918	0.699286	0.826138	0.53793	-0.650161	0.400743
EFR3B	ENSG00000084710	grey	-0.475478	0.540527	-0.140475	0.346507	-0.387721	0.538923	0.203599	-0.365598	0.526765	0.718209	0.40871	0.124936	-0.279395	0.493113	0.103706	-0.528899	0.00768584	0.206937	0.553345	-0.616222
KIF3C	ENSG00000084731	grey	0.17576	0.158698	-0.0129289	-0.119835	-0.371155	0.503807	0.141067	0.171285	-0.091708	0.362973	-0.160209	-0.137465	0.147753	0.47501	-0.00219445	-0.158969	0.535962	0.481368	-0.0354671	-0.117627
RAB10	ENSG00000084733	pink	0.822501	-0.183994	-0.153308	-0.791698	-0.348662	0.0931311	0.343013	0.462753	-0.707826	-0.288072	-0.515027	-0.635809	0.833135	0.282154	-0.113989	0.458802	0.764253	0.630522	-0.650535	0.346236
GCKR	ENSG00000084734	grey	0.220498	-0.434044	0.590677	0.154025	0.388657	0.107897	-0.420964	0.554641	-0.132959	-0.231847	-0.302312	0.379909	-0.119886	-0.285163	0.383526	0.152914	0.170583	-0.170198	-0.27469	0.393602
HADHA	ENSG00000084754	grey	0.269501	0.397646	-0.293202	-0.311201	-0.59435	0.576287	0.581566	-0.0357236	0.0277876	0.357454	0.359587	-0.409635	0.525173	0.681683	0.0233514	0.326875	0.553594	0.719035	0.09164	-0.389149
MAPRE3	ENSG00000084764	grey	-0.746116	0.44609	0.147535	0.791292	0.0233527	0.381861	-0.0781977	-0.381817	0.790928	0.657035	0.522595	0.578122	-0.659662	0.171829	0.303145	-0.604994	-0.364234	-0.198995	0.731791	-0.57562
CAD	ENSG00000084774	grey	0.374105	-0.469403	0.689523	0.0612847	0.289993	0.497962	-0.447964	0.722754	-0.166474	-0.146465	-0.119945	0.375856	-0.0418956	-0.0550252	0.3653	0.577279	0.515976	0.0767516	-0.308736	0.286031
CD59	ENSG00000085063	blue	-0.556487	0.927746	-0.635558	0.219031	-0.676733	0.401581	0.701471	-0.80491	0.677194	0.826149	0.801375	-0.22239	-0.0095968	0.691835	-0.0753978	-0.480415	-0.164425	0.370793	0.792549	-0.908407
CD82	ENSG00000085117	lightcyan	-0.647798	0.629232	-0.0967935	0.611389	-0.238466	0.515315	0.215111	-0.508041	0.831432	0.746476	0.895611	0.309002	-0.394551	0.385784	0.180623	-0.343845	-0.254595	0.036059	0.83144	-0.745719
BCORL1	ENSG00000085185	brown	0.295769	-0.8056	0.909032	0.198376	0.727356	-0.0284119	-0.829104	0.80337	-0.308029	-0.505124	-0.46468	0.617178	-0.308238	-0.592794	0.273023	0.39225	0.127289	-0.428909	-0.478648	0.664056
ATRX	ENSG00000085224	grey	0.740006	-0.530168	0.0610901	-0.663168	0.0978279	-0.384254	-0.0627733	0.539915	-0.817678	-0.676498	-0.705715	-0.389248	0.553119	-0.277525	-0.280044	0.49101	0.359434	0.101088	-0.785498	0.665786
TAF9	ENSG00000085231	blue	-0.23094	0.756184	-0.570508	-0.0417974	-0.665265	0.349029	0.761929	-0.558499	0.382546	0.585926	0.538222	-0.365355	0.284067	0.67036	-0.00500342	-0.20992	0.0583484	0.510355	0.478432	-0.690642
MYNN	ENSG00000085274	pink	0.71048	0.0111436	-0.428489	-0.837315	-0.442027	-0.0910826	0.577331	0.160929	-0.605149	-0.290823	-0.309511	-0.780812	0.923004	0.303166	-0.213208	0.490222	0.546925	0.612366	-0.505276	0.18874
MECOM	ENSG00000085276	grey	-0.533923	0.284918	0.0419954	0.546113	0.110509	0.106455	-0.0238109	-0.347882	0.648481	0.301729	0.676901	0.376045	-0.409792	-0.0410124	0.222002	-0.165064	-0.443008	-0.283321	0.581169	-0.402346
SCAMP1	ENSG00000085365	pink	0.416681	0.275734	-0.674299	-0.699558	-0.539751	-0.226518	0.7285	-0.174502	-0.38626	-0.0927024	-0.270379	-0.821965	0.795866	0.362811	-0.168401	0.0165439	0.30298	0.555675	-0.26617	0.0204305
PREP	ENSG00000085377	yellow	0.426209	-0.548785	0.352309	-0.201095	0.427619	-0.362117	-0.331626	0.525393	-0.465381	-0.564087	-0.617087	0.0700836	0.125993	-0.410674	0.166372	0.220582	0.134822	-0.161588	-0.561513	0.689518
HACE1	ENSG00000085382	grey	-0.236681	-0.0536962	-0.0639754	0.126938	0.303759	-0.467743	-0.0762024	-0.228377	0.106681	-0.250619	0.0684924	0.0963338	-0.175853	-0.381066	-0.0335834	-0.0349181	-0.513088	-0.417758	0.0770054	0.0908447
SEH1L	ENSG00000085415	grey	0.283912	0.359056	-0.518846	-0.506074	-0.601883	0.0971154	0.628972	-0.15965	-0.244876	0.191664	-0.150748	-0.63072	0.583988	0.534401	-0.151277	-0.0881456	0.391984	0.625439	-0.111584	-0.140121
WDR47	ENSG00000085433	pink	0.578944	0.227439	-0.544495	-0.773428	-0.646785	0.0798333	0.669845	0.0323983	-0.508531	0.0178443	-0.332604	-0.822323	0.834354	0.556375	-0.259902	0.12821	0.626369	0.78109	-0.359295	0.0347225
WDFY1	ENSG00000085449	blue	-0.165709	0.727588	-0.576961	-0.080459	-0.704972	0.433867	0.733372	-0.503355	0.377028	0.586723	0.615533	-0.395357	0.315467	0.694735	-0.0256779	-0.0831851	0.145643	0.549043	0.474471	-0.724542
OVGP1	ENSG00000085465	cyan	-0.582928	0.0465127	0.325126	0.728667	0.354878	0.06196	-0.398502	-0.155759	0.57914	0.239891	0.384191	0.646564	-0.699877	-0.266554	0.229916	-0.35734	-0.482881	-0.515547	0.487972	-0.198083
SLC25A24	ENSG00000085491	black	0.828823	-0.593491	0.228192	-0.61701	0.183981	-0.159711	-0.101404	0.693737	-0.742752	-0.678711	-0.575259	-0.275311	0.586286	-0.197466	0.0100137	0.777007	0.534301	0.2001	-0.794984	0.658816
MAP3K4	ENSG00000085511	grey	0.0025108	-0.423912	0.374888	0.199169	0.620037	-0.428367	-0.423024	0.204159	-0.0423403	-0.49737	-0.026049	0.368657	-0.216017	-0.630556	0.0779581	0.344478	-0.382501	-0.557208	-0.140396	0.393039
PILRA	ENSG00000085514	brown	-0.0751528	-0.387908	0.810593	0.529585	0.544217	0.285394	-0.602617	0.486539	0.173871	-0.0665464	0.00767074	0.746746	-0.46058	-0.330724	0.403674	0.114601	-0.0122916	-0.357906	-0.00495325	0.211111
IGSF9	ENSG00000085552	grey	0.847398	-0.844617	0.542168	-0.492314	0.395457	-0.123401	-0.437397	0.932542	-0.808547	-0.761525	-0.746672	-0.0321228	0.376259	-0.382951	0.0857376	0.756803	0.559607	0.0294404	-0.904775	0.850713
ABCB1	ENSG00000085563	turquoise	-0.836698	0.616145	-0.194705	0.677449	-0.162821	0.212543	0.122989	-0.684263	0.863195	0.673722	0.846553	0.323394	-0.565757	0.173128	0.0359908	-0.588712	-0.569084	-0.229508	0.88988	-0.726088
ZNF213	ENSG00000085644	grey	0.181252	-0.243692	0.560999	0.167581	0.119864	0.602553	-0.362578	0.533908	-0.0218685	0.155095	-0.0996962	0.364598	-0.16018	0.140681	0.309361	0.177242	0.493925	0.154882	-0.116238	0.101386
AKR1B1	ENSG00000085662	tan	0.271994	0.53637	-0.537581	-0.455812	-0.76756	0.487482	0.766563	-0.161601	-0.0411425	0.423885	0.162383	-0.632527	0.639607	0.82582	-0.0275746	0.0450775	0.606751	0.872004	0.0569832	-0.381199
CPNE3	ENSG00000085719	pink	0.677767	-0.221823	-0.193993	-0.724163	-0.191866	-0.113775	0.271172	0.285094	-0.60097	-0.427931	-0.239434	-0.568385	0.711432	0.0795564	-0.174377	0.708078	0.448936	0.382554	-0.544378	0.315897
RRN3	ENSG00000085721	pink	0.926902	-0.318797	-0.139028	-0.897064	-0.251633	-0.0569796	0.288823	0.528075	-0.838945	-0.474094	-0.648077	-0.675064	0.891606	0.168496	-0.11298	0.570014	0.755695	0.581052	-0.795599	0.501061
CTTN	ENSG00000085733	darkred	-0.300035	0.507009	-0.0177145	0.283561	-0.423848	0.809058	0.278037	-0.201471	0.475443	0.698459	0.558704	0.122381	-0.105322	0.586099	0.045149	-0.192584	0.21083	0.365231	0.501079	-0.649367
WNT11	ENSG00000085741	grey	0.47103	-0.443491	0.305476	-0.23873	0.165798	-0.0275807	-0.261566	0.547873	-0.421049	-0.337436	-0.405433	-0.0209793	0.185089	-0.181929	0.0853872	0.301129	0.357124	0.0410068	-0.471778	0.507323
MTIF2	ENSG00000085760	blue	-0.321327	0.898459	-0.7478	-0.0564626	-0.780664	0.331863	0.853948	-0.723332	0.423978	0.702654	0.574036	-0.464296	0.271906	0.752715	-0.215283	-0.417187	0.00638256	0.548675	0.577419	-0.782169
DDHD2	ENSG00000085788	blue	-0.494077	0.93513	-0.659725	0.16184	-0.680824	0.328831	0.758597	-0.771581	0.592933	0.791837	0.620053	-0.274641	0.066525	0.706774	-0.0710219	-0.578696	-0.120767	0.428097	0.709274	-0.829515
TTC39A	ENSG00000085831	grey	-0.780776	0.58141	-0.0512728	0.759774	-0.0858791	0.337087	0.0927772	-0.544408	0.909467	0.688186	0.76516	0.440132	-0.566367	0.217989	0.346767	-0.530799	-0.444261	-0.16525	0.859898	-0.695131
EPS15	ENSG00000085832	blue	-0.69146	0.909842	-0.611889	0.345368	-0.588631	0.267365	0.591432	-0.853081	0.74282	0.822177	0.738235	-0.125369	-0.174082	0.552247	-0.0580691	-0.7029	-0.331754	0.194431	0.850772	-0.879951
ORC1	ENSG00000085840	royalblue	0.712332	-0.624131	0.418053	-0.407057	0.306308	-0.021295	-0.246055	0.719435	-0.571425	-0.619684	-0.344263	-0.0363889	0.395029	-0.242931	0.178114	0.954056	0.462756	0.0925056	-0.669248	0.595247
MGST2	ENSG00000085871	grey	-0.790377	0.64852	-0.154793	0.698199	-0.15281	0.304739	0.18454	-0.638849	0.918869	0.698377	0.894672	0.352144	-0.506138	0.258088	0.24471	-0.474897	-0.479683	-0.131163	0.897992	-0.746842
ATG16L1	ENSG00000085978	blue	-0.22411	0.761401	-0.555047	-0.0495443	-0.73067	0.508359	0.696114	-0.499244	0.351618	0.709742	0.414657	-0.36632	0.225129	0.786152	-0.0533211	-0.38925	0.218861	0.611739	0.47266	-0.677619
USP40	ENSG00000085982	grey	-0.380372	0.105554	0.12582	0.410201	0.176743	0.0837115	-0.109708	-0.203118	0.440456	0.125601	0.537712	0.343812	-0.334872	-0.143046	0.0404127	0.0197477	-0.367805	-0.308212	0.394247	-0.269011
POMGNT1	ENSG00000085998	darkred	0.050279	0.541127	-0.247728	-0.0692408	-0.663535	0.778951	0.536148	-0.105031	0.234175	0.642867	0.393767	-0.257146	0.304213	0.784898	0.0854034	-0.0546598	0.533787	0.710872	0.300008	-0.53304
RAD54L	ENSG00000085999	grey	-0.257971	-0.0929932	0.435002	0.492797	0.33632	0.239891	-0.354085	0.0849888	0.381256	0.0894301	0.479807	0.560106	-0.432914	-0.154425	0.309049	0.3316	-0.178945	-0.286951	0.279533	-0.112636
MAST2	ENSG00000086015	greenyellow	0.676565	-0.926344	0.729204	-0.242223	0.624991	-0.193406	-0.660219	0.944129	-0.685696	-0.774339	-0.738411	0.236446	0.106923	-0.574546	0.152389	0.628285	0.359191	-0.223789	-0.820551	0.903483
DNAJA1	ENSG00000086061	green	0.2775	0.542833	-0.724313	-0.580491	-0.774376	0.130898	0.863666	-0.299157	-0.176812	0.269562	0.00713456	-0.788697	0.736558	0.68625	-0.244052	-0.0616454	0.414327	0.76401	-0.0208191	-0.314961
B4GALT1	ENSG00000086062	cyan	-0.58661	0.0594655	0.427617	0.797794	0.358225	0.206718	-0.415425	-0.121538	0.664833	0.303586	0.567853	0.740757	-0.73341	-0.200411	0.342303	-0.183196	-0.445117	-0.474682	0.543719	-0.270314
CHMP5	ENSG00000086065	green	0.361877	0.537412	-0.713079	-0.634149	-0.81399	0.220559	0.909641	-0.239809	-0.200682	0.272255	0.0153842	-0.832855	0.821918	0.747399	-0.189886	0.00300667	0.52149	0.859845	-0.0544364	-0.30342
NFX1	ENSG00000086102	grey	-0.116548	-0.0537502	0.534331	0.432186	0.191086	0.49952	-0.262058	0.272422	0.284987	0.208807	0.236481	0.526875	-0.292776	0.019587	0.304033	0.0973675	0.099216	-0.0676274	0.179279	-0.109032
AQP6	ENSG00000086159	grey	-0.721478	0.589612	-0.0996486	0.674256	-0.131013	0.353646	0.141522	-0.565041	0.851777	0.679681	0.836696	0.363401	-0.495136	0.26789	0.261244	-0.370741	-0.40571	-0.100886	0.838132	-0.697852
DIMT1	ENSG00000086189	pink	0.472173	0.314426	-0.501828	-0.630429	-0.64876	0.248061	0.704011	-0.0344574	-0.29311	0.126155	-0.0295513	-0.717414	0.775925	0.610402	-0.110543	0.249161	0.578948	0.773965	-0.179736	-0.155529
IPO11	ENSG00000086200	grey	-0.645207	0.17587	0.0287612	0.563425	0.304799	-0.230187	-0.144204	-0.454636	0.559321	0.112209	0.494154	0.425594	-0.547614	-0.28828	0.127363	-0.214199	-0.728882	-0.542278	0.504724	-0.268147
FOLH1	ENSG00000086205	grey	-0.631007	0.689529	-0.332513	0.437658	-0.272289	0.235137	0.392821	-0.683448	0.70809	0.61674	0.765662	0.102769	-0.24428	0.347908	0.0398821	-0.366247	-0.388601	0.0309522	0.75811	-0.716081
EIF2AK1	ENSG00000086232	grey	0.193942	0.32377	-0.15842	-0.197978	-0.446492	0.43746	0.429632	0.0159265	-0.00734006	0.319724	0.120635	-0.247138	0.363243	0.549225	0.0200092	0.0933637	0.450825	0.566606	0.0397601	-0.272001
EPDR1	ENSG00000086289	turquoise	-0.827203	0.847896	-0.441061	0.560485	-0.373575	0.242582	0.417488	-0.848951	0.860426	0.8043	0.809325	0.119186	-0.388679	0.424455	-8.00639e-05	-0.669796	-0.484255	0.0115153	0.92641	-0.867283
SNX10	ENSG00000086300	grey	-0.802494	0.829508	-0.45	0.542926	-0.369829	0.191496	0.427004	-0.835891	0.820282	0.77099	0.717739	0.0987857	-0.362501	0.396811	0.0273353	-0.721917	-0.490994	0.001717	0.889073	-0.836946
SEPHS1	ENSG00000086475	grey	0.565879	-0.0185543	-0.118168	-0.528113	-0.2796	0.24329	0.361628	0.272964	-0.329357	-0.144793	0.028247	-0.415792	0.652258	0.329893	0.0217372	0.725306	0.576849	0.546052	-0.32707	0.06774
MRPL28	ENSG00000086504	purple	-0.336759	0.900211	-0.607165	0.053624	-0.786391	0.604536	0.754069	-0.624938	0.506643	0.86524	0.617477	-0.326008	0.155908	0.905406	-0.0430522	-0.375207	0.181883	0.655664	0.631026	-0.854751
HBQ1	ENSG00000086506	grey	-0.286158	0.514555	-0.253747	0.184805	-0.460597	0.428055	0.277824	-0.314056	0.352941	0.645608	0.30213	-0.0627861	-0.107528	0.521248	-0.0699395	-0.463777	0.111186	0.321233	0.434615	-0.509299
ITPKC	ENSG00000086544	grey	0.387266	-0.0922564	0.278437	-0.127694	-0.211309	0.645096	-0.0238977	0.481132	-0.152002	0.171152	-0.028947	-0.00383728	0.211462	0.356231	0.154636	0.327414	0.682631	0.455679	-0.180583	0.00475689
FAT2	ENSG00000086570	grey	0.213117	-0.446668	0.383658	0.0107859	0.337736	-0.0791154	-0.416118	0.425542	-0.181463	-0.317094	-0.222313	0.217436	-0.0920943	-0.319137	0.221689	0.266999	0.105523	-0.197339	-0.27808	0.404291
RBM22	ENSG00000086589	pink	0.668222	0.126679	-0.327724	-0.712897	-0.532827	0.253457	0.603005	0.208853	-0.447316	-0.046051	-0.168298	-0.668976	0.868145	0.53241	-0.0170709	0.479527	0.726074	0.785798	-0.38017	0.0292695
TMED2	ENSG00000086598	green	0.294529	0.589005	-0.739178	-0.585717	-0.792889	0.218942	0.940222	-0.321493	-0.112098	0.295542	0.136324	-0.801343	0.795647	0.761394	-0.11672	0.0706617	0.455424	0.838826	0.0226588	-0.366278
ERO1LB	ENSG00000086619	grey	-0.186345	-0.0545296	-0.0246285	0.132214	0.165317	-0.355763	-0.143185	-0.133114	0.0060905	-0.0903772	-0.152201	0.07376	-0.20316	-0.287787	-0.120596	-0.372338	-0.350402	-0.329223	0.0344749	0.141823
ZFAND6	ENSG00000086666	grey	0.0328995	0.115198	-0.0920934	-0.0225266	-0.0663234	0.0649658	0.216238	-0.0730683	0.168879	-0.0135932	0.39197	-0.0690795	0.179612	0.0591702	0.193055	0.359432	-0.0178973	0.0666916	0.122704	-0.158353
HSD17B2	ENSG00000086696	grey	-0.128059	-0.0708249	0.269612	0.307791	0.22965	0.0960725	-0.181855	0.0953432	0.296103	0.000880402	0.217832	0.33643	-0.206439	-0.118774	0.583065	0.14122	-0.0915476	-0.168152	0.142575	-0.024471
TXLNG	ENSG00000086712	grey	0.00461028	0.0834789	0.115882	0.0711733	-0.0439276	0.291498	0.092386	0.0356387	0.107736	0.111761	0.255973	0.093766	0.0575934	0.133146	0.0506773	0.236803	0.0850127	0.103114	0.0975601	-0.17057
PPEF1	ENSG00000086717	grey	-0.350336	0.24535	-0.0834172	0.319696	-0.0248219	-0.0687927	0.0203911	-0.293249	0.266166	0.277099	0.100001	0.147432	-0.273568	0.0227335	-0.0119322	-0.458536	-0.294916	-0.135733	0.315954	-0.181922
LAT2	ENSG00000086730	lightcyan	-0.692831	0.667502	-0.162059	0.60745	-0.235649	0.418471	0.257472	-0.593215	0.840313	0.731759	0.872274	0.285255	-0.398822	0.384124	0.212251	-0.401985	-0.329443	0.0231177	0.845982	-0.75917
HUWE1	ENSG00000086758	grey	0.0860032	-0.176124	0.419782	0.184336	0.211444	0.27929	-0.259985	0.337248	0.0454539	0.0206119	-0.0276701	0.338362	-0.145901	-0.00689143	0.312568	0.185595	0.211563	0.00770728	-0.0521692	0.0950325
ZW10	ENSG00000086827	grey	-0.0239975	0.46826	-0.366864	-0.117877	-0.449221	0.312127	0.566336	-0.297805	0.22656	0.300408	0.497954	-0.290093	0.328207	0.461423	0.0296558	0.194983	0.122045	0.414828	0.274351	-0.471011
ALG9	ENSG00000086848	pink	0.780288	-0.189948	-0.185096	-0.784137	-0.230692	-0.0390511	0.353693	0.394809	-0.660729	-0.383116	-0.491482	-0.61415	0.822088	0.218423	0.00576231	0.547673	0.655403	0.566979	-0.645398	0.389251
MYBPC2	ENSG00000086967	grey	-0.642516	0.535349	-0.0513197	0.625091	-0.172292	0.392295	0.119824	-0.450979	0.80406	0.658138	0.710373	0.344488	-0.454397	0.287764	0.413341	-0.435426	-0.289138	-0.0392283	0.751905	-0.6516
NOX4	ENSG00000086991	grey	0.384778	-0.352125	0.162	-0.277461	0.230057	-0.151581	-0.0790732	0.34502	-0.29862	-0.451949	-0.192859	-0.0770795	0.270995	-0.216598	0.150347	0.508477	0.162763	-0.0082581	-0.39126	0.38833
ACOX3	ENSG00000087008	brown	-0.100234	-0.434767	0.866433	0.563695	0.530807	0.386622	-0.740981	0.530835	0.166414	0.00490714	0.0133196	0.799886	-0.581328	-0.313745	0.340726	0.117534	0.0449849	-0.375094	0.0131396	0.189366
MTMR2	ENSG00000087053	grey	-0.0756251	0.498916	-0.602854	-0.219435	-0.388866	-0.141031	0.656618	-0.487545	0.120035	0.168524	0.219601	-0.458685	0.378193	0.31948	-0.157698	-0.208875	-0.0981135	0.292314	0.205756	-0.316223
PPP1R15A	ENSG00000087074	grey	0.44209	-0.149967	0.172069	-0.27756	-0.187751	0.436433	0.010564	0.440719	-0.28955	0.0144385	-0.148736	-0.129037	0.302287	0.252235	0.0050577	0.348941	0.607557	0.394425	-0.291756	0.103029
HSD17B14	ENSG00000087076	turquoise	-0.789704	0.66655	-0.13335	0.697972	-0.229032	0.446941	0.171263	-0.619122	0.915669	0.786305	0.914408	0.355808	-0.528516	0.344032	0.211128	-0.459338	-0.39638	-0.0672656	0.917969	-0.812549
TRIP6	ENSG00000087077	lightcyan	-0.395468	0.56348	-0.149602	0.333877	-0.362966	0.601172	0.306256	-0.382015	0.611927	0.649612	0.875727	0.108397	-0.149008	0.501062	0.0595633	0.00495015	-0.00822836	0.244038	0.638776	-0.69555
ACHE	ENSG00000087085	grey	-0.464046	0.413201	0.0673081	0.564014	-0.0911916	0.392926	0.0540283	-0.232753	0.603332	0.580788	0.440824	0.35874	-0.37302	0.251799	0.255674	-0.45579	-0.127228	-0.000806266	0.561806	-0.464389
FTL	ENSG00000087086	purple	-0.0594236	0.684791	-0.517168	-0.122614	-0.746741	0.539624	0.686536	-0.385722	0.278736	0.65186	0.50457	-0.413209	0.333029	0.773397	-0.102639	-0.185995	0.317399	0.656096	0.402896	-0.613926
SRRT	ENSG00000087087	grey	0.59458	-0.285363	0.337453	-0.347678	-0.0821293	0.52218	-0.0378376	0.626979	-0.409918	-0.114282	-0.231157	-0.0767725	0.387253	0.240581	0.0893453	0.625064	0.752661	0.455386	-0.447741	0.212487
BAX	ENSG00000087088	salmon	0.590515	-0.00314786	-0.0267898	-0.511646	-0.43234	0.590578	0.272678	0.393195	-0.407739	0.117207	-0.183725	-0.394856	0.561977	0.565727	-0.113498	0.405738	0.872262	0.751455	-0.348383	0.021134
NLK	ENSG00000087095	grey	-0.874126	0.742282	-0.398148	0.582427	-0.19736	0.0522037	0.323306	-0.870255	0.828181	0.652601	0.724933	0.184439	-0.457846	0.241105	-0.00526472	-0.686037	-0.646934	-0.165289	0.876952	-0.752775
ADAMTS2	ENSG00000087116	grey	-0.29475	-0.0941695	0.49769	0.598244	0.359566	0.244307	-0.390761	0.143544	0.472933	0.129656	0.392837	0.632586	-0.489661	-0.192905	0.512735	0.0535707	-0.180711	-0.327927	0.299579	-0.0957261
ATXN7L3	ENSG00000087152	purple	-0.16856	0.761446	-0.567196	-0.104949	-0.804437	0.599317	0.676293	-0.448789	0.269687	0.792031	0.326243	-0.416343	0.23263	0.888162	-0.211006	-0.45531	0.358478	0.709772	0.42053	-0.678067
PGS1	ENSG00000087157	grey	0.263383	-0.154178	0.475905	0.0430969	-0.0568094	0.771786	-0.169013	0.532217	-0.0363602	0.191811	0.00454631	0.220992	0.0372743	0.290795	0.28845	0.306392	0.633991	0.340123	-0.119292	-0.0174214
PSMC5	ENSG00000087191	blue	-0.449921	0.854672	-0.475119	0.207208	-0.674275	0.607362	0.610198	-0.607747	0.59407	0.873184	0.672295	-0.152723	-0.0177447	0.78988	-0.0485997	-0.42902	0.0690364	0.499661	0.693742	-0.867821
UIMC1	ENSG00000087206	brown	0.309219	-0.810529	0.817652	0.124164	0.784675	-0.191446	-0.737658	0.715213	-0.334892	-0.652835	-0.396138	0.538708	-0.208141	-0.675991	0.210073	0.56072	-0.0020839	-0.485113	-0.50127	0.681007
CETP	ENSG00000087237	grey	-0.105346	0.0880995	0.12631	0.197286	-0.0877618	0.31181	-0.0523958	0.0275955	0.251689	0.23326	0.321171	0.167124	-0.14041	0.129166	0.237479	0.0681836	0.0715621	0.0477983	0.205822	-0.186604
MMP2	ENSG00000087245	grey	-0.123763	0.0650587	0.265071	0.333285	0.0532757	0.361886	-0.128419	0.100597	0.367642	0.244696	0.465816	0.331193	-0.217767	0.111786	0.347315	0.142814	0.0773821	0.0156631	0.269478	-0.173281
MT3	ENSG00000087250	turquoise	-0.833154	0.801498	-0.339665	0.627003	-0.341817	0.365079	0.314213	-0.783223	0.888496	0.852836	0.891603	0.207314	-0.467826	0.422231	-0.0218241	-0.612575	-0.441969	-0.0107575	0.960556	-0.871015
LPCAT2	ENSG00000087253	turquoise	-0.775746	0.763891	-0.388263	0.556304	-0.28781	0.182803	0.376856	-0.791214	0.862395	0.691275	0.879922	0.145121	-0.360228	0.316118	0.0724872	-0.542906	-0.517049	-0.0591491	0.901043	-0.799772
GNAO1	ENSG00000087258	magenta	-0.602858	-0.14857	0.633169	0.879213	0.602976	0.0631429	-0.666395	0.00822857	0.54011	0.151791	0.283266	0.922104	-0.893042	-0.430708	0.257572	-0.285834	-0.53342	-0.686615	0.415435	-0.0639632
OGFOD1	ENSG00000087263	tan	0.518483	0.328909	-0.522567	-0.678788	-0.704587	0.232632	0.72207	0.00911336	-0.367999	0.151633	-0.201962	-0.765025	0.813021	0.665798	-0.124122	0.0987033	0.666698	0.848658	-0.243177	-0.111058
SH3BP2	ENSG00000087266	greenyellow	0.777229	-0.681136	0.547691	-0.406888	0.207411	0.232003	-0.36827	0.907708	-0.663903	-0.468094	-0.587017	-0.00372015	0.335859	-0.12318	0.119249	0.66197	0.721837	0.211598	-0.742207	0.629346
NOP14	ENSG00000087269	darkred	0.210427	0.123495	0.141336	-0.0977192	-0.342124	0.755927	0.157427	0.242478	0.00608202	0.324223	0.201915	-0.0408629	0.204335	0.498214	0.0995281	0.311225	0.584003	0.512517	0.0146695	-0.255798
ADD1	ENSG00000087274	darkred	-0.138076	0.495914	-0.0615585	0.148913	-0.498303	0.857511	0.328516	-0.108551	0.354572	0.715648	0.447177	-0.000880806	0.0331933	0.705314	0.0736423	-0.153333	0.419466	0.534482	0.397897	-0.562798
L2HGDH	ENSG00000087299	brown	-0.170252	-0.45113	0.725095	0.523034	0.718608	-0.0635451	-0.669228	0.350273	0.134415	-0.236577	-0.070809	0.740004	-0.549504	-0.536805	0.282272	0.0848648	-0.27649	-0.57449	-0.0310617	0.313843
TXNDC16	ENSG00000087301	grey	0.584765	-0.324969	-0.0801973	-0.554072	0.0795326	-0.340081	0.116749	0.311801	-0.537675	-0.558923	-0.389484	-0.386214	0.546716	-0.170331	-0.0541733	0.506053	0.243696	0.132052	-0.550961	0.474826
C14ORF166	ENSG00000087302	pink	0.691136	0.138364	-0.522998	-0.861531	-0.562437	-0.00143917	0.702188	0.0853675	-0.560449	-0.163381	-0.301555	-0.85214	0.964422	0.474262	-0.16783	0.389807	0.621651	0.764003	-0.455441	0.0969942
NID2	ENSG00000087303	grey	-0.0308709	-0.130517	0.286415	0.18735	0.127221	0.233628	-0.246329	0.174547	0.141914	0.048784	0.268273	0.263678	-0.187477	-0.0573827	0.121692	0.190711	0.0588624	-0.0898345	0.0837536	-0.00897765
GMCL1	ENSG00000087338	grey	0.0798793	-0.47209	0.509907	0.172553	0.61034	-0.19933	-0.453197	0.352834	-0.0717608	-0.431931	-0.0715345	0.415473	-0.197752	-0.502108	0.231807	0.41623	-0.165411	-0.419906	-0.20798	0.4084
SF3B2	ENSG00000087365	salmon	0.529619	0.0733027	-0.0259444	-0.44238	-0.490122	0.664846	0.301973	0.374568	-0.294238	0.209553	-0.115141	-0.359617	0.526741	0.610225	0.0575914	0.342711	0.869015	0.764768	-0.258565	-0.0714164
KLHL42	ENSG00000087448	blue	-0.523306	0.916965	-0.618618	0.221627	-0.598109	0.332973	0.716221	-0.771182	0.645183	0.773867	0.707058	-0.20152	0.0233393	0.675511	-0.0228819	-0.454813	-0.15498	0.379572	0.747206	-0.849562
GNAS	ENSG00000087460	grey	-0.239816	0.658304	-0.259173	0.17565	-0.54085	0.592054	0.489267	-0.312965	0.455887	0.717751	0.466093	-0.0713784	0.0539613	0.693039	0.152777	-0.288621	0.216786	0.495587	0.491673	-0.645857
DNM1L	ENSG00000087470	green	0.0295542	0.733067	-0.834845	-0.409543	-0.791756	0.101636	0.94601	-0.545863	0.0612758	0.412284	0.195153	-0.733396	0.601843	0.709753	-0.196632	-0.255185	0.193864	0.686038	0.22179	-0.49106
PTHLH	ENSG00000087494	turquoise	-0.849236	0.746724	-0.292714	0.656038	-0.252328	0.29472	0.265673	-0.767752	0.904008	0.784922	0.845118	0.261285	-0.505491	0.352421	0.134706	-0.607545	-0.494108	-0.0716508	0.935654	-0.814956
PHACTR3	ENSG00000087495	brown	-0.115912	-0.625958	0.784871	0.468033	0.8103	-0.201884	-0.835128	0.423274	-0.0334849	-0.379655	-0.251296	0.751709	-0.595806	-0.707685	0.127771	0.0584834	-0.315	-0.705683	-0.163098	0.483476
ERGIC2	ENSG00000087502	green	0.0870972	0.604409	-0.831522	-0.493542	-0.677747	-0.0632627	0.896758	-0.524775	-0.0277722	0.209904	0.189779	-0.764869	0.647941	0.543114	-0.243167	-0.0702569	0.106282	0.566662	0.121543	-0.378714
TFAP2C	ENSG00000087510	grey	0.254363	-0.131709	0.179718	-0.101686	0.069419	0.16429	-0.00867084	0.229369	-0.116751	-0.116788	0.114029	0.030173	0.165423	0.0596581	0.108289	0.611391	0.22538	0.149989	-0.142364	0.101413
AURKA	ENSG00000087586	grey	0.353414	-0.0519625	0.0675119	-0.230754	-0.0615459	0.240627	0.180738	0.221024	-0.10935	-0.120055	0.220336	-0.117679	0.369536	0.180953	0.205582	0.765865	0.340676	0.31139	-0.153073	0.018699
CASS4	ENSG00000087589	grey	-0.794957	0.581745	-0.0841857	0.712955	-0.1294	0.334585	0.082661	-0.585243	0.882033	0.702506	0.804038	0.397916	-0.577581	0.229017	0.242729	-0.550572	-0.457112	-0.168938	0.863892	-0.7086
PIR	ENSG00000087842	turquoise	-0.907736	0.675834	-0.234998	0.726195	-0.12845	0.170582	0.170643	-0.778591	0.922948	0.690584	0.85988	0.346366	-0.590797	0.184765	0.100857	-0.594176	-0.647726	-0.247864	0.944383	-0.770961
AAMDC	ENSG00000087884	grey	-0.23562	-0.0484457	0.404469	0.455846	0.295258	0.248492	-0.261463	0.0608786	0.36961	0.0967777	0.47203	0.504924	-0.353843	-0.123537	0.236736	0.24302	-0.17661	-0.24609	0.274219	-0.143061
RFX2	ENSG00000087903	magenta	-0.450915	-0.0845257	0.619005	0.754641	0.413228	0.363334	-0.494726	0.103602	0.574087	0.210547	0.498668	0.806393	-0.671054	-0.223556	0.444294	0.0540074	-0.283957	-0.440615	0.410927	-0.198828
METTL2A	ENSG00000087995	salmon	0.714202	-0.143829	0.030028	-0.55737	-0.277054	0.341615	0.251195	0.514112	-0.470677	-0.136956	-0.294725	-0.389852	0.667125	0.362131	0.158275	0.556075	0.804449	0.637452	-0.49054	0.215361
ALG6	ENSG00000088035	yellow	0.589648	-0.77579	0.466704	-0.297792	0.595816	-0.43772	-0.431237	0.678743	-0.59943	-0.838288	-0.584247	0.0827118	0.219836	-0.602348	0.143428	0.667776	0.136258	-0.266173	-0.72029	0.82166
CNOT3	ENSG00000088038	brown	-0.136122	-0.372341	0.849343	0.58574	0.546158	0.353495	-0.656974	0.462782	0.23122	-0.00602699	0.128144	0.820809	-0.545499	-0.309833	0.373685	0.216896	-0.0283312	-0.384906	0.0650052	0.127795
GP6	ENSG00000088053	magenta	-0.48122	-0.122684	0.530328	0.719267	0.459513	0.092781	-0.54075	0.0406637	0.463964	0.137492	0.246708	0.745217	-0.713556	-0.34329	0.285777	-0.232615	-0.403184	-0.548639	0.339062	-0.0502165
PTPN4	ENSG00000088179	grey	-0.0136425	0.234378	-0.47713	-0.268939	-0.167794	-0.327033	0.404056	-0.376601	-0.0850233	-0.0630968	0.0379973	-0.395946	0.282517	0.0786731	-0.265769	-0.0140149	-0.185276	0.0898661	0.0243869	-0.0388647
DDX18	ENSG00000088205	pink	0.583155	0.278256	-0.548543	-0.754518	-0.631577	0.114079	0.761962	0.00389236	-0.425993	0.00304765	-0.167099	-0.806876	0.912749	0.576402	-0.203562	0.280787	0.610382	0.801608	-0.304351	-0.0470625
KHSRP	ENSG00000088247	grey	-0.00860072	-0.208991	0.633674	0.359212	0.217871	0.584856	-0.437779	0.429662	0.147503	0.182612	0.138036	0.549932	-0.343858	0.0440207	0.258534	0.232597	0.282277	-0.0189269	0.0443856	-0.0172625
GNA11	ENSG00000088256	darkred	-0.00740994	0.301487	0.0359782	0.061424	-0.459925	0.82433	0.153369	0.076289	0.170402	0.607799	0.240474	-0.0101269	0.0145967	0.614041	-0.00534773	-0.124973	0.520658	0.500677	0.215179	-0.390497
ASAP3	ENSG00000088280	lightcyan	-0.426659	0.449082	0.0235004	0.462193	-0.194417	0.582595	0.153785	-0.290672	0.65917	0.576023	0.837611	0.282118	-0.266412	0.361148	0.238748	0.0444663	-0.0740366	0.105604	0.627469	-0.635358
EDEM2	ENSG00000088298	darkred	0.037418	0.130695	0.247766	0.164338	-0.183809	0.72298	0.0343433	0.202409	0.213437	0.373628	0.318678	0.17417	-0.000122211	0.384004	0.2394	0.159597	0.409733	0.330091	0.170883	-0.269165
DNMT3B	ENSG00000088305	greenyellow	0.767788	-0.823942	0.589907	-0.384114	0.463133	-0.105587	-0.457585	0.911615	-0.68841	-0.746819	-0.646652	0.0641757	0.309412	-0.421084	0.188464	0.765695	0.483272	-0.0402727	-0.823981	0.807031
TPX2	ENSG00000088325	royalblue	0.475129	-0.324708	0.288701	-0.244135	0.123546	0.174666	-0.0954594	0.472104	-0.285855	-0.300256	0.027194	-0.00273564	0.28811	-0.0174165	0.145944	0.887822	0.394942	0.177248	-0.348818	0.258386
FER1L4	ENSG00000088340	grey	-0.00873159	-0.24009	0.579191	0.400731	0.355827	0.24665	-0.381733	0.391977	0.161296	0.0045354	-0.00367988	0.518609	-0.281054	-0.186375	0.449456	0.0115446	0.0572028	-0.191485	0.0155244	0.158152
PDRG1	ENSG00000088356	salmon	0.500882	0.10952	-0.109019	-0.444636	-0.468182	0.492954	0.353678	0.29924	-0.292286	0.170067	-0.156064	-0.399419	0.548148	0.570749	0.0224197	0.253261	0.775374	0.724773	-0.25676	-0.0347086
EPB41L1	ENSG00000088367	magenta	-0.598802	0.0413888	0.525959	0.858917	0.417535	0.23771	-0.461104	-0.0383109	0.613656	0.335553	0.297717	0.831223	-0.778984	-0.194346	0.353211	-0.419455	-0.386748	-0.468722	0.485562	-0.200654
DOCK9	ENSG00000088387	grey	0.199488	-0.389343	0.197959	-0.105103	0.227758	-0.307001	-0.338881	0.281488	-0.385173	-0.315707	-0.507431	0.0312806	-0.0538421	-0.351439	-0.230615	-0.132118	-0.00866096	-0.220923	-0.34704	0.470295
ANKRD10	ENSG00000088448	black	0.867825	-0.635723	0.167138	-0.697696	0.234795	-0.335754	-0.0762317	0.663461	-0.82849	-0.79535	-0.671843	-0.347114	0.646426	-0.283374	-0.0377789	0.750349	0.467731	0.150204	-0.869058	0.76938
TGDS	ENSG00000088451	grey	-0.468222	0.515223	-0.222139	0.36182	-0.18493	0.208732	0.303843	-0.484078	0.616704	0.437819	0.743602	0.108368	-0.162204	0.23756	0.120123	-0.111095	-0.299081	0.00088802	0.611618	-0.589392
DOCK3	ENSG00000088538	magenta	-0.582803	-0.236346	0.580615	0.818264	0.71923	-0.195563	-0.700034	-0.00561086	0.434408	-0.0233427	0.117458	0.869068	-0.871847	-0.60332	0.179671	-0.35756	-0.659538	-0.816066	0.312988	0.110707
C3ORF18	ENSG00000088543	blue	-0.286728	0.816241	-0.465819	0.105911	-0.725831	0.687953	0.672604	-0.48301	0.497796	0.844875	0.572459	-0.240799	0.14055	0.851999	0.0128184	-0.372296	0.24371	0.626706	0.590286	-0.79955
COQ9	ENSG00000088682	grey	-0.396334	0.749998	-0.388223	0.217874	-0.607112	0.641031	0.537003	-0.510421	0.598313	0.779339	0.743188	-0.110221	-0.00165737	0.69356	0.0629841	-0.244542	0.0793815	0.433883	0.66762	-0.8163
KIF9	ENSG00000088727	grey	-0.783956	0.513515	0.0528867	0.796575	-0.0636883	0.388593	-0.0227715	-0.470462	0.854204	0.704366	0.674982	0.514456	-0.649484	0.186151	0.266436	-0.59003	-0.421956	-0.203181	0.821422	-0.653257
ARHGAP28	ENSG00000088756	yellow	0.512478	-0.772831	0.535527	-0.179777	0.598628	-0.326477	-0.54948	0.701804	-0.503146	-0.726417	-0.491961	0.185998	0.0732576	-0.584256	0.117071	0.572815	0.150535	-0.299986	-0.635224	0.772446
CRLS1	ENSG00000088766	pink	0.749938	-0.251038	-0.144951	-0.733086	-0.148019	-0.10645	0.27397	0.398933	-0.670159	-0.435365	-0.469182	-0.557832	0.768697	0.0964299	-0.150623	0.523035	0.568249	0.439434	-0.638345	0.440529
PPP1R13B	ENSG00000088808	magenta	-0.639238	-0.0238598	0.599291	0.92612	0.505528	0.188606	-0.548273	-0.0265554	0.658723	0.271155	0.395591	0.91397	-0.850485	-0.314549	0.386859	-0.312059	-0.494093	-0.599249	0.511152	-0.187216
ATRN	ENSG00000088812	blue	-0.513499	0.821359	-0.530403	0.234954	-0.577218	0.327302	0.56038	-0.671855	0.560658	0.787228	0.464923	-0.151353	-0.0840359	0.638582	-0.0278217	-0.677476	-0.0965935	0.349014	0.664004	-0.734513
SMOX	ENSG00000088826	grey	-0.542423	0.494813	0.0831246	0.589925	-0.234728	0.721663	0.0860132	-0.293366	0.743021	0.743074	0.736275	0.376392	-0.41004	0.416201	0.296769	-0.298092	-0.0547802	0.0936845	0.706432	-0.703068
SIGLEC1	ENSG00000088827	grey	-0.649803	0.553267	-0.154379	0.542797	-0.202633	0.298774	0.152894	-0.527827	0.738262	0.63954	0.705071	0.253869	-0.426547	0.286549	0.164433	-0.493353	-0.325512	-0.0387529	0.734925	-0.623245
NSFL1C	ENSG00000088833	grey	0.354548	-0.00218403	0.0169315	-0.276638	-0.217435	0.307127	0.136199	0.267307	-0.233126	0.07327	-0.185913	-0.194917	0.309553	0.333974	0.0245702	0.144116	0.536374	0.450767	-0.219539	0.062663
C20ORF194	ENSG00000088854	brown	0.142203	-0.684137	0.928445	0.363792	0.766735	0.0558014	-0.762427	0.697473	-0.103555	-0.405922	-0.259225	0.727981	-0.370991	-0.569374	0.350172	0.352616	0.0114318	-0.474068	-0.299002	0.537872
EBF4	ENSG00000088881	greenyellow	0.514875	-0.836127	0.827382	-0.0271845	0.615587	0.00261427	-0.709839	0.903799	-0.474414	-0.582703	-0.528669	0.410152	-0.0588287	-0.519086	0.213966	0.541518	0.320284	-0.2604	-0.627242	0.745567
CPXM1	ENSG00000088882	royalblue	0.762198	-0.641467	0.443055	-0.431573	0.246256	0.064483	-0.277701	0.806131	-0.605425	-0.567647	-0.41727	-0.0550234	0.402522	-0.192149	0.150012	0.839376	0.587174	0.154297	-0.703938	0.622065
MAVS	ENSG00000088888	grey	-0.169248	0.0387701	0.4781	0.451353	0.0417212	0.746121	-0.257289	0.219214	0.389861	0.415779	0.459109	0.499686	-0.347172	0.213547	0.296841	0.157372	0.231286	0.0636056	0.307646	-0.282456
LZTS3	ENSG00000088899	turquoise	-0.806536	0.849386	-0.359867	0.580319	-0.457684	0.489449	0.374772	-0.757396	0.874344	0.936903	0.810982	0.154134	-0.421732	0.544648	0.0360552	-0.706331	-0.316726	0.113534	0.939719	-0.927838
XRN2	ENSG00000088930	black	0.917675	-0.728317	0.248998	-0.715915	0.254396	-0.303638	-0.172099	0.763	-0.896776	-0.833577	-0.755258	-0.318242	0.620998	-0.31652	-0.0314139	0.788562	0.525844	0.138399	-0.943412	0.820674
KIZ	ENSG00000088970	grey	-0.725437	0.383606	0.0642217	0.715271	0.132077	0.17853	-0.051337	-0.47345	0.768574	0.450271	0.716143	0.509087	-0.585539	0.00396926	0.168578	-0.305026	-0.547537	-0.336099	0.724579	-0.554591
DYNLL1	ENSG00000088986	green	0.237082	0.616385	-0.75937	-0.547432	-0.827353	0.217009	0.910238	-0.355868	-0.0987225	0.364624	0.0764479	-0.796065	0.721337	0.777802	-0.151051	-0.10209	0.436077	0.829761	0.0561002	-0.388684
TESC	ENSG00000088992	turquoise	-0.848954	0.781937	-0.279345	0.666032	-0.319161	0.402945	0.29084	-0.752116	0.937032	0.847781	0.884196	0.26185	-0.49441	0.413245	0.166304	-0.620466	-0.438678	-0.0218093	0.964393	-0.881561
SNX5	ENSG00000089006	grey	-0.129165	0.421299	-0.331573	-0.00210687	-0.315858	0.152965	0.440632	-0.371556	0.282458	0.258763	0.587332	-0.186911	0.174232	0.314932	-0.0261563	0.202911	-0.0729049	0.226892	0.337105	-0.419106
RPL6	ENSG00000089009	black	0.943921	-0.361961	-0.0208059	-0.83602	-0.213868	0.0350312	0.221998	0.609093	-0.811747	-0.464728	-0.589556	-0.580706	0.846831	0.160733	-0.0662351	0.674573	0.78944	0.575174	-0.786294	0.497179
MAPKAPK5	ENSG00000089022	grey	0.447436	-0.458813	0.617762	-0.0769018	0.194495	0.425956	-0.35464	0.738869	-0.300419	-0.192074	-0.268285	0.243828	0.0857125	-0.0387124	0.220988	0.482927	0.553014	0.136248	-0.409217	0.342029
P2RX7	ENSG00000089041	turquoise	-0.880562	0.693293	-0.185206	0.742423	-0.178102	0.312594	0.16573	-0.722365	0.919354	0.782087	0.84629	0.368088	-0.591133	0.275449	0.101101	-0.639537	-0.534183	-0.162263	0.9542	-0.796296
ESF1	ENSG00000089048	grey	0.427539	-0.127659	-0.243053	-0.570176	-0.114783	-0.289016	0.27208	0.0937562	-0.482081	-0.404147	-0.244953	-0.480067	0.549749	-0.0563909	-0.36538	0.383156	0.147508	0.170921	-0.409044	0.243579
RBBP9	ENSG00000089050	pink	0.832557	-0.122307	-0.223137	-0.817547	-0.356517	0.0842478	0.440406	0.399818	-0.653142	-0.300608	-0.369559	-0.67982	0.904066	0.324745	-0.0850854	0.607111	0.751172	0.678376	-0.60782	0.302015
ANAPC5	ENSG00000089053	tan	0.432908	0.335155	-0.406268	-0.556737	-0.665081	0.450559	0.658487	0.020525	-0.245299	0.243148	-0.0332231	-0.631076	0.709574	0.698741	-0.107654	0.131526	0.681893	0.833161	-0.139182	-0.201423
SLC23A2	ENSG00000089057	grey	-0.667248	0.295927	0.165018	0.71673	0.0812481	0.23329	-0.215581	-0.302743	0.617691	0.542985	0.355406	0.537335	-0.676898	0.0321838	0.111593	-0.663581	-0.37153	-0.294192	0.603987	-0.383932
SLC8B1	ENSG00000089060	grey	-0.636733	0.404441	0.154449	0.713179	-0.0519568	0.516144	-0.0748035	-0.326605	0.750642	0.64991	0.732514	0.508863	-0.574808	0.20779	0.224184	-0.315966	-0.269321	-0.133604	0.729624	-0.602079
TMEM230	ENSG00000089063	grey	-0.422502	0.697019	-0.234331	0.339422	-0.433505	0.572733	0.490784	-0.463054	0.64179	0.709638	0.734931	0.0478248	-0.0569798	0.588039	0.170109	-0.221252	-0.0224122	0.332153	0.658958	-0.748124
DZANK1	ENSG00000089091	darkgreen	0.106114	-0.734268	0.835345	0.340121	0.865866	-0.257509	-0.803997	0.619748	-0.158937	-0.555952	-0.373138	0.689056	-0.406307	-0.746178	0.285212	0.286228	-0.173049	-0.632642	-0.348025	0.643376
KDM2B	ENSG00000089094	greenyellow	0.826926	-0.708818	0.531734	-0.465197	0.215226	0.176631	-0.355948	0.929493	-0.729899	-0.519003	-0.66201	-0.0479171	0.38749	-0.14288	0.114022	0.665158	0.738185	0.218669	-0.804405	0.68984
CFAP61	ENSG00000089101	cyan	-0.769768	0.268593	0.208423	0.868071	0.307899	0.0622159	-0.240941	-0.381033	0.809163	0.384988	0.599774	0.679454	-0.744897	-0.167275	0.367135	-0.397069	-0.638797	-0.505927	0.704551	-0.409368
LHX5	ENSG00000089116	grey	0.413476	-0.345954	0.280052	-0.196837	0.176961	0.0669911	-0.125026	0.47657	-0.239456	-0.330695	-0.22733	0.0189043	0.236241	-0.0939089	0.362874	0.481239	0.343102	0.0979041	-0.369926	0.295242
TASP1	ENSG00000089123	darkgreen	-0.234509	-0.508921	0.488849	0.42323	0.870677	-0.587729	-0.676619	0.138037	0.0340569	-0.493936	-0.199438	0.607112	-0.554592	-0.801986	0.0962381	0.0214957	-0.604196	-0.8179	-0.0936029	0.483685
OAS1	ENSG00000089127	turquoise	-0.770309	0.712208	-0.295544	0.597223	-0.272035	0.274245	0.284307	-0.721656	0.870555	0.721842	0.884	0.214418	-0.427219	0.325204	0.133796	-0.522698	-0.463714	-0.0579518	0.899041	-0.789912
GCN1L1	ENSG00000089154	grey	0.58136	-0.40882	0.511112	-0.23495	0.048216	0.564882	-0.227425	0.745909	-0.378937	-0.138747	-0.265359	0.0811492	0.248877	0.148358	0.21501	0.625593	0.758627	0.358299	-0.456753	0.286803
RPLP0	ENSG00000089157	black	0.973644	-0.494953	0.094627	-0.801584	-0.077872	0.00569049	0.0696103	0.709154	-0.846254	-0.550562	-0.634838	-0.488686	0.775024	0.056817	-0.030161	0.752125	0.791165	0.487111	-0.848696	0.599849
PXN	ENSG00000089159	grey	-0.442817	0.034757	0.517997	0.721191	0.299448	0.437085	-0.370532	0.0366627	0.622129	0.318497	0.603193	0.728196	-0.60288	-0.0783613	0.430818	0.0423522	-0.213668	-0.309884	0.477636	-0.291843
SIRT4	ENSG00000089163	salmon	0.659464	-0.181113	0.117689	-0.49299	-0.274096	0.428029	0.15633	0.54123	-0.451426	-0.0863773	-0.337349	-0.318896	0.555266	0.333808	0.154286	0.419015	0.788815	0.579631	-0.466699	0.204122
RPH3A	ENSG00000089169	grey	-0.898698	0.580601	-0.0958188	0.801467	-0.0283576	0.172766	0.0236839	-0.651462	0.899438	0.675094	0.711931	0.46186	-0.685757	0.110742	0.140449	-0.72979	-0.616028	-0.312263	0.891194	-0.649453
KIF16B	ENSG00000089177	grey	0.00955335	-0.541907	0.440148	0.210961	0.648386	-0.506344	-0.613351	0.290457	-0.191226	-0.471138	-0.393115	0.392456	-0.349804	-0.687429	-0.00743339	-0.0658798	-0.338014	-0.609138	-0.259581	0.574732
TRMT6	ENSG00000089195	green	-0.0241969	0.600691	-0.521838	-0.205047	-0.577484	0.25874	0.726047	-0.391402	0.173529	0.392877	0.314088	-0.422346	0.423379	0.609847	-0.00846393	-0.0511843	0.183146	0.554488	0.255827	-0.479517
CHGB	ENSG00000089199	blue	-0.646591	0.821909	-0.469103	0.402066	-0.495591	0.310374	0.467698	-0.715469	0.694255	0.810498	0.612221	-0.0140517	-0.236815	0.533292	-0.0229589	-0.686982	-0.253251	0.189057	0.78258	-0.801867
PEBP1	ENSG00000089220	blue	-0.322167	0.93171	-0.778397	-0.0655446	-0.854283	0.414585	0.846726	-0.726637	0.412105	0.810194	0.512014	-0.491427	0.244714	0.86755	-0.204097	-0.525355	0.109203	0.641838	0.585204	-0.811
BRAP	ENSG00000089234	tan	0.514983	0.249755	-0.291061	-0.576803	-0.635895	0.527554	0.609132	0.150311	-0.287732	0.184304	-0.0228928	-0.58555	0.742562	0.670096	-0.0383836	0.341057	0.750567	0.832674	-0.209985	-0.165486
ERP29	ENSG00000089248	tan	0.484737	0.408192	-0.526458	-0.639033	-0.765425	0.418376	0.774345	-0.0270223	-0.275771	0.267932	-0.0260893	-0.743189	0.805666	0.792323	-0.156314	0.188934	0.728288	0.937094	-0.1511	-0.254475
NOS1	ENSG00000089250	grey	-0.679848	0.472878	-0.0519643	0.649443	-0.021079	0.146039	0.0473092	-0.46791	0.736835	0.541947	0.542133	0.373928	-0.506721	0.0993766	0.229147	-0.623516	-0.447784	-0.216415	0.702503	-0.482452
FUS	ENSG00000089280	brown	0.0836144	-0.487868	0.705272	0.271697	0.549895	0.111889	-0.600206	0.497645	-0.0795064	-0.242423	-0.0946538	0.576537	-0.330621	-0.352095	0.0627659	0.361895	0.0476958	-0.311521	-0.193555	0.331923
IGBP1	ENSG00000089289	black	0.819428	-0.121517	-0.149933	-0.767369	-0.420319	0.236906	0.383415	0.451971	-0.643343	-0.198972	-0.432041	-0.623684	0.831768	0.393673	-0.0564113	0.508026	0.827939	0.723293	-0.588253	0.236429
FXYD5	ENSG00000089327	grey	-0.739722	0.498159	0.0119713	0.721561	-0.0940816	0.337083	0.00877713	-0.480209	0.809657	0.658861	0.711	0.445317	-0.584672	0.170171	0.212574	-0.530706	-0.424025	-0.197333	0.792593	-0.641772
ZNF302	ENSG00000089335	pink	0.755939	-0.0289588	-0.444848	-0.900913	-0.443671	-0.125552	0.553042	0.19863	-0.715275	-0.304142	-0.475125	-0.836934	0.939137	0.303137	-0.333645	0.350798	0.601866	0.639756	-0.590416	0.295508
GRAMD1A	ENSG00000089351	greenyellow	0.665343	-0.683879	0.666875	-0.229847	0.298177	0.252769	-0.481469	0.918276	-0.548547	-0.40636	-0.544833	0.173433	0.169454	-0.176397	0.217484	0.576923	0.643833	0.106134	-0.658227	0.612645
HEPH	ENSG00000089472	lightcyan	-0.668905	0.61899	-0.167265	0.580859	-0.171756	0.355287	0.241606	-0.581007	0.832458	0.634375	0.935512	0.280392	-0.375105	0.307409	0.169766	-0.227676	-0.370964	-0.0374293	0.819231	-0.731086
CDIP1	ENSG00000089486	turquoise	-0.799971	0.724174	-0.143551	0.684872	-0.296087	0.543507	0.212071	-0.625692	0.883829	0.885314	0.801793	0.342098	-0.523989	0.455826	0.139313	-0.597347	-0.313407	0.0240152	0.906849	-0.852713
KCNH4	ENSG00000089558	grey	-0.830275	0.536738	-0.00957674	0.803042	-0.0591098	0.294877	-0.0138891	-0.542969	0.872643	0.691182	0.703096	0.492956	-0.668519	0.142707	0.182711	-0.646871	-0.508023	-0.262978	0.854871	-0.667021
GANAB	ENSG00000089597	purple	0.0240637	0.622342	-0.360771	-0.123055	-0.692224	0.719864	0.629274	-0.222666	0.268385	0.648181	0.507505	-0.320496	0.340343	0.865126	0.0748432	0.0691509	0.504527	0.769453	0.334799	-0.610716
GMIP	ENSG00000089639	greenyellow	0.799681	-0.785392	0.628472	-0.382174	0.355379	0.0915294	-0.453308	0.9693	-0.710076	-0.604083	-0.679613	0.0644118	0.308548	-0.273559	0.154806	0.690826	0.643821	0.0955976	-0.817068	0.759072
RBM41	ENSG00000089682	yellow	0.518197	-0.802951	0.408159	-0.291459	0.664903	-0.648612	-0.476583	0.584115	-0.636525	-0.921631	-0.653323	0.0749489	0.155361	-0.74083	-0.0270619	0.541169	-0.0409292	-0.411738	-0.729673	0.86046
BIRC5	ENSG00000089685	royalblue	0.726332	-0.575585	0.382733	-0.428664	0.244059	0.0379058	-0.202334	0.707079	-0.570901	-0.555365	-0.308489	-0.0722486	0.423817	-0.155602	0.124661	0.962339	0.529737	0.173802	-0.648478	0.556609
LAG3	ENSG00000089692	grey	0.21573	-0.301408	0.465483	0.0718696	0.266505	0.218908	-0.241568	0.440287	-0.0730939	-0.174298	-0.0856204	0.282734	-0.000881611	-0.101808	0.359397	0.404521	0.230481	-0.010301	-0.206933	0.203373
MLF2	ENSG00000089693	blue	-0.418372	0.900594	-0.590502	0.119006	-0.774197	0.594122	0.678418	-0.649621	0.541324	0.915796	0.611182	-0.275319	0.0458683	0.872427	-0.0894541	-0.497948	0.129759	0.584313	0.678287	-0.870223
OTUB2	ENSG00000089723	grey	0.0121699	0.147003	0.0328319	0.0822195	-0.189396	0.340877	0.0690729	0.0721979	0.142115	0.253676	0.139012	0.0413502	0.0103122	0.2699	0.226338	0.0780539	0.240195	0.226233	0.118385	-0.204572
DDX24	ENSG00000089737	green	-0.229021	0.883573	-0.710825	-0.105007	-0.82848	0.456982	0.853934	-0.621998	0.375286	0.752123	0.464261	-0.483433	0.31402	0.874376	-0.0860402	-0.402334	0.195174	0.692871	0.513385	-0.775497
ZBTB25	ENSG00000089775	grey	0.778558	-0.401715	0.0979767	-0.63513	0.00690175	-0.0293839	0.0853196	0.573263	-0.662898	-0.487662	-0.510611	-0.372911	0.654343	0.000671132	0.0332001	0.610207	0.597662	0.352434	-0.684177	0.513744
NECAP1	ENSG00000089818	green	0.0306751	0.731063	-0.805366	-0.378886	-0.800885	0.161441	0.90366	-0.507369	0.0689996	0.475756	0.147152	-0.706063	0.56363	0.754598	-0.157323	-0.341479	0.262295	0.719684	0.226181	-0.479801
ARHGAP4	ENSG00000089820	darkred	0.0790433	0.212902	0.172858	0.0941876	-0.290727	0.824262	0.138963	0.176737	0.204067	0.454667	0.389094	0.0916872	0.0809844	0.531084	0.165732	0.21332	0.521623	0.476092	0.189817	-0.334462
ANKRD24	ENSG00000089847	grey	-0.671584	0.489254	0.015111	0.658439	-0.14749	0.41624	0.00279467	-0.403356	0.681793	0.718599	0.496745	0.389689	-0.551431	0.245288	0.0559541	-0.717204	-0.280758	-0.102894	0.70194	-0.559393
DHX32	ENSG00000089876	grey	-0.395617	0.417973	-0.140667	0.348299	-0.1156	0.176972	0.208345	-0.350531	0.518334	0.380714	0.529608	0.13366	-0.167768	0.179473	0.112372	-0.233291	-0.224926	-0.00977837	0.490129	-0.401747
RCOR1	ENSG00000089902	brown	0.349211	-0.79368	0.815964	0.0972399	0.707243	-0.10258	-0.730453	0.747909	-0.355049	-0.58828	-0.371751	0.513949	-0.186487	-0.601032	0.191824	0.593702	0.0918488	-0.414947	-0.500072	0.65683
GPATCH2L	ENSG00000089916	pink	0.813808	-0.270045	-0.241626	-0.856219	-0.18857	-0.23685	0.282819	0.387343	-0.811288	-0.488092	-0.62886	-0.675898	0.814952	0.0941159	-0.31459	0.471511	0.589039	0.470643	-0.731101	0.504525
LTBP4	ENSG00000090006	magenta	-0.284766	-0.194844	0.667471	0.64152	0.381243	0.41509	-0.566129	0.269291	0.388909	0.175471	0.318655	0.750131	-0.608015	-0.193777	0.342025	0.107645	-0.092576	-0.351279	0.252914	-0.0834227
BLVRB	ENSG00000090013	grey60	-0.438704	0.815984	-0.452359	0.230798	-0.687996	0.629766	0.558792	-0.583732	0.608842	0.883226	0.744305	-0.145783	-0.0466912	0.758844	-0.0393449	-0.416994	0.065018	0.467526	0.715742	-0.858321
SLC9A1	ENSG00000090020	cyan	-0.768336	0.274639	0.370496	0.929006	0.266723	0.342392	-0.289171	-0.283073	0.827021	0.527413	0.623079	0.793672	-0.800457	-0.035086	0.350102	-0.407281	-0.484787	-0.406745	0.727095	-0.469374
SPTLC1	ENSG00000090054	grey	-0.515847	0.638287	-0.281189	0.386965	-0.283197	0.283295	0.409231	-0.573061	0.660616	0.553277	0.783243	0.0872934	-0.150508	0.357081	0.0861971	-0.183988	-0.294073	0.0923981	0.684854	-0.686596
PAPOLA	ENSG00000090060	grey	0.526804	-0.119504	-0.297182	-0.635038	-0.1168	-0.357036	0.367874	0.104933	-0.491993	-0.466699	-0.256702	-0.548314	0.682246	-0.0207268	-0.101152	0.502044	0.198772	0.247362	-0.453621	0.294491
CCNK	ENSG00000090061	magenta	-0.165143	-0.489509	0.810324	0.572325	0.738659	0.00998835	-0.731317	0.391081	0.190285	-0.245161	0.0819437	0.821646	-0.581846	-0.566615	0.340014	0.255261	-0.275584	-0.611335	0.0119642	0.274792
PCBP4	ENSG00000090097	salmon	0.738893	-0.395253	0.313686	-0.466078	-0.0558794	0.409855	-0.0642022	0.728983	-0.54752	-0.238588	-0.416851	-0.179903	0.487679	0.175067	0.068793	0.572887	0.829415	0.46929	-0.589151	0.369567
RGS1	ENSG00000090104	grey	-0.273407	0.415809	-0.28631	0.132226	-0.310319	0.21613	0.276071	-0.37871	0.359629	0.39511	0.532558	-0.0791534	-0.050558	0.284495	-0.0838945	-0.145849	-0.102685	0.120159	0.430357	-0.449118
YPEL3	ENSG00000090238	grey60	-0.393185	0.778426	-0.417333	0.202798	-0.648458	0.591708	0.536194	-0.519566	0.515328	0.860512	0.504011	-0.144521	-0.0277204	0.7522	-0.0197614	-0.565248	0.119152	0.482646	0.622008	-0.752632
MRPS33	ENSG00000090263	green	0.0121795	0.757888	-0.747022	-0.311179	-0.765964	0.234149	0.938608	-0.519976	0.164636	0.479331	0.332897	-0.629555	0.570528	0.759698	-0.0950299	-0.170707	0.226352	0.711672	0.294128	-0.556188
NDUFB2	ENSG00000090266	blue	-0.339672	0.881372	-0.608904	0.0579226	-0.738038	0.497252	0.765698	-0.650424	0.495165	0.791458	0.650119	-0.318884	0.172775	0.823471	-0.11462	-0.329453	0.0897393	0.585162	0.62487	-0.832614
NUDC	ENSG00000090273	grey60	-0.446741	0.659288	-0.19113	0.342352	-0.495781	0.671626	0.351181	-0.409864	0.598289	0.811435	0.630695	0.0790108	-0.182863	0.637289	0.125247	-0.341788	0.0688812	0.343379	0.643429	-0.76106
MAEA	ENSG00000090316	darkred	-0.211653	0.49333	-0.00517354	0.24652	-0.475497	0.887247	0.280143	-0.12151	0.450198	0.729819	0.53912	0.0933548	-0.0581007	0.669169	0.168114	-0.0963242	0.34638	0.46726	0.461587	-0.644418
ICAM1	ENSG00000090339	lightcyan	-0.539173	0.610192	-0.211131	0.44043	-0.34809	0.448257	0.270518	-0.492036	0.713594	0.69727	0.812248	0.14036	-0.281987	0.421567	0.162553	-0.342688	-0.172999	0.118621	0.727819	-0.69397
STRN4	ENSG00000090372	salmon	0.362299	-0.0049073	0.208557	-0.176031	-0.317637	0.763479	0.0513511	0.432098	-0.160029	0.282145	-0.0855233	-0.0593948	0.233738	0.505791	0.0969671	0.245005	0.777382	0.573399	-0.159935	-0.0901079
IRAK3	ENSG00000090376	grey	-0.47828	0.250806	0.0201028	0.512105	0.054329	0.0655967	-0.0822301	-0.296634	0.541396	0.323163	0.527591	0.320562	-0.422957	-0.0502572	0.113794	-0.314509	-0.384882	-0.268583	0.51343	-0.307134
LYZ	ENSG00000090382	grey	-0.432791	0.602709	-0.402622	0.227752	-0.389708	0.230141	0.402644	-0.555876	0.544889	0.551538	0.656455	-0.0860747	-0.0951709	0.39549	-0.00413796	-0.35458	-0.186377	0.160603	0.594455	-0.605495
MUL1	ENSG00000090432	purple	-0.00915	0.710758	-0.512398	-0.183914	-0.794628	0.684628	0.72341	-0.328685	0.24082	0.715051	0.404323	-0.441455	0.380306	0.936407	-0.0138321	-0.137949	0.503026	0.824107	0.346225	-0.646206
TFAP4	ENSG00000090447	greenyellow	0.761684	-0.625908	0.559939	-0.382234	0.198801	0.29283	-0.304153	0.886068	-0.624034	-0.428793	-0.537036	0.0147582	0.362126	-0.0728267	0.159204	0.694088	0.725403	0.249535	-0.710174	0.572608
PDCD7	ENSG00000090470	darkred	-0.0891234	0.480065	-0.114555	0.0595314	-0.494259	0.790477	0.39802	-0.119594	0.326283	0.611739	0.451526	-0.0717174	0.129251	0.687623	0.169785	0.00729954	0.409309	0.555479	0.340999	-0.553824
SPG21	ENSG00000090487	grey	0.699417	-0.0506703	-0.0696469	-0.618699	-0.347075	0.350009	0.404444	0.393152	-0.447703	-0.126269	-0.180477	-0.474359	0.75651	0.426919	0.0946589	0.624373	0.758151	0.694016	-0.444089	0.121829
DNAJB11	ENSG00000090520	green	0.136854	0.594843	-0.633753	-0.399283	-0.742716	0.309789	0.795743	-0.346055	0.037871	0.40288	0.29498	-0.620028	0.571191	0.733799	-0.161847	0.025145	0.371654	0.733195	0.163235	-0.473138
LEPREL1	ENSG00000090530	grey	-0.410368	-0.0240017	0.0984329	0.398119	0.308309	-0.28335	-0.284665	-0.188282	0.288381	-0.00143958	0.114586	0.333889	-0.460473	-0.352548	0.0557499	-0.376057	-0.499397	-0.489897	0.238962	0.0438864
THPO	ENSG00000090534	grey	-0.745402	0.539394	-0.0428928	0.703821	-0.0891417	0.356929	0.0539209	-0.525601	0.822744	0.674834	0.735444	0.417012	-0.563305	0.227054	0.201899	-0.468964	-0.407292	-0.152204	0.811619	-0.674711
RAB11FIP3	ENSG00000090565	grey	-0.377128	-0.0242689	0.645141	0.707789	0.258793	0.614517	-0.440701	0.187892	0.491504	0.38375	0.365658	0.764826	-0.618577	-0.0072186	0.317344	-0.092191	-0.0414803	-0.224633	0.371319	-0.233424
GNPTG	ENSG00000090581	grey60	-0.719329	0.762528	-0.202153	0.586058	-0.429352	0.659592	0.29995	-0.602452	0.836143	0.929602	0.833224	0.231261	-0.412503	0.570394	0.0683047	-0.541178	-0.179399	0.165284	0.884328	-0.899601
ZNF268	ENSG00000090612	pink	0.87988	-0.266734	-0.197392	-0.883455	-0.260113	-0.0887697	0.326404	0.451136	-0.808767	-0.460052	-0.547111	-0.690394	0.889075	0.159392	-0.254106	0.591237	0.685303	0.55377	-0.73544	0.464163
GOLGA3	ENSG00000090615	grey	-0.31873	0.334612	0.180235	0.414784	-0.257801	0.767126	-0.0243136	-0.0366787	0.427112	0.683221	0.377461	0.312611	-0.329324	0.443204	0.0319998	-0.319808	0.21536	0.210276	0.443546	-0.478599
PABPC4	ENSG00000090621	black	0.89855	-0.488475	0.259567	-0.64663	-0.0266994	0.189908	-0.029664	0.783931	-0.743964	-0.433234	-0.587726	-0.307066	0.638341	0.0946776	0.0154401	0.675085	0.839371	0.476643	-0.773534	0.565873
CERS4	ENSG00000090661	grey	-0.166717	-0.0202926	0.549016	0.477243	0.0660795	0.710127	-0.304178	0.267515	0.335263	0.375034	0.289055	0.542148	-0.376918	0.136881	0.303268	0.0160722	0.190629	-0.00389185	0.244964	-0.235671
MCOLN1	ENSG00000090674	grey60	-0.275295	0.63365	-0.260006	0.176516	-0.598586	0.737783	0.406649	-0.318393	0.445407	0.802858	0.460679	-0.0789407	-0.025727	0.749562	0.078222	-0.358736	0.293397	0.524449	0.520408	-0.672754
USP48	ENSG00000090686	brown	0.174608	-0.611628	0.720998	0.207815	0.637648	-0.0930759	-0.632307	0.564695	-0.220119	-0.426228	-0.303422	0.526646	-0.262711	-0.527419	0.11313	0.322152	-0.0264269	-0.41177	-0.33265	0.508887
EFNB1	ENSG00000090776	salmon	0.918681	-0.552678	0.223025	-0.723931	-0.0203766	0.122982	-0.0685427	0.770795	-0.811689	-0.516472	-0.579916	-0.364359	0.644118	0.0379138	-0.0473105	0.808801	0.807548	0.434566	-0.829012	0.588613
PDPR	ENSG00000090857	grey	-0.0590854	-0.0755696	0.340176	0.24675	0.13491	0.363882	-0.232777	0.192077	0.167041	0.154899	0.20193	0.327965	-0.225651	0.0383362	0.154615	0.103755	0.128386	-0.0237531	0.106926	-0.0399701
AARS	ENSG00000090861	grey60	-0.697406	0.916871	-0.475377	0.423391	-0.592922	0.500923	0.536215	-0.77158	0.784828	0.939097	0.785237	-0.0094707	-0.239756	0.665283	-0.0179798	-0.642467	-0.207337	0.277018	0.880581	-0.94497
GLG1	ENSG00000090863	grey	-0.595256	0.445032	0.155924	0.674351	-0.0568389	0.570036	0.0159275	-0.303874	0.783392	0.638713	0.77481	0.501025	-0.48992	0.288432	0.334101	-0.18978	-0.19341	-0.0380762	0.718909	-0.642293
KIF4A	ENSG00000090889	royalblue	0.603297	-0.521833	0.38518	-0.314348	0.283948	0.0252881	-0.213513	0.620679	-0.441033	-0.512595	-0.177317	0.00948281	0.326681	-0.18607	0.169818	0.958179	0.404611	0.0893511	-0.530464	0.478897
TNRC6A	ENSG00000090905	darkgreen	0.0593767	-0.68619	0.723921	0.306777	0.875228	-0.328918	-0.734904	0.48198	-0.109497	-0.584511	-0.214314	0.631442	-0.381718	-0.757684	0.201137	0.381672	-0.276594	-0.664455	-0.280531	0.580083
PLEKHG2	ENSG00000090924	greenyellow	0.808959	-0.849184	0.62784	-0.403811	0.426204	-0.0316434	-0.497043	0.965846	-0.743994	-0.703257	-0.69839	0.0643158	0.298524	-0.369982	0.141381	0.748494	0.57163	0.0139944	-0.858696	0.82072
DLL3	ENSG00000090932	black	0.882461	-0.475026	0.217595	-0.650519	-0.0605546	0.19497	-0.0295322	0.747825	-0.721012	-0.412424	-0.538278	-0.332203	0.619549	0.116833	0.0551478	0.740241	0.832014	0.484676	-0.750677	0.512845
NAT14	ENSG00000090971	purple	-0.235585	0.660606	-0.389833	0.0393805	-0.685641	0.714451	0.47401	-0.36742	0.359822	0.802049	0.452588	-0.22233	0.0486238	0.820472	-0.117317	-0.30602	0.342802	0.602876	0.473263	-0.699362
PITPNM2	ENSG00000090975	magenta	-0.663202	0.0256343	0.534031	0.893574	0.423381	0.224094	-0.525151	-0.0877115	0.621169	0.349383	0.36205	0.858354	-0.86057	-0.241467	0.245046	-0.417305	-0.470168	-0.547521	0.524625	-0.205365
EXOC1	ENSG00000090989	pink	0.599118	0.0460036	-0.532588	-0.808867	-0.427678	-0.261238	0.56578	0.0465167	-0.592343	-0.292042	-0.398961	-0.815489	0.840902	0.218149	-0.328563	0.206786	0.395162	0.50457	-0.470248	0.227073
OSBPL8	ENSG00000091039	pink	0.448181	-0.014938	-0.504409	-0.705864	-0.294618	-0.431727	0.42266	-0.0309325	-0.549364	-0.361119	-0.403795	-0.707911	0.65678	0.0315773	-0.376502	0.138111	0.163737	0.267289	-0.428311	0.254508
DTX2	ENSG00000091073	magenta	-0.386703	-0.146038	0.708217	0.744911	0.442131	0.408193	-0.55008	0.202628	0.484409	0.211535	0.360429	0.83886	-0.668747	-0.210799	0.427483	-0.00336579	-0.190429	-0.404248	0.335111	-0.111152
NLRC4	ENSG00000091106	grey	-0.599085	0.644429	-0.211326	0.513072	-0.292528	0.39965	0.282977	-0.549846	0.775737	0.700991	0.800302	0.189313	-0.315584	0.408984	0.268736	-0.387078	-0.246007	0.0897675	0.779195	-0.702096
PUS7	ENSG00000091127	grey	0.506432	-0.583026	0.441778	-0.249256	0.288818	-0.0635667	-0.370105	0.61596	-0.54019	-0.479867	-0.472287	0.0642463	0.156043	-0.302184	-0.024986	0.507646	0.300213	-0.0567272	-0.568375	0.574478
LAMB4	ENSG00000091128	grey	0.238536	-0.60001	0.577263	0.0739995	0.560896	-0.162548	-0.528486	0.531243	-0.192738	-0.504749	-0.26228	0.371021	-0.130992	-0.498976	0.4067	0.451379	0.00840902	-0.345759	-0.359601	0.503833
NRCAM	ENSG00000091129	grey	-0.765749	0.685826	-0.44179	0.445681	-0.290672	0.0559471	0.314066	-0.802649	0.707904	0.610226	0.634775	0.0689295	-0.388676	0.25652	-0.0564469	-0.64194	-0.54369	-0.103168	0.780545	-0.701655
LAMB1	ENSG00000091136	grey	-0.257739	0.320027	-0.0748533	0.233844	-0.23653	0.363304	0.101718	-0.206467	0.376174	0.437838	0.505116	0.0870498	-0.168943	0.300493	0.00752843	-0.108677	0.0128921	0.134222	0.394266	-0.389686
SLC26A4	ENSG00000091137	grey	0.128757	-0.229557	0.0764594	-0.108314	0.129967	-0.222322	-0.182817	0.11911	-0.290863	-0.192034	-0.369716	-0.0273446	-0.0181691	-0.183709	-0.166166	-0.0842581	-0.0182354	-0.109321	-0.234573	0.319221
DLD	ENSG00000091140	blue	-0.34598	0.852262	-0.805529	-0.0690283	-0.672273	0.0763359	0.842135	-0.792225	0.419097	0.561651	0.521512	-0.47504	0.259769	0.614418	-0.108404	-0.385782	-0.151854	0.419904	0.544914	-0.708691
WDR7	ENSG00000091157	grey	-0.753415	0.476101	-0.313394	0.523968	0.0938255	-0.323322	0.141328	-0.74553	0.622782	0.313534	0.439748	0.213982	-0.458962	-0.0836655	-0.023632	-0.644533	-0.775549	-0.388874	0.650303	-0.403477
TXNL1	ENSG00000091164	green	-0.192552	0.823973	-0.829789	-0.2022	-0.74221	0.0960067	0.91202	-0.702788	0.282776	0.522276	0.377767	-0.592822	0.415487	0.670988	-0.105088	-0.386299	-0.00552546	0.544608	0.427109	-0.634123
IL5RA	ENSG00000091181	grey	0.269252	-0.420132	0.462415	0.049707	0.405057	-0.0420473	-0.307532	0.462768	-0.150065	-0.359089	-0.194367	0.27237	0.0098045	-0.29045	0.38995	0.417156	0.116949	-0.145089	-0.291862	0.371741
CMTM6	ENSG00000091317	grey	-0.0882315	0.554416	-0.486835	-0.103171	-0.479815	0.208006	0.632367	-0.429159	0.29715	0.34735	0.595378	-0.335344	0.328636	0.485024	0.0445498	0.138233	0.0450201	0.40259	0.357115	-0.495938
ITGA6	ENSG00000091409	lightcyan	-0.587437	0.560128	-0.170684	0.512435	-0.186398	0.314206	0.218023	-0.533308	0.732782	0.570755	0.904985	0.229804	-0.326023	0.262863	0.0707409	-0.138983	-0.349609	-0.0457614	0.750473	-0.678989
RAPGEF4	ENSG00000091428	turquoise	-0.917933	0.707395	-0.253653	0.736618	-0.153155	0.188574	0.192688	-0.788888	0.936794	0.723469	0.837824	0.341803	-0.590585	0.21786	0.0751206	-0.658581	-0.631693	-0.221577	0.957184	-0.805513
ZAK	ENSG00000091436	grey	-0.33442	0.294834	-0.0624773	0.318584	-0.0614333	0.183253	0.0946615	-0.308017	0.45733	0.293243	0.666788	0.171675	-0.203808	0.117459	0.0532752	0.116957	-0.243521	-0.065266	0.462085	-0.406285
SMPX	ENSG00000091482	grey	-0.685151	0.75865	-0.386811	0.476939	-0.320607	0.235815	0.438471	-0.737795	0.797321	0.685756	0.707343	0.0900453	-0.272365	0.410046	0.275208	-0.537939	-0.395223	0.0670779	0.806543	-0.770135
FH	ENSG00000091483	green	0.24061	0.617	-0.755593	-0.549957	-0.804837	0.227785	0.928488	-0.35872	-0.06675	0.334886	0.15628	-0.785866	0.744351	0.771152	-0.124274	0.0132162	0.427562	0.825219	0.0676595	-0.415844
SEL1L3	ENSG00000091490	yellow	0.663326	-0.649853	0.312372	-0.471033	0.245902	-0.192451	-0.322818	0.637071	-0.718249	-0.60485	-0.587761	-0.134292	0.307078	-0.303213	-0.122491	0.607409	0.381522	0.015868	-0.715814	0.690588
TF	ENSG00000091513	turquoise	-0.805568	0.802224	-0.400547	0.549284	-0.347119	0.269203	0.384439	-0.811029	0.839921	0.780865	0.795817	0.132271	-0.387299	0.393054	-0.0241639	-0.682009	-0.468274	-0.00701134	0.907547	-0.835099
CDV3	ENSG00000091527	pink	0.503192	0.354654	-0.681426	-0.782788	-0.722057	0.0727813	0.805513	-0.131494	-0.414716	0.0684721	-0.126473	-0.885996	0.884207	0.612363	-0.354711	0.174017	0.546837	0.797379	-0.246547	-0.121777
MYO15A	ENSG00000091536	grey	0.418626	-0.488077	0.62306	0.00234211	0.343599	0.225588	-0.370599	0.701681	-0.296696	-0.271204	-0.412821	0.289785	0.0540725	-0.183416	0.340998	0.322855	0.399654	0.0050502	-0.424982	0.472464
ALKBH5	ENSG00000091542	blue	-0.340921	0.829599	-0.492907	0.0907156	-0.738345	0.702272	0.655663	-0.547933	0.514829	0.860183	0.66431	-0.240046	0.097562	0.867313	-0.0526158	-0.293451	0.209265	0.60741	0.624463	-0.861764
NLRP1	ENSG00000091592	purple	-0.151803	0.728443	-0.506902	-0.0494819	-0.733072	0.59788	0.641024	-0.397472	0.319805	0.766651	0.350647	-0.353639	0.216061	0.860345	-0.0179266	-0.386216	0.364534	0.692553	0.424738	-0.64933
PITPNM3	ENSG00000091622	turquoise	-0.861004	0.630849	-0.10267	0.788996	-0.128231	0.314878	0.0744134	-0.625205	0.897454	0.768977	0.738985	0.4332	-0.642095	0.228871	0.130096	-0.698587	-0.501773	-0.198158	0.90685	-0.732575
SPAG7	ENSG00000091640	purple	-0.0683149	0.79281	-0.587312	-0.166305	-0.843844	0.628472	0.80264	-0.428078	0.275402	0.738644	0.4723	-0.469964	0.390052	0.933047	-0.130399	-0.182349	0.407736	0.802707	0.410346	-0.721479
ORC6	ENSG00000091651	grey	0.359235	0.0128619	-0.0300695	-0.30372	-0.185892	0.268959	0.237014	0.183853	-0.184423	-0.0471121	0.135989	-0.217912	0.403314	0.277465	-0.0116462	0.647179	0.407907	0.401553	-0.170765	-0.0149779
ZFHX4	ENSG00000091656	grey	-0.254547	0.109161	0.163097	0.378719	0.224855	0.107825	-0.0391999	-0.117037	0.415542	0.0923483	0.5785	0.346877	-0.212386	-0.0610004	0.224131	0.315112	-0.247805	-0.182652	0.334921	-0.213706
SLC17A6	ENSG00000091664	grey	0.0805024	0.0686391	0.0210224	0.0370224	0.0595202	0.0403124	0.141402	0.0270498	0.0939846	-0.0316826	0.213077	0.036311	0.137738	0.0676182	0.204462	0.390408	0.0386468	0.0949115	0.0420469	-0.052785
ZC3HC1	ENSG00000091732	salmon	0.683518	-0.202331	0.215127	-0.453024	-0.206194	0.503112	0.138268	0.606781	-0.419586	-0.1096	-0.201914	-0.232015	0.566103	0.335636	0.146509	0.645441	0.820015	0.587942	-0.458664	0.193606
ESR1	ENSG00000091831	grey	-0.778147	0.369738	0.0462678	0.776612	0.181737	-0.00678006	-0.103857	-0.498363	0.780312	0.430907	0.565455	0.525976	-0.662453	-0.0968451	0.296984	-0.560506	-0.65578	-0.43446	0.715169	-0.414081
RGS17	ENSG00000091844	yellow	0.756061	-0.74381	0.287534	-0.537029	0.391978	-0.475253	-0.306017	0.707432	-0.814238	-0.823505	-0.842082	-0.181158	0.415528	-0.470178	-0.00389299	0.508978	0.328979	-0.0658289	-0.874276	0.893466
ANGPT2	ENSG00000091879	grey	-0.160919	0.150644	-0.0463301	0.151941	-0.132119	0.141407	0.038573	-0.114038	0.283966	0.185493	0.425556	0.0467159	-0.095332	0.0489932	0.0857121	-0.0404906	-0.0853915	-0.0375254	0.264781	-0.235737
TMEM101	ENSG00000091947	tan	0.272152	0.411304	-0.334798	-0.362552	-0.674009	0.643498	0.579117	-0.0248587	-0.0291726	0.428872	0.207976	-0.468842	0.519698	0.78089	-0.0430675	0.151637	0.667402	0.813882	0.0474891	-0.38427
CD200	ENSG00000091972	pink	0.498793	0.167724	-0.47845	-0.655987	-0.404483	-0.105647	0.621639	-0.000532523	-0.387686	-0.150746	-0.275024	-0.679226	0.774896	0.368394	-0.0391869	0.24121	0.422958	0.589349	-0.330577	0.0636784
CCDC80	ENSG00000091986	grey	-0.594455	0.527324	-0.136236	0.543696	-0.17444	0.29086	0.148854	-0.481265	0.738456	0.591664	0.816241	0.25746	-0.380003	0.238775	0.117552	-0.3171	-0.324216	-0.0659555	0.73615	-0.610014
PSME1	ENSG00000092010	purple	0.192444	0.57393	-0.524299	-0.3594	-0.750769	0.505468	0.755644	-0.247338	0.0595615	0.464153	0.400685	-0.559464	0.574446	0.798835	-0.108578	0.160605	0.493006	0.798724	0.180777	-0.493203
PPP2R3C	ENSG00000092020	pink	0.612064	0.105023	-0.255496	-0.626503	-0.459582	0.235494	0.570638	0.212126	-0.392887	-0.072233	-0.144856	-0.588551	0.807811	0.451229	0.00786875	0.451833	0.631095	0.694894	-0.351349	0.0378893
JPH4	ENSG00000092051	grey	-0.574546	0.52159	-0.0534217	0.513058	-0.298452	0.55644	0.068907	-0.363357	0.588203	0.791192	0.415501	0.267166	-0.457973	0.439816	0.0110619	-0.643838	-0.0610001	0.105051	0.630441	-0.618133
MYH7	ENSG00000092054	grey	-0.611469	0.520747	-0.0731604	0.584437	-0.120082	0.327728	0.153642	-0.43865	0.752544	0.586987	0.63109	0.314198	-0.392971	0.23986	0.322034	-0.42208	-0.303401	-0.0611009	0.698178	-0.58366
SLC7A8	ENSG00000092068	turquoise	-0.879714	0.604259	-0.0392658	0.825417	-0.0653395	0.333672	0.0436819	-0.618383	0.949146	0.736582	0.856936	0.503284	-0.671556	0.199203	0.19339	-0.549836	-0.536981	-0.236734	0.933799	-0.751167
OSGEP	ENSG00000092094	greenyellow	0.595276	-0.51846	0.542289	-0.227444	0.211347	0.276237	-0.288628	0.768107	-0.455933	-0.337586	-0.383903	0.101657	0.247034	-0.0922747	0.124063	0.534516	0.576602	0.17114	-0.545973	0.488549
SLC22A17	ENSG00000092096	grey60	-0.601609	0.856884	-0.411869	0.395125	-0.566043	0.604329	0.492539	-0.655447	0.725006	0.947347	0.701722	0.00193648	-0.210996	0.730518	0.0411881	-0.580751	-0.0437355	0.368085	0.808204	-0.885032
RNF31	ENSG00000092098	darkred	0.25205	0.102889	0.212664	-0.0559278	-0.299084	0.8239	0.134702	0.328633	0.0343299	0.344247	0.160585	0.0171528	0.21063	0.534245	0.259964	0.309336	0.674525	0.555407	-0.0053156	-0.20299
SCFD1	ENSG00000092108	grey	0.347644	-0.437626	0.0475625	-0.29653	0.394664	-0.646551	-0.119467	0.218215	-0.43573	-0.693596	-0.374289	-0.131112	0.250796	-0.519788	-0.0783956	0.413456	-0.170244	-0.277827	-0.47177	0.571701
G2E3	ENSG00000092140	black	0.823147	-0.670777	0.119191	-0.714493	0.255092	-0.480326	-0.122151	0.605663	-0.871102	-0.858515	-0.725765	-0.373927	0.596116	-0.383498	-0.108237	0.714919	0.350572	0.0440828	-0.887287	0.80105
HECTD1	ENSG00000092148	tan	0.406612	0.462669	-0.636827	-0.644019	-0.7613	0.226401	0.83654	-0.149731	-0.255578	0.22067	-0.0412784	-0.796941	0.812289	0.697564	-0.208616	0.0505853	0.554092	0.833294	-0.113846	-0.227088
HNRNPC	ENSG00000092199	pink	0.732153	-0.00846307	-0.36706	-0.851577	-0.455333	0.0521058	0.54622	0.226742	-0.616254	-0.24098	-0.31597	-0.757506	0.904107	0.393422	-0.184181	0.540566	0.668973	0.702039	-0.535032	0.17184
RPGRIP1	ENSG00000092200	grey	-0.157283	0.0280753	0.283383	0.350961	0.169641	0.218623	-0.0976592	0.0747961	0.322874	0.127078	0.197871	0.354073	-0.197055	-0.00588183	0.522225	-0.0106762	-0.0381109	-0.0795669	0.185198	-0.0983759
SUPT16H	ENSG00000092201	pink	0.710845	0.133887	-0.462149	-0.857137	-0.621439	0.170225	0.647908	0.16969	-0.579326	-0.074264	-0.289731	-0.829552	0.930497	0.553292	-0.258389	0.400861	0.749937	0.83285	-0.457933	0.0595485
TOX4	ENSG00000092203	purple	0.0343571	0.762189	-0.71937	-0.354818	-0.882887	0.475339	0.896156	-0.446909	0.148239	0.607458	0.331992	-0.656637	0.547817	0.904944	-0.116584	-0.189968	0.419855	0.840495	0.290586	-0.62406
GEMIN2	ENSG00000092208	pink	0.743447	0.00401252	-0.226169	-0.733747	-0.462312	0.265996	0.501836	0.346688	-0.53741	-0.119769	-0.292257	-0.640088	0.855762	0.470602	-0.0200767	0.507441	0.793389	0.766856	-0.484849	0.140821
TGM1	ENSG00000092295	greenyellow	0.34398	-0.634078	0.789948	0.120857	0.505642	0.225867	-0.594559	0.770198	-0.226075	-0.359009	-0.29099	0.473804	-0.120844	-0.359321	0.361874	0.457563	0.301073	-0.196234	-0.392428	0.484904
TINF2	ENSG00000092330	salmon	0.78798	0.0285702	-0.306202	-0.829342	-0.559948	0.306998	0.534802	0.326339	-0.605165	-0.0724124	-0.333717	-0.741092	0.900962	0.568294	-0.144632	0.460979	0.887639	0.869449	-0.514562	0.137016
TBL1Y	ENSG00000092377	grey	-0.138845	0.00460549	0.0754918	0.179913	0.0849734	0.0458763	-0.0950996	-0.0255392	0.17872	0.0544027	0.178621	0.150738	-0.161393	-0.0700586	0.134729	0.00349646	-0.106188	-0.126786	0.146292	-0.0601778
SEMA6A	ENSG00000092421	grey	0.078837	-0.526909	0.587836	0.257739	0.683222	-0.185367	-0.558409	0.40616	-0.0345377	-0.43775	-0.0567366	0.512177	-0.271801	-0.544692	0.242935	0.413511	-0.155011	-0.464783	-0.185909	0.407086
TRPM7	ENSG00000092439	grey	-0.331618	-0.0408679	0.345646	0.47169	0.329537	0.0647166	-0.258227	-0.0295761	0.341283	0.0387281	0.377284	0.491171	-0.39762	-0.260799	0.0793809	0.0638043	-0.366725	-0.396792	0.281673	-0.0811906
TYRO3	ENSG00000092445	turquoise	-0.753827	0.900983	-0.489886	0.4464	-0.556897	0.459309	0.491357	-0.816962	0.789615	0.932031	0.761094	0.00551432	-0.300843	0.625344	-0.0691592	-0.707686	-0.267255	0.21652	0.89685	-0.93537
WDR76	ENSG00000092470	black	0.935183	-0.625871	0.233909	-0.714498	0.0973772	-0.0871896	-0.0956941	0.768316	-0.847952	-0.672419	-0.6333	-0.348944	0.655319	-0.13326	-0.0142195	0.847449	0.664128	0.300187	-0.876153	0.693693
SNAP23	ENSG00000092531	grey	-0.58624	0.183632	0.254229	0.687793	0.22577	0.182305	-0.210729	-0.246664	0.650123	0.320851	0.641249	0.572698	-0.578769	-0.125319	0.211545	-0.178581	-0.467718	-0.397137	0.576431	-0.34946
TBX15	ENSG00000092607	grey	-0.198535	0.0786025	0.00391795	0.193049	-0.00716567	0.0233666	-0.0537242	-0.127088	0.282522	0.117637	0.355472	0.117687	-0.179723	-0.0225554	0.184671	-0.0542802	-0.163511	-0.112603	0.235575	-0.14665
PHGDH	ENSG00000092621	lightcyan	-0.57523	0.598047	-0.162051	0.5021	-0.241624	0.455725	0.251099	-0.520112	0.757073	0.652461	0.91977	0.223264	-0.312255	0.386674	0.172207	-0.0974841	-0.239469	0.0675663	0.766346	-0.737172
COL9A3	ENSG00000092758	grey	-0.273622	0.282821	-0.00942613	0.271945	-0.181269	0.378049	0.0505867	-0.201073	0.312645	0.446793	0.363657	0.145323	-0.217017	0.276273	-0.0429395	-0.172095	-0.00790512	0.0954528	0.371675	-0.391183
EZR	ENSG00000092820	grey	0.383063	-0.0143226	-0.09869	-0.374336	-0.245104	0.239212	0.193132	0.151555	-0.279714	-0.0147524	0.0632753	-0.308285	0.392004	0.282976	-0.169992	0.529237	0.425339	0.403425	-0.198632	0.0318794
MYL6	ENSG00000092841	tan	0.404448	0.404773	-0.438681	-0.495687	-0.67535	0.455216	0.686302	-0.0330903	-0.143029	0.292206	0.207063	-0.598139	0.690478	0.734285	-0.142125	0.323871	0.644712	0.836698	-0.0397895	-0.292851
AGO1	ENSG00000092847	grey	0.218794	-0.272996	0.467097	0.0479867	0.221533	0.337724	-0.250953	0.422037	-0.0811514	-0.112151	0.0679642	0.287937	-0.0153286	-0.0193667	0.159399	0.597373	0.285862	0.0450754	-0.167665	0.110893
TEKT2	ENSG00000092850	greenyellow	0.850307	-0.784387	0.519696	-0.494423	0.311806	-0.0260747	-0.381788	0.928957	-0.792644	-0.680634	-0.738948	-0.0599777	0.405981	-0.299662	0.0779431	0.705101	0.61984	0.102814	-0.876539	0.790086
CLSPN	ENSG00000092853	grey	0.0320749	0.10737	0.0734106	0.0627717	-0.0900406	0.322665	0.0944374	0.0370776	0.161865	0.138549	0.407331	0.0726151	0.0541333	0.208799	0.145768	0.466029	0.148845	0.179052	0.139768	-0.223603
RFFL	ENSG00000092871	grey	0.237924	0.244238	-0.280597	-0.345189	-0.390909	0.265791	0.460737	-0.067621	-0.101085	0.140048	0.135816	-0.391896	0.457747	0.435421	-0.0781192	0.229539	0.354326	0.498674	-0.0311367	-0.198367
UNC13D	ENSG00000092929	grey	-0.660326	0.446054	0.0984181	0.685778	-0.0705998	0.503031	-0.0140024	-0.379149	0.790474	0.644171	0.772064	0.472267	-0.545066	0.227117	0.265542	-0.333966	-0.286882	-0.115791	0.747694	-0.63505
MFSD11	ENSG00000092931	grey	-0.219069	-0.148446	0.647585	0.595281	0.359959	0.381582	-0.418429	0.289023	0.383303	0.134907	0.252814	0.688233	-0.458439	-0.174691	0.476043	0.0419442	-0.0704372	-0.285311	0.216235	-0.0518823
[truncated: 21,987 more rows]

## Sheet: Module Eigenvalue
SampleID	MEblack	MEblue	MEbrown	MEcyan	MEdarkgreen	MEdarkred	MEgreen	MEgreenyellow	MEgrey	Mesilver	MElightcyan	MEmagenta	MEpink	MEpurple	MEred	MEroyalblue	MEsalmon	MEtan	MEturquoise	MEyellow
[truncated: 176 more rows]

[truncated: 3 more sheets: Module Preservation, Enrichment (Single Cell), Gene Ontology]
