# Supplementary material for: Whole-Genome and RNA Sequencing Reveal Variation and Transcriptomic Coordination in the Developing Human Prefrontal Cortex
Source: Cell Rep. Author manuscript; Available in PMC 2020 Jun 15. (PMC7295160; doi:10.1016/j.celrep.2020.03.053)
Supplement: 6 [file NIHMS1582939-supplement-6.xlsx]

## Sheet: ColumnKey
For all sheets:
Column name	Description
GeneId	eGene ID= Ensembl ID | Gene symbol
Variant_GRCh38	Variant ID= chr : bp start : ref : alt
rsID	dbSNP rsID, if available
TSS	Coordinates for gene transcription start site (TSS), GRCh38, Gencode v21
Strand	Gene on plus or minus strand
TSS_dist	Basepair distance between variant and gene TSS
Beta_Pre	From prenatal sample analysis, eQTL effect, regression coefficient (beta value) for genotype effect on expression level
P_Pre	From prenatal sample analysis, p-value for genotype effect on expression level
FDR_Pre	From prenatal sample analysis, BH-adjusted false discovery rate (FDR) for genotype effect on expression level
Beta_Post	From postnatal sample analysis, eQTL effect, regression coefficient (beta value) for genotype effect on expression level
P_Post	From postnatal sample analysis, p-value for genotype effect on expression level
FDR_Post	From postnatal sample analysis, BH-adjusted false discovery rate (FDR) for genotype effect on expression level
Beta_Comp	From complete sample analysis, eQTL effect, regression coefficient (beta value) for genotype effect on expression level
P_Comp	From complete sample analysis, p-value for genotype effect on expression level
FDR_Comp	From complete sample analysis, BH-adjusted false discovery rate (FDR) for genotype effect on expression level
BetaDiff_P	P-value from Z statistic comparing prenatal and postnatal beta values [Z=(Beta_Pre - Beta_Post) / sqrt(SE_Pre^2 + SE_Post^2], then p = 2*pnorm( -|Z| )
BetaDiff_FDR_all	BH FDR for p-value calculated from the Z statistic of differences between betas, for all eQTLs in this union set
P_Best_Test	The analysis (Pre, Post, Comp) that returned the smallest p-value (P_Best). In cases of a tie, analysis that returned the larger |Beta|
Gene_Best_Best	Yes/No is this eQTL the best-performing eQTL per gene, based on P_Best?
Gene_Best_Pre	Yes/No is this eQTL the best-performing eQTL per gene, based on P_Pre?
Gene_Best_Post	Yes/No is this eQTL the best-performing eQTL per gene, based on P_Post?
Gene_Best_Comp	Yes/No is this eQTL the best-performing eQTL per gene, based on P_Comp?
Cat_byEqtl	Pre-spec/Post-spec/Constant/Pre-trend/Post-trend categorization of each eQTL, individually
Cat_byGeneBest	Pre-spec/Post-spec/Constant/Pre-trend/Post-trend categorization based on the performance of the best eQTL per gene. E.g. if best variant for geneA sorted as Pre-spec, then all other eQTLs for geneA also sorted as Pre-spec

## Sheet: HCP_allEQTLs_FDR0.05
GeneId	Variant_GRCh38	rsID	TSS	Strand	TSS_dist	Beta_Pre	P_Pre	FDR_Pre	Beta_Post	P_Post	FDR_Post	Beta_Comp	P_Comp	FDR_Comp	BetaDiff_P	BetaDiff_FDR_all	P_Best_Test	Gene_Best_Best	Gene_Best_Pre	Gene_Best_Post	Gene_Best_Comp	Cat_byEqtl	Cat_byConstanteBest
ENSG00000000938|FGR	chr1:27781113:A:G	rs7546926	27635277	Minus	-145836	-1.20478	0.00285508	0.475185	-1.04896	0.0363434	0.879186	-1.36872	1.44288e-05	0.0104925	0.803824	0.905381	Comp	No	No	No	No	Constant	Constant
ENSG00000000938|FGR	chr1:27782401:T:G	rs11803114	27635277	Minus	-147124	-1.20478	0.00285508	0.475185	-1.30659	0.000909927	0.422518	-1.28326	1.34277e-05	0.0098703	0.850796	0.931608	Comp	Yes	No	No	Yes	Constant	Constant
ENSG00000000938|FGR	chr1:27786298:TCTC:T	rs10597876	27635277	Minus	-151021	-1.21294	0.00149571	0.364403	-0.820461	0.0558841	NA	-1.20842	3.23912e-05	0.0205204	0.483683	0.714784	Comp	No	No	No	No	Prenatal-trending	Constant
ENSG00000000938|FGR	chr1:27819493:A:AT	rs151129121	27635277	Minus	-184216	-1.20478	0.00285508	0.475185	-1.30659	0.000909927	0.422518	-1.28326	1.34277e-05	0.0098703	0.850796	0.931608	Comp	No	No	No	No	Constant	Constant
ENSG00000000938|FGR	chr1:27819495:A:G	rs115963001	27635277	Minus	-184218	-1.20478	0.00285508	0.475185	-1.30659	0.000909927	0.422518	-1.28326	1.34277e-05	0.0098703	0.850796	0.931608	Comp	No	No	No	No	Constant	Constant
ENSG00000000938|FGR	chr1:27856180:C:T	rs11811045	27635277	Minus	-220903	-1.20478	0.00285508	0.475185	-1.32624	0.00287804	0.599962	-1.23913	5.42892e-05	0.0312456	0.833726	0.921806	Comp	No	No	No	No	Constant	Constant
ENSG00000000971|CFH	chr1:197341617:G:A	rs3790370	196651878	Plus	689739	0.145987	0.694988	NA	1.7573	1.38843e-05	0.0346109	0.39397	0.162945	NA	0.00198305	0.0190819	Post	Yes	No	Yes	No	Postnatal-predominant	Postnatal-predominant
ENSG00000001036|FUCA2	chr6:144125360:T:C	rs4624890	143511690	Minus	-613670	0.255101	0.00113996	0.319413	0.221637	0.0496911	0.898515	0.290997	1.40449e-05	0.0102535	0.802827	0.904787	Comp	Yes	Yes	No	Yes	Constant	Constant
ENSG00000001460|STPG1	chr1:24363590:A:G	rs486575	24416934	Minus	53344	-0.766824	0.000387622	0.170769	-0.287088	0.00776303	0.73068	-0.658567	2.25562e-05	0.0152046	0.039718	0.156662	Comp	No	No	No	No	Constant	Constant
ENSG00000001460|STPG1	chr1:24364274:T:A	rs545809	24416934	Minus	52660	-1.29087	3.57058e-07	0.00054016	-0.266513	0.00927078	0.752422	-0.867947	2.87178e-07	0.000331194	6.64924e-05	0.00186188	Comp	No	No	No	No	Constant	Constant
ENSG00000001460|STPG1	chr1:24364799:T:C	rs518717	24416934	Minus	52135	-1.31929	3.86414e-07	0.000579552	-0.266513	0.00927078	0.752422	-0.857248	6.14658e-07	0.00065906	6.02147e-05	0.00174429	Pre	No	No	No	No	Constant	Constant
ENSG00000001460|STPG1	chr1:24365793:C:T	rs548942	24416934	Minus	51141	-1.44401	2.75156e-06	0.00330222	-0.365297	0.00445865	0.662051	-1.01553	1.09593e-06	0.00110388	0.000635264	0.00839843	Comp	No	No	No	No	Constant	Constant
ENSG00000001460|STPG1	chr1:24365797:T:TG	rs35958834	24416934	Minus	51137	-1.52378	1.53513e-07	0.000252824	-0.40085	0.00163704	0.514753	-1.08313	7.41517e-08	9.61662e-05	0.000148894	0.00297085	Comp	No	No	No	No	Constant	Constant
ENSG00000001460|STPG1	chr1:24384630:G:C	rs527567	24416934	Minus	32304	-1.51471	1.18635e-12	5.21045e-09	-0.207112	0.026079	0.85326	-1.0633	7.31868e-13	2.02624e-09	3.08294e-10	1.62258e-07	Comp	No	No	No	No	Constant	Constant
ENSG00000001460|STPG1	chr1:24385679:T:C	rs2244762	24416934	Minus	31255	-1.5559	7.1352e-13	3.4469e-09	-0.207112	0.026079	0.85326	-1.06127	1.7427e-12	4.60158e-09	1.38819e-10	8.33008e-08	Pre	No	No	No	No	Constant	Constant
ENSG00000001460|STPG1	chr1:24385859:T:A	rs2477303	24416934	Minus	31075	-1.78976	1.19235e-13	6.60191e-10	-0.43221	0.000350281	0.278725	-1.33637	2.15629e-14	7.29492e-11	1.12352e-08	3.31192e-06	Comp	No	No	No	No	Constant	Constant
ENSG00000001460|STPG1	chr1:24386232:C:T	rs507908	24416934	Minus	30702	-1.06485	7.1392e-06	0.00757386	-0.201673	0.0645578	NA	-0.85093	3.6073e-07	0.000407652	0.000530448	0.00739058	Comp	No	No	No	No	Prenatal-predominant	Constant
ENSG00000001460|STPG1	chr1:24386488:G:A	rs525500	24416934	Minus	30446	-1.01476	7.20295e-05	0.0510515	-0.268205	0.0332288	0.872276	-0.795859	1.21196e-05	0.00904543	0.00647585	0.0439842	Comp	No	No	No	No	Constant	Constant
ENSG00000001460|STPG1	chr1:24386502:C:G	rs510614	24416934	Minus	30432	-1.05998	7.81694e-06	0.00819143	-0.197297	0.0650364	NA	-0.842586	4.04913e-07	0.000452359	0.000510877	0.00718847	Comp	No	No	No	No	Prenatal-predominant	Constant
ENSG00000001460|STPG1	chr1:24387165:C:A	rs519782	24416934	Minus	29769	-1.58159	2.07128e-10	6.10989e-07	-0.333136	0.00633282	0.706125	-1.14683	5.10709e-11	1.13869e-07	7.9659e-07	9.49698e-05	Comp	No	No	No	No	Constant	Constant
ENSG00000001460|STPG1	chr1:24387343:G:T	rs497071	24416934	Minus	29591	-1.50967	1.32531e-12	5.77218e-09	-0.212478	0.0226332	0.841622	-1.06474	6.84557e-13	1.90238e-09	4.17519e-10	2.08041e-07	Comp	No	No	No	No	Constant	Constant
ENSG00000001460|STPG1	chr1:24387411:T:C	rs539923	24416934	Minus	29523	-1.03991	4.07152e-05	0.0324546	-0.245103	0.0522638	NA	-0.812501	7.81508e-06	0.00621535	0.00348554	0.0287225	Comp	No	No	No	No	Prenatal-predominant	Constant
ENSG00000001460|STPG1	chr1:24389717:G:A	rs509526	24416934	Minus	27217	-1.00101	1.18003e-05	0.0116488	-0.180963	0.0613912	NA	-0.765427	9.35966e-07	0.000960222	0.000541225	0.00750021	Comp	No	No	No	No	Prenatal-predominant	Constant
ENSG00000001460|STPG1	chr1:24390376:G:C	rs520149	24416934	Minus	26558	-1.61875	6.24995e-10	1.67166e-06	-0.43221	0.000350281	0.278725	-1.2364	1.36092e-11	3.25767e-08	6.26092e-06	0.00040185	Comp	No	No	No	No	Constant	Constant
ENSG00000001460|STPG1	chr1:24390399:A:G	rs520206	24416934	Minus	26535	-1.62558	4.05784e-10	1.1239e-06	-0.43221	0.000350281	0.278725	-1.24315	8.13947e-12	1.99722e-08	4.73188e-06	0.000331873	Comp	No	No	No	No	Constant	Constant
ENSG00000001460|STPG1	chr1:24390643:T:C	rs522204	24416934	Minus	26291	-1.49183	7.48873e-08	0.00013195	-0.43221	0.000350281	0.278725	-1.13219	2.31766e-09	4.03248e-06	0.000162979	0.00316368	Comp	No	No	No	No	Constant	Constant
ENSG00000001460|STPG1	chr1:24390813:A:T	rs523902	24416934	Minus	26121	-0.862801	0.000293889	0.142913	-0.20601	0.0311064	0.867252	-0.671018	2.84018e-05	0.018406	0.00814493	0.0515543	Comp	No	No	No	No	Constant	Constant
ENSG00000001460|STPG1	chr1:24390893:C:CA	rs57524493	24416934	Minus	26041	-0.965209	0.000189217	0.105018	-0.256655	0.0433462	0.890845	-0.767768	3.10688e-05	0.0198253	0.0109001	0.0635336	Comp	No	No	No	No	Constant	Constant
ENSG00000001460|STPG1	chr1:24391107:C:G	rs475397	24416934	Minus	25827	-1.57904	9.90997e-11	3.08896e-07	-0.333136	0.00633282	0.706125	-1.15807	1.51519e-11	3.60321e-08	5.30154e-07	7.04163e-05	Comp	No	No	No	No	Constant	Constant
ENSG00000001460|STPG1	chr1:24391589:C:A	rs560219	24416934	Minus	25345	-1.68391	2.60802e-13	1.36359e-09	-0.333136	0.00633282	0.706125	-1.24988	4.3043e-14	1.39889e-10	5.91792e-09	1.89966e-06	Comp	No	No	No	No	Constant	Constant
ENSG00000001460|STPG1	chr1:24392858:G:GAA	rs35727978	24416934	Minus	24076	-1.02354	8.63856e-06	0.00891753	-0.189596	0.0537948	NA	-0.761039	1.39745e-06	0.00136867	0.000476779	0.00684479	Comp	No	No	No	No	Prenatal-predominant	Constant
ENSG00000001460|STPG1	chr1:24393201:G:A	rs498939	24416934	Minus	23733	-1.66289	4.8516e-13	2.41581e-09	-0.340361	0.00521907	0.682547	-1.25039	4.22107e-14	1.37314e-10	1.25102e-08	3.6285e-06	Comp	No	No	No	No	Constant	Constant
ENSG00000001460|STPG1	chr1:24393513:A:G	rs501748	24416934	Minus	23421	-1.01899	7.28069e-05	0.0514914	-0.247689	0.0465924	0.894957	-0.809953	1.0341e-05	0.00790842	0.00500109	0.0367765	Comp	No	No	No	No	Constant	Constant
ENSG00000001460|STPG1	chr1:24393856:T:C	rs497823	24416934	Minus	23078	-1.47985	8.3467e-12	3.14418e-08	-0.207324	0.0409254	0.887312	-1.04417	1.42721e-11	3.40576e-08	3.80248e-09	1.29849e-06	Pre	No	No	No	No	Constant	Constant
ENSG00000001460|STPG1	chr1:24397278:A:C	rs544094	24416934	Minus	19656	-1.5717	1.42506e-10	4.32082e-07	-0.333136	0.00633282	0.706125	-1.18194	4.91868e-12	1.23624e-08	6.93184e-07	8.5674e-05	Comp	No	No	No	No	Constant	Constant
ENSG00000001460|STPG1	chr1:24397495:G:A	rs489998	24416934	Minus	19439	-0.95732	0.000145645	0.086864	-0.268205	0.0332288	0.872276	-0.767687	2.11411e-05	0.0144041	0.0112405	0.0650079	Comp	No	No	No	No	Constant	Constant
ENSG00000001460|STPG1	chr1:24398586:G:A	rs577168	24416934	Minus	18348	-1.62844	4.73706e-15	3.1658e-11	-0.221341	0.0246163	0.848608	-1.19692	7.5079e-16	2.99267e-12	2.79786e-12	2.88497e-09	Comp	No	No	No	No	Constant	Constant
ENSG00000001460|STPG1	chr1:24402426:ATCT:A	rs144796893	24416934	Minus	14508	-1.82397	1.71782e-14	1.07135e-10	-0.44336	0.000286703	0.251097	-1.4021	9.88913e-16	3.90521e-12	3.48803e-09	1.19888e-06	Comp	No	No	No	No	Constant	Constant
ENSG00000001460|STPG1	chr1:24405169:G:A	rs558965	24416934	Minus	11765	-1.7226	1.60389e-11	5.79838e-08	-0.43221	0.000350281	0.278725	-1.31834	3.51121e-13	1.0139e-09	3.70138e-07	5.52086e-05	Comp	No	No	No	No	Constant	Constant
ENSG00000001460|STPG1	chr1:24407896:A:G	rs576096	24416934	Minus	9038	-1.82397	1.71782e-14	1.07135e-10	-0.43221	0.000350281	0.278725	-1.3823	1.98199e-15	7.62234e-12	2.41271e-09	8.88511e-07	Comp	No	No	No	No	Constant	Constant
ENSG00000001460|STPG1	chr1:24410545:A:G	rs4648980	24416934	Minus	6389	-0.883826	0.000178521	0.100764	-0.26513	0.00356938	0.631878	-0.704215	9.49723e-06	0.00734936	0.0109801	0.0638803	Comp	No	No	No	No	Constant	Constant
ENSG00000001460|STPG1	chr1:24411205:A:G	rs12027646	24416934	Minus	5729	-1.82397	1.71782e-14	1.07135e-10	-0.43221	0.000350281	0.278725	-1.3823	1.98199e-15	7.62234e-12	2.41271e-09	8.88511e-07	Comp	No	No	No	No	Constant	Constant
ENSG00000001460|STPG1	chr1:24411960:TTTTC:T	rs146643101	24416934	Minus	4974	-1.7226	1.60389e-11	5.79838e-08	-0.430048	0.000412026	0.301767	-1.31781	3.66779e-13	1.05709e-09	3.70421e-07	5.52086e-05	Comp	No	No	No	No	Constant	Constant
ENSG00000001460|STPG1	chr1:24413470:C:T	rs11249105	24416934	Minus	3464	-1.82397	1.71782e-14	1.07135e-10	-0.43221	0.000350281	0.278725	-1.3823	1.98199e-15	7.62234e-12	2.41271e-09	8.88511e-07	Comp	No	No	No	No	Constant	Constant
ENSG00000001460|STPG1	chr1:24413735:A:T	rs11249106	24416934	Minus	3199	-1.82291	4.01828e-13	2.04084e-09	-0.43221	0.000350281	0.278725	-1.34277	8.32927e-14	2.60947e-10	1.70352e-08	4.6798e-06	Comp	No	No	No	No	Constant	Constant
ENSG00000001460|STPG1	chr1:24414695:C:T	rs12030088	24416934	Minus	2239	-1.88054	6.7843e-14	3.91777e-10	-0.43221	0.000350281	0.278725	-1.3916	8.15631e-15	2.94954e-11	3.1939e-09	1.11535e-06	Comp	No	No	No	No	Constant	Constant
ENSG00000001460|STPG1	chr1:24415329:A:G	rs4592213	24416934	Minus	1605	-1.91277	1.20473e-15	9.30793e-12	-0.438831	0.00064083	0.365958	-1.48548	5.91223e-17	2.57947e-13	3.90347e-10	1.97225e-07	Comp	No	Yes	No	No	Constant	Constant
ENSG00000001460|STPG1	chr1:24417293:C:T	rs760967	24416934	Minus	-359	-1.89379	1.82364e-15	1.34022e-11	-0.465584	0.0014171	0.492026	-1.55171	1.06539e-17	5.02738e-14	5.2734e-09	1.72872e-06	Comp	Yes	No	No	Yes	Constant	Constant
ENSG00000001460|STPG1	chr1:24417389:C:T	rs760968	24416934	Minus	-455	-1.82397	1.71782e-14	1.07135e-10	-0.43221	0.000350281	0.278725	-1.3823	1.98199e-15	7.62234e-12	2.41271e-09	8.88511e-07	Comp	No	No	No	No	Constant	Constant
ENSG00000001460|STPG1	chr1:24418580:T:C	rs878751	24416934	Minus	-1646	-0.968869	0.000134144	0.0817311	-0.266574	0.0320384	0.869489	-0.802695	9.8531e-06	0.00758768	0.00995091	0.0594776	Comp	No	No	No	No	Constant	Constant
ENSG00000001460|STPG1	chr1:24418622:T:C	rs878752	24416934	Minus	-1688	-0.969255	4.74197e-05	0.0366686	-0.170279	0.102266	NA	-0.787606	1.92084e-06	0.00181227	0.00139808	0.0148438	Comp	No	No	No	No	Prenatal-predominant	Constant
ENSG00000001460|STPG1	chr1:24419214:T:G	rs760969	24416934	Minus	-2280	-1.85006	7.49534e-15	4.89449e-11	-0.43221	0.000350281	0.278725	-1.39232	1.35592e-15	5.29751e-12	1.08073e-09	4.60408e-07	Comp	No	No	No	No	Constant	Constant
ENSG00000001460|STPG1	chr1:24420695:G:A	rs10903084	24416934	Minus	-3761	-1.81894	5.3306e-13	2.63573e-09	-0.428125	0.00044987	0.314242	-1.36471	3.76579e-14	1.23236e-10	2.06893e-08	5.52504e-06	Comp	No	No	No	No	Constant	Constant
ENSG00000001460|STPG1	chr1:24422589:C:T	rs10489442	24416934	Minus	-5655	-1.47399	7.78882e-08	0.000136769	-0.428125	0.00044987	0.314242	-1.12347	3.82164e-09	6.40674e-06	0.000178805	0.00337754	Comp	No	No	No	No	Constant	Constant
ENSG00000001460|STPG1	chr1:24422837:A:G	rs2235551	24416934	Minus	-5903	-1.05676	2.3613e-05	0.0207873	-0.251351	0.0496035	0.89842	-0.861191	1.90448e-06	0.00179841	0.00278598	0.0244749	Comp	No	No	No	No	Constant	Constant
ENSG00000001460|STPG1	chr1:24423456:A:G	rs2281183	24416934	Minus	-6522	-0.931409	6.07582e-05	0.0446708	-0.199357	0.0371552	0.880727	-0.71524	6.5966e-06	0.00536209	0.00242498	0.0221396	Comp	No	No	No	No	Constant	Constant
ENSG00000001460|STPG1	chr1:24423641:C:A	rs4648982	24416934	Minus	-6707	-1.06272	1.19435e-05	0.01177	-0.216157	0.082586	NA	-0.81808	2.81694e-06	0.00254344	0.00119004	0.0131766	Comp	No	No	No	No	Prenatal-predominant	Constant
ENSG00000001460|STPG1	chr1:24424707:T:C	rs4648983	24416934	Minus	-7773	-1.01843	4.97177e-05	0.038085	-0.277534	0.03003	0.864156	-0.83921	3.84259e-06	0.00333889	0.00620018	0.0426424	Comp	No	No	No	No	Constant	Constant
ENSG00000001460|STPG1	chr1:24425430:A:G	rs6670829	24416934	Minus	-8496	-0.972492	4.24811e-05	0.0335534	-0.159673	0.12571	NA	-0.760679	3.89949e-06	0.00338086	0.00111996	0.0126387	Comp	No	No	No	No	Prenatal-predominant	Constant
ENSG00000001460|STPG1	chr1:24426083:C:A	rs2281184	24416934	Minus	-9149	-1.09803	7.20284e-05	0.0510514	-0.258656	0.0435994	0.891172	-0.780595	6.27959e-05	0.0351527	0.00422249	0.0326664	Comp	No	No	No	No	Constant	Constant
ENSG00000001460|STPG1	chr1:24426240:G:T	rs10794660	24416934	Minus	-9306	-1.81935	2.36844e-14	1.45601e-10	-0.428125	0.00044987	0.314242	-1.40213	8.64331e-16	3.43071e-12	3.06373e-09	1.07647e-06	Comp	No	No	No	No	Constant	Constant
ENSG00000001460|STPG1	chr1:24427778:A:G	rs2206348	24416934	Minus	-10844	-1.81935	2.36844e-14	1.45601e-10	-0.428125	0.00044987	0.314242	-1.40213	8.64331e-16	3.43071e-12	3.06373e-09	1.07647e-06	Comp	No	No	No	No	Constant	Constant
ENSG00000001460|STPG1	chr1:24427936:G:A	rs2235554	24416934	Minus	-11002	-0.9408	5.52953e-05	0.0414489	-0.199357	0.0371552	0.880727	-0.711312	8.19982e-06	0.00647885	0.00220718	0.0206617	Comp	No	No	No	No	Constant	Constant
ENSG00000001460|STPG1	chr1:24428030:A:G	rs2223503	24416934	Minus	-11096	-1.36268	8.02317e-11	2.53079e-07	-0.156269	0.121485	NA	-0.987003	5.46118e-11	1.21339e-07	1.38731e-08	3.95123e-06	Comp	No	No	No	No	Prenatal-predominant	Constant
ENSG00000001460|STPG1	chr1:24428791:G:A	rs10903086	24416934	Minus	-11857	-1.41981	1.40665e-12	6.10134e-09	-0.233088	0.0145925	0.800487	-1.0462	6.087e-13	1.70111e-09	2.35512e-09	8.7367e-07	Comp	No	No	No	No	Constant	Constant
ENSG00000001460|STPG1	chr1:24428948:G:A	rs10903087	24416934	Minus	-12014	-1.28323	1.63417e-08	3.30539e-05	-0.259718	0.008971	0.748383	-0.929258	5.90581e-09	9.58755e-06	8.67722e-06	0.000501397	Comp	No	No	No	No	Constant	Constant
ENSG00000001460|STPG1	chr1:24429503:C:T	rs7526660	24416934	Minus	-12569	-1.37357	2.93419e-10	8.3896e-07	-0.210393	0.0299118	0.863874	-0.972959	2.14617e-10	4.38401e-07	9.69089e-08	1.86811e-05	Comp	No	No	No	No	Constant	Constant
ENSG00000001460|STPG1	chr1:24429984:G:A	rs2360785	24416934	Minus	-13050	-1.43571	4.74288e-11	1.59239e-07	-0.233088	0.0145925	0.800487	-1.00986	5.05544e-11	1.12774e-07	2.52976e-08	6.45544e-06	Pre	No	No	No	No	Constant	Constant
ENSG00000001460|STPG1	chr1:24430235:CT:C	NA	24416934	Minus	-13301	-1.42373	1.89012e-10	5.6131e-07	-0.183283	0.0687463	NA	-0.988715	3.71946e-10	7.31598e-07	3.13131e-08	7.58442e-06	Pre	No	No	No	No	Prenatal-predominant	Constant
ENSG00000001460|STPG1	chr1:24430290:T:TGGAGTGCA	rs71306252	24416934	Minus	-13356	-1.43565	1.17267e-10	3.61288e-07	-0.294401	0.0118095	0.779447	-1.13538	3.22023e-12	8.26587e-09	6.80658e-07	8.45394e-05	Comp	No	No	No	No	Constant	Constant
ENSG00000001460|STPG1	chr1:24430377:A:G	rs7539147	24416934	Minus	-13443	-1.3534	3.33162e-10	9.43723e-07	-0.233088	0.0145925	0.800487	-0.961248	3.03997e-10	6.0576e-07	1.96259e-07	3.3523e-05	Comp	No	No	No	No	Constant	Constant
ENSG00000001460|STPG1	chr1:24430450:G:A	rs7551521	24416934	Minus	-13516	-1.3534	3.33162e-10	9.43723e-07	-0.24433	0.0108189	0.76952	-0.969055	2.25872e-10	4.59728e-07	2.62076e-07	4.18242e-05	Comp	No	No	No	No	Constant	Constant
ENSG00000001460|STPG1	chr1:24430534:A:G	rs7541523	24416934	Minus	-13600	-0.996197	0.000114573	0.072665	-0.268205	0.0332288	0.872276	-0.790782	1.75647e-05	0.0123519	0.00856938	0.0534455	Comp	No	No	No	No	Constant	Constant
ENSG00000001460|STPG1	chr1:24430639:C:T	rs7530010	24416934	Minus	-13705	-1.40183	2.98478e-11	1.03198e-07	-0.233088	0.0145925	0.800487	-0.998293	3.53884e-11	8.03678e-08	2.43821e-08	6.22811e-06	Pre	No	No	No	No	Constant	Constant
ENSG00000001460|STPG1	chr1:24430718:A:G	rs11249112	24416934	Minus	-13784	-1.81935	2.36844e-14	1.45601e-10	-0.428125	0.00044987	0.314242	-1.40213	8.64331e-16	3.43071e-12	3.06373e-09	1.07647e-06	Comp	No	No	No	No	Constant	Constant
ENSG00000001460|STPG1	chr1:24430851:C:G	rs7530202	24416934	Minus	-13917	-1.41413	2.1447e-11	7.59367e-08	-0.233088	0.0145925	0.800487	-1.00337	2.9541e-11	6.77761e-08	1.72695e-08	4.73184e-06	Pre	No	No	No	No	Constant	Constant
ENSG00000001460|STPG1	chr1:24432114:C:T	rs6679811	24416934	Minus	-15180	-1.40165	3.13076e-11	1.07974e-07	-0.259608	0.00883761	0.746601	-1.03028	1.39999e-11	3.34487e-08	6.34696e-08	1.32295e-05	Comp	No	No	No	No	Constant	Constant
ENSG00000001460|STPG1	chr1:24432193:A:G	rs6692226	24416934	Minus	-15259	-1.36636	2.23983e-10	6.55074e-07	-0.259608	0.00883761	0.746601	-0.997291	9.59996e-11	2.06599e-07	3.11299e-07	4.80833e-05	Comp	No	No	No	No	Constant	Constant
ENSG00000001460|STPG1	chr1:24432913:G:A	rs926459	24416934	Minus	-15979	-1.40183	2.98478e-11	1.03198e-07	-0.24433	0.0108189	0.76952	-1.00561	2.5893e-11	5.97664e-08	3.35233e-08	8.03134e-06	Comp	No	No	No	No	Constant	Constant
ENSG00000001460|STPG1	chr1:24432939:G:A	rs926460	24416934	Minus	-16005	-1.32316	2.03687e-09	4.86471e-06	-0.24433	0.0108189	0.76952	-0.945298	9.98082e-10	1.83615e-06	1.09924e-06	0.000121918	Comp	No	No	No	No	Constant	Constant
ENSG00000001460|STPG1	chr1:24433195:G:T	rs3765888	24416934	Minus	-16261	-1.32203	7.32774e-10	1.93651e-06	-0.306914	0.00663613	0.710994	-1.02474	1.10915e-10	2.36723e-07	5.22926e-06	0.000354646	Comp	No	No	No	No	Constant	Constant
ENSG00000001460|STPG1	chr1:24433440:C:T	rs4648985	24416934	Minus	-16506	-1.81935	2.36844e-14	1.45601e-10	-0.42911	0.00157661	0.50897	-1.47417	1.13344e-16	4.83233e-13	9.22048e-09	2.79299e-06	Comp	No	No	No	No	Constant	Constant
ENSG00000001460|STPG1	chr1:24433633:C:T	rs10794661	24416934	Minus	-16699	-1.27172	5.54237e-09	1.22152e-05	-0.24433	0.0108189	0.76952	-0.898072	5.31528e-09	8.68781e-06	3.06286e-06	0.000246173	Comp	No	No	No	No	Constant	Constant
ENSG00000001460|STPG1	chr1:24433823:TG:T	rs34161886	24416934	Minus	-16889	-1.43571	4.74288e-11	1.59239e-07	-0.24433	0.0108189	0.76952	-1.01731	3.71245e-11	8.40694e-08	3.44376e-08	8.17659e-06	Comp	No	No	No	No	Constant	Constant
ENSG00000001460|STPG1	chr1:24433927:C:G	rs4648986	24416934	Minus	-16993	-1.30358	2.71452e-09	6.34631e-06	-0.261224	0.00882515	0.746444	-0.962857	6.82818e-10	1.29256e-06	2.62965e-06	0.000220971	Comp	No	No	No	No	Constant	Constant
ENSG00000001460|STPG1	chr1:24434812:C:T	rs7555347	24416934	Minus	-17878	-0.893719	0.000546336	0.211902	-0.268205	0.0332288	0.872276	-0.720168	9.59941e-05	0.0491665	0.0248609	0.113326	Comp	No	No	No	No	Constant	Constant
ENSG00000001460|STPG1	chr1:24434901:A:G	rs7522054	24416934	Minus	-17967	-1.3601	3.24055e-10	9.19511e-07	-0.24433	0.0108189	0.76952	-0.967578	2.93702e-10	5.86605e-07	2.43525e-07	3.95408e-05	Comp	No	No	No	No	Constant	Constant
ENSG00000001460|STPG1	chr1:24436068:G:T	rs10903088	24416934	Minus	-19134	-0.923083	0.000393164	0.172315	-0.254403	0.0498377	0.898649	-0.732043	8.52737e-05	0.0448192	0.0176949	0.0893401	Comp	No	No	No	No	Constant	Constant
ENSG00000001460|STPG1	chr1:24436251:C:T	rs6658307	24416934	Minus	-19317	-1.42024	2.18201e-11	7.71932e-08	-0.264186	0.00502285	0.677831	-1.01576	1.54663e-11	3.67441e-08	3.37466e-08	8.05964e-06	Comp	No	No	No	No	Constant	Constant
ENSG00000001460|STPG1	chr1:24436510:C:T	rs6661096	24416934	Minus	-19576	-1.36781	1.15857e-10	3.57364e-07	-0.249183	0.0121394	0.782436	-1.00759	3.90379e-11	8.81847e-08	1.59137e-07	2.81137e-05	Comp	No	No	No	No	Constant	Constant
ENSG00000001460|STPG1	chr1:24436572:T:C	rs6676218	24416934	Minus	-19638	-1.37282	9.34264e-11	2.9247e-07	-0.249183	0.0121394	0.782436	-1.01147	3.14335e-11	7.18859e-08	1.32335e-07	2.42609e-05	Comp	No	No	No	No	Constant	Constant
ENSG00000001460|STPG1	chr1:24436791:G:A	rs61773967	24416934	Minus	-19857	-1.23452	2.6888e-07	0.000418207	-0.194434	0.0449566	0.892719	-0.81924	5.36258e-07	0.000583458	1.91029e-05	0.000831482	Pre	No	No	No	No	Constant	Constant
ENSG00000001460|STPG1	chr1:24436795:A:G	rs61773968	24416934	Minus	-19861	-1.24592	2.28934e-07	0.000361571	-0.194434	0.0449566	0.892719	-0.824355	4.85471e-07	0.00053366	1.6134e-05	0.000747896	Pre	No	No	No	No	Constant	Constant
ENSG00000001460|STPG1	chr1:24436841:A:G	rs61773969	24416934	Minus	-19907	-1.31837	1.7414e-09	4.23202e-06	-0.233088	0.0145925	0.800487	-0.928587	1.6522e-09	2.94012e-06	7.85787e-07	9.46607e-05	Comp	No	No	No	No	Constant	Constant
ENSG00000001460|STPG1	chr1:24441255:C:G	rs2235557	24416934	Minus	-24321	-1.68847	6.13617e-11	2.02291e-07	-0.275784	0.0229903	0.842917	-1.25917	3.05728e-12	7.86797e-09	5.158e-08	1.13112e-05	Comp	No	No	No	No	Constant	Constant
ENSG00000001460|STPG1	chr1:24442288:G:C	rs4648863	24416934	Minus	-25354	-0.922346	0.000307498	0.147273	-0.268205	0.0332288	0.872276	-0.744429	4.78545e-05	0.0282055	0.0176386	0.0891452	Comp	No	No	No	No	Constant	Constant
ENSG00000001460|STPG1	chr1:24442844:T:C	rs6424095	24416934	Minus	-25910	-0.914149	0.000380811	0.168817	-0.283078	0.032405	0.87037	-0.764732	4.68054e-05	0.0277007	0.0242711	0.111312	Comp	No	No	No	No	Constant	Constant
ENSG00000001460|STPG1	chr1:24443649:C:T	rs16829675	24416934	Minus	-26715	-1.55929	2.82763e-08	5.42626e-05	-0.458454	0.000358162	0.281141	-1.25438	3.15728e-10	6.27727e-07	0.0001171	0.0025868	Comp	No	No	No	No	Constant	Constant
ENSG00000001460|STPG1	chr1:24444104:G:T	rs2294524	24416934	Minus	-27170	-0.866507	0.000239181	0.12403	-0.179302	0.0801806	NA	-0.714843	8.98165e-06	0.00700174	0.00574058	0.0403328	Comp	No	No	No	No	Prenatal-trending	Constant
ENSG00000001460|STPG1	chr1:24445975:T:C	rs6689382	24416934	Minus	-29041	-0.915989	0.000453078	0.188729	-0.268876	0.0456718	0.89361	-0.778155	3.77869e-05	0.0232954	0.0230888	0.107643	Comp	No	No	No	No	Constant	Constant
ENSG00000001460|STPG1	chr1:24447313:T:A	rs9424363	24416934	Minus	-30379	-0.911554	0.000471784	0.193455	-0.268205	0.0332288	0.872276	-0.757892	4.33061e-05	0.0260003	0.0218421	0.103507	Comp	No	No	No	No	Constant	Constant
ENSG00000001460|STPG1	chr1:24448284:G:T	rs6656355	24416934	Minus	-31350	-0.847171	0.000310455	0.148194	-0.179302	0.0801806	NA	-0.694887	1.55782e-05	0.0111952	0.00712294	0.0469231	Comp	No	No	No	No	Prenatal-trending	Constant
ENSG00000001460|STPG1	chr1:24448510:C:T	rs4648988	24416934	Minus	-31576	-1.43598	2.90949e-08	5.57179e-05	-0.229983	0.0248974	0.849585	-0.999774	8.33558e-09	1.31867e-05	3.22678e-06	0.000254662	Comp	No	No	No	No	Constant	Constant
ENSG00000001460|STPG1	chr1:24449477:G:A	rs4648989	24416934	Minus	-32543	-1.55929	2.82763e-08	5.42626e-05	-0.458454	0.000358162	0.281141	-1.25438	3.15728e-10	6.27727e-07	0.0001171	0.0025868	Comp	No	No	No	No	Constant	Constant
ENSG00000001460|STPG1	chr1:24450481:T:C	rs4648990	24416934	Minus	-33547	-1.55929	2.82763e-08	5.42626e-05	-0.458454	0.000358162	0.281141	-1.25438	3.15728e-10	6.27727e-07	0.0001171	0.0025868	Comp	No	No	No	No	Constant	Constant
ENSG00000001460|STPG1	chr1:24452335:G:A	rs872870	24416934	Minus	-35401	-1.29394	1.50716e-05	0.0143263	-0.476376	0.000199326	0.206556	-1.07499	2.43738e-07	0.000285299	0.00805898	0.0511821	Comp	No	No	No	No	Constant	Constant
ENSG00000001460|STPG1	chr1:24452892:G:A	rs1985102	24416934	Minus	-35958	-1.31766	6.65566e-06	0.00713298	-0.292305	0.0106918	0.768139	-0.929956	2.00242e-06	0.00188068	0.000595815	0.00804745	Comp	No	No	No	No	Constant	Constant
ENSG00000001460|STPG1	chr1:24453383:C:T	rs1883462	24416934	Minus	-36449	-1.26501	6.5163e-07	0.000926308	-0.241697	0.0186986	0.824774	-0.933044	5.15108e-08	6.90301e-05	7.50371e-05	0.00202095	Comp	No	No	No	No	Constant	Constant
ENSG00000001460|STPG1	chr1:24453866:C:A	rs11249117	24416934	Minus	-36932	-1.6401	5.64358e-09	1.24221e-05	-0.493048	0.000339031	0.27414	-1.36329	2.38354e-11	5.52569e-08	6.83469e-05	0.00189823	Comp	No	No	No	No	Constant	Constant
ENSG00000001460|STPG1	chr1:24454674:T:C	rs2281187	24416934	Minus	-37740	-1.2208	1.04658e-05	0.0105074	-0.42987	3.03116e-05	0.0588705	-0.940977	3.74219e-07	0.000421223	0.00466983	0.0350349	Comp	No	No	Yes	No	Constant	Constant
ENSG00000001460|STPG1	chr1:24456821:A:G	rs2235558	24416934	Minus	-39887	-0.855097	0.000353416	0.160905	-0.232509	0.0476013	0.896309	-0.725001	1.83132e-05	0.0127933	0.0158894	0.0827495	Comp	No	No	No	No	Constant	Constant
ENSG00000001460|STPG1	chr1:24456902:A:G	rs2235559	24416934	Minus	-39968	-1.48724	1.61464e-07	0.000263995	-0.457223	0.000772874	0.395999	-1.265	2.36503e-10	4.79849e-07	0.000454125	0.00660286	Comp	No	No	No	No	Constant	Constant
ENSG00000001460|STPG1	chr1:24458577:C:T	rs195719	24416934	Minus	-41643	-1.5562	6.93306e-08	0.000123107	-0.247731	0.0884021	NA	-1.22641	1.55144e-09	2.77167e-06	1.60619e-05	0.000747896	Comp	No	No	No	No	Prenatal-predominant	Constant
ENSG00000001460|STPG1	chr1:24461489:C:T	rs195721	24416934	Minus	-44555	-1.5741	2.83342e-11	9.84196e-08	-0.0422436	0.686752	NA	-1.01485	2.05161e-09	3.59956e-06	7.51242e-11	5.17125e-08	Pre	No	No	No	No	Prenatal-predominant	Constant
ENSG00000001460|STPG1	chr1:24461638:A:G	rs195722	24416934	Minus	-44704	-1.1187	1.33751e-05	0.0129625	-0.0538231	0.623306	NA	-0.735083	1.1495e-05	0.00865543	6.96668e-05	0.00192179	Comp	No	No	No	No	Prenatal-predominant	Constant
ENSG00000001460|STPG1	chr1:24462895:C:T	rs195723	24416934	Minus	-45961	-1.58406	2.29031e-11	8.0809e-08	-0.056442	0.626324	NA	-1.10386	2.24105e-10	4.56368e-07	2.12979e-10	1.193e-07	Pre	No	No	No	No	Prenatal-predominant	Constant
ENSG00000001460|STPG1	chr1:24465196:A:AGTGCATGAGCTTTG	rs71032815	24416934	Minus	-48262	-1.48552	9.80348e-09	2.07164e-05	-0.0425914	0.712422	NA	-0.93598	4.93157e-07	0.000541158	4.78508e-08	1.07167e-05	Pre	No	No	No	No	Prenatal-predominant	Constant
ENSG00000001460|STPG1	chr1:24477246:T:A	rs195732	24416934	Minus	-60312	-1.16653	6.66175e-07	0.000944484	-0.376214	0.00228447	0.564142	-0.99863	9.4071e-09	1.46281e-05	0.00152842	0.0157933	Comp	No	No	No	No	Constant	Constant
ENSG00000001460|STPG1	chr1:24477528:A:G	rs195734	24416934	Minus	-60594	-1.03772	1.31664e-05	0.0127886	0.0323727	0.7821	NA	-0.73201	1.53224e-05	0.0110419	2.67787e-05	0.00103047	Pre	No	No	No	No	Prenatal-predominant	Constant
ENSG00000001460|STPG1	chr1:24479656:C:T	rs195736	24416934	Minus	-62722	-1.33016	7.28058e-07	0.00102139	-0.145208	0.225973	NA	-0.917861	1.84447e-06	0.00174797	2.08945e-05	0.000878437	Pre	No	No	No	No	Prenatal-predominant	Constant
ENSG00000001460|STPG1	chr1:24481089:T:G	rs2481929	24416934	Minus	-64155	-1.29087	1.1596e-06	0.00153787	-0.121213	0.38344	NA	-0.99544	5.01541e-07	0.000549219	4.1265e-05	0.00135721	Comp	No	No	No	No	Prenatal-predominant	Constant
ENSG00000001460|STPG1	chr1:24483915:C:T	rs195701	24416934	Minus	-66981	-1.07956	1.86267e-05	0.0170395	-0.196518	0.11015	NA	-0.757399	4.28671e-05	0.0257846	0.00103295	0.0119161	Pre	No	No	No	No	Prenatal-predominant	Constant
ENSG00000001460|STPG1	chr1:24487181:A:G	rs195706	24416934	Minus	-70247	-1.04345	2.85055e-05	0.02429	-0.211444	0.0878991	NA	-0.732362	6.82705e-05	0.037593	0.00186116	0.0182396	Pre	No	No	No	No	Prenatal-predominant	Constant
ENSG00000001460|STPG1	chr1:24489908:G:T	rs195708	24416934	Minus	-72974	-1.10957	9.47195e-06	0.00964605	-0.211444	0.0878991	NA	-0.775223	2.84452e-05	0.0184284	0.000779393	0.00973593	Pre	No	No	No	No	Prenatal-predominant	Constant
ENSG00000001460|STPG1	chr1:24490460:T:G	rs195710	24416934	Minus	-73526	-1.15916	9.3505e-06	0.00953869	-0.211444	0.0878991	NA	-0.776956	4.55054e-05	0.02707	0.000613615	0.0081846	Pre	No	No	No	No	Prenatal-predominant	Constant
ENSG00000001460|STPG1	chr1:24490831:C:T	rs195711	24416934	Minus	-73897	-1.15584	2.31865e-06	0.00284352	-0.211444	0.0878991	NA	-0.821566	6.58301e-06	0.00535306	0.000296177	0.00479847	Pre	No	No	No	No	Prenatal-predominant	Constant
ENSG00000001460|STPG1	chr1:24495929:C:A	rs195713	24416934	Minus	-78995	-1.10957	9.47195e-06	0.00964605	-0.211444	0.0878991	NA	-0.775223	2.84452e-05	0.0184284	0.000779393	0.00973593	Pre	No	No	No	No	Prenatal-predominant	Constant
ENSG00000001460|STPG1	chr1:24496631:G:A	rs195714	24416934	Minus	-79697	-1.10067	1.62608e-05	0.0152224	-0.211444	0.0878991	NA	-0.762646	4.78838e-05	0.0282197	0.00107504	0.0122634	Pre	No	No	No	No	Prenatal-predominant	Constant
ENSG00000001460|STPG1	chr1:24518315:G:A	rs196407	24416934	Minus	-101381	-1.41935	2.46481e-07	0.00038654	-0.158637	0.329117	NA	-1.14723	6.32645e-08	8.32979e-05	3.18723e-05	0.00115125	Comp	No	No	No	No	Prenatal-predominant	Constant
ENSG00000001460|STPG1	chr1:24548244:T:C	rs2776744	24416934	Minus	-131310	-1.12054	8.33068e-06	0.00865228	-0.0259533	0.860047	NA	-0.880414	3.63546e-06	0.00317972	9.32769e-05	0.0022093	Comp	No	No	No	No	Prenatal-predominant	Constant
ENSG00000001460|STPG1	chr1:24548518:C:G	rs2776745	24416934	Minus	-131584	-1.04849	6.19074e-05	0.0453603	-0.0259533	0.860047	NA	-0.812786	3.29293e-05	0.0208061	0.000433584	0.0063739	Comp	No	No	No	No	Prenatal-predominant	Constant
ENSG00000001460|STPG1	chr1:24549892:T:C	rs2776747	24416934	Minus	-132958	-1.12859	7.66891e-06	0.00805756	-0.0259533	0.860047	NA	-0.886637	3.24288e-06	0.0028795	8.55817e-05	0.00213276	Comp	No	No	No	No	Prenatal-predominant	Constant
ENSG00000001461|NIPAL3	chr1:24385679:T:C	rs2244762	24415794	Plus	-30115	-0.453094	5.1524e-05	0.0391702	0.0358038	0.718065	NA	-0.301881	0.0079131	0.586819	0.000790361	0.00983153	Pre	No	No	No	No	Prenatal-predominant	Prenatal-predominant
ENSG00000001461|NIPAL3	chr1:24398586:G:A	rs577168	24415794	Plus	-17208	-0.444444	5.06886e-05	0.0386788	0.0414229	0.69311	NA	-0.377865	0.000912149	0.233575	0.00103488	0.0119297	Pre	No	No	No	No	Prenatal-predominant	Prenatal-predominant
ENSG00000001461|NIPAL3	chr1:24428791:G:A	rs10903086	24415794	Plus	12997	-0.45229	1.00233e-05	0.0101255	0.0190786	0.85195	NA	-0.321135	0.00347138	0.445362	0.000813439	0.0100385	Pre	Yes	Yes	No	No	Prenatal-predominant	Prenatal-predominant
ENSG00000001461|NIPAL3	chr1:25040496:C:T	rs404100	24415794	Plus	624702	0.42559	6.01275e-05	0.0443041	-0.044432	0.661179	NA	0.220404	0.0504975	NA	0.00102752	0.0118654	Pre	No	No	No	No	Prenatal-predominant	Prenatal-predominant
ENSG00000001631|KRIT1	chr7:91563797:T:G	rs17164003	92246166	Minus	682369	-0.383879	3.24919e-05	0.0270639	-0.110456	0.36187	NA	-0.288222	0.000382634	0.135632	0.0665605	0.221119	Pre	Yes	Yes	No	Yes	Prenatal-trending	Prenatal-trending
ENSG00000001631|KRIT1	chr7:91563857:A:T	rs79993116	92246166	Minus	682309	-0.383879	3.24919e-05	0.0270639	-0.110456	0.36187	NA	-0.288222	0.000382634	0.135632	0.0665605	0.221119	Pre	No	No	No	No	Prenatal-trending	Prenatal-trending
ENSG00000002549|LAP3	chr4:17576732:CA:C	rs71875911	17577192	Plus	-460	0.300894	2.64691e-05	0.0228351	-0.127864	0.305538	NA	0.159059	0.0158819	0.694627	0.00239331	0.0219372	Pre	No	Yes	No	No	Prenatal-predominant	Constant
ENSG00000002549|LAP3	chr4:17686988:T:C	rs34493861	17577192	Plus	109796	0.252056	0.000214235	0.114754	0.273858	0.0459527	0.893993	0.255869	8.51064e-05	0.044748	0.88375	0.949453	Comp	No	No	No	No	Constant	Constant
ENSG00000002549|LAP3	chr4:17730775:G:A	rs139634939	17577192	Plus	153583	0.273279	9.53855e-05	0.063251	0.190878	0.102174	NA	0.26007	4.60845e-05	0.0273505	0.535455	0.753053	Comp	No	No	No	No	Prenatal-trending	Constant
ENSG00000002549|LAP3	chr4:17732004:T:A	rs201979530	17577192	Plus	154812	-0.335789	2.86028e-05	0.0243601	0.0101661	0.9463	NA	-0.220271	0.00295657	0.417848	0.0402086	0.158035	Pre	No	No	No	No	Prenatal-trending	Constant
ENSG00000002549|LAP3	chr4:17735633:T:C	rs13104297	17577192	Plus	158441	-0.326648	2.75703e-05	0.0236382	0.0101661	0.9463	NA	-0.218891	0.00279371	0.4081	0.0444916	0.169322	Pre	No	No	No	No	Prenatal-trending	Constant
ENSG00000002549|LAP3	chr4:17763999:C:T	rs11730953	17577192	Plus	186807	0.254801	0.000497086	0.199777	0.18211	0.103476	NA	0.249701	8.74037e-05	0.0456883	0.578122	0.778997	Comp	No	No	No	No	Prenatal-trending	Constant
ENSG00000002549|LAP3	chr4:17765646:A:C	rs17583543	17577192	Plus	188454	0.270986	0.000316513	0.150045	0.221202	0.0592263	NA	0.268421	4.52245e-05	0.0269259	0.713809	0.857913	Comp	No	No	No	No	Prenatal-trending	Constant
ENSG00000002549|LAP3	chr4:17766302:A:C	rs11721963	17577192	Plus	189110	0.254164	0.000479395	0.195281	0.18211	0.103476	NA	0.249114	8.71212e-05	0.0455676	0.580854	0.779624	Comp	No	No	No	No	Prenatal-trending	Constant
ENSG00000002549|LAP3	chr4:17769046:A:G	rs12642589	17577192	Plus	191854	0.204263	0.00269926	0.465789	0.215101	0.0557633	NA	0.244439	4.72105e-05	0.0279021	0.932735	0.973939	Comp	No	No	No	No	Postnatal-trending	Constant
ENSG00000002549|LAP3	chr4:17770589:G:A	rs12646266	17577192	Plus	193397	0.249414	0.000369813	0.165741	0.235987	0.0460532	0.894075	0.267894	2.05281e-05	0.0140577	0.920074	0.967555	Comp	Yes	No	No	Yes	Constant	Constant
ENSG00000002549|LAP3	chr4:17771819:G:A	rs725805	17577192	Plus	194627	0.257492	0.000215489	0.115222	0.235987	0.0460532	0.894075	0.263659	2.88058e-05	0.018625	0.872032	0.943322	Comp	No	No	No	No	Constant	Constant
ENSG00000002549|LAP3	chr4:17775138:A:G	rs112451187	17577192	Plus	197946	0.235408	0.0010082	0.299694	0.208891	0.0685433	NA	0.251151	6.99013e-05	0.0383132	0.840853	0.926381	Comp	No	No	No	No	Prenatal-trending	Constant
ENSG00000002549|LAP3	chr4:17775288:C:T	rs62412707	17577192	Plus	198096	0.242049	0.000545592	0.211722	0.235987	0.0460532	0.894075	0.265407	2.41818e-05	0.0161089	0.963879	0.987769	Comp	No	No	No	No	Constant	Constant
ENSG00000002549|LAP3	chr4:17776712:G:C	rs17583774	17577192	Plus	199520	0.235983	0.000801784	0.264596	0.277388	0.0190291	0.826367	0.268206	2.13224e-05	0.0145086	0.75619	0.879477	Comp	No	No	No	No	Constant	Constant
ENSG00000002726|AOC1	chr7:151246292:G:A	rs219232	150824627	Plus	421665	2.15487	0.000162397	0.0941646	-0.115269	0.868	NA	1.69453	9.03017e-05	0.0468642	0.0101136	0.0602038	Comp	Yes	Yes	No	Yes	Prenatal-trending	Prenatal-trending
ENSG00000002834|LASP1	chr17:38684159:C:CA	rs34513473	38869859	Plus	-185700	0.262688	6.60174e-05	0.0476876	-0.182528	0.0435239	0.891028	0.140787	0.0105305	0.632778	4.03871e-05	0.00133773	Pre	Yes	Yes	No	No	Prenatal-trending	Prenatal-trending
ENSG00000003393|ALS2	chr2:201702041:C:T	rs3731707	201781189	Minus	79148	-0.125598	0.00255782	0.456332	-0.143141	0.00198169	0.542917	-0.146789	9.22255e-06	0.00716435	0.769266	0.886971	Comp	No	No	No	No	Constant	Constant
ENSG00000003393|ALS2	chr2:201702400:G:GT	rs57939262	201781189	Minus	78789	-0.145289	0.00251125	0.45306	-0.154553	0.0019562	0.540737	-0.15801	2.22835e-05	0.015052	0.88942	0.952578	Comp	No	No	No	No	Constant	Constant
ENSG00000003393|ALS2	chr2:201711219:C:T	rs10200479	201781189	Minus	69970	-0.163474	0.000764832	0.257573	-0.135118	0.00659747	0.710296	-0.15119	5.16407e-05	0.0300095	0.672395	0.834562	Comp	No	No	No	No	Constant	Constant
ENSG00000003393|ALS2	chr2:201712578:G:A	rs6760385	201781189	Minus	68611	-0.157333	0.000405853	0.175988	-0.141247	0.0028265	0.597536	-0.155754	7.99813e-06	0.00633979	0.796179	0.901451	Comp	No	No	No	No	Constant	Constant
ENSG00000003393|ALS2	chr2:201712627:C:T	rs6760201	201781189	Minus	68562	-0.157333	0.000405853	0.175988	-0.143767	0.00243832	0.574016	-0.154859	9.66367e-06	0.00746153	0.827684	0.918108	Comp	No	No	No	No	Constant	Constant
ENSG00000003393|ALS2	chr2:201713743:GTATTT:G	rs56659505	201781189	Minus	67446	-0.149873	0.00115978	0.322094	-0.135118	0.00659747	0.710296	-0.143526	7.67765e-05	0.0412591	0.821696	0.914628	Comp	No	No	No	No	Constant	Constant
ENSG00000003393|ALS2	chr2:201714309:G:A	rs6435098	201781189	Minus	66880	-0.157333	0.000405853	0.175988	-0.123821	0.0150961	0.804228	-0.147111	4.28667e-05	0.0257846	0.608317	0.79471	Comp	No	No	No	No	Constant	Constant
ENSG00000003393|ALS2	chr2:201714925:C:T	rs13384229	201781189	Minus	66264	-0.152087	0.000721927	0.24944	-0.142335	0.00280687	0.596496	-0.151449	1.75624e-05	0.0123504	0.876811	0.945977	Comp	No	No	No	No	Constant	Constant
ENSG00000003393|ALS2	chr2:201720469:G:A	rs6713982	201781189	Minus	60720	-0.170606	0.000254418	0.129514	-0.126616	0.0281022	0.859212	-0.162961	2.03584e-05	0.0139613	0.540467	0.757032	Comp	No	Yes	No	No	Constant	Constant
ENSG00000003393|ALS2	chr2:201722347:T:C	rs6736878	201781189	Minus	58842	-0.143557	0.00191398	0.406246	-0.141247	0.0028265	0.597536	-0.148065	3.35368e-05	0.0211128	0.971071	0.990141	Comp	No	No	No	No	Constant	Constant
ENSG00000003393|ALS2	chr2:201724534:T:C	rs3219163	201781189	Minus	56655	-0.157333	0.000405853	0.175988	-0.141247	0.0028265	0.597536	-0.155754	7.99813e-06	0.00633979	0.796179	0.901451	Comp	No	No	No	No	Constant	Constant
ENSG00000003393|ALS2	chr2:201729316:A:G	rs13029960	201781189	Minus	51873	0.075188	0.042103	0.851148	0.138076	0.00176799	0.526382	0.119	6.55424e-05	0.0363847	0.257545	0.50396	Comp	No	No	No	No	Constant	Constant
ENSG00000003393|ALS2	chr2:201730185:A:G	rs10153757	201781189	Minus	51004	-0.163474	0.000764832	0.257573	-0.128725	0.0117711	0.779029	-0.148782	7.98582e-05	0.0425724	0.61028	0.795776	Comp	No	No	No	No	Constant	Constant
ENSG00000003393|ALS2	chr2:201731144:T:C	rs7599991	201781189	Minus	50045	-0.0772035	0.0328501	0.827864	-0.135033	0.00340206	0.625177	-0.119554	6.35083e-05	0.0354679	0.307048	0.557573	Comp	No	No	No	No	Constant	Constant
ENSG00000003393|ALS2	chr2:201731862:C:G	rs8179725	201781189	Minus	49327	-0.117119	0.00277317	0.470656	-0.125696	0.00244524	0.574518	-0.135052	6.73116e-06	0.00545728	0.875843	0.945522	Comp	No	No	No	No	Constant	Constant
ENSG00000003393|ALS2	chr2:201733390:C:T	rs2276615	201781189	Minus	47799	0.0677469	0.079986	NA	0.188949	0.00022188	0.219009	0.130549	5.37731e-05	0.0310072	0.047105	0.176211	Comp	No	No	No	No	Postnatal-trending	Constant
ENSG00000003393|ALS2	chr2:201734428:T:C	rs2349732	201781189	Minus	46761	-0.149873	0.00115978	0.322094	-0.137027	0.00359254	0.632743	-0.145459	4.18254e-05	0.0253069	0.839545	0.925594	Comp	No	No	No	No	Constant	Constant
ENSG00000003393|ALS2	chr2:201735154:C:T	rs2192763	201781189	Minus	46035	0.0847855	0.0251217	0.800047	0.114024	0.00296834	0.605025	0.11696	4.92954e-05	0.028896	0.575531	0.778243	Comp	No	No	No	No	Constant	Constant
ENSG00000003393|ALS2	chr2:201736783:T:C	rs2110739	201781189	Minus	44406	0.0823665	0.0332054	0.828959	0.12882	0.00550073	0.688726	0.124574	6.08006e-05	0.0342319	0.427668	0.669257	Comp	No	No	No	No	Constant	Constant
ENSG00000003393|ALS2	chr2:201737014:T:C	rs2160234	201781189	Minus	44175	0.0825693	0.0332591	0.829093	0.129597	0.0050477	0.678439	0.1216	9.27399e-05	0.0478414	0.421262	0.663722	Comp	No	No	No	No	Constant	Constant
ENSG00000003393|ALS2	chr2:201739114:C:T	rs13013411	201781189	Minus	42075	0.0903679	0.0230244	0.790298	0.124641	0.00615136	0.702422	0.126867	5.68582e-05	0.0324208	0.558702	0.769619	Comp	No	No	No	No	Constant	Constant
ENSG00000003393|ALS2	chr2:201739357:C:T	rs6435100	201781189	Minus	41832	-0.142453	0.00258004	0.457877	-0.137027	0.00359254	0.632743	-0.142757	7.38238e-05	0.0399861	0.932799	0.97396	Comp	No	No	No	No	Constant	Constant
ENSG00000003393|ALS2	chr2:201744642:G:A	rs3820967	201781189	Minus	36547	0.086507	0.0259482	0.803502	0.189438	0.000372344	0.286571	0.139784	1.66795e-05	0.0118165	0.100812	0.286428	Comp	No	No	No	No	Constant	Constant
ENSG00000003393|ALS2	chr2:201750591:AG:A	rs35449399	201781189	Minus	30598	0.0822984	0.0299534	0.819078	0.175039	0.000721565	0.384404	0.139408	1.06965e-05	0.00814307	0.130579	0.335917	Comp	No	No	No	No	Constant	Constant
ENSG00000003393|ALS2	chr2:201751648:G:A	rs2192759	201781189	Minus	29541	0.0777405	0.0384053	0.84306	0.175039	0.000721565	0.384404	0.132599	2.6044e-05	0.0171268	0.111561	0.304861	Comp	No	No	No	No	Constant	Constant
ENSG00000003393|ALS2	chr2:201752682:C:T	rs6435103	201781189	Minus	28507	0.0660438	0.0788385	NA	0.171559	0.00131569	0.479989	0.125549	8.14518e-05	0.0432367	0.0923533	0.271052	Comp	No	No	No	No	Postnatal-trending	Constant
ENSG00000003393|ALS2	chr2:201756279:T:C	rs10211223	201781189	Minus	24910	-0.155608	0.000576037	0.218828	-0.132064	0.00250335	0.57793	-0.153611	5.2929e-06	0.00441794	0.696454	0.848011	Comp	No	No	No	No	Constant	Constant
ENSG00000003393|ALS2	chr2:201756901:AT:A	rs59416081	201781189	Minus	24288	-0.155608	0.000576037	0.218828	-0.141466	0.00323613	0.618468	-0.160248	4.27298e-06	0.0036645	0.82336	0.915667	Comp	No	No	No	No	Constant	Constant
ENSG00000003393|ALS2	chr2:201766694:C:A	rs6435106	201781189	Minus	14495	-0.16495	0.000515582	0.204392	-0.132432	0.00274217	0.592486	-0.160986	3.95735e-06	0.00342442	0.601887	0.791246	Comp	No	No	No	No	Constant	Constant
ENSG00000003393|ALS2	chr2:201768215:T:C	rs4675226	201781189	Minus	12974	0.0965187	0.0112485	0.699266	0.133596	0.0061099	0.701545	0.128373	3.60173e-05	0.022395	0.535395	0.753003	Comp	No	No	No	No	Constant	Constant
ENSG00000003393|ALS2	chr2:201772278:T:TAAC	NA	201781189	Minus	8911	0.103184	0.00624144	0.608744	0.138258	0.00468526	0.668625	0.133423	1.5953e-05	0.0114185	0.556107	0.767703	Comp	No	No	No	No	Constant	Constant
ENSG00000003393|ALS2	chr2:201774475:A:G	rs193607	201781189	Minus	6714	0.130654	0.00144834	0.359078	0.176021	3.46067e-05	0.0647691	0.164793	1.96654e-07	0.000234781	0.414923	0.658503	Comp	Yes	No	Yes	Yes	Constant	Constant
ENSG00000003393|ALS2	chr2:201784350:T:G	rs56335867	201781189	Minus	-3161	0.086354	0.0234019	0.792109	0.144405	0.00335621	0.623469	0.123633	7.93982e-05	0.042374	0.333976	0.58449	Comp	No	No	No	No	Constant	Constant
ENSG00000003393|ALS2	chr2:201787331:TA:T	rs11290737	201781189	Minus	-6142	0.0705433	0.0665178	NA	0.174212	0.00102243	0.440495	0.130019	5.27356e-05	0.0305245	0.0989038	0.283229	Comp	No	No	No	No	Postnatal-trending	Constant
ENSG00000003393|ALS2	chr2:201788255:C:A	rs12477271	201781189	Minus	-7066	0.0643514	0.100874	NA	0.172363	0.00174444	0.52466	0.137926	2.44941e-05	0.0162777	0.0968226	0.279349	Comp	No	No	No	No	Postnatal-trending	Constant
ENSG00000003393|ALS2	chr2:201788615:C:T	rs10205641	201781189	Minus	-7426	-0.131888	0.00427787	0.544899	-0.130868	0.00567953	0.692976	-0.138124	9.38368e-05	0.0482889	0.987277	0.994639	Comp	No	No	No	No	Constant	Constant
ENSG00000003393|ALS2	chr2:201789241:A:G	rs7586342	201781189	Minus	-8052	-0.131888	0.00427787	0.544899	-0.130868	0.00567953	0.692976	-0.138124	9.38368e-05	0.0482889	0.987277	0.994639	Comp	No	No	No	No	Constant	Constant
ENSG00000003393|ALS2	chr2:201790164:T:C	rs4675227	201781189	Minus	-8975	0.0714035	0.0685643	NA	0.154827	0.00550929	0.688959	0.128817	8.6939e-05	0.045489	0.20631	0.441984	Comp	No	No	No	No	Postnatal-trending	Constant
ENSG00000003393|ALS2	chr2:201793340:C:T	rs2098343	201781189	Minus	-12151	-0.14053	0.00306219	0.487553	-0.121304	0.0178939	0.820567	-0.148563	5.1001e-05	0.0297046	0.776913	0.891429	Comp	No	No	No	No	Constant	Constant
ENSG00000003393|ALS2	chr2:201800833:T:A	rs2192674	201781189	Minus	-19644	-0.104528	0.0133741	0.723375	-0.122609	0.013374	0.792138	-0.130434	3.9581e-05	0.0241904	0.775325	0.890384	Comp	No	No	No	No	Constant	Constant
ENSG00000003393|ALS2	chr2:201800834:A:C	rs2192673	201781189	Minus	-19645	-0.104528	0.0133741	0.723375	-0.122609	0.013374	0.792138	-0.130434	3.9581e-05	0.0241904	0.775325	0.890384	Comp	No	No	No	No	Constant	Constant
ENSG00000003393|ALS2	chr2:201821396:G:A	rs967160	201781189	Minus	-40207	-0.138596	0.00222273	0.431705	-0.101761	0.057199	NA	-0.147097	2.81293e-05	0.0182662	0.590529	0.783829	Comp	No	No	No	No	Prenatal-trending	Constant
ENSG00000003393|ALS2	chr2:201821427:A:G	rs967159	201781189	Minus	-40238	-0.138596	0.00222273	0.431705	-0.101761	0.057199	NA	-0.147097	2.81293e-05	0.0182662	0.590529	0.783829	Comp	No	No	No	No	Prenatal-trending	Constant
ENSG00000003400|CASP10	chr2:200826940:CTTTTT:C	rs375324310	201182881	Plus	-355941	-0.0250302	0.919322	NA	1.37462	1.95888e-07	0.00127409	0.44514	0.0250634	0.75454	3.14027e-05	0.00113868	Post	Yes	No	Yes	No	Postnatal-predominant	Postnatal-predominant
ENSG00000003509|NDUFAF7	chr2:38101621:ACTGT:A	rs72299846	37231631	Plus	869990	-0.246189	0.00405125	0.535568	-0.189266	0.0195645	0.828998	-0.251244	2.80006e-05	0.0181944	0.619956	0.802362	Comp	No	No	No	No	Constant	Constant
ENSG00000003509|NDUFAF7	chr2:38103711:A:G	rs56810286	37231631	Plus	872080	-0.246189	0.00405125	0.535568	-0.189266	0.0195645	0.828998	-0.251244	2.80006e-05	0.0181944	0.619956	0.802362	Comp	No	No	No	No	Constant	Constant
ENSG00000003509|NDUFAF7	chr2:38103799:C:T	rs57462922	37231631	Plus	872168	-0.246189	0.00405125	0.535568	-0.189266	0.0195645	0.828998	-0.251244	2.80006e-05	0.0181944	0.619956	0.802362	Comp	No	No	No	No	Constant	Constant
ENSG00000003509|NDUFAF7	chr2:38103895:G:A	rs17022000	37231631	Plus	872264	-0.246189	0.00405125	0.535568	-0.189266	0.0195645	0.828998	-0.251244	2.80006e-05	0.0181944	0.619956	0.802362	Comp	No	No	No	No	Constant	Constant
ENSG00000003509|NDUFAF7	chr2:38105416:G:C	rs59726367	37231631	Plus	873785	-0.246189	0.00405125	0.535568	-0.182329	0.0231545	0.843488	-0.256301	2.14679e-05	0.0145866	0.57652	0.778879	Comp	No	No	No	No	Constant	Constant
ENSG00000003509|NDUFAF7	chr2:38105718:G:T	rs57483292	37231631	Plus	874087	-0.273107	0.00211005	0.42289	-0.189266	0.0195645	0.828998	-0.264334	1.46495e-05	0.0106292	0.473179	0.706388	Comp	Yes	No	No	Yes	Constant	Constant
ENSG00000003509|NDUFAF7	chr2:38105723:G:A	rs57141098	37231631	Plus	874092	-0.273107	0.00211005	0.42289	-0.189266	0.0195645	0.828998	-0.264334	1.46495e-05	0.0106292	0.473179	0.706388	Comp	No	No	No	No	Constant	Constant
ENSG00000003509|NDUFAF7	chr2:38106325:G:C	rs17022032	37231631	Plus	874694	-0.273107	0.00211005	0.42289	-0.189266	0.0195645	0.828998	-0.264334	1.46495e-05	0.0106292	0.473179	0.706388	Comp	No	No	No	No	Constant	Constant
ENSG00000003987|MTMR7	chr8:17286511:C:A	rs3793428	17413528	Minus	127017	-0.0688878	0.234667	NA	-0.322348	2.0368e-05	0.0462702	-0.136091	0.002201	0.367639	0.00468302	0.0350984	Post	Yes	No	Yes	No	Postnatal-predominant	Postnatal-predominant
ENSG00000003989|SLC7A2	chr8:17148083:T:C	rs2705202	17497088	Plus	-349005	-2.56951	3.60047e-05	0.029434	0.0197282	0.958475	NA	-1.6452	0.000260281	0.10388	0.000236166	0.00410317	Pre	Yes	Yes	No	No	Prenatal-predominant	Prenatal-predominant
ENSG00000003989|SLC7A2	chr8:17189219:T:C	rs12682154	17497088	Plus	-307869	1.98118	5.53713e-05	0.0414976	-0.05338	0.84762	NA	1.20073	0.000672821	0.195236	0.00019451	0.00359017	Pre	No	No	No	No	Prenatal-predominant	Prenatal-predominant
ENSG00000003989|SLC7A2	chr8:18289118:G:A	rs7010573	17497088	Plus	792030	-1.64782	0.000298136	0.144237	-0.332625	0.326016	NA	-1.45455	4.00097e-05	0.0244057	0.0174571	0.0884491	Comp	No	No	No	Yes	Prenatal-trending	Prenatal-predominant
ENSG00000004455|AK2	chr1:32914507:T:G	rs7527330	33080996	Minus	166489	0.317102	4.29299e-05	0.0338276	-0.0631455	0.543798	NA	0.157285	0.0110231	0.639866	0.00279473	0.0245267	Pre	Yes	Yes	No	No	Prenatal-predominant	Prenatal-predominant
ENSG00000004455|AK2	chr1:33462071:G:A	rs12759812	33080996	Minus	-381075	0.185932	5.09607e-05	0.0388549	0.0322185	0.594029	NA	0.117326	0.00100226	0.246322	0.0389248	0.154595	Pre	No	No	No	No	Prenatal-trending	Prenatal-predominant
ENSG00000004487|KDM1A	chr1:22920902:C:A	rs744834	23019448	Plus	-98546	0.0355972	0.39122	NA	-0.221886	9.77559e-06	0.026078	-0.065903	0.107862	NA	2.62452e-05	0.00101847	Post	Yes	No	Yes	No	Postnatal-predominant	Postnatal-predominant
ENSG00000004534|RBM6	chr3:49883138:T:C	rs9843653	49940007	Plus	-56869	-0.165299	0.00439572	0.549437	-0.149945	0.111637	NA	-0.196339	7.81179e-05	0.0418308	0.887596	0.95167	Comp	No	No	No	No	Prenatal-trending	Prenatal-trending
ENSG00000004534|RBM6	chr3:49886991:G:A	rs11713193	49940007	Plus	-53016	-0.218805	0.000312664	0.148845	-0.121313	0.1749	NA	-0.216217	2.00866e-05	0.0138006	0.357256	0.607154	Comp	No	No	No	No	Prenatal-trending	Prenatal-trending
ENSG00000004534|RBM6	chr3:49892782:C:T	rs6795703	49940007	Plus	-47225	-0.221408	0.000260736	0.131805	-0.114129	0.210531	NA	-0.216319	1.83962e-05	0.0128323	0.317685	0.568472	Comp	No	No	No	No	Prenatal-trending	Prenatal-trending
ENSG00000004534|RBM6	chr3:49899477:T:A	rs11130224	49940007	Plus	-40530	-0.263495	3.13192e-05	0.0262555	-0.167372	0.0735604	NA	-0.259817	5.34194e-07	0.000581485	0.381238	0.629741	Comp	Yes	Yes	No	Yes	Prenatal-trending	Prenatal-trending
ENSG00000004534|RBM6	chr3:49904003:G:A	rs2280406	49940007	Plus	-36004	-0.198304	0.000895387	0.281291	-0.113952	0.212005	NA	-0.20199	6.16624e-05	0.0346295	0.43129	0.67219	Comp	No	No	No	No	Prenatal-trending	Prenatal-trending
ENSG00000004534|RBM6	chr3:49922955:T:C	rs62262093	49940007	Plus	-17052	-0.235974	0.000163507	0.0946457	-0.116819	0.217724	NA	-0.221384	3.27797e-05	0.0207271	0.28455	0.533828	Comp	No	No	No	No	Prenatal-trending	Prenatal-trending
ENSG00000004534|RBM6	chr3:49931139:T:C	rs6771546	49940007	Plus	-8868	-0.18077	0.00318339	0.494254	-0.139987	0.134681	NA	-0.201604	8.3622e-05	0.0441392	0.710403	0.85657	Comp	No	No	No	No	Prenatal-trending	Prenatal-trending
ENSG00000004534|RBM6	chr3:49934668:A:G	rs55751738	49940007	Plus	-5339	-0.17295	0.00505644	0.573727	-0.149475	0.102466	NA	-0.203725	6.27292e-05	0.035122	0.828362	0.918511	Comp	No	No	No	No	Prenatal-trending	Prenatal-trending
ENSG00000004534|RBM6	chr3:49937901:A:G	rs7621026	49940007	Plus	-2106	-0.178019	0.00331294	0.501316	-0.149475	0.102466	NA	-0.206541	4.01508e-05	0.0244754	0.790851	0.898576	Comp	No	No	No	No	Prenatal-trending	Prenatal-trending
ENSG00000004534|RBM6	chr3:49960530:G:A	rs2624843	49940007	Plus	20523	-0.177439	0.00322067	0.496356	-0.160945	0.0775248	NA	-0.207278	2.8244e-05	0.0183207	0.877448	0.946379	Comp	No	No	No	No	Prenatal-trending	Prenatal-trending
ENSG00000004534|RBM6	chr3:49964812:T:C	rs12496973	49940007	Plus	24805	-0.179438	0.00330438	0.500827	-0.142571	0.127616	NA	-0.202445	7.68069e-05	0.0412719	0.736797	0.869618	Comp	No	No	No	No	Prenatal-trending	Prenatal-trending
ENSG00000004534|RBM6	chr3:49965813:C:T	rs11130228	49940007	Plus	25806	-0.168082	0.00620816	0.60778	-0.149475	0.102466	NA	-0.201324	7.25136e-05	0.0394145	0.863413	0.938439	Comp	No	No	No	No	Prenatal-trending	Prenatal-trending
ENSG00000004534|RBM6	chr3:49971743:T:C	rs35065728	49940007	Plus	31736	-0.177439	0.00322067	0.496356	-0.139334	0.136078	NA	-0.197501	6.99533e-05	0.0383363	0.727124	0.864893	Comp	No	No	No	No	Prenatal-trending	Prenatal-trending
ENSG00000004534|RBM6	chr3:49974107:T:C	rs11130229	49940007	Plus	34100	-0.15885	0.0100092	0.682685	-0.182506	0.0592094	NA	-0.203407	8.6238e-05	0.0452161	0.833145	0.921513	Comp	No	No	No	No	Postnatal-trending	Prenatal-trending
ENSG00000004534|RBM6	chr3:49987595:A:G	rs13060128	49940007	Plus	47588	-0.169856	0.00746743	0.637704	-0.170842	0.0643725	NA	-0.212259	4.20424e-05	0.0254009	0.99283	0.997125	Comp	No	No	No	No	Postnatal-trending	Prenatal-trending
ENSG00000004534|RBM6	chr3:49990341:C:T	rs2353579	49940007	Plus	50334	-0.179032	0.00352673	0.512388	-0.14519	0.111329	NA	-0.204019	6.33966e-05	0.0354149	0.753592	0.877985	Comp	No	No	No	No	Prenatal-trending	Prenatal-trending
ENSG00000004534|RBM6	chr3:50002761:T:A	rs4688756	49940007	Plus	62754	-0.189551	0.00290643	0.478326	-0.148459	0.110443	NA	-0.215016	3.36901e-05	0.0211929	0.710025	0.85633	Comp	No	No	No	No	Prenatal-trending	Prenatal-trending
ENSG00000004534|RBM6	chr3:50028064:GT:G	rs36080040	49940007	Plus	88057	0.180713	0.00388697	0.528678	0.157191	0.0995213	NA	0.228052	5.91569e-06	0.00487395	0.833503	0.921696	Comp	No	No	No	No	Prenatal-trending	Prenatal-trending
ENSG00000004534|RBM6	chr3:50041108:C:T	rs9814664	49940007	Plus	101101	0.17646	0.00361376	0.516401	0.149475	0.102466	NA	0.206147	4.16931e-05	0.0252414	0.80208	0.904421	Comp	No	No	No	No	Prenatal-trending	Prenatal-trending
ENSG00000004534|RBM6	chr3:50043006:A:G	rs2526748	49940007	Plus	102999	0.169997	0.00530102	0.581711	0.160945	0.0775248	NA	0.201623	5.32581e-05	0.0307725	0.932852	0.973974	Comp	No	No	No	No	Prenatal-trending	Prenatal-trending
ENSG00000004534|RBM6	chr3:50071640:A:T	rs9856572	49940007	Plus	131633	0.167091	0.00585317	0.598085	0.172759	0.068708	NA	0.205691	4.23657e-05	0.0255545	0.958998	0.985682	Comp	No	No	No	No	Postnatal-trending	Prenatal-trending
ENSG00000004534|RBM6	chr3:50101147:CTAGT:C	rs5848906	49940007	Plus	161140	0.175798	0.00389133	0.528886	0.159956	0.108578	NA	0.209319	4.2609e-05	0.0256706	0.890058	0.95289	Comp	No	No	No	No	Prenatal-trending	Prenatal-trending
ENSG00000004534|RBM6	chr3:50101709:A:G	rs2856234	49940007	Plus	161702	0.190574	0.00169867	0.386	0.172759	0.068708	NA	0.219717	1.15121e-05	0.00866581	0.87148	0.943014	Comp	No	No	No	No	Prenatal-trending	Prenatal-trending
ENSG00000004534|RBM6	chr3:50117556:G:A	rs2624825	49940007	Plus	177549	0.188143	0.00194889	0.409168	0.160945	0.0775248	NA	0.21384	1.73216e-05	0.0122049	0.799637	0.90347	Comp	No	No	No	No	Prenatal-trending	Prenatal-trending
ENSG00000004534|RBM6	chr3:50122676:G:A	rs2071206	49940007	Plus	182669	0.177439	0.00322067	0.496356	0.160945	0.0775248	NA	0.207278	2.8244e-05	0.0183207	0.877448	0.946379	Comp	No	No	No	No	Prenatal-trending	Prenatal-trending
ENSG00000004660|CAMKK1	chr17:4639422:G:A	rs11078528	3894891	Minus	-744531	-0.204766	0.00655306	0.616676	-0.440602	0.000800578	0.401594	-0.290049	4.17844e-05	0.0252864	0.101323	0.287383	Comp	Yes	No	No	Yes	Constant	Constant
ENSG00000004700|RECQL	chr12:22175533:C:CA	rs35920792	21501669	Minus	-673864	-0.246709	0.0208772	0.779127	-0.267751	0.0390074	0.883874	-0.358265	6.46026e-05	0.0359647	0.898154	0.956634	Comp	No	No	No	No	Constant	Constant
ENSG00000004700|RECQL	chr12:22175536:C:A	rs34763078	21501669	Minus	-673867	-0.246709	0.0208772	0.779127	-0.267751	0.0390074	0.883874	-0.358265	6.46026e-05	0.0359647	0.898154	0.956634	Comp	No	No	No	No	Constant	Constant
ENSG00000004700|RECQL	chr12:22182863:GAA:G	rs144593513	21501669	Minus	-681194	-0.318249	0.00457286	0.556312	-0.250665	0.0801858	NA	-0.396783	3.6322e-05	0.0225533	0.704547	0.852843	Comp	No	No	No	No	Prenatal-trending	Constant
ENSG00000004700|RECQL	chr12:22183332:CA:C	rs35778115	21501669	Minus	-681663	-0.321941	0.00408935	0.537202	-0.250665	0.0801858	NA	-0.400263	3.05198e-05	0.0195259	0.68907	0.843873	Comp	No	No	No	No	Prenatal-trending	Constant
ENSG00000004700|RECQL	chr12:22183633:G:A	rs73076857	21501669	Minus	-681964	-0.294836	0.0067112	0.620332	-0.250665	0.0801858	NA	-0.375003	7.4653e-05	0.0403342	0.802138	0.904436	Comp	No	No	No	No	Prenatal-trending	Constant
ENSG00000004700|RECQL	chr12:22184775:C:T	rs34701490	21501669	Minus	-683106	-0.321941	0.00408935	0.537202	-0.250665	0.0801858	NA	-0.400263	3.05198e-05	0.0195259	0.68907	0.843873	Comp	No	No	No	No	Prenatal-trending	Constant
ENSG00000004700|RECQL	chr12:22186270:A:G	rs35016104	21501669	Minus	-684601	-0.353417	0.00100724	0.299526	-0.250665	0.0801858	NA	-0.392279	1.41519e-05	0.0103223	0.557043	0.768413	Comp	No	No	No	No	Prenatal-trending	Constant
ENSG00000004700|RECQL	chr12:22187302:G:A	rs35126533	21501669	Minus	-685633	-0.353417	0.00100724	0.299526	-0.250665	0.0801858	NA	-0.392279	1.41519e-05	0.0103223	0.557043	0.768413	Comp	No	No	No	No	Prenatal-trending	Constant
ENSG00000004700|RECQL	chr12:22187499:C:G	rs35513589	21501669	Minus	-685830	-0.353417	0.00100724	0.299526	-0.250665	0.0801858	NA	-0.392279	1.41519e-05	0.0103223	0.557043	0.768413	Comp	No	No	No	No	Prenatal-trending	Constant
ENSG00000004700|RECQL	chr12:22187530:AT:A	rs34883081	21501669	Minus	-685861	-0.353417	0.00100724	0.299526	-0.250665	0.0801858	NA	-0.392279	1.41519e-05	0.0103223	0.557043	0.768413	Comp	No	No	No	No	Prenatal-trending	Constant
ENSG00000004700|RECQL	chr12:22188044:A:G	rs34690517	21501669	Minus	-686375	-0.342875	0.000893924	0.281097	-0.228459	0.0949708	NA	-0.37652	1.75804e-05	0.0123611	0.494689	0.72214	Comp	No	No	No	No	Prenatal-trending	Constant
ENSG00000004700|RECQL	chr12:22188644:C:A	rs66611307	21501669	Minus	-686975	-0.353417	0.00100724	0.299526	-0.250665	0.0801858	NA	-0.392279	1.41519e-05	0.0103223	0.557043	0.768413	Comp	No	No	No	No	Prenatal-trending	Constant
ENSG00000004700|RECQL	chr12:22189830:G:A	rs35568747	21501669	Minus	-688161	-0.353417	0.00100724	0.299526	-0.250665	0.0801858	NA	-0.392279	1.41519e-05	0.0103223	0.557043	0.768413	Comp	No	No	No	No	Prenatal-trending	Constant
ENSG00000004700|RECQL	chr12:22190064:A:G	rs35521245	21501669	Minus	-688395	-0.378982	0.000296188	0.143617	-0.228459	0.0949708	NA	-0.392685	8.96039e-06	0.00698712	0.370619	0.619471	Comp	No	No	No	No	Prenatal-trending	Constant
ENSG00000004700|RECQL	chr12:22191545:G:A	rs12819336	21501669	Minus	-689876	-0.353417	0.00100724	0.299526	-0.250665	0.0801858	NA	-0.392279	1.41519e-05	0.0103223	0.557043	0.768413	Comp	No	No	No	No	Prenatal-trending	Constant
ENSG00000004700|RECQL	chr12:22194779:G:T	rs12816175	21501669	Minus	-693110	-0.353417	0.00100724	0.299526	-0.235968	0.13399	NA	-0.387707	4.17241e-05	0.0252571	0.529616	0.748467	Comp	No	No	No	No	Prenatal-trending	Constant
ENSG00000004700|RECQL	chr12:22197502:C:T	rs35774315	21501669	Minus	-695833	-0.351726	0.00109146	0.312465	-0.318348	0.0441396	0.891755	-0.433135	1.18994e-05	0.00891718	0.857889	0.935546	Comp	No	No	No	No	Constant	Constant
ENSG00000004700|RECQL	chr12:22200040:T:C	rs12815906	21501669	Minus	-698371	-0.338128	0.000640835	0.232992	-0.388852	0.0313392	0.867885	-0.455612	7.88193e-06	0.00626202	0.799964	0.903598	Comp	No	No	No	No	Constant	Constant
ENSG00000004700|RECQL	chr12:22207224:A:T	rs35486967	21501669	Minus	-705555	-0.336527	0.000696124	0.2443	-0.388852	0.0313392	0.867885	-0.455243	8.21327e-06	0.00648818	0.793897	0.900423	Comp	No	No	No	No	Constant	Constant
ENSG00000004700|RECQL	chr12:22213303:C:A	rs1420629	21501669	Minus	-711634	-0.338128	0.000640835	0.232992	-0.337177	0.0345129	0.875124	-0.4279	9.06418e-06	0.00705726	0.995843	0.998313	Comp	No	No	No	No	Constant	Constant
ENSG00000004700|RECQL	chr12:22214682:A:C	rs35335972	21501669	Minus	-713013	-0.338128	0.000640835	0.232992	-0.337177	0.0345129	0.875124	-0.4279	9.06418e-06	0.00705726	0.995843	0.998313	Comp	No	No	No	No	Constant	Constant
ENSG00000004700|RECQL	chr12:22216028:T:C	rs34136037	21501669	Minus	-714359	-0.338128	0.000640835	0.232992	-0.337177	0.0345129	0.875124	-0.4279	9.06418e-06	0.00705726	0.995843	0.998313	Comp	No	No	No	No	Constant	Constant
ENSG00000004700|RECQL	chr12:22218912:C:T	rs12823181	21501669	Minus	-717243	-0.338128	0.000640835	0.232992	-0.337177	0.0345129	0.875124	-0.4279	9.06418e-06	0.00705726	0.995843	0.998313	Comp	No	No	No	No	Constant	Constant
ENSG00000004700|RECQL	chr12:22221190:C:T	rs35947550	21501669	Minus	-719521	-0.338128	0.000640835	0.232992	-0.337177	0.0345129	0.875124	-0.4279	9.06418e-06	0.00705726	0.995843	0.998313	Comp	No	No	No	No	Constant	Constant
ENSG00000004700|RECQL	chr12:22221543:C:T	rs35794118	21501669	Minus	-719874	-0.338128	0.000640835	0.232992	-0.337177	0.0345129	0.875124	-0.4279	9.06418e-06	0.00705726	0.995843	0.998313	Comp	No	No	No	No	Constant	Constant
ENSG00000004700|RECQL	chr12:22226413:T:G	rs34822376	21501669	Minus	-724744	-0.37362	8.2048e-05	0.0564055	-0.311182	0.0351125	0.876469	-0.413979	7.59568e-06	0.00606304	0.713695	0.857874	Comp	Yes	No	No	Yes	Constant	Constant
ENSG00000004700|RECQL	chr12:22229422:G:A	rs66686185	21501669	Minus	-727753	-0.37362	8.2048e-05	0.0564055	-0.311182	0.0351125	0.876469	-0.413979	7.59568e-06	0.00606304	0.713695	0.857874	Comp	No	No	No	No	Constant	Constant
ENSG00000004700|RECQL	chr12:22230107:T:C	rs34181694	21501669	Minus	-728438	-0.37362	8.2048e-05	0.0564055	-0.311182	0.0351125	0.876469	-0.413979	7.59568e-06	0.00606304	0.713695	0.857874	Comp	No	No	No	No	Constant	Constant
ENSG00000004700|RECQL	chr12:22230353:C:T	rs55824610	21501669	Minus	-728684	-0.37362	8.2048e-05	0.0564055	-0.311182	0.0351125	0.876469	-0.413979	7.59568e-06	0.00606304	0.713695	0.857874	Comp	No	No	No	No	Constant	Constant
ENSG00000004700|RECQL	chr12:22230787:C:T	rs12820379	21501669	Minus	-729118	-0.37362	8.2048e-05	0.0564055	-0.311182	0.0351125	0.876469	-0.413979	7.59568e-06	0.00606304	0.713695	0.857874	Comp	No	No	No	No	Constant	Constant
ENSG00000004700|RECQL	chr12:22231731:G:A	rs12827371	21501669	Minus	-730062	-0.368082	1.18795e-05	0.0117172	-0.184356	0.191425	NA	-0.345454	4.70908e-05	0.0278451	0.25253	0.498335	Pre	No	Yes	No	No	Prenatal-trending	Constant
ENSG00000004700|RECQL	chr12:22234830:A:G	rs4762894	21501669	Minus	-733161	-0.265521	6.00395e-05	0.0442514	-0.0825165	0.451428	NA	-0.225535	0.000560444	0.174286	0.146031	0.359827	Pre	No	No	No	No	Prenatal-trending	Constant
ENSG00000004700|RECQL	chr12:22238163:T:TCC	rs5796956	21501669	Minus	-736494	-0.37362	8.2048e-05	0.0564055	-0.236544	0.127336	NA	-0.376168	6.63385e-05	0.0367276	0.440546	0.679504	Comp	No	No	No	No	Prenatal-trending	Constant
ENSG00000004700|RECQL	chr12:22240734:G:A	rs58570051	21501669	Minus	-739065	-0.368082	1.18795e-05	0.0117172	-0.184356	0.191425	NA	-0.345454	4.70908e-05	0.0278451	0.25253	0.498335	Pre	No	No	No	No	Prenatal-trending	Constant
ENSG00000004700|RECQL	chr12:22244971:A:G	rs35516385	21501669	Minus	-743302	-0.37362	8.2048e-05	0.0564055	-0.311182	0.0351125	0.876469	-0.413979	7.59568e-06	0.00606304	0.713695	0.857874	Comp	No	No	No	No	Constant	Constant
ENSG00000004700|RECQL	chr12:22245924:G:T	rs12815085	21501669	Minus	-744255	-0.37362	8.2048e-05	0.0564055	-0.311182	0.0351125	0.876469	-0.413979	7.59568e-06	0.00606304	0.713695	0.857874	Comp	No	No	No	No	Constant	Constant
ENSG00000004700|RECQL	chr12:22246231:T:C	rs2284853	21501669	Minus	-744562	-0.37362	8.2048e-05	0.0564055	-0.311182	0.0351125	0.876469	-0.413979	7.59568e-06	0.00606304	0.713695	0.857874	Comp	No	No	No	No	Constant	Constant
ENSG00000004700|RECQL	chr12:22259929:C:T	rs12813971	21501669	Minus	-758260	-0.331457	0.00082084	0.268136	-0.244042	0.0883468	NA	-0.381742	4.41298e-05	0.0264035	0.607565	0.794124	Comp	No	No	No	No	Prenatal-trending	Constant
ENSG00000004700|RECQL	chr12:22263217:A:G	rs2300729	21501669	Minus	-761548	-0.333153	0.000753237	0.255334	-0.244042	0.0883468	NA	-0.382314	4.21189e-05	0.0254396	0.60034	0.790187	Comp	No	No	No	No	Prenatal-trending	Constant
ENSG00000004799|PDK4	chr7:96514492:T:G	rs11768577	95596491	Minus	-918001	-1.52892	1.06603e-05	0.0106747	0.135354	0.749421	NA	-0.961743	0.000742198	0.207083	0.00188046	0.0183597	Pre	Yes	Yes	No	No	Prenatal-predominant	Prenatal-predominant
ENSG00000004866|ST7	chr7:116523852:A:T	rs2402082	116953238	Plus	-429386	0.204276	0.0232586	0.7914	0.351872	0.00810607	0.736278	0.294719	6.17145e-05	0.0346504	0.342439	0.592966	Comp	Yes	No	No	Yes	Constant	Constant
ENSG00000004866|ST7	chr7:116533010:G:A	rs6466583	116953238	Plus	-420228	0.192386	0.0158577	0.745247	0.287426	0.0150059	0.80362	0.258003	8.46318e-05	0.044555	0.49265	0.721861	Comp	No	No	No	No	Constant	Constant
ENSG00000004897|CDC27	chr17:48031585:A:C	rs8078698	47189422	Minus	-842163	0.269491	0.00265082	0.462512	0.144806	0.177821	NA	0.260034	9.29718e-05	0.0479383	0.364245	0.614082	Comp	Yes	No	No	Yes	Prenatal-trending	Prenatal-trending
ENSG00000004948|CALCR	chr7:94434103:T:C	rs1034620	93574730	Minus	-859373	1.49186	0.00363898	0.517506	0.699882	0.0832576	NA	1.6131	4.30671e-05	0.0258813	0.215141	0.453232	Comp	No	No	No	No	Prenatal-trending	Prenatal-trending
ENSG00000004948|CALCR	chr7:94437269:A:T	rs6971903	93574730	Minus	-862539	1.59377	0.00180522	0.396126	1.06	0.0134821	0.792902	1.75241	1.36946e-05	0.0100355	0.409565	0.653513	Comp	No	No	No	No	Constant	Prenatal-trending
ENSG00000004948|CALCR	chr7:94437631:A:G	rs6976398	93574730	Minus	-862901	1.59377	0.00180522	0.396126	0.641061	0.131609	NA	1.65802	4.03851e-05	0.0245946	0.142716	0.354733	Comp	No	No	No	No	Prenatal-trending	Prenatal-trending
ENSG00000004948|CALCR	chr7:94437700:T:TA	rs72615130	93574730	Minus	-862970	1.70209	0.00118569	0.32583	0.658926	0.116294	NA	1.74839	1.83056e-05	0.0127887	0.111876	0.305399	Comp	No	No	No	No	Prenatal-trending	Prenatal-trending
ENSG00000004948|CALCR	chr7:94439168:T:C	rs7797665	93574730	Minus	-864438	1.79516	0.000270009	0.134877	0.699882	0.0832576	NA	1.78378	3.52294e-06	0.0030932	0.0768949	0.243245	Comp	Yes	Yes	No	Yes	Prenatal-trending	Prenatal-trending
ENSG00000004948|CALCR	chr7:94447990:G:T	rs10253362	93574730	Minus	-873260	1.56779	0.00215318	0.426352	0.699882	0.0832576	NA	1.64539	2.91892e-05	0.0188309	0.172645	0.397846	Comp	No	No	No	No	Prenatal-trending	Prenatal-trending
ENSG00000004948|CALCR	chr7:94475368:C:T	rs67098981	93574730	Minus	-900638	1.78402	0.000391519	0.171858	0.699882	0.0832576	NA	1.70481	1.46929e-05	0.0106563	0.0840332	0.258124	Comp	No	No	No	No	Prenatal-trending	Prenatal-trending
ENSG00000004948|CALCR	chr7:94478830:C:T	rs11767844	93574730	Minus	-904100	1.60971	0.00161573	0.377602	0.641061	0.131609	NA	1.63441	5.73786e-05	0.0326634	0.13594	0.344103	Comp	No	No	No	No	Prenatal-trending	Prenatal-trending
ENSG00000004948|CALCR	chr7:94558683:G:C	rs34540605	93574730	Minus	-983953	1.55822	0.00211023	0.422903	0.61658	0.148319	NA	1.5846	9.07989e-05	0.0470506	0.14649	0.36051	Comp	No	No	No	No	Prenatal-trending	Prenatal-trending
ENSG00000004975|DVL2	chr17:6786845:A:G	rs7213731	7234545	Minus	447700	-0.0700445	0.537065	NA	-0.472153	1.01787e-05	0.02694	-0.255282	0.00240233	0.382203	0.00681135	0.0454225	Post	Yes	No	Yes	No	Postnatal-predominant	Postnatal-predominant
ENSG00000005001|PRSS22	chr16:2850370:T:C	rs11866202	2858170	Minus	7800	-0.953276	3.18515e-05	0.0266306	0.795491	0.0761532	NA	-0.45977	0.0247514	0.753016	0.000368597	0.00564249	Pre	Yes	Yes	No	No	Prenatal-predominant	Prenatal-predominant
ENSG00000005020|SKAP2	chr7:25734445:C:T	rs76867464	26995239	Minus	1260794	-1.24188	4.15157e-05	0.0329455	0.0639794	0.661271	NA	-0.627569	0.00841488	0.597036	5.6469e-05	0.00167828	Pre	No	Yes	No	No	Prenatal-predominant	Postnatal-trending
ENSG00000005020|SKAP2	chr7:26127489:T:C	rs876421	26995239	Minus	867750	-0.167792	0.404259	NA	-0.436309	1.17116e-05	0.0301386	-0.0158059	0.922112	NA	0.221349	0.461138	Post	Yes	No	Yes	No	Postnatal-trending	Postnatal-trending
ENSG00000005100|DHX33	chr17:5102453:T:C	rs9893521	5469060	Minus	366607	0.297747	4.27829e-05	0.0337325	-0.0556812	0.463824	NA	0.178726	0.000556911	0.17359	0.000576742	0.00786808	Pre	Yes	Yes	No	No	Prenatal-predominant	Prenatal-predominant
ENSG00000005100|DHX33	chr17:5110850:T:A	rs60449168	5469060	Minus	358210	0.30106	4.5741e-05	0.0355958	-0.0556812	0.463824	NA	0.182807	0.000546816	0.17157	0.000560167	0.00770479	Pre	No	No	No	No	Prenatal-predominant	Prenatal-predominant
ENSG00000005100|DHX33	chr17:5111121:G:A	rs57461327	5469060	Minus	357939	0.289685	6.25002e-05	0.0456943	-0.0556812	0.463824	NA	0.179375	0.000543797	0.170954	0.000752875	0.00949515	Pre	No	No	No	No	Prenatal-predominant	Prenatal-predominant
ENSG00000005108|THSD7A	chr7:11245530:G:A	rs10950342	11832198	Minus	586668	0.530503	2.87682e-05	0.0244737	-0.013008	0.895166	NA	0.305937	0.000746957	0.207895	0.000492885	0.00700082	Pre	Yes	Yes	No	No	Prenatal-predominant	Prenatal-predominant
ENSG00000005108|THSD7A	chr7:11251441:C:A	rs11771089	11832198	Minus	580757	0.5497	4.85581e-05	0.0373811	-0.0275031	0.789026	NA	0.306035	0.0014538	0.300797	0.000471122	0.00678478	Pre	No	No	No	No	Prenatal-predominant	Prenatal-predominant
ENSG00000005108|THSD7A	chr7:11251697:G:A	rs17539876	11832198	Minus	580501	0.558726	3.50048e-05	0.0287672	-0.0275031	0.789026	NA	0.311587	0.00115929	0.266996	0.000371524	0.00567479	Pre	No	No	No	No	Prenatal-predominant	Prenatal-predominant
ENSG00000005108|THSD7A	chr7:11251706:T:TAAAAAA	rs111229997	11832198	Minus	580492	0.558726	3.50048e-05	0.0287672	-0.0275031	0.789026	NA	0.311587	0.00115929	0.266996	0.000371524	0.00567479	Pre	No	No	No	No	Prenatal-predominant	Prenatal-predominant
ENSG00000005108|THSD7A	chr7:11254414:A:G	rs10486113	11832198	Minus	577784	0.558948	3.19926e-05	0.0267258	-0.0407716	0.694027	NA	0.308117	0.00124655	0.277673	0.000271108	0.00451033	Pre	No	No	No	No	Prenatal-predominant	Prenatal-predominant
ENSG00000005187|ACSM3	chr16:20602378:G:A	rs7500637	20610243	Plus	-7865	1.25027	0.000337189	0.156499	0.966025	0.0704882	NA	1.07872	7.21914e-05	0.0392761	0.647749	0.820397	Comp	No	No	No	No	Prenatal-trending	Constant
ENSG00000005187|ACSM3	chr16:20602387:A:G	rs7500577	20610243	Plus	-7856	1.25301	0.000349735	0.159755	1.13137	0.0284093	0.860122	1.11802	3.33114e-05	0.0210002	0.840719	0.926291	Comp	No	No	No	No	Constant	Constant
ENSG00000005187|ACSM3	chr16:20606729:C:T	rs56185642	20610243	Plus	-3514	1.27904	0.000301849	0.145434	0.830207	0.0712446	NA	1.02437	9.69511e-05	0.0495439	0.427504	0.669111	Comp	No	No	No	No	Prenatal-trending	Constant
ENSG00000005187|ACSM3	chr16:20606864:C:T	rs55871007	20610243	Plus	-3379	1.27904	0.000301849	0.145434	0.830207	0.0712446	NA	1.02437	9.69511e-05	0.0495439	0.427504	0.669111	Comp	No	No	No	No	Prenatal-trending	Constant
ENSG00000005187|ACSM3	chr16:20614046:G:C	rs74247266	20610243	Plus	3803	1.29692	0.000286793	0.140458	0.830207	0.0712446	NA	1.03432	9.17568e-05	0.0474477	0.411045	0.654954	Comp	No	No	No	No	Prenatal-trending	Constant
ENSG00000005187|ACSM3	chr16:20616840:A:C	rs10852245	20610243	Plus	6597	1.2996	0.000144633	0.0864182	0.830207	0.0712446	NA	1.04758	4.56214e-05	0.027122	0.400304	0.645399	Comp	No	No	No	No	Prenatal-trending	Constant
ENSG00000005187|ACSM3	chr16:20621408:C:T	rs75547892	20610243	Plus	11165	1.2996	0.000144633	0.0864182	1.09113	0.0313185	0.867818	1.15678	1.18766e-05	0.00890197	0.725025	0.86362	Comp	Yes	No	No	Yes	Constant	Constant
ENSG00000005187|ACSM3	chr16:20624096:C:T	rs3743690	20610243	Plus	13853	1.2996	0.000144633	0.0864182	0.830207	0.0712446	NA	1.04758	4.56214e-05	0.027122	0.400304	0.645399	Comp	No	No	No	No	Prenatal-trending	Constant
ENSG00000005187|ACSM3	chr16:20625016:C:T	rs56298504	20610243	Plus	14773	1.2996	0.000144633	0.0864182	0.830207	0.0712446	NA	1.04758	4.56214e-05	0.027122	0.400304	0.645399	Comp	No	No	No	No	Prenatal-trending	Constant
ENSG00000005187|ACSM3	chr16:20625492:G:A	rs2301672	20610243	Plus	15249	1.2996	0.000144633	0.0864182	0.830207	0.0712446	NA	1.04758	4.56214e-05	0.027122	0.400304	0.645399	Comp	No	No	No	No	Prenatal-trending	Constant
ENSG00000005187|ACSM3	chr16:20626805:G:A	rs3913150	20610243	Plus	16562	1.2996	0.000144633	0.0864182	0.830207	0.0712446	NA	1.04758	4.56214e-05	0.027122	0.400304	0.645399	Comp	No	No	No	No	Prenatal-trending	Constant
ENSG00000005187|ACSM3	chr16:20627515:C:T	rs56102158	20610243	Plus	17272	1.2996	0.000144633	0.0864182	0.830207	0.0712446	NA	1.04758	4.56214e-05	0.027122	0.400304	0.645399	Comp	No	No	No	No	Prenatal-trending	Constant
ENSG00000005187|ACSM3	chr16:20627689:C:T	rs111829706	20610243	Plus	17446	1.27904	0.000301849	0.145434	0.830207	0.0712446	NA	1.02437	9.69511e-05	0.0495439	0.427504	0.669111	Comp	No	No	No	No	Prenatal-trending	Constant
ENSG00000005187|ACSM3	chr16:20631030:T:C	rs4092390	20610243	Plus	20787	1.2996	0.000144633	0.0864182	0.830207	0.0712446	NA	1.04758	4.56214e-05	0.027122	0.400304	0.645399	Comp	No	No	No	No	Prenatal-trending	Constant
ENSG00000005187|ACSM3	chr16:20633757:C:A	rs55645671	20610243	Plus	23514	1.32132	0.000133853	0.0815994	0.830207	0.0712446	NA	1.05821	4.47104e-05	0.0266875	0.38073	0.629358	Comp	No	No	No	No	Prenatal-trending	Constant
ENSG00000005187|ACSM3	chr16:20635101:C:CA	rs5816130	20610243	Plus	24858	1.26542	0.000251876	0.128678	0.830207	0.0712446	NA	1.01571	8.38107e-05	0.0442169	0.437649	0.677549	Comp	No	No	No	No	Prenatal-trending	Constant
ENSG00000005187|ACSM3	chr16:20638723:G:A	rs1551568	20610243	Plus	28480	1.2996	0.000144633	0.0864182	0.830207	0.0712446	NA	1.04758	4.56214e-05	0.027122	0.400304	0.645399	Comp	No	No	No	No	Prenatal-trending	Constant
ENSG00000005187|ACSM3	chr16:20641295:G:A	rs56281296	20610243	Plus	31052	1.30103	0.000168265	0.0965858	0.830207	0.0712446	NA	1.04832	5.03875e-05	0.0294103	0.400816	0.645883	Comp	No	No	No	No	Prenatal-trending	Constant
ENSG00000005187|ACSM3	chr16:20642628:T:C	rs28704796	20610243	Plus	32385	1.2996	0.000144633	0.0864182	0.830207	0.0712446	NA	1.04758	4.56214e-05	0.027122	0.400304	0.645399	Comp	No	No	No	No	Prenatal-trending	Constant
ENSG00000005187|ACSM3	chr16:20646048:A:G	rs9937871	20610243	Plus	35805	1.2996	0.000144633	0.0864182	0.693274	0.141492	NA	1.01184	9.62489e-05	0.0492692	0.286704	0.535982	Comp	No	No	No	No	Prenatal-trending	Constant
ENSG00000005187|ACSM3	chr16:20648054:G:C	rs4102380	20610243	Plus	37811	1.2996	0.000144633	0.0864182	0.830207	0.0712446	NA	1.04758	4.56214e-05	0.027122	0.400304	0.645399	Comp	No	No	No	No	Prenatal-trending	Constant
ENSG00000005187|ACSM3	chr16:20653054:C:G	rs112103591	20610243	Plus	42811	1.2839	0.000198323	0.108606	0.830207	0.0712446	NA	1.0288	6.68131e-05	0.0369405	0.417934	0.660778	Comp	No	No	No	No	Prenatal-trending	Constant
ENSG00000005187|ACSM3	chr16:20653760:C:T	rs147530744	20610243	Plus	43517	1.2996	0.000144633	0.0864182	1.13137	0.0284093	0.860122	1.15242	1.39229e-05	0.0101785	0.77917	0.892776	Comp	No	No	No	No	Constant	Constant
ENSG00000005187|ACSM3	chr16:20658250:C:T	rs113875529	20610243	Plus	48007	1.2752	0.000246595	0.126754	0.9245	0.0316108	0.868345	1.04371	4.0222e-05	0.0245113	0.513212	0.735804	Comp	No	No	No	No	Constant	Constant
ENSG00000005187|ACSM3	chr16:20661506:T:C	rs9923104	20610243	Plus	51263	1.31912	0.000115484	0.0731059	0.830207	0.0712446	NA	1.06581	3.44388e-05	0.0215801	0.380896	0.629505	Comp	No	No	No	No	Prenatal-trending	Constant
ENSG00000005187|ACSM3	chr16:20663335:C:T	rs28648969	20610243	Plus	53092	1.40609	9.69493e-05	0.0640545	1.04706	0.0381663	0.882623	1.17442	1.61353e-05	0.0115286	0.550782	0.764568	Comp	No	Yes	No	No	Constant	Constant
ENSG00000005187|ACSM3	chr16:20666432:T:C	rs75599714	20610243	Plus	56189	1.13577	0.000214575	0.114885	1.05788	0.00765167	0.729211	0.980441	1.86912e-05	0.0129984	0.871722	0.943163	Comp	No	No	No	No	Constant	Constant
ENSG00000005187|ACSM3	chr16:20666843:A:G	rs34894022	20610243	Plus	56600	1.1282	0.000499513	0.200331	1.05788	0.00765167	0.729211	0.962128	4.79156e-05	0.0282345	0.886699	0.951156	Comp	No	No	No	No	Constant	Constant
ENSG00000005187|ACSM3	chr16:20668069:A:G	rs56073015	20610243	Plus	57826	1.13577	0.000214575	0.114885	1.05788	0.00765167	0.729211	0.980441	1.86912e-05	0.0129984	0.871722	0.943163	Comp	No	No	No	No	Constant	Constant
ENSG00000005187|ACSM3	chr16:20668830:T:G	rs16970500	20610243	Plus	58587	1.13952	0.000220209	0.116952	1.05788	0.00765167	0.729211	0.981177	1.98622e-05	0.0136746	0.865865	0.939927	Comp	No	No	No	No	Constant	Constant
ENSG00000005194|CIAPIN1	chr16:57594659:G:A	rs1450353	57447528	Minus	-147131	-0.136404	0.0202735	0.775708	-0.270229	0.00659505	0.71025	-0.213366	5.76694e-05	0.0327947	0.230345	0.472219	Comp	No	No	No	No	Constant	Constant
ENSG00000005194|CIAPIN1	chr16:57892943:G:A	rs16959476	57447528	Minus	-445415	-0.278977	0.0216373	0.783619	-0.477342	0.0482629	0.897172	-0.435546	4.78355e-05	0.0281965	0.453244	0.690369	Comp	Yes	No	No	Yes	Constant	Constant
ENSG00000005194|CIAPIN1	chr16:57893217:C:T	rs58979009	57447528	Minus	-445689	-0.278977	0.0216373	0.783619	-0.477342	0.0482629	0.897172	-0.435546	4.78355e-05	0.0281965	0.453244	0.690369	Comp	No	No	No	No	Constant	Constant
ENSG00000005206|SPPL2B	chr19:1516558:T:G	rs11084896	2328615	Plus	-812057	0.337813	0.00194683	0.408961	0.329318	0.0138012	0.794795	0.326353	7.73739e-05	0.0415101	0.95948	0.98596	Comp	No	Yes	No	No	Constant	Constant
ENSG00000005206|SPPL2B	chr19:1517293:T:C	rs6510612	2328615	Plus	-811322	0.348404	0.00271011	0.46656	0.36158	0.00805576	0.735472	0.351486	4.9445e-05	0.02897	0.939404	0.976991	Comp	Yes	No	Yes	Yes	Constant	Constant
ENSG00000005436|GCFC2	chr2:75626662:C:T	rs6547014	75710989	Minus	84327	0.155181	0.000791155	0.262687	0.237618	0.00264705	0.587275	0.183338	3.04937e-06	0.00272727	0.346389	0.596678	Comp	No	No	No	No	Constant	Constant
ENSG00000005436|GCFC2	chr2:75629841:C:T	rs67893376	75710989	Minus	81148	0.127504	0.0125952	0.714934	0.28593	0.00236489	0.569858	0.174147	5.78548e-05	0.0328838	0.122168	0.323098	Comp	No	No	No	No	Constant	Constant
ENSG00000005436|GCFC2	chr2:75630766:A:G	rs6718861	75710989	Minus	80223	0.134286	0.0108587	0.694539	0.322505	0.000422261	0.305065	0.187858	2.02221e-05	0.0138803	0.0596613	0.206646	Comp	No	No	No	No	Constant	Constant
ENSG00000005436|GCFC2	chr2:75633145:C:A	rs55963372	75710989	Minus	77844	0.121399	0.0218554	0.784685	0.295676	0.000808192	0.402833	0.175111	5.88944e-05	0.033359	0.075426	0.239923	Comp	No	No	No	No	Constant	Constant
ENSG00000005436|GCFC2	chr2:75633823:C:T	rs6759621	75710989	Minus	77166	0.122059	0.0202509	0.775596	0.295676	0.000808192	0.402833	0.175186	5.52859e-05	0.0317109	0.075928	0.241045	Comp	No	No	No	No	Constant	Constant
ENSG00000005436|GCFC2	chr2:75634777:A:G	rs13419624	75710989	Minus	76212	0.16544	0.00070128	0.245317	0.307718	0.000160022	0.181824	0.206533	4.76769e-07	0.000524922	0.110281	0.302737	Comp	No	No	No	No	Constant	Constant
ENSG00000005436|GCFC2	chr2:75635074:G:T	rs13397241	75710989	Minus	75915	0.167662	0.000531267	0.208245	0.303702	0.000192807	0.20277	0.204708	5.09929e-07	0.000557428	0.126033	0.329056	Comp	No	No	No	No	Constant	Constant
ENSG00000005436|GCFC2	chr2:75635358:G:C	rs1859708	75710989	Minus	75631	0.122059	0.0202509	0.775596	0.295676	0.000808192	0.402833	0.175186	5.52859e-05	0.0317109	0.075928	0.241045	Comp	No	No	No	No	Constant	Constant
ENSG00000005436|GCFC2	chr2:75635578:G:C	rs1859709	75710989	Minus	75411	0.122059	0.0202509	0.775596	0.295676	0.000808192	0.402833	0.175186	5.52859e-05	0.0317109	0.075928	0.241045	Comp	No	No	No	No	Constant	Constant
ENSG00000005436|GCFC2	chr2:75636324:G:A	rs6714116	75710989	Minus	74665	0.123022	0.0180205	0.760955	0.295676	0.000808192	0.402833	0.174443	5.14823e-05	0.0299341	0.0766476	0.242686	Comp	No	No	No	No	Constant	Constant
ENSG00000005436|GCFC2	chr2:75647983:T:G	rs13008967	75710989	Minus	63006	-0.246147	0.000418866	0.179489	-0.189619	0.0806001	NA	-0.228335	6.88805e-05	0.0378638	0.653646	0.823435	Comp	No	No	No	No	Prenatal-trending	Constant
ENSG00000005436|GCFC2	chr2:75651492:A:G	rs757917	75710989	Minus	59497	0.210743	1.5573e-05	0.0147148	0.272709	0.00035139	0.279089	0.223963	2.11173e-08	3.07461e-05	0.466048	0.700835	Comp	No	No	No	No	Constant	Constant
ENSG00000005436|GCFC2	chr2:75653240:A:G	rs3771876	75710989	Minus	57749	0.210129	2.95479e-05	0.0250135	0.272709	0.00035139	0.279089	0.222726	4.91149e-08	6.60638e-05	0.466278	0.701043	Comp	No	No	No	No	Constant	Constant
ENSG00000005436|GCFC2	chr2:75653248:A:G	rs3771877	75710989	Minus	57741	0.210129	2.95479e-05	0.0250135	0.272709	0.00035139	0.279089	0.222726	4.91149e-08	6.60638e-05	0.466278	0.701043	Comp	No	No	No	No	Constant	Constant
ENSG00000005436|GCFC2	chr2:75654138:G:T	rs7592795	75710989	Minus	56851	0.209806	1.24326e-05	0.0121774	0.272709	0.00035139	0.279089	0.223567	1.68022e-08	2.49182e-05	0.457088	0.693508	Comp	No	No	No	No	Constant	Constant
ENSG00000005436|GCFC2	chr2:75654702:T:C	rs6759555	75710989	Minus	56287	0.209191	1.49368e-05	0.0142181	0.272709	0.00035139	0.279089	0.222371	2.15513e-08	3.12578e-05	0.453653	0.690448	Comp	No	No	No	No	Constant	Constant
ENSG00000005436|GCFC2	chr2:75655450:T:C	rs11847	75710989	Minus	55539	0.210743	1.5573e-05	0.0147148	0.272709	0.00035139	0.279089	0.223963	2.11173e-08	3.07461e-05	0.466048	0.700835	Comp	No	No	No	No	Constant	Constant
ENSG00000005436|GCFC2	chr2:75655530:G:A	rs1049678	75710989	Minus	55459	0.24199	2.25723e-05	0.0200174	0.0397469	0.677832	NA	0.196822	3.72296e-05	0.0230053	0.0650693	0.218334	Pre	No	No	No	No	Prenatal-trending	Constant
ENSG00000005436|GCFC2	chr2:75656264:G:T	rs917236	75710989	Minus	54725	0.211109	1.04841e-05	0.0105243	0.272709	0.00035139	0.279089	0.224489	1.31523e-08	1.98827e-05	0.466064	0.700851	Comp	No	No	No	No	Constant	Constant
ENSG00000005436|GCFC2	chr2:75656752:T:C	rs13397865	75710989	Minus	54237	0.202957	2.62758e-05	0.0226937	0.218532	0.00927523	0.752459	0.198644	1.21802e-06	0.00121163	0.867044	0.940528	Comp	No	No	No	No	Constant	Constant
ENSG00000005436|GCFC2	chr2:75658006:A:C	rs67970377	75710989	Minus	52983	0.22598	5.6464e-05	0.0421595	0.108391	0.270659	NA	0.207425	1.25228e-05	0.00930416	0.290313	0.539832	Comp	No	No	No	No	Prenatal-trending	Constant
ENSG00000005436|GCFC2	chr2:75658940:C:CTTGTT	rs144738744	75710989	Minus	52049	0.208882	2.89241e-05	0.0245852	0.279102	0.000355486	0.280042	0.226244	1.88673e-08	2.77342e-05	0.420414	0.662955	Comp	No	No	No	No	Constant	Constant
ENSG00000005436|GCFC2	chr2:75659517:G:A	rs10221782	75710989	Minus	51472	0.211109	1.04841e-05	0.0105243	0.261058	0.000821907	0.405294	0.220581	2.47441e-08	3.53896e-05	0.563118	0.770405	Comp	No	No	No	No	Constant	Constant
ENSG00000005436|GCFC2	chr2:75660453:C:T	rs7577196	75710989	Minus	50536	0.217958	7.94359e-06	0.00830754	0.272709	0.00035139	0.279089	0.228949	9.75984e-09	1.51309e-05	0.519185	0.740297	Comp	No	No	No	No	Constant	Constant
ENSG00000005436|GCFC2	chr2:75660708:T:C	rs13426287	75710989	Minus	50281	0.211223	1.04291e-05	0.0104752	0.272709	0.00035139	0.279089	0.224617	1.38879e-08	2.09214e-05	0.466922	0.701562	Comp	No	No	No	No	Constant	Constant
ENSG00000005436|GCFC2	chr2:75660970:G:A	rs6730759	75710989	Minus	50019	0.211865	1.123e-05	0.0111621	0.256947	0.000602963	0.35627	0.231184	2.84726e-09	4.8748e-06	0.591056	0.78416	Comp	No	No	No	No	Constant	Constant
ENSG00000005436|GCFC2	chr2:75661034:A:C	rs6547016	75710989	Minus	49955	0.21322	1.27657e-05	0.0124588	0.273896	0.000329689	0.270373	0.228838	1.08054e-08	1.66203e-05	0.475187	0.707932	Comp	No	No	No	No	Constant	Constant
ENSG00000005436|GCFC2	chr2:75663282:A:G	rs17011637	75710989	Minus	47707	0.203407	2.78212e-05	0.0238169	0.275458	0.000352322	0.27928	0.219102	4.43442e-08	6.01695e-05	0.399786	0.644937	Comp	No	No	No	No	Constant	Constant
ENSG00000005436|GCFC2	chr2:75663414:T:C	rs17011638	75710989	Minus	47575	0.190519	9.79343e-05	0.0645707	0.272709	0.00035139	0.279089	0.208027	2.16418e-07	0.000256177	0.335282	0.585923	Comp	No	No	No	No	Constant	Constant
ENSG00000005436|GCFC2	chr2:75663702:T:A	rs28532717	75710989	Minus	47287	0.226303	7.41854e-05	0.0522575	0.144863	0.122274	NA	0.197729	3.00738e-05	0.0192939	0.447642	0.685887	Comp	No	No	No	No	Prenatal-trending	Constant
ENSG00000005436|GCFC2	chr2:75665193:T:C	rs11678389	75710989	Minus	45796	0.211441	1.2895e-05	0.0125606	0.272709	0.00035139	0.279089	0.225241	1.63403e-08	2.42865e-05	0.470143	0.703863	Comp	No	No	No	No	Constant	Constant
ENSG00000005436|GCFC2	chr2:75666633:C:T	rs2108194	75710989	Minus	44356	0.235172	4.95707e-05	0.0379993	0.0536995	0.608592	NA	0.191219	0.000100741	0.0510139	0.124328	0.326718	Pre	No	No	No	No	Prenatal-trending	Constant
ENSG00000005436|GCFC2	chr2:75668852:C:T	rs11691462	75710989	Minus	42137	0.211567	1.24691e-05	0.0122079	0.272709	0.00035139	0.279089	0.22503	1.66188e-08	2.46692e-05	0.470893	0.704607	Comp	No	No	No	No	Constant	Constant
ENSG00000005436|GCFC2	chr2:75673789:T:C	rs718967	75710989	Minus	37200	0.229195	5.75263e-05	0.0427792	0.0242462	0.819627	NA	0.181186	0.000207241	0.088224	0.0851503	0.260192	Pre	No	No	No	No	Prenatal-trending	Constant
ENSG00000005436|GCFC2	chr2:75674678:A:T	rs3771879	75710989	Minus	36311	0.25685	7.42901e-06	0.00784089	0.181478	0.0406972	0.88685	0.225148	1.54176e-06	0.00149306	0.460468	0.696219	Comp	No	No	No	No	Constant	Constant
ENSG00000005436|GCFC2	chr2:75676044:A:G	rs7590218	75710989	Minus	34945	0.209191	1.49368e-05	0.0142181	0.309794	4.58943e-05	0.0797388	0.235346	2.78637e-09	4.77761e-06	0.227557	0.46897	Comp	No	No	No	No	Constant	Constant
ENSG00000005436|GCFC2	chr2:75676738:T:C	rs10193923	75710989	Minus	34251	0.209191	1.49368e-05	0.0142181	0.337364	1.97875e-05	0.0453004	0.240216	1.92276e-09	3.38872e-06	0.132497	0.338816	Comp	No	No	No	No	Constant	Constant
ENSG00000005436|GCFC2	chr2:75678593:C:T	rs7605014	75710989	Minus	32396	0.19958	3.31212e-05	0.0274919	0.356503	4.39099e-06	0.0137487	0.242046	1.14377e-09	2.08632e-06	0.0593129	0.205794	Comp	Yes	No	Yes	Yes	Constant	Constant
ENSG00000005436|GCFC2	chr2:75679085:GTGTT:G	rs57788032	75710989	Minus	31904	0.225662	0.000136866	0.0829922	0.122236	0.270658	NA	0.202101	7.3501e-05	0.0398458	0.402931	0.647703	Comp	No	No	No	No	Prenatal-trending	Constant
ENSG00000005436|GCFC2	chr2:75684851:G:A	rs7575083	75710989	Minus	26138	0.185168	0.000197774	0.108385	0.275451	0.00132797	0.481652	0.206535	8.3066e-07	0.000862955	0.337903	0.58844	Comp	No	No	No	No	Constant	Constant
ENSG00000005436|GCFC2	chr2:75684859:T:C	rs7588915	75710989	Minus	26130	0.185168	0.000197774	0.108385	0.275451	0.00132797	0.481652	0.206535	8.3066e-07	0.000862955	0.337903	0.58844	Comp	No	No	No	No	Constant	Constant
ENSG00000005436|GCFC2	chr2:75686391:C:G	rs7581835	75710989	Minus	24598	0.198041	6.52787e-05	0.0472757	0.339579	1.43284e-05	0.0355313	0.23289	8.85166e-09	1.39404e-05	0.0969174	0.279527	Comp	No	No	No	No	Constant	Constant
ENSG00000005436|GCFC2	chr2:75686918:A:C	rs34375435	75710989	Minus	24071	-0.238373	6.98831e-05	0.049856	-0.161813	0.0582215	NA	-0.198033	4.37234e-05	0.0262047	0.450224	0.687933	Comp	No	No	No	No	Prenatal-trending	Constant
ENSG00000005436|GCFC2	chr2:75686937:A:AT	rs58869655	75710989	Minus	24052	0.188633	0.000192012	0.106142	0.265082	0.0011155	0.454088	0.214054	2.78675e-07	0.000322231	0.400327	0.645399	Comp	No	No	No	No	Constant	Constant
ENSG00000005436|GCFC2	chr2:75687909:C:T	rs1803196	75710989	Minus	23080	0.198817	7.19509e-05	0.0510095	0.29873	0.000223454	0.219672	0.229171	2.65682e-08	3.77279e-05	0.262832	0.50965	Comp	No	No	No	No	Constant	Constant
ENSG00000005436|GCFC2	chr2:75690486:G:A	rs2301978	75710989	Minus	20503	0.213096	1.04589e-05	0.0105012	0.325894	3.71882e-05	0.0683537	0.242334	1.38967e-09	2.50243e-06	0.187213	0.416815	Comp	No	No	No	No	Constant	Constant
ENSG00000005436|GCFC2	chr2:75692146:AATAT:A	NA	75710989	Minus	18843	0.20268	4.68708e-05	0.0363253	0.342231	5.76278e-05	0.0932593	0.239814	7.90882e-09	1.25638e-05	0.126864	0.330491	Comp	No	No	No	No	Constant	Constant
ENSG00000005436|GCFC2	chr2:75692374:AG:A	rs72428170	75710989	Minus	18615	0.210747	9.52111e-06	0.0096842	0.303625	0.000234789	0.225616	0.232901	4.81569e-09	7.93102e-06	0.29699	0.546995	Comp	No	No	No	No	Constant	Constant
ENSG00000005436|GCFC2	chr2:75694106:G:GCTTA	rs34999567	75710989	Minus	16883	0.207585	2.29671e-05	0.0203052	0.358311	6.85422e-06	0.0198551	0.245553	1.84042e-09	3.25199e-06	0.0777091	0.244873	Comp	No	No	No	No	Constant	Constant
ENSG00000005436|GCFC2	chr2:75696287:T:C	rs7560262	75710989	Minus	14702	0.226968	1.37839e-06	0.00179349	0.206714	0.00844288	0.74106	0.211585	9.27694e-08	0.000118184	0.816871	0.912012	Comp	No	Yes	No	No	Constant	Constant
ENSG00000005436|GCFC2	chr2:75699112:G:C	rs7590674	75710989	Minus	11877	0.226964	0.000194497	0.107142	0.119485	0.262869	NA	0.201149	9.3523e-05	0.048163	0.373514	0.622412	Comp	No	No	No	No	Prenatal-trending	Constant
ENSG00000005436|GCFC2	chr2:75699439:T:C	rs2298948	75710989	Minus	11550	-0.238373	6.98831e-05	0.049856	-0.152832	0.0933974	NA	-0.196827	7.45825e-05	0.0403055	0.420947	0.663429	Pre	No	No	No	No	Prenatal-trending	Constant
ENSG00000005436|GCFC2	chr2:75701174:G:T	rs6547019	75710989	Minus	9815	0.203237	2.85203e-05	0.0243003	0.325894	3.71882e-05	0.0683537	0.234804	5.25831e-09	8.60249e-06	0.152631	0.369698	Comp	No	No	No	No	Constant	Constant
ENSG00000005436|GCFC2	chr2:75702004:C:A	rs3088181	75710989	Minus	8985	0.165431	0.000673328	0.239662	0.298239	0.000285437	0.250584	0.207523	3.78105e-07	0.00042518	0.139641	0.349773	Comp	No	No	No	No	Constant	Constant
ENSG00000005436|GCFC2	chr2:75702112:C:A	rs3088180	75710989	Minus	8877	0.209191	1.49368e-05	0.0142181	0.325894	3.71882e-05	0.0683537	0.238716	2.43361e-09	4.22214e-06	0.17253	0.397846	Comp	No	No	No	No	Constant	Constant
ENSG00000005436|GCFC2	chr2:75702922:C:G	rs4853170	75710989	Minus	8067	0.202458	3.39397e-05	0.0280567	0.325894	3.71882e-05	0.0683537	0.234269	6.38252e-09	1.03058e-05	0.150824	0.366834	Comp	No	No	No	No	Constant	Constant
ENSG00000005436|GCFC2	chr2:75704463:T:A	rs2298947	75710989	Minus	6526	0.209191	1.49368e-05	0.0142181	0.325894	3.71882e-05	0.0683537	0.238716	2.43361e-09	4.22214e-06	0.17253	0.397846	Comp	No	No	No	No	Constant	Constant
ENSG00000005436|GCFC2	chr2:75704474:T:G	rs2298945	75710989	Minus	6515	0.209191	1.49368e-05	0.0142181	0.325894	3.71882e-05	0.0683537	0.238716	2.43361e-09	4.22214e-06	0.17253	0.397846	Comp	No	No	No	No	Constant	Constant
ENSG00000005436|GCFC2	chr2:75705361:C:T	rs62148729	75710989	Minus	5628	-0.23339	0.000106978	0.0690037	-0.151503	0.0726772	NA	-0.193596	6.58059e-05	0.0365019	0.417184	0.660117	Comp	No	No	No	No	Prenatal-trending	Constant
ENSG00000005436|GCFC2	chr2:75705720:C:T	rs6709041	75710989	Minus	5269	0.20948	1.44431e-05	0.0138202	0.324985	3.98842e-05	0.0718881	0.238638	2.46713e-09	4.27255e-06	0.177479	0.403196	Comp	No	No	No	No	Constant	Constant
ENSG00000005436|GCFC2	chr2:75706704:T:A	rs6728499	75710989	Minus	4285	0.210609	1.67567e-05	0.015603	0.325894	3.71882e-05	0.0683537	0.239366	3.07453e-09	5.23606e-06	0.179477	0.405943	Comp	No	No	No	No	Constant	Constant
ENSG00000005436|GCFC2	chr2:75707562:T:TA	rs67672558	75710989	Minus	3427	0.182427	0.00016747	0.0962876	0.3304	1.96872e-05	0.0451252	0.230379	6.40327e-09	1.03367e-05	0.0792651	0.248238	Comp	No	No	No	No	Constant	Constant
ENSG00000005436|GCFC2	chr2:75707912:C:G	rs35278472	75710989	Minus	3077	0.208283	2.04477e-05	0.0184377	0.317411	9.50453e-05	0.13059	0.234312	6.72991e-09	1.08231e-05	0.216235	0.454653	Comp	No	No	No	No	Constant	Constant
ENSG00000005436|GCFC2	chr2:75708768:T:C	rs2901685	75710989	Minus	2221	0.209191	1.49368e-05	0.0142181	0.316702	0.000100545	0.135278	0.234473	4.95864e-09	8.14759e-06	0.222016	0.461805	Comp	No	No	No	No	Constant	Constant
ENSG00000005436|GCFC2	chr2:75709809:T:A	rs10186298	75710989	Minus	1180	0.177214	0.000213723	0.114563	0.305255	7.33488e-05	0.109662	0.213941	5.87919e-08	7.78653e-05	0.129569	0.334467	Comp	No	No	No	No	Constant	Constant
ENSG00000005436|GCFC2	chr2:75709850:C:G	rs6761400	75710989	Minus	1139	0.209191	1.49368e-05	0.0142181	0.316702	0.000100545	0.135278	0.239738	1.42017e-09	2.55447e-06	0.222016	0.461805	Comp	No	No	No	No	Constant	Constant
ENSG00000005436|GCFC2	chr2:75711125:G:A	rs10179871	75710989	Minus	-136	0.209379	0.000261776	0.132179	0.176223	0.0515771	NA	0.211424	7.22074e-06	0.00580462	0.750594	0.87624	Comp	No	No	No	No	Prenatal-trending	Constant
ENSG00000005436|GCFC2	chr2:75712029:T:C	rs6730517	75710989	Minus	-1040	0.209191	1.49368e-05	0.0142181	0.316425	0.000237525	0.227229	0.231583	1.09491e-08	1.68197e-05	0.245362	0.49024	Comp	No	No	No	No	Constant	Constant
ENSG00000005436|GCFC2	chr2:75712611:C:T	NA	75710989	Minus	-1622	0.145585	0.00681286	0.622769	0.295909	0.00113262	0.456586	0.199041	8.88664e-06	0.00693812	0.135374	0.343245	Comp	No	No	No	No	Constant	Constant
ENSG00000005436|GCFC2	chr2:75712809:G:A	rs4853172	75710989	Minus	-1820	0.210179	1.48328e-05	0.0141354	0.316078	0.000102816	0.137292	0.236211	4.57818e-09	7.56275e-06	0.229456	0.471271	Comp	No	No	No	No	Constant	Constant
ENSG00000005436|GCFC2	chr2:75713253:C:T	rs4852385	75710989	Minus	-2264	0.191438	0.000121326	0.0758636	0.359935	1.02371e-05	0.0270576	0.2308	1.9216e-08	2.82095e-05	0.0548163	0.195151	Comp	No	No	No	No	Constant	Constant
ENSG00000005436|GCFC2	chr2:75713738:A:G	rs3755477	75710989	Minus	-2749	0.171338	0.00042829	0.182027	0.295443	0.000138999	0.166764	0.210673	1.37219e-07	0.000168991	0.14792	0.362185	Comp	No	No	No	No	Constant	Constant
ENSG00000005436|GCFC2	chr2:75717401:C:T	rs7565625	75710989	Minus	-6412	0.219201	0.000262814	0.132542	0.14908	0.121606	NA	0.193316	8.60646e-05	0.0451426	0.527716	0.746902	Comp	No	No	No	No	Prenatal-trending	Constant
ENSG00000005436|GCFC2	chr2:75717985:C:T	rs6547022	75710989	Minus	-6996	0.238486	6.75382e-05	0.0485468	0.14908	0.121606	NA	0.20515	2.98049e-05	0.0191512	0.419464	0.662154	Comp	No	No	No	No	Prenatal-trending	Constant
ENSG00000005471|ABCB4	chr7:86462191:A:T	rs10256662	87480435	Minus	1018244	-0.132001	0.59379	NA	-1.2371	1.17448e-05	0.0302057	-0.463909	0.0156637	0.692698	0.00183135	0.0180202	Post	No	No	Yes	No	Postnatal-predominant	Constant
ENSG00000005471|ABCB4	chr7:86462595:G:A	rs952177	87480435	Minus	1017840	-0.128116	0.606905	NA	-1.2371	1.17448e-05	0.0302057	-0.468255	0.0148466	0.684907	0.00182144	0.0179545	Post	No	No	No	No	Postnatal-predominant	Constant
ENSG00000005471|ABCB4	chr7:86462943:G:C	rs2373221	87480435	Minus	1017492	-0.177811	0.474074	NA	-1.2371	1.17448e-05	0.0302057	-0.486614	0.0116635	0.648704	0.00285703	0.0249257	Post	No	No	No	No	Postnatal-predominant	Constant
ENSG00000005471|ABCB4	chr7:87452976:G:A	rs1202283	87480435	Minus	27459	-0.651838	0.000787665	0.261982	-0.295859	0.148089	NA	-0.583852	5.73021e-05	0.0326295	0.196849	0.429166	Comp	No	No	No	No	Prenatal-trending	Constant
ENSG00000005471|ABCB4	chr7:87453944:TA:T	rs45571644	87480435	Minus	26491	-0.60757	0.00131608	0.343226	-0.350875	0.0666767	NA	-0.576558	3.18751e-05	0.0202576	0.328095	0.57874	Comp	No	No	No	No	Prenatal-trending	Constant
ENSG00000005471|ABCB4	chr7:87463931:T:C	rs988448	87480435	Minus	16504	-1.52386	9.45691e-06	0.0096326	0.427292	0.234129	NA	-0.737801	0.00404911	0.472104	5.26286e-05	0.00159829	Pre	No	No	No	No	Prenatal-predominant	Constant
ENSG00000005471|ABCB4	chr7:87468788:A:G	rs6959217	87480435	Minus	11647	0.658425	0.000885116	0.279569	0.319628	0.127831	NA	0.598842	5.38817e-05	0.0310574	0.229827	0.471655	Comp	No	No	No	No	Prenatal-trending	Constant
ENSG00000005471|ABCB4	chr7:87470420:T:C	rs145145831	87480435	Minus	10015	-1.52386	9.45691e-06	0.0096326	0.427292	0.234129	NA	-0.737801	0.00404911	0.472104	5.26286e-05	0.00159829	Pre	No	No	No	No	Prenatal-predominant	Constant
ENSG00000005471|ABCB4	chr7:87470644:A:C	rs145633563	87480435	Minus	9791	-1.56666	7.66459e-06	0.00805332	0.225761	0.583083	NA	-0.962058	0.000488646	0.15949	0.000667734	0.00870515	Pre	No	No	No	No	Prenatal-predominant	Constant
ENSG00000005471|ABCB4	chr7:87472091:C:G	rs4148812	87480435	Minus	8344	0.78888	9.75619e-05	0.0643731	0.476385	0.0194727	0.828549	0.725186	6.17838e-07	0.000662057	0.259587	0.505974	Comp	No	No	No	No	Constant	Constant
ENSG00000005471|ABCB4	chr7:87473947:T:C	rs4148809	87480435	Minus	6488	0.66048	0.000585094	0.220681	0.364667	0.0753257	NA	0.622003	1.59807e-05	0.0114345	0.280037	0.528659	Comp	No	No	No	No	Prenatal-trending	Constant
ENSG00000005471|ABCB4	chr7:87475843:A:G	rs2071646	87480435	Minus	4592	0.890917	8.9698e-06	0.00920835	0.447165	0.0390916	0.884009	0.789975	7.46455e-08	9.67531e-05	0.11876	0.31751	Comp	No	No	No	No	Constant	Constant
ENSG00000005471|ABCB4	chr7:87477386:A:G	rs3747806	87480435	Minus	3049	-1.65759	2.26745e-06	0.00278957	0.427292	0.234129	NA	-0.804011	0.00195695	0.347999	1.73135e-05	0.000775923	Pre	No	No	No	No	Prenatal-predominant	Constant
ENSG00000005471|ABCB4	chr7:87477943:A:C	rs6979325	87480435	Minus	2492	-1.65759	2.26745e-06	0.00278957	0.427292	0.234129	NA	-0.804011	0.00195695	0.347999	1.73135e-05	0.000775923	Pre	No	No	No	No	Prenatal-predominant	Constant
ENSG00000005471|ABCB4	chr7:87478303:G:A	rs6980362	87480435	Minus	2132	-1.65759	2.26745e-06	0.00278957	0.427292	0.234129	NA	-0.804011	0.00195695	0.347999	1.73135e-05	0.000775923	Pre	No	No	No	No	Prenatal-predominant	Constant
ENSG00000005471|ABCB4	chr7:87478676:C:T	rs11981153	87480435	Minus	1759	-1.71184	1.67022e-06	0.00212604	0.225761	0.583083	NA	-1.0457	0.000181432	0.0799184	0.000253453	0.0042918	Pre	No	Yes	No	No	Prenatal-predominant	Constant
ENSG00000005471|ABCB4	chr7:87479694:T:C	rs45605631	87480435	Minus	741	-1.65759	2.26745e-06	0.00278957	0.427292	0.234129	NA	-0.804011	0.00195695	0.347999	1.73135e-05	0.000775923	Pre	No	No	No	No	Prenatal-predominant	Constant
ENSG00000005471|ABCB4	chr7:87479961:G:A	rs45576843	87480435	Minus	474	-1.71184	1.67022e-06	0.00212604	0.148895	0.719789	NA	-1.09011	0.000105818	0.0530099	0.000477899	0.00685771	Pre	No	No	No	No	Prenatal-predominant	Constant
ENSG00000005471|ABCB4	chr7:87482053:C:A	rs45549544	87480435	Minus	-1618	-1.53119	9.53035e-06	0.00969189	0.225761	0.583083	NA	-0.970185	0.000388784	0.137089	0.000807647	0.00998358	Pre	No	No	No	No	Prenatal-predominant	Constant
ENSG00000005471|ABCB4	chr7:87485089:G:A	rs9640576	87480435	Minus	-4654	-1.48502	1.20928e-05	0.0118933	0.427292	0.234129	NA	-0.748298	0.00331862	0.437567	6.72419e-05	0.00187662	Pre	No	No	No	No	Prenatal-predominant	Constant
ENSG00000005471|ABCB4	chr7:87492382:C:A	rs75895503	87480435	Minus	-11947	-1.48502	1.20928e-05	0.0118933	0.433255	0.222851	NA	-0.74325	0.00377544	0.459943	5.77816e-05	0.00169342	Pre	No	No	No	No	Prenatal-predominant	Constant
ENSG00000005471|ABCB4	chr7:87492706:G:T	rs2178658	87480435	Minus	-12271	0.82331	1.40143e-05	0.0134701	0.493295	0.0197729	0.83008	0.770844	5.22859e-08	6.99879e-05	0.226909	0.468189	Comp	Yes	No	No	Yes	Constant	Constant
ENSG00000005471|ABCB4	chr7:87493911:T:C	rs78753990	87480435	Minus	-13476	-1.48502	1.20928e-05	0.0118933	0.433255	0.222851	NA	-0.74325	0.00377544	0.459943	5.77816e-05	0.00169342	Pre	No	No	No	No	Prenatal-predominant	Constant
ENSG00000005471|ABCB4	chr7:87495643:A:G	rs79246013	87480435	Minus	-15208	-1.48502	1.20928e-05	0.0118933	0.78538	0.0454197	0.893222	-0.73872	0.00656119	0.555905	5.81879e-06	0.000381617	Pre	No	No	No	No	Prenatal-trending	Constant
ENSG00000005471|ABCB4	chr7:87498246:T:C	rs80150823	87480435	Minus	-17811	-1.48502	1.20928e-05	0.0118933	0.433255	0.222851	NA	-0.74325	0.00377544	0.459943	5.77816e-05	0.00169342	Pre	No	No	No	No	Prenatal-predominant	Constant
ENSG00000005471|ABCB4	chr7:87498524:A:G	rs75645354	87480435	Minus	-18089	-1.40076	6.60213e-05	0.047688	0.78538	0.0454197	0.893222	-0.671509	0.0155093	0.691274	1.80786e-05	0.000800137	Pre	No	No	No	No	Prenatal-trending	Constant
ENSG00000005471|ABCB4	chr7:87500222:G:A	rs73383419	87480435	Minus	-19787	-1.66526	3.10067e-06	0.00366152	0.256194	0.542399	NA	-1.03652	0.000260805	0.104028	0.000346169	0.00538563	Pre	No	No	No	No	Prenatal-predominant	Constant
ENSG00000005471|ABCB4	chr7:87500791:A:G	rs73383422	87480435	Minus	-20356	-1.66526	3.10067e-06	0.00366152	0.256194	0.542399	NA	-1.03652	0.000260805	0.104028	0.000346169	0.00538563	Pre	No	No	No	No	Prenatal-predominant	Constant
ENSG00000005471|ABCB4	chr7:87502228:A:T	rs59768761	87480435	Minus	-21793	-1.31223	1.54055e-05	0.0145816	0.456778	0.332732	NA	-1.03058	4.76546e-05	0.0281123	0.00128096	0.0139299	Pre	No	No	No	No	Prenatal-predominant	Constant
ENSG00000005471|ABCB4	chr7:87502935:T:G	rs11984161	87480435	Minus	-22500	-1.31223	1.54055e-05	0.0145816	0.471466	0.279758	NA	-0.964357	0.000145153	0.0676237	0.000595402	0.00804316	Pre	No	No	No	No	Prenatal-predominant	Constant
ENSG00000005700|IBTK	chr6:81981313:T:C	rs1418298	82247754	Minus	266441	0.0358867	0.576743	NA	-0.488201	5.11525e-06	0.0156241	-0.0839497	0.175687	NA	5.44251e-06	0.000365091	Post	Yes	No	Yes	No	Postnatal-predominant	Postnatal-predominant
ENSG00000005700|IBTK	chr6:81982319:T:G	rs9350940	82247754	Minus	265435	0.0195108	0.766805	NA	-0.492269	1.68773e-05	0.0402326	-0.107401	0.0941931	NA	3.00604e-05	0.00111344	Post	No	No	No	No	Postnatal-predominant	Postnatal-predominant
ENSG00000005700|IBTK	chr6:81993009:G:A	rs9350941	82247754	Minus	254745	0.033023	0.637545	NA	-0.488201	5.11525e-06	0.0156241	-0.120471	0.0691905	NA	1.105e-05	0.000595718	Post	No	No	No	No	Postnatal-predominant	Postnatal-predominant
ENSG00000005700|IBTK	chr6:81999316:C:A	rs9359510	82247754	Minus	248438	0.0195108	0.766805	NA	-0.492269	1.68773e-05	0.0402326	-0.107401	0.0941931	NA	3.00604e-05	0.00111344	Post	No	No	No	No	Postnatal-predominant	Postnatal-predominant
ENSG00000005700|IBTK	chr6:82001469:G:C	rs9353045	82247754	Minus	246285	0.0195108	0.766805	NA	-0.492269	1.68773e-05	0.0402326	-0.107401	0.0941931	NA	3.00604e-05	0.00111344	Post	No	No	No	No	Postnatal-predominant	Postnatal-predominant
ENSG00000005700|IBTK	chr6:82001997:G:A	rs75650318	82247754	Minus	245757	0.0249837	0.701725	NA	-0.500649	1.20877e-05	0.0309372	-0.0903826	0.155875	NA	1.65548e-05	0.000756024	Post	No	No	No	No	Postnatal-predominant	Postnatal-predominant
ENSG00000005700|IBTK	chr6:82002914:A:C	rs77926474	82247754	Minus	244840	0.0249837	0.701725	NA	-0.492269	1.68773e-05	0.0402326	-0.08916	0.161425	NA	2.35732e-05	0.000952382	Post	No	No	No	No	Postnatal-predominant	Postnatal-predominant
ENSG00000005700|IBTK	chr6:82003221:A:AT	rs150952834	82247754	Minus	244533	0.0249837	0.701725	NA	-0.488201	5.11525e-06	0.0156241	-0.0938295	0.134596	NA	9.34757e-06	0.000526406	Post	No	No	No	No	Postnatal-predominant	Postnatal-predominant
ENSG00000005700|IBTK	chr6:82004862:C:T	rs28829034	82247754	Minus	242892	0.0249837	0.701725	NA	-0.492269	1.68773e-05	0.0402326	-0.08916	0.161425	NA	2.35732e-05	0.000952382	Post	No	No	No	No	Postnatal-predominant	Postnatal-predominant
ENSG00000005700|IBTK	chr6:82007721:A:G	rs9361880	82247754	Minus	240033	0.0150502	0.814065	NA	-0.492269	1.68773e-05	0.0402326	-0.089954	0.152295	NA	3.06148e-05	0.00112496	Post	No	No	No	No	Postnatal-predominant	Postnatal-predominant
ENSG00000005700|IBTK	chr6:82012650:C:T	rs9353047	82247754	Minus	235104	0.00962084	0.881414	NA	-0.492269	1.68773e-05	0.0402326	-0.107649	0.0889765	NA	3.8673e-05	0.00129649	Post	No	No	No	No	Postnatal-predominant	Postnatal-predominant
ENSG00000005700|IBTK	chr6:82013696:T:G	rs9361881	82247754	Minus	234058	0.00102284	0.987132	NA	-0.492269	1.68773e-05	0.0402326	-0.0989171	0.111956	NA	4.83621e-05	0.00151414	Post	No	No	No	No	Postnatal-predominant	Postnatal-predominant
ENSG00000005801|ZNF195	chr11:3449625:G:A	rs11821206	3379222	Minus	-70403	-0.0960031	0.348279	NA	-0.365661	0.000638767	0.36539	-0.368253	1.35429e-05	0.00993978	0.0595193	0.206297	Comp	No	No	No	No	Postnatal-trending	Postnatal-predominant
ENSG00000005801|ZNF195	chr11:3454611:C:T	rs12098887	3379222	Minus	-75389	-0.0513819	0.589508	NA	-0.523365	1.03182e-05	0.0272405	-0.390956	5.34223e-06	0.00445374	0.000964455	0.0113562	Comp	No	No	No	Yes	Postnatal-predominant	Postnatal-predominant
ENSG00000005801|ZNF195	chr11:3474122:A:G	rs146386128	3379222	Minus	-94900	0.0532417	0.541191	NA	-0.565814	2.30483e-07	0.00145593	-0.207211	0.0149296	0.685715	1.47426e-06	0.000150734	Post	Yes	No	Yes	No	Postnatal-predominant	Postnatal-predominant
ENSG00000005801|ZNF195	chr11:3578438:G:A	rs113848801	3379222	Minus	-199216	-0.0429533	0.573751	NA	-0.403639	2.28253e-05	0.0490444	-0.214821	0.00426006	0.481045	0.00175359	0.0174618	Post	No	No	No	No	Postnatal-predominant	Postnatal-predominant
ENSG00000006047|YBX2	chr17:6884962:T:C	rs139835760	7294615	Minus	409653	0.245508	0.46289	NA	-1.30403	1.14456e-07	0.000823312	-0.225385	0.343772	NA	8.6502e-05	0.00213276	Post	Yes	No	Yes	No	Postnatal-predominant	Postnatal-predominant
ENSG00000006047|YBX2	chr17:7289936:G:A	rs3744405	7294615	Minus	4679	-0.815539	6.47938e-05	0.0470068	-0.174887	0.311414	NA	-0.617469	1.68968e-05	0.0119458	0.0137352	0.0749359	Comp	No	No	No	No	Prenatal-predominant	Postnatal-predominant
ENSG00000006047|YBX2	chr17:7294314:A:G	rs8069533	7294615	Minus	301	-0.864598	1.76419e-05	0.0162985	-0.275683	0.106737	NA	-0.68115	1.37798e-06	0.00135145	0.0209306	0.10047	Comp	No	Yes	No	Yes	Prenatal-trending	Postnatal-predominant
ENSG00000006071|ABCC8	chr11:17476247:C:G	rs985136	17476845	Minus	598	0.677564	7.25593e-06	0.00768311	0.104034	0.302115	NA	0.414817	9.94599e-05	0.0505115	0.00102481	0.011845	Pre	Yes	Yes	No	Yes	Prenatal-predominant	Prenatal-predominant
ENSG00000006210|CX3CL1	chr16:57174857:G:A	rs73551501	57372458	Plus	-197601	0.302081	0.388698	NA	-1.15488	3.19067e-06	0.0106304	0.0710719	0.83647	NA	0.000418389	0.00620613	Post	Yes	No	Yes	No	Postnatal-predominant	Postnatal-predominant
ENSG00000006282|SPATA20	chr17:50525051:C:A	rs1106730	50543058	Plus	-18007	-0.222773	0.0613618	NA	-0.680744	5.9299e-05	0.0948043	-0.355897	9.61193e-05	0.0492175	0.018861	0.0934388	Post	No	No	No	No	Postnatal-trending	Constant
ENSG00000006282|SPATA20	chr17:50533371:G:A	rs16949120	50543058	Plus	-9687	-0.240184	0.0311274	0.822675	-0.638923	0.000144608	0.171111	-0.342678	8.46818e-05	0.0445781	0.0362767	0.14725	Comp	No	No	No	No	Constant	Constant
ENSG00000006282|SPATA20	chr17:50534632:G:A	rs76487714	50543058	Plus	-8426	-0.115111	0.463513	NA	-0.829211	4.78662e-06	0.014786	-0.445792	7.79415e-05	0.0417554	0.00152555	0.0157717	Post	No	No	No	No	Postnatal-predominant	Constant
ENSG00000006282|SPATA20	chr17:50534954:A:G	rs111670942	50543058	Plus	-8104	-0.194814	0.252992	NA	-0.910529	5.76906e-07	0.00285368	-0.571918	2.93187e-06	0.00263401	0.00209574	0.019868	Post	No	No	No	No	Postnatal-predominant	Constant
ENSG00000006282|SPATA20	chr17:50535072:A:G	rs79723678	50543058	Plus	-7986	-0.337286	0.0500772	NA	-0.903301	3.82156e-08	0.000330966	-0.670783	6.75627e-09	1.08633e-05	0.0101424	0.0603183	Comp	No	No	Yes	No	Postnatal-predominant	Constant
ENSG00000006282|SPATA20	chr17:50537968:G:A	rs2306001	50543058	Plus	-5090	-0.364074	0.0120657	0.70911	-0.987933	4.71335e-08	0.000398657	-0.651058	5.78541e-09	9.40486e-06	0.00296385	0.025587	Comp	Yes	No	No	Yes	Constant	Constant
ENSG00000006282|SPATA20	chr17:50541911:G:A	rs111678638	50543058	Plus	-1147	-0.364074	0.0120657	0.70911	-0.987933	4.71335e-08	0.000398657	-0.651058	5.78541e-09	9.40486e-06	0.00296385	0.025587	Comp	No	No	No	No	Constant	Constant
ENSG00000006282|SPATA20	chr17:50541929:G:A	rs112657244	50543058	Plus	-1129	-0.364074	0.0120657	0.70911	-0.813348	0.000186602	0.199265	-0.546927	4.50298e-06	0.00383709	0.0689974	0.226291	Comp	No	No	No	No	Constant	Constant
ENSG00000006282|SPATA20	chr17:50546684:A:G	rs80277878	50543058	Plus	3626	-0.364074	0.0120657	0.70911	-0.987933	4.71335e-08	0.000398657	-0.651058	5.78541e-09	9.40486e-06	0.00296385	0.025587	Comp	No	No	No	No	Constant	Constant
ENSG00000006282|SPATA20	chr17:50547862:C:T	rs76022681	50543058	Plus	4804	-0.364074	0.0120657	0.70911	-0.987933	4.71335e-08	0.000398657	-0.651058	5.78541e-09	9.40486e-06	0.00296385	0.025587	Comp	No	No	No	No	Constant	Constant
ENSG00000006282|SPATA20	chr17:50547946:GGGGGAGGGGCCT:G	rs200637741	50543058	Plus	4888	-0.364074	0.0120657	0.70911	-0.987933	4.71335e-08	0.000398657	-0.651058	5.78541e-09	9.40486e-06	0.00296385	0.025587	Comp	No	No	No	No	Constant	Constant
ENSG00000006282|SPATA20	chr17:50560306:G:T	rs1870581	50543058	Plus	17248	-0.192195	0.204064	NA	-0.893629	7.57282e-07	0.00358747	-0.499567	7.43728e-06	0.00595495	0.00132731	0.0143016	Post	No	No	No	No	Postnatal-predominant	Constant
ENSG00000006282|SPATA20	chr17:50563058:G:A	rs111418828	50543058	Plus	20000	-0.328027	0.0405857	0.848102	-0.998636	7.79447e-07	0.00368012	-0.598722	7.85525e-07	0.000820985	0.00478367	0.035623	Post	No	No	No	No	Constant	Constant
ENSG00000006282|SPATA20	chr17:50563575:G:A	rs78549188	50543058	Plus	20517	-0.217301	0.155974	NA	-0.893629	7.57282e-07	0.00358747	-0.526883	2.77261e-06	0.0025085	0.0020783	0.0197427	Post	No	No	No	No	Postnatal-predominant	Constant
ENSG00000006282|SPATA20	chr17:50565743:G:T	rs78357287	50543058	Plus	22685	-0.324123	0.069942	NA	-0.792916	0.00042373	0.305607	-0.558172	2.33321e-05	0.01564	0.0880561	0.263843	Comp	No	No	No	No	Postnatal-trending	Constant
ENSG00000006282|SPATA20	chr17:50566644:A:T	rs2240220	50543058	Plus	23586	-0.585399	0.00173269	0.389156	-0.607226	0.00405914	0.649025	-0.592176	9.94862e-06	0.00765064	0.935973	0.97533	Comp	No	No	No	No	Constant	Constant
ENSG00000006468|ETV1	chr7:13252409:T:A	rs58749480	13991425	Minus	739016	1.01069	5.10892e-06	0.00567875	-0.038084	0.848654	NA	0.428081	0.00470534	0.498253	0.000284473	0.00466903	Pre	Yes	Yes	No	No	Prenatal-predominant	Prenatal-predominant
ENSG00000006530|AGK	chr7:141200899:G:A	rs73167454	141551189	Plus	-350290	0.157627	0.00160938	0.376984	0.245638	0.0025434	0.58058	0.194302	3.16758e-05	0.0201513	0.335566	0.586273	Comp	No	No	No	Yes	Constant	Postnatal-predominant
ENSG00000006530|AGK	chr7:142188280:T:G	rs10226440	141551189	Plus	637091	-0.000897576	0.976437	NA	-0.227544	1.83625e-05	0.0429181	-0.0601516	0.0412016	0.810848	6.78159e-05	0.00188701	Post	No	No	No	No	Postnatal-predominant	Postnatal-predominant
ENSG00000006530|AGK	chr7:142191577:C:T	rs2961066	141551189	Plus	640388	-0.00854133	0.781373	NA	-0.280009	8.50684e-07	0.00394722	-0.0675377	0.0257182	0.75767	3.67262e-06	0.000277521	Post	Yes	No	Yes	No	Postnatal-predominant	Postnatal-predominant
ENSG00000006607|FARP2	chr2:241211334:T:TCTC	rs35198262	241356243	Plus	-144909	0.256332	0.00107832	0.310538	0.233339	0.0291899	0.862167	0.256581	4.1296e-05	0.0250431	0.858428	0.935847	Comp	No	No	No	No	Constant	Constant
ENSG00000006607|FARP2	chr2:241214256:C:T	rs935262	241356243	Plus	-141987	0.321868	0.00011122	0.0710349	0.403176	0.000667245	0.372276	0.361291	2.00669e-07	0.000239144	0.553017	0.765706	Comp	No	No	No	No	Constant	Constant
ENSG00000006607|FARP2	chr2:241216484:C:G	rs11678844	241356243	Plus	-139759	0.301575	0.000366663	0.164846	0.438859	0.000178048	0.19384	0.360306	2.48869e-07	0.000290756	0.312478	0.562941	Comp	No	No	No	No	Constant	Constant
ENSG00000006607|FARP2	chr2:241227135:G:A	rs1677	241356243	Plus	-129108	0.251727	0.000447792	0.187321	0.317552	0.00320295	0.616988	0.264207	1.04994e-05	0.00801236	0.595231	0.786992	Comp	No	No	No	No	Constant	Constant
ENSG00000006607|FARP2	chr2:241235892:C:T	rs6437248	241356243	Plus	-120351	0.305469	0.000606354	0.225605	0.443514	0.000454631	0.315655	0.343866	2.83358e-06	0.00255673	0.345938	0.596206	Comp	No	No	No	No	Constant	Constant
ENSG00000006607|FARP2	chr2:241235916:T:C	rs6437249	241356243	Plus	-120327	0.273464	0.000236326	0.122997	0.228423	0.0411496	0.887625	0.240227	6.37125e-05	0.0355597	0.730047	0.866459	Comp	No	No	No	No	Constant	Constant
ENSG00000006607|FARP2	chr2:241237134:A:G	rs7607714	241356243	Plus	-119109	0.291825	8.26103e-05	0.0567078	0.312377	0.00341715	0.625833	0.290491	1.84635e-06	0.00174954	0.868515	0.941329	Comp	No	No	No	No	Constant	Constant
ENSG00000006607|FARP2	chr2:241237850:A:G	rs2289796	241356243	Plus	-118393	0.326583	6.16169e-05	0.0451847	0.358329	0.00227843	0.563789	0.330602	7.94865e-07	0.000829472	0.815678	0.911178	Comp	No	No	No	No	Constant	Constant
ENSG00000006607|FARP2	chr2:241245095:T:C	rs10933540	241356243	Plus	-111148	0.266067	0.000373861	0.166867	0.312377	0.00341715	0.625833	0.273315	8.14312e-06	0.00643932	0.710589	0.856623	Comp	No	No	No	No	Constant	Constant
ENSG00000006607|FARP2	chr2:241245675:A:G	rs10933541	241356243	Plus	-110568	0.291825	8.26103e-05	0.0567078	0.331021	0.00177885	0.527472	0.300359	8.89914e-07	0.000917474	0.750066	0.875976	Comp	No	No	No	No	Constant	Constant
ENSG00000006607|FARP2	chr2:241248585:C:T	rs10933542	241356243	Plus	-107658	0.262874	0.000664915	0.237965	0.334723	0.00274173	0.592457	0.275093	1.70615e-05	0.0120474	0.580583	0.779414	Comp	No	No	No	No	Constant	Constant
ENSG00000006607|FARP2	chr2:241250780:A:G	rs6716124	241356243	Plus	-105463	0.265792	0.000366292	0.164725	0.31832	0.00325795	0.619095	0.272921	9.06565e-06	0.00705825	0.676302	0.836863	Comp	No	No	No	No	Constant	Constant
ENSG00000006607|FARP2	chr2:241251648:A:C	rs4675975	241356243	Plus	-104595	0.312156	5.88611e-05	0.0435646	0.34418	0.0023385	0.567984	0.313772	9.76637e-07	0.000997467	0.806473	0.906972	Comp	No	No	No	No	Constant	Constant
ENSG00000006607|FARP2	chr2:241252565:G:A	rs895121	241356243	Plus	-103678	0.327211	4.853e-05	0.0373637	0.362898	0.00218931	0.557756	0.333504	6.26684e-07	0.000670538	0.79357	0.900203	Comp	No	No	No	No	Constant	Constant
ENSG00000006607|FARP2	chr2:241257593:C:T	rs4675974	241356243	Plus	-98650	0.319776	3.16079e-05	0.0264592	0.336222	0.000818722	0.404794	0.321465	1.91234e-07	0.000228879	0.890707	0.953238	Comp	No	No	No	No	Constant	Constant
ENSG00000006607|FARP2	chr2:241260929:A:G	rs6437251	241356243	Plus	-95314	0.321546	6.18927e-05	0.0453516	0.398549	0.000785963	0.398558	0.338122	4.40974e-07	0.000488969	0.570042	0.775074	Comp	No	No	No	No	Constant	Constant
ENSG00000006607|FARP2	chr2:241264760:A:G	rs3771344	241356243	Plus	-91483	0.288299	0.000112381	0.0716015	0.388586	0.000584651	0.351258	0.308368	9.78002e-07	0.00099864	0.433246	0.673976	Comp	No	No	No	No	Constant	Constant
ENSG00000006607|FARP2	chr2:241270993:A:G	rs4675816	241356243	Plus	-85250	0.321546	6.18927e-05	0.0453516	0.386719	0.000842628	0.409719	0.33485	4.58923e-07	0.000506955	0.625227	0.805838	Comp	No	No	No	No	Constant	Constant
ENSG00000006607|FARP2	chr2:241285340:T:C	rs7585516	241356243	Plus	-70903	0.321546	6.18927e-05	0.0453516	0.386719	0.000842628	0.409719	0.33485	4.58923e-07	0.000506955	0.625227	0.805838	Comp	No	No	No	No	Constant	Constant
ENSG00000006607|FARP2	chr2:241285665:G:A	rs6437254	241356243	Plus	-70578	0.296285	0.000807303	0.265654	0.459387	0.000472	0.321154	0.347602	3.11974e-06	0.00278284	0.276668	0.524824	Comp	No	No	No	No	Constant	Constant
ENSG00000006607|FARP2	chr2:241288396:C:CACAACCAAGA	rs371153994	241356243	Plus	-67847	0.337888	3.1596e-05	0.0264511	0.372977	0.00152292	0.503675	0.343868	3.2026e-07	0.000365908	0.795945	0.901315	Comp	No	No	No	No	Constant	Constant
ENSG00000006607|FARP2	chr2:241290018:T:G	rs6437255	241356243	Plus	-66225	0.289599	0.00114958	0.320656	0.49432	9.83046e-05	0.133406	0.365937	8.71888e-07	0.000901236	0.15948	0.380116	Comp	No	No	No	No	Constant	Constant
ENSG00000006607|FARP2	chr2:241293186:CA:C	rs66737681	241356243	Plus	-63057	0.308413	0.00101198	0.3003	0.447367	0.000670621	0.373222	0.35396	5.15848e-06	0.00431989	0.365253	0.614895	Comp	No	No	No	No	Constant	Constant
ENSG00000006607|FARP2	chr2:241297267:A:G	rs6739841	241356243	Plus	-58976	0.312656	2.09894e-05	0.0188427	0.360377	0.00108061	0.448824	0.318928	2.63938e-07	0.000306734	0.703545	0.852201	Comp	No	No	No	No	Constant	Constant
ENSG00000006607|FARP2	chr2:241299913:T:TCAAA	rs10636971	241356243	Plus	-56330	0.296793	7.34582e-05	0.0518485	0.391997	0.000526813	0.335927	0.310301	9.52163e-07	0.000974695	0.456907	0.693338	Comp	No	No	No	No	Constant	Constant
ENSG00000006607|FARP2	chr2:241303155:C:T	rs4675967	241356243	Plus	-53088	0.296953	0.000770041	0.258603	0.475734	0.000187284	0.199735	0.363999	8.74973e-07	0.000904128	0.220416	0.460206	Comp	No	No	No	No	Constant	Constant
ENSG00000006607|FARP2	chr2:241308618:C:G	rs7599888	241356243	Plus	-47625	0.242471	0.000167801	0.0964005	0.227071	0.0285262	0.860327	0.222585	6.85777e-05	0.0377329	0.896453	0.955843	Comp	No	No	No	No	Constant	Constant
ENSG00000006607|FARP2	chr2:241310407:A:G	rs7565186	241356243	Plus	-45836	0.213506	0.000612167	0.226741	0.257285	0.0161413	0.810678	0.220083	6.66614e-05	0.0368702	0.714657	0.858279	Comp	No	No	No	No	Constant	Constant
ENSG00000006607|FARP2	chr2:241310413:C:T	rs7604465	241356243	Plus	-45830	0.213506	0.000612167	0.226741	0.257285	0.0161413	0.810678	0.220083	6.66614e-05	0.0368702	0.714657	0.858279	Comp	No	No	No	No	Constant	Constant
ENSG00000006607|FARP2	chr2:241311954:A:G	rs4488659	241356243	Plus	-44289	0.311164	0.000139263	0.0840135	0.386719	0.000842628	0.409719	0.327628	1.04393e-06	0.00105841	0.573957	0.776992	Comp	No	No	No	No	Constant	Constant
ENSG00000006607|FARP2	chr2:241313143:T:A	rs10196307	241356243	Plus	-43100	0.3204	7.11768e-05	0.050579	0.386719	0.000842628	0.409719	0.334673	5.00388e-07	0.000548213	0.61979	0.80228	Comp	No	No	No	No	Constant	Constant
ENSG00000006607|FARP2	chr2:241314580:C:A	rs10185319	241356243	Plus	-41663	0.320502	6.44098e-05	0.0467975	0.385181	0.000915117	0.423297	0.335648	4.47231e-07	0.000495249	0.628625	0.808028	Comp	No	No	No	No	Constant	Constant
ENSG00000006607|FARP2	chr2:241317943:G:A	rs10200890	241356243	Plus	-38300	0.29612	6.99661e-05	0.0499013	0.362675	0.00128107	0.476454	0.305574	1.11128e-06	0.00111754	0.603508	0.792505	Comp	No	No	No	No	Constant	Constant
ENSG00000006607|FARP2	chr2:241320199:G:A	rs6745662	241356243	Plus	-36044	0.293667	7.40507e-05	0.052178	0.323894	0.00321937	0.617677	0.305082	9.97449e-07	0.00101587	0.811305	0.908898	Comp	No	No	No	No	Constant	Constant
ENSG00000006607|FARP2	chr2:241328202:G:A	rs7604629	241356243	Plus	-28041	0.320195	7.2528e-05	0.0513301	0.386719	0.000842628	0.409719	0.334728	4.8622e-07	0.000534414	0.618776	0.801646	Comp	No	No	No	No	Constant	Constant
ENSG00000006607|FARP2	chr2:241329021:T:A	rs62193162	241356243	Plus	-27222	0.266764	5.25788e-05	0.0397853	0.256127	0.0408541	0.887165	0.238639	5.33971e-05	0.0308392	0.938318	0.976549	Pre	No	No	No	No	Constant	Constant
ENSG00000006607|FARP2	chr2:241337026:A:G	rs6437257	241356243	Plus	-19217	0.278195	2.40797e-05	0.0211343	0.324345	0.0123534	0.7843	0.276317	3.51261e-06	0.0030855	0.741593	0.870985	Comp	No	No	No	No	Constant	Constant
ENSG00000006607|FARP2	chr2:241339144:T:A	rs12469591	241356243	Plus	-17099	0.277054	0.000679115	0.240897	0.373101	0.00164051	0.515202	0.294107	1.3392e-05	0.00984695	0.484053	0.715039	Comp	No	No	No	No	Constant	Constant
ENSG00000006607|FARP2	chr2:241340568:T:C	rs4675965	241356243	Plus	-15675	0.249312	0.000716021	0.248195	0.309784	0.00211163	0.552117	0.26932	7.37407e-06	0.0059107	0.612499	0.797101	Comp	No	No	No	No	Constant	Constant
ENSG00000006607|FARP2	chr2:241343656:C:T	rs6750169	241356243	Plus	-12587	0.315393	1.72857e-05	0.0160238	0.348882	0.00161958	0.512831	0.318951	2.88414e-07	0.00033248	0.79036	0.898299	Comp	No	No	No	No	Constant	Constant
ENSG00000006607|FARP2	chr2:241343679:A:G	rs6707518	241356243	Plus	-12564	0.259871	0.000402557	0.175003	0.309784	0.00211163	0.552117	0.277713	3.5693e-06	0.00312981	0.675243	0.836244	Comp	No	No	No	No	Constant	Constant
ENSG00000006607|FARP2	chr2:241348072:T:G	rs12619647	241356243	Plus	-8171	0.266605	6.95436e-05	0.0496824	0.233096	0.0650448	NA	0.231737	0.000105954	0.0530645	0.809954	0.908737	Pre	No	No	No	No	Prenatal-trending	Constant
ENSG00000006607|FARP2	chr2:241350248:C:CATT	rs3217007	241356243	Plus	-5995	0.296563	5.78271e-05	0.042955	0.363016	0.00111249	0.453594	0.308416	7.70335e-07	0.000806725	0.599652	0.789769	Comp	No	No	No	No	Constant	Constant
ENSG00000006607|FARP2	chr2:241356106:A:C	rs2286279	241356243	Plus	-137	0.300371	0.000668677	0.238734	0.477513	0.000166713	0.186248	0.363988	8.2106e-07	0.000854037	0.223	0.463042	Comp	No	No	No	No	Constant	Constant
ENSG00000006607|FARP2	chr2:241356233:T:G	rs2286278	241356243	Plus	-10	0.307737	0.000131832	0.080655	0.386719	0.000842628	0.409719	0.324155	1.14892e-06	0.00115078	0.554717	0.766828	Comp	No	No	No	No	Constant	Constant
ENSG00000006607|FARP2	chr2:241357034:A:G	rs1476698	241356243	Plus	791	0.256463	9.3788e-05	0.0624891	0.265797	0.0160563	0.810157	0.260597	6.10898e-06	0.00501299	0.939983	0.977299	Comp	No	No	No	No	Constant	Constant
ENSG00000006607|FARP2	chr2:241357703:G:A	rs60624480	241356243	Plus	1460	0.261894	5.47876e-05	0.0411396	0.267153	0.0140962	0.797025	0.252833	9.06811e-06	0.00705972	0.965651	0.98796	Comp	No	No	No	No	Constant	Constant
ENSG00000006607|FARP2	chr2:241368624:A:T	rs7560216	241356243	Plus	12381	0.312656	2.09894e-05	0.0188427	0.362835	0.000990967	0.43577	0.321514	2.19779e-07	0.000259795	0.688755	0.843741	Comp	No	No	No	No	Constant	Constant
ENSG00000006607|FARP2	chr2:241376526:TC:T	rs11295516	241356243	Plus	20283	0.312418	1.93166e-05	0.0175751	0.372968	0.000683746	0.375823	0.321324	2.06707e-07	0.00024572	0.626669	0.806795	Comp	No	No	No	No	Constant	Constant
ENSG00000006607|FARP2	chr2:241378537:T:C	rs6728083	241356243	Plus	22294	0.290903	9.25085e-05	0.0618101	0.358615	0.00159377	0.510388	0.299999	1.98756e-06	0.0018684	0.599968	0.789939	Comp	No	No	No	No	Constant	Constant
ENSG00000006607|FARP2	chr2:241381611:G:A	rs3771553	241356243	Plus	25368	0.256417	0.000437081	0.184402	0.367202	0.000591624	0.353153	0.293991	1.66785e-06	0.0015999	0.366076	0.615638	Comp	No	No	No	No	Constant	Constant
ENSG00000006607|FARP2	chr2:241383265:T:C	rs3771555	241356243	Plus	27022	0.235954	0.000202117	0.110046	0.238163	0.030679	0.866101	0.229416	4.47778e-05	0.0267214	0.985717	0.993927	Comp	No	No	No	No	Constant	Constant
ENSG00000006607|FARP2	chr2:241386408:A:G	rs1580908	241356243	Plus	30165	0.321688	4.28246e-05	0.0337591	0.399652	0.000571343	0.347943	0.331329	4.72495e-07	0.00052069	0.555499	0.767279	Comp	No	No	No	No	Constant	Constant
ENSG00000006607|FARP2	chr2:241386908:A:G	rs3771557	241356243	Plus	30665	0.318112	1.07918e-05	0.0107881	0.316324	0.00207823	0.55039	0.303302	4.16793e-07	0.000464359	0.988041	0.995012	Comp	No	Yes	No	No	Constant	Constant
ENSG00000006607|FARP2	chr2:241387454:C:T	rs13395218	241356243	Plus	31211	0.306096	0.000100484	0.0658058	0.410565	0.000534853	0.338462	0.320038	1.27606e-06	0.00126277	0.436906	0.676916	Comp	No	No	No	No	Constant	Constant
ENSG00000006607|FARP2	chr2:241390777:G:T	rs1532788	241356243	Plus	34534	0.309792	2.53673e-05	0.0220546	0.346631	0.0025713	0.58232	0.30513	1.20874e-06	0.00120381	0.776774	0.891346	Comp	No	No	No	No	Constant	Constant
ENSG00000006607|FARP2	chr2:241397441:C:T	rs6724088	241356243	Plus	41198	0.234223	0.00142795	0.356806	0.376385	0.000586418	0.351813	0.28515	3.87161e-06	0.00335907	0.255705	0.501874	Comp	No	No	No	No	Constant	Constant
ENSG00000006607|FARP2	chr2:241398307:G:C	rs11886549	241356243	Plus	42064	0.332423	3.321e-05	0.0275563	0.386719	0.000842628	0.409719	0.340998	3.17936e-07	0.000363464	0.68354	0.840398	Comp	No	No	No	No	Constant	Constant
ENSG00000006607|FARP2	chr2:241400229:A:AAG	rs10687319	241356243	Plus	43986	0.220761	0.000227965	0.119908	0.286733	0.00755038	0.727184	0.216114	6.57894e-05	0.0364942	0.576599	0.778915	Comp	No	No	No	No	Constant	Constant
ENSG00000006607|FARP2	chr2:241400234:T:G	rs3755398	241356243	Plus	43991	0.301989	3.85137e-05	0.0310575	0.358249	0.00144928	0.495773	0.305327	9.21732e-07	0.000946837	0.6589	0.826904	Comp	No	No	No	No	Constant	Constant
ENSG00000006607|FARP2	chr2:241401818:C:CTT	rs36065346	241356243	Plus	45575	0.312418	1.93166e-05	0.0175751	0.360377	0.00108061	0.448824	0.315432	3.60365e-07	0.000407287	0.70165	0.850809	Comp	No	No	No	No	Constant	Constant
ENSG00000006607|FARP2	chr2:241403569:T:C	rs12695001	241356243	Plus	47326	0.327982	4.49375e-05	0.0351005	0.386719	0.000842628	0.409719	0.336072	4.3868e-07	0.00048668	0.659751	0.827569	Comp	No	No	No	No	Constant	Constant
ENSG00000006607|FARP2	chr2:241411651:A:G	rs2108330	241356243	Plus	55408	0.305828	3.09179e-05	0.0259857	0.360377	0.00108061	0.448824	0.31257	4.66693e-07	0.000514765	0.663625	0.829751	Comp	No	No	No	No	Constant	Constant
ENSG00000006607|FARP2	chr2:241417642:A:AT	rs34385857	241356243	Plus	61399	0.198233	0.00619789	0.607475	0.413036	8.92175e-05	0.124973	0.279704	4.93937e-06	0.00415889	0.0739524	0.236856	Comp	No	No	No	No	Constant	Constant
ENSG00000006607|FARP2	chr2:241420830:T:G	rs1006309	241356243	Plus	64587	0.252162	0.000543699	0.211275	0.383374	0.000536433	0.338936	0.295598	1.64855e-06	0.00158331	0.295797	0.545807	Comp	No	No	No	No	Constant	Constant
ENSG00000006607|FARP2	chr2:241421718:GAT:G	rs372832133	241356243	Plus	65475	0.204009	0.00498513	0.571414	0.430947	3.5403e-05	0.0657664	0.29105	1.78213e-06	0.00169604	0.0559054	0.197805	Comp	No	No	Yes	No	Constant	Constant
ENSG00000006607|FARP2	chr2:241424149:A:C	rs2379199	241356243	Plus	67906	0.23001	0.00179432	0.395093	0.401167	0.000255174	0.236612	0.285541	4.00941e-06	0.0034631	0.17001	0.395146	Comp	No	No	No	No	Constant	Constant
ENSG00000006607|FARP2	chr2:241424880:T:C	rs10167707	241356243	Plus	68637	0.250917	0.000649545	0.234912	0.377782	0.000730448	0.386668	0.290476	3.0277e-06	0.00271002	0.317845	0.568644	Comp	No	No	No	No	Constant	Constant
ENSG00000006607|FARP2	chr2:241427987:C:T	rs10195106	241356243	Plus	71744	0.328422	0.000206934	0.111894	0.450708	0.000563696	0.346045	0.365177	1.03565e-06	0.00105094	0.412747	0.656481	Comp	No	No	No	No	Constant	Constant
ENSG00000006607|FARP2	chr2:241428655:G:A	rs10171440	241356243	Plus	72412	0.244862	0.000887912	0.280035	0.370262	0.000908375	0.422183	0.284404	5.02327e-06	0.0042215	0.323872	0.574434	Comp	No	No	No	No	Constant	Constant
ENSG00000006607|FARP2	chr2:241431336:G:T	rs59916403	241356243	Plus	75093	0.203122	0.0012449	0.333956	0.305011	0.00679761	0.713821	0.232246	3.77155e-05	0.0232586	0.41207	0.655845	Comp	No	No	No	No	Constant	Constant
ENSG00000006607|FARP2	chr2:241432053:T:C	rs757977	241356243	Plus	75810	0.316561	8.616e-05	0.0585425	0.386719	0.000842628	0.409719	0.329894	7.38206e-07	0.000777204	0.599727	0.789802	Comp	No	No	No	No	Constant	Constant
ENSG00000006607|FARP2	chr2:241437825:T:C	rs6706691	241356243	Plus	81582	0.335799	2.55408e-05	0.022179	0.37231	0.00203799	0.547547	0.330839	7.22549e-07	0.000762331	0.790629	0.89842	Comp	No	No	No	No	Constant	Constant
ENSG00000006607|FARP2	chr2:241438284:A:G	rs12467294	241356243	Plus	82041	0.233793	0.00153881	0.369214	0.373442	0.000649259	0.367935	0.283658	4.76846e-06	0.00403189	0.265425	0.512615	Comp	No	No	No	No	Constant	Constant
ENSG00000006607|FARP2	chr2:241445166:C:A	rs1142802	241356243	Plus	88923	0.234687	0.0015622	0.371929	0.43014	0.000153367	0.17725	0.299935	1.94621e-06	0.00183406	0.125513	0.32839	Comp	No	No	No	No	Constant	Constant
ENSG00000006607|FARP2	chr2:241449048:T:G	rs4675814	241356243	Plus	92805	0.300681	0.000211914	0.113852	0.386719	0.000842628	0.409719	0.31427	2.88612e-06	0.00259887	0.521401	0.741958	Comp	No	No	No	No	Constant	Constant
ENSG00000006607|FARP2	chr2:241449135:T:C	rs3771576	241356243	Plus	92892	0.244537	0.000782386	0.260923	0.369616	0.000803256	0.402152	0.28696	3.30314e-06	0.00292454	0.318854	0.569369	Comp	No	No	No	No	Constant	Constant
ENSG00000006607|FARP2	chr2:241449375:G:T	rs4675813	241356243	Plus	93132	0.230834	0.00165963	0.382081	0.372552	0.000693474	0.378265	0.275842	8.42959e-06	0.00663464	0.258703	0.505233	Comp	No	No	No	No	Constant	Constant
ENSG00000006607|FARP2	chr2:241450450:G:T	rs4675955	241356243	Plus	94207	0.22873	0.00228041	0.436178	0.397676	0.000952424	0.429292	0.27495	1.55593e-05	0.0111834	0.210389	0.447475	Comp	No	No	No	No	Constant	Constant
ENSG00000006607|FARP2	chr2:241454159:T:A	rs2055568	241356243	Plus	97916	0.234107	0.000522592	0.206063	0.436599	0.000171831	0.189846	0.274879	3.92192e-06	0.00339771	0.107912	0.299033	Comp	No	No	No	No	Constant	Constant
ENSG00000006607|FARP2	chr2:241456259:G:A	rs4675812	241356243	Plus	100016	0.251268	0.000144809	0.0864938	0.257477	0.0129944	0.789147	0.245768	8.1571e-06	0.00644875	0.958234	0.985351	Comp	No	No	No	No	Constant	Constant
ENSG00000006607|FARP2	chr2:241461330:C:G	rs886808	241356243	Plus	105087	0.309298	0.000110648	0.0707627	0.397576	0.000581132	0.350379	0.329156	7.14927e-07	0.000755324	0.506452	0.73039	Comp	No	No	No	No	Constant	Constant
ENSG00000006607|FARP2	chr2:241462078:T:G	rs886807	241356243	Plus	105835	0.320845	5.75873e-05	0.0428098	0.386719	0.000842628	0.409719	0.331514	5.61964e-07	0.000608175	0.62073	0.802888	Comp	No	No	No	No	Constant	Constant
ENSG00000006607|FARP2	chr2:241468804:G:A	rs2240480	241356243	Plus	112561	0.303309	0.000151434	0.0893967	0.386719	0.000842628	0.409719	0.319082	1.56207e-06	0.0015103	0.532082	0.750541	Comp	No	No	No	No	Constant	Constant
ENSG00000006607|FARP2	chr2:241479203:T:C	rs740314	241356243	Plus	122960	0.319845	6.29096e-05	0.0459335	0.395431	0.000630136	0.363404	0.334644	5.24005e-07	0.000571539	0.569444	0.774605	Comp	No	No	No	No	Constant	Constant
ENSG00000006607|FARP2	chr2:241482451:G:A	rs871375	241356243	Plus	126208	0.254294	0.000324881	0.152699	0.205477	0.0495012	0.898273	0.229281	6.39877e-05	0.0356825	0.691184	0.844994	Comp	No	No	No	No	Constant	Constant
ENSG00000006607|FARP2	chr2:241493933:A:G	rs2018761	241356243	Plus	137690	0.306475	0.000128847	0.0792989	0.408322	0.00040225	0.298445	0.325216	8.92546e-07	0.00091986	0.442048	0.680826	Comp	No	No	No	No	Constant	Constant
ENSG00000006607|FARP2	chr2:241497112:T:G	rs10205558	241356243	Plus	140869	0.339502	5.65791e-05	0.0422242	0.484466	7.15188e-05	0.107936	0.395628	2.50726e-08	3.58119e-05	0.294087	0.543965	Comp	Yes	No	No	Yes	Constant	Constant
ENSG00000006607|FARP2	chr2:241503095:A:G	rs4675810	241356243	Plus	146852	0.290564	0.000324133	0.152475	0.386719	0.000842628	0.409719	0.311758	3.00126e-06	0.00268951	0.473281	0.706468	Comp	No	No	No	No	Constant	Constant
ENSG00000006611|USH1C	chr11:17923473:C:A	rs10832866	17544416	Minus	-379057	1.58911	0.000487036	0.197307	0.464444	0.186603	NA	1.42356	4.55367e-05	0.0270854	0.0450646	0.170829	Comp	No	Yes	No	No	Prenatal-trending	Prenatal-trending
ENSG00000006611|USH1C	chr11:17944023:G:A	rs389530	17544416	Minus	-399607	1.56651	0.000571508	0.217822	0.441713	0.208642	NA	1.39274	6.31337e-05	0.0352992	0.0448692	0.170311	Comp	No	No	No	No	Prenatal-trending	Prenatal-trending
ENSG00000006611|USH1C	chr11:17949368:A:G	rs95807	17544416	Minus	-404952	1.56651	0.000571508	0.217822	0.544605	0.129601	NA	1.40607	6.38119e-05	0.0356025	0.0704401	0.229564	Comp	No	No	No	No	Prenatal-trending	Prenatal-trending
ENSG00000006611|USH1C	chr11:17969028:T:C	rs648228	17544416	Minus	-424612	1.56651	0.000571508	0.217822	0.520779	0.1706	NA	1.40514	7.60667e-05	0.0409467	0.0705978	0.229912	Comp	No	No	No	No	Prenatal-trending	Prenatal-trending
ENSG00000006611|USH1C	chr11:17977646:A:G	rs551682	17544416	Minus	-433230	1.56651	0.000571508	0.217822	0.441713	0.208642	NA	1.39274	6.31337e-05	0.0352992	0.0448692	0.170311	Comp	No	No	No	No	Prenatal-trending	Prenatal-trending
ENSG00000006611|USH1C	chr11:17981110:T:A	rs536717	17544416	Minus	-436694	1.56651	0.000571508	0.217822	0.441713	0.208642	NA	1.39274	6.31337e-05	0.0352992	0.0448692	0.170311	Comp	No	No	No	No	Prenatal-trending	Prenatal-trending
ENSG00000006611|USH1C	chr11:17986829:T:C	rs623143	17544416	Minus	-442413	1.56651	0.000571508	0.217822	0.441713	0.208642	NA	1.39274	6.31337e-05	0.0352992	0.0448692	0.170311	Comp	No	No	No	No	Prenatal-trending	Prenatal-trending
ENSG00000006611|USH1C	chr11:17996084:A:C	rs490386	17544416	Minus	-451668	1.56651	0.000571508	0.217822	0.723152	0.0604976	NA	1.5046	2.287e-05	0.0153762	0.145703	0.359385	Comp	Yes	No	No	Yes	Prenatal-trending	Prenatal-trending
ENSG00000006611|USH1C	chr11:17999240:A:G	rs2531958	17544416	Minus	-454824	1.56651	0.000571508	0.217822	0.441713	0.208642	NA	1.39274	6.31337e-05	0.0352992	0.0448692	0.170311	Comp	No	No	No	No	Prenatal-trending	Prenatal-trending
ENSG00000006625|GGCT	chr7:31443664:C:T	rs218115	30551479	Minus	-892185	0.219526	0.000887162	0.279941	0.238877	0.046617	0.894998	0.251225	1.67268e-05	0.0118454	0.884779	0.950063	Comp	Yes	Yes	No	Yes	Constant	Constant
ENSG00000006695|COX10	chr17:14033725:C:CTGG	rs61643400	14069496	Plus	-35771	0.171571	0.00140786	0.354514	0.175202	0.0210394	0.835693	0.166719	7.38195e-05	0.0399842	0.967912	0.988666	Comp	Yes	No	No	Yes	Constant	Constant
ENSG00000006695|COX10	chr17:14033727:A:ATC	rs59725130	14069496	Plus	-35769	0.170935	0.00147095	0.361617	0.175202	0.0210394	0.835693	0.166484	7.57053e-05	0.0407901	0.962302	0.987359	Comp	No	No	No	No	Constant	Constant
ENSG00000006695|COX10	chr17:14042870:T:C	rs6502327	14069496	Plus	-26626	0.164742	0.00191045	0.40592	0.193969	0.0108615	0.769991	0.16431	7.8333e-05	0.0419242	0.744708	0.872619	Comp	No	No	No	No	Constant	Constant
ENSG00000006704|GTF2IRD1	chr7:73956192:CATT:C	rs147166715	74453790	Plus	-497598	0.517518	1.43065e-05	0.0137096	-0.263553	0.0871073	NA	0.187782	0.0590093	NA	3.58744e-05	0.00123776	Pre	Yes	Yes	No	No	Prenatal-predominant	Prenatal-predominant
ENSG00000006704|GTF2IRD1	chr7:74726834:C:CAGATAGAT	NA	74453790	Plus	273044	-0.45667	0.0204215	0.776627	-1.22893	0.000179079	0.19461	-0.653357	9.296e-05	0.0479336	0.0322287	0.136225	Comp	No	No	No	Yes	Constant	Prenatal-predominant
ENSG00000006715|VPS41	chr7:38731712:G:T	rs2189855	38932394	Minus	200682	-0.215353	6.05216e-05	0.0445315	-0.053069	0.415298	NA	-0.149277	0.000351854	0.128226	0.0494901	0.182291	Pre	No	No	No	No	Prenatal-trending	Prenatal-predominant
ENSG00000006715|VPS41	chr7:38733962:T:G	rs62444078	38932394	Minus	198432	-0.21975	4.63304e-05	0.0359738	-0.0148399	0.826415	NA	-0.143653	0.000661837	0.19324	0.0157443	0.0821872	Pre	No	No	No	No	Prenatal-predominant	Prenatal-predominant
ENSG00000006715|VPS41	chr7:38734276:G:A	rs17700262	38932394	Minus	198118	-0.225853	6.90576e-05	0.0494122	-0.053069	0.415298	NA	-0.152362	0.000422572	0.144945	0.0408672	0.159807	Pre	No	No	No	No	Prenatal-trending	Prenatal-predominant
ENSG00000006715|VPS41	chr7:38738811:T:C	rs2286106	38932394	Minus	193583	0.196262	5.35355e-05	0.040363	-0.0274147	0.657697	NA	0.0996219	0.00947764	0.616369	0.00373566	0.0300753	Pre	No	No	No	No	Prenatal-predominant	Prenatal-predominant
ENSG00000006715|VPS41	chr7:38739192:T:A	rs2286105	38932394	Minus	193202	-0.217459	5.35416e-05	0.0403661	-0.0231503	0.739447	NA	-0.151074	0.00036412	0.131215	0.0244034	0.111761	Pre	No	No	No	No	Prenatal-trending	Prenatal-predominant
ENSG00000006715|VPS41	chr7:38741681:C:T	rs10486677	38932394	Minus	190713	-0.217459	5.35416e-05	0.0403661	0.00641856	0.923162	NA	-0.134278	0.00134305	0.288802	0.00764859	0.0493059	Pre	No	No	No	No	Prenatal-predominant	Prenatal-predominant
ENSG00000006715|VPS41	chr7:38742222:C:T	rs17700392	38932394	Minus	190172	-0.215353	6.05216e-05	0.0445315	-0.0512208	0.432668	NA	-0.156773	0.000185452	0.0812312	0.0472614	0.17666	Pre	No	No	No	No	Prenatal-trending	Prenatal-predominant
ENSG00000006715|VPS41	chr7:38742254:T:C	rs11979824	38932394	Minus	190140	-0.222315	3.34522e-05	0.0277278	-0.0125982	0.852631	NA	-0.147312	0.000489434	0.159641	0.0133102	0.0732755	Pre	No	No	No	No	Prenatal-predominant	Prenatal-predominant
ENSG00000006715|VPS41	chr7:38743351:G:A	rs10254567	38932394	Minus	189043	0.191449	6.23736e-05	0.0456308	-0.0107362	0.862226	NA	0.109083	0.00430563	0.482868	0.00843418	0.0528751	Pre	No	No	No	No	Prenatal-predominant	Prenatal-predominant
ENSG00000006715|VPS41	chr7:38744865:C:A	rs2240354	38932394	Minus	187529	-0.22366	5.6272e-05	0.0420483	-0.0319321	0.620521	NA	-0.143546	0.000661303	0.193146	0.0213756	0.102029	Pre	No	No	No	No	Prenatal-trending	Prenatal-predominant
ENSG00000006715|VPS41	chr7:38744881:C:T	rs2240353	38932394	Minus	187513	-0.215353	6.05216e-05	0.0445315	-0.0319321	0.620521	NA	-0.144588	0.00050608	0.163246	0.0256784	0.116058	Pre	No	No	No	No	Prenatal-trending	Prenatal-predominant
ENSG00000006715|VPS41	chr7:38746989:C:G	rs2286098	38932394	Minus	185405	-0.215353	6.05216e-05	0.0445315	-0.0319321	0.620521	NA	-0.144588	0.00050608	0.163246	0.0256784	0.116058	Pre	No	No	No	No	Prenatal-trending	Prenatal-predominant
ENSG00000006715|VPS41	chr7:38750036:T:C	rs2286091	38932394	Minus	182358	-0.214574	5.48025e-05	0.0411497	-0.0319321	0.620521	NA	-0.141768	0.000629698	0.187401	0.0257369	0.116225	Pre	No	No	No	No	Prenatal-trending	Prenatal-predominant
ENSG00000006715|VPS41	chr7:38750680:G:T	rs3801146	38932394	Minus	181714	0.19316	5.31709e-05	0.0401409	-0.0351523	0.566735	NA	0.10449	0.00660767	0.557097	0.00275064	0.0242463	Pre	No	No	No	No	Prenatal-predominant	Prenatal-predominant
ENSG00000006715|VPS41	chr7:38751347:G:C	rs3801145	38932394	Minus	181047	0.191449	6.23736e-05	0.0456308	-0.0107362	0.862226	NA	0.109083	0.00430563	0.482868	0.00843418	0.0528751	Pre	No	No	No	No	Prenatal-predominant	Prenatal-predominant
ENSG00000006715|VPS41	chr7:38751512:T:C	rs7795874	38932394	Minus	180882	0.195298	4.31128e-05	0.0339421	-0.0107362	0.862226	NA	0.111357	0.00354224	0.449028	0.00720101	0.0472931	Pre	No	No	No	No	Prenatal-predominant	Prenatal-predominant
ENSG00000006715|VPS41	chr7:38752626:G:A	rs2074655	38932394	Minus	179768	-0.215353	6.05216e-05	0.0445315	-0.0485224	0.477753	NA	-0.159591	0.000190075	0.0827387	0.0501222	0.183945	Pre	No	No	No	No	Prenatal-trending	Prenatal-predominant
ENSG00000006715|VPS41	chr7:38753060:G:A	rs17768153	38932394	Minus	179334	-0.215353	6.05216e-05	0.0445315	-0.0270828	0.686596	NA	-0.146587	0.00053664	0.169512	0.0255053	0.11547	Pre	No	No	No	No	Prenatal-trending	Prenatal-predominant
ENSG00000006715|VPS41	chr7:38760122:C:T	rs2286088	38932394	Minus	172272	-0.215353	6.05216e-05	0.0445315	-4.37952e-05	0.999471	NA	-0.136882	0.00139426	0.294487	0.00995522	0.0595019	Pre	No	No	No	No	Prenatal-predominant	Prenatal-predominant
ENSG00000006715|VPS41	chr7:38760265:C:T	rs2214666	38932394	Minus	172129	-0.215353	6.05216e-05	0.0445315	-0.0319321	0.620521	NA	-0.144588	0.00050608	0.163246	0.0256784	0.116058	Pre	No	No	No	No	Prenatal-trending	Prenatal-predominant
ENSG00000006715|VPS41	chr7:38761592:CTCTT:C	rs149451924	38932394	Minus	170802	-0.215353	6.05216e-05	0.0445315	-0.0416435	0.53584	NA	-0.157756	0.000171562	0.0766503	0.039433	0.155876	Pre	No	No	No	Yes	Prenatal-trending	Prenatal-predominant
ENSG00000006715|VPS41	chr7:38766728:C:T	rs73368205	38932394	Minus	165666	-0.217693	6.43845e-05	0.0467845	-0.0176698	0.781174	NA	-0.137922	0.00097194	0.241999	0.014781	0.0786123	Pre	No	No	No	No	Prenatal-predominant	Prenatal-predominant
ENSG00000006715|VPS41	chr7:38821333:A:G	rs56002981	38932394	Minus	111061	-0.189965	6.87413e-05	0.0492318	0.0423299	0.485541	NA	-0.0976305	0.0103644	0.630321	0.00214249	0.0202103	Pre	No	No	No	No	Prenatal-predominant	Prenatal-predominant
ENSG00000006715|VPS41	chr7:38849199:C:A	rs12670221	38932394	Minus	83195	-0.243853	9.21765e-06	0.0094201	0.0236805	0.708541	NA	-0.12459	0.00333551	0.438453	0.00107955	0.0122966	Pre	No	No	No	No	Prenatal-predominant	Prenatal-predominant
ENSG00000006715|VPS41	chr7:38857821:T:A	rs6956146	38932394	Minus	74573	-0.224857	2.69999e-05	0.0232129	0.0239786	0.715545	NA	-0.132333	0.00172298	0.327277	0.00273761	0.0241728	Pre	No	No	No	No	Prenatal-predominant	Prenatal-predominant
ENSG00000006715|VPS41	chr7:38885271:C:T	rs6462872	38932394	Minus	47123	-0.234549	7.71219e-06	0.00809537	0.0242046	0.688891	NA	-0.12393	0.0022382	0.370464	0.00091565	0.0109293	Pre	Yes	Yes	No	No	Prenatal-predominant	Prenatal-predominant
ENSG00000006715|VPS41	chr7:38887912:T:C	rs7800167	38932394	Minus	44482	-0.21847	1.07454e-05	0.0107483	0.00470467	0.945507	NA	-0.13455	0.00103269	0.250437	0.00729549	0.0477046	Pre	No	No	No	No	Prenatal-predominant	Prenatal-predominant
ENSG00000006715|VPS41	chr7:38895077:T:A	rs2009277	38932394	Minus	37317	-0.184803	6.0186e-05	0.0443402	0.0177396	0.735893	NA	-0.0949573	0.008013	0.588855	0.0030887	0.0263496	Pre	No	No	No	No	Prenatal-predominant	Prenatal-predominant
ENSG00000006715|VPS41	chr7:38910338:G:A	rs7780625	38932394	Minus	22056	-0.230104	1.0271e-05	0.0103398	0.0242046	0.688891	NA	-0.121262	0.00278589	0.407626	0.00110074	0.012485	Pre	No	No	No	No	Prenatal-predominant	Prenatal-predominant
ENSG00000006715|VPS41	chr7:38914096:T:C	rs2108507	38932394	Minus	18298	-0.230104	1.0271e-05	0.0103398	0.0165885	0.799869	NA	-0.137971	0.00108778	0.257829	0.00257215	0.0230907	Pre	No	No	No	No	Prenatal-predominant	Prenatal-predominant
ENSG00000006715|VPS41	chr7:38917654:G:A	rs6946948	38932394	Minus	14740	-0.206727	3.36034e-05	0.0278305	0.0165885	0.799869	NA	-0.125717	0.00217283	0.365422	0.00563664	0.0398604	Pre	No	No	No	No	Prenatal-predominant	Prenatal-predominant
ENSG00000006715|VPS41	chr7:38918679:T:TAA	NA	38932394	Minus	13715	-0.203189	2.55062e-05	0.0221535	0.0232479	0.690294	NA	-0.111042	0.00347269	0.445434	0.00224051	0.0208939	Pre	No	No	No	No	Prenatal-predominant	Prenatal-predominant
ENSG00000006715|VPS41	chr7:38922343:G:A	rs6944869	38932394	Minus	10051	-0.216286	1.18948e-05	0.0117299	0.0242046	0.688891	NA	-0.116655	0.00301343	0.42116	0.00162104	0.0164757	Pre	No	No	No	No	Prenatal-predominant	Prenatal-predominant
ENSG00000006715|VPS41	chr7:38922362:A:T	rs6944495	38932394	Minus	10032	-0.216286	1.18948e-05	0.0117299	0.0242046	0.688891	NA	-0.116655	0.00301343	0.42116	0.00162104	0.0164757	Pre	No	No	No	No	Prenatal-predominant	Prenatal-predominant
ENSG00000006740|ARHGAP44	chr17:13761795:T:C	rs16948435	12789539	Plus	972256	-0.369298	0.0113213	0.700185	-0.101584	0.495534	NA	-0.45427	9.73671e-05	0.0497053	0.193573	0.425313	Comp	Yes	No	No	Yes	Prenatal-trending	Prenatal-trending
ENSG00000006744|ELAC2	chr17:12414065:C:T	rs7221998	13018187	Minus	604122	0.300511	2.15481e-05	0.0192596	-0.0619526	0.531009	NA	0.179001	0.00262201	0.397193	0.00235325	0.0216875	Pre	No	Yes	No	No	Prenatal-predominant	Constant
ENSG00000006744|ELAC2	chr17:12976892:A:G	rs3785712	13018187	Minus	41295	0.168283	0.000880141	0.278719	0.227611	0.000673166	0.373789	0.195468	1.34413e-06	0.00132262	0.456978	0.693413	Comp	Yes	No	No	Yes	Constant	Constant
ENSG00000006744|ELAC2	chr17:12977632:G:C	rs12453248	13018187	Minus	40555	0.177453	0.000764818	0.257571	0.156634	0.0300852	0.864286	0.174877	3.51981e-05	0.0219735	0.81058	0.908737	Comp	No	No	No	No	Constant	Constant
ENSG00000006744|ELAC2	chr17:12992612:G:A	rs1044569	13018187	Minus	25575	0.187194	0.000426939	0.181643	0.207631	0.00892151	0.747969	0.18556	3.10721e-05	0.019827	0.824301	0.916136	Comp	No	No	No	No	Constant	Constant
ENSG00000006744|ELAC2	chr17:12992667:G:C	rs1044564	13018187	Minus	25520	0.181841	0.000386636	0.170506	0.209983	0.00732602	0.723674	0.181091	2.74015e-05	0.0178701	0.7546	0.878563	Comp	No	No	No	No	Constant	Constant
ENSG00000006747|SCIN	chr7:12547740:A:C	rs10238819	12570577	Plus	-22837	-1.0375	0.00401741	0.534238	-1.31307	0.00404137	0.648284	-1.09937	7.98545e-05	0.0425711	0.623122	0.804499	Comp	No	No	No	No	Constant	Constant
ENSG00000006747|SCIN	chr7:12549808:C:T	rs28696792	12570577	Plus	-20769	-1.17234	0.000775449	0.259631	-1.28471	0.00589519	0.697649	-1.1767	1.74976e-05	0.0123112	0.841142	0.926543	Comp	No	No	No	No	Constant	Constant
ENSG00000006747|SCIN	chr7:12555829:C:T	rs10279808	12570577	Plus	-14748	-1.14366	0.00119289	0.326798	-1.56488	0.000558989	0.344726	-1.2418	5.9008e-06	0.00486325	0.440595	0.679557	Comp	No	No	No	No	Constant	Constant
ENSG00000006747|SCIN	chr7:12576368:G:T	rs11764062	12570577	Plus	5791	-1.33343	0.000397549	0.173604	-1.65958	0.000297525	0.255955	-1.3749	1.51255e-06	0.00146804	0.561311	0.769717	Comp	No	No	No	No	Constant	Constant
ENSG00000006747|SCIN	chr7:12577927:C:G	rs10248067	12570577	Plus	7350	-1.19468	0.000548345	0.212302	-1.80967	0.000115298	0.148333	-1.32471	1.31863e-06	0.00129994	0.261333	0.50791	Comp	Yes	No	No	Yes	Constant	Constant
ENSG00000006747|SCIN	chr7:12652078:G:C	rs3736574	12570577	Plus	81501	-1.665	1.40278e-05	0.0134821	-0.100804	0.839291	NA	-1.23641	2.56547e-05	0.0169223	0.0109289	0.0636634	Pre	No	Yes	No	No	Prenatal-predominant	Constant
ENSG00000007001|UPP2	chr2:158938485:C:T	rs9789668	157876702	Plus	1061783	-0.452749	2.34232e-05	0.0206483	-0.273674	0.090426	NA	-0.273013	0.0101773	0.627441	0.342458	0.592987	Pre	Yes	Yes	No	No	Prenatal-trending	Prenatal-trending
ENSG00000007080|CCDC124	chr19:18552689:G:A	rs10402321	17933016	Plus	619673	0.238623	0.038362	0.842956	0.289876	0.00387917	0.642265	0.297802	8.57897e-05	0.0450306	0.730362	0.866646	Comp	Yes	No	No	Yes	Constant	Constant
ENSG00000007171|NOS2	chr17:27802186:G:A	rs8078340	27800499	Minus	-1687	0.157907	0.409239	NA	-0.91459	1.73064e-05	0.041013	-0.0777432	0.634728	NA	7.61103e-05	0.00203898	Post	Yes	No	Yes	No	Postnatal-predominant	Postnatal-predominant
ENSG00000007171|NOS2	chr17:27954713:A:G	rs9911917	27800499	Minus	-154214	-0.536912	0.000862301	0.275683	-0.453557	0.0234862	0.844676	-0.575978	5.94491e-05	0.0336176	0.73817	0.869618	Comp	No	No	No	Yes	Constant	Postnatal-predominant
ENSG00000007174|DNAH9	chr17:10943413:A:G	rs72820774	11598431	Plus	-655018	-0.154412	0.582263	NA	0.752044	1.5705e-05	0.0381333	0.0768918	0.731807	NA	0.00476396	0.035508	Post	No	No	No	No	Postnatal-predominant	Postnatal-predominant
ENSG00000007174|DNAH9	chr17:10946771:G:A	rs73977204	11598431	Plus	-651660	-0.248592	0.53484	NA	0.923818	4.06619e-06	0.0129281	0.174454	0.553243	NA	0.00736459	0.0480191	Post	Yes	No	Yes	No	Postnatal-predominant	Postnatal-predominant
ENSG00000007216|SLC13A2	chr17:29019536:C:A	rs8075200	28473293	Plus	546243	-0.803638	0.00641412	0.613208	-0.924538	0.0129911	0.78913	-0.885614	5.64251e-05	0.0322234	0.793061	0.899953	Comp	Yes	No	No	Yes	Constant	Constant
ENSG00000007372|PAX6	chr11:32615356:G:A	rs201903	31817961	Minus	-797395	-0.940472	8.47055e-05	0.0578032	-0.269873	0.0216591	0.838081	-0.634882	5.82909e-05	0.033081	0.00892367	0.0550423	Comp	No	No	No	No	Constant	Constant
ENSG00000007372|PAX6	chr11:32634788:A:C	rs201852	31817961	Minus	-816827	-1.00625	3.34981e-05	0.0277585	-0.259569	0.0273969	0.857523	-0.649223	4.76279e-05	0.0280991	0.00387687	0.0308048	Pre	No	No	No	No	Constant	Constant
ENSG00000007372|PAX6	chr11:32685908:G:C	rs4756164	31817961	Minus	-867947	0.990544	5.69336e-05	0.0424321	0.255331	0.0261895	0.853587	0.619449	0.000106952	0.0534619	0.00483088	0.0358767	Pre	No	No	No	No	Prenatal-trending	Constant
ENSG00000007372|PAX6	chr11:32689864:G:A	rs7932758	31817961	Minus	-871903	0.987242	5.79361e-05	0.0430185	0.236106	0.0376229	0.881648	0.623248	8.3801e-05	0.0442139	0.00386975	0.0307724	Pre	No	No	No	No	Constant	Constant
ENSG00000007372|PAX6	chr11:32690221:T:C	rs7947996	31817961	Minus	-872260	0.981163	6.43478e-05	0.0467631	0.236106	0.0376229	0.881648	0.612431	0.000110182	0.0547022	0.00418296	0.0324755	Pre	No	No	No	No	Prenatal-trending	Constant
ENSG00000007372|PAX6	chr11:32722544:T:C	rs10835958	31817961	Minus	-904583	0.99546	4.0298e-05	0.0321957	0.236106	0.0376229	0.881648	0.630836	6.53721e-05	0.0363063	0.00313227	0.0266153	Pre	No	No	No	No	Constant	Constant
ENSG00000007372|PAX6	chr11:32750037:AT:A	rs367640640	31817961	Minus	-932076	1.00042	3.03461e-05	0.0255812	0.237005	0.0432458	0.890705	0.650242	4.12257e-05	0.02501	0.0028783	0.0250675	Pre	Yes	Yes	No	Yes	Constant	Constant
ENSG00000007372|PAX6	chr11:32750040:T:A	rs146179599	31817961	Minus	-932079	0.997916	3.28736e-05	0.0273259	0.21874	0.071225	NA	0.658831	4.66297e-05	0.0276205	0.00258562	0.0231879	Pre	No	No	No	No	Prenatal-predominant	Constant
ENSG00000007372|PAX6	chr11:32762102:T:C	rs10835968	31817961	Minus	-944141	0.983496	4.97257e-05	0.0380903	0.236106	0.0376229	0.881648	0.620039	8.07609e-05	0.0429494	0.00366281	0.0297142	Pre	No	No	No	No	Constant	Constant
ENSG00000007384|RHBDF1	chr16:77907:G:C	rs3176371	76355	Minus	-1552	1.18446	5.3309e-05	0.0402236	0.491688	0.0319286	0.869119	0.810526	0.000139437	0.0655782	0.0533575	0.192042	Pre	Yes	Yes	No	Yes	Prenatal-trending	Prenatal-trending
ENSG00000007392|LUC7L	chr16:526495:A:G	rs2239488	229463	Minus	-297032	0.227963	0.000277673	0.137462	0.124456	0.213253	NA	0.221073	8.62332e-05	0.0452147	0.371528	0.620419	Comp	Yes	No	No	Yes	Prenatal-trending	Prenatal-trending
ENSG00000007520|TSR3	chr16:2332405:G:A	rs4787279	1351911	Minus	-980494	0.195534	0.304558	NA	0.856175	9.64741e-06	0.0257992	0.375796	0.00539056	0.522094	0.0102793	0.060903	Post	Yes	No	Yes	No	Postnatal-predominant	Postnatal-predominant
ENSG00000007520|TSR3	chr16:2332425:T:C	rs4787280	1351911	Minus	-980514	0.195534	0.304558	NA	0.856175	9.64741e-06	0.0257992	0.375796	0.00539056	0.522094	0.0102793	0.060903	Post	No	No	No	No	Postnatal-predominant	Postnatal-predominant
ENSG00000007520|TSR3	chr16:2345486:G:A	rs4238904	1351911	Minus	-993575	0.149812	0.446687	NA	0.856175	9.64741e-06	0.0257992	0.359046	0.00906922	0.609287	0.00709173	0.0467797	Post	No	No	No	No	Postnatal-predominant	Postnatal-predominant
ENSG00000007520|TSR3	chr16:2345494:T:C	rs4238905	1351911	Minus	-993583	0.272882	0.206976	NA	0.856175	9.64741e-06	0.0257992	0.43629	0.00266462	0.399942	0.0349951	0.143654	Post	No	No	No	No	Postnatal-trending	Postnatal-predominant
ENSG00000007541|PIGQ	chr16:534351:A:G	rs8048662	566995	Plus	-32644	-0.299178	0.0130704	0.720069	-0.373287	0.00338499	0.624538	-0.333534	9.39206e-05	0.0483225	0.662194	0.82895	Comp	Yes	No	No	Yes	Constant	Constant
ENSG00000007545|CRAMP1L	chr16:1025847:C:T	rs445815	1612325	Plus	-586478	0.337251	0.0498182	0.865716	0.647401	0.000286108	0.250891	0.519535	1.16613e-05	0.00876339	0.1919	0.423283	Comp	Yes	No	Yes	Yes	Constant	Constant
ENSG00000007545|CRAMP1L	chr16:1348076:C:CCT	rs34766513	1612325	Plus	-264249	0.796117	6.76688e-05	0.048627	-0.262961	0.269343	NA	0.401818	0.00979543	0.621379	0.000486323	0.00694612	Pre	No	Yes	No	No	Prenatal-predominant	Constant
ENSG00000007944|MYLIP	chr6:16371830:T:C	rs179961	16129125	Plus	242705	0.43452	0.000319032	0.150843	0.143973	0.254363	NA	0.361741	8.62859e-05	0.0452285	0.0890956	0.265394	Comp	Yes	Yes	No	Yes	Prenatal-trending	Prenatal-trending
ENSG00000007968|E2F2	chr1:22821604:C:G	rs4655124	23531220	Minus	709616	-1.63235	2.58008e-05	0.022358	0.425264	0.330232	NA	-0.863555	0.00279949	0.408462	0.000302886	0.00487214	Pre	No	No	No	No	Prenatal-predominant	Prenatal-predominant
ENSG00000007968|E2F2	chr1:22822329:TA:T	rs11351118	23531220	Minus	708891	-1.63235	2.58008e-05	0.022358	0.425264	0.330232	NA	-0.863555	0.00279949	0.408462	0.000302886	0.00487214	Pre	No	No	No	No	Prenatal-predominant	Prenatal-predominant
ENSG00000007968|E2F2	chr1:22822426:A:G	rs4654819	23531220	Minus	708794	-1.63235	2.58008e-05	0.022358	0.425264	0.330232	NA	-0.863555	0.00279949	0.408462	0.000302886	0.00487214	Pre	No	No	No	No	Prenatal-predominant	Prenatal-predominant
ENSG00000007968|E2F2	chr1:22823671:G:T	rs10799765	23531220	Minus	707549	-1.71697	8.99214e-06	0.0092281	0.348313	0.461318	NA	-1.01282	0.000598508	0.181604	0.000529205	0.00738052	Pre	Yes	Yes	No	Yes	Prenatal-predominant	Prenatal-predominant
ENSG00000008277|ADAM22	chr7:87590165:G:C	rs13229143	87934143	Plus	-343978	0.133214	0.0284596	0.813724	0.205236	0.00899067	0.74858	0.193575	5.96434e-05	0.0337093	0.455226	0.691895	Comp	No	No	No	No	Constant	Constant
ENSG00000008277|ADAM22	chr7:87591900:A:G	rs1858923	87934143	Plus	-342243	0.145121	0.0181072	0.761521	0.178915	0.0285193	0.860316	0.199694	5.22743e-05	0.0303088	0.734786	0.869246	Comp	Yes	No	No	Yes	Constant	Constant
ENSG00000008282|SYPL1	chr7:105508729:A:G	rs1706888	106112576	Minus	603847	-0.180133	0.00850231	0.658081	-0.342081	0.0103072	0.764244	-0.260036	4.26769e-05	0.025702	0.263703	0.510681	Comp	No	No	No	No	Constant	Constant
ENSG00000008282|SYPL1	chr7:105509599:C:T	rs2697020	106112576	Minus	602977	-0.159792	0.0149475	0.737983	-0.363476	0.00649352	0.708378	-0.253976	4.12742e-05	0.0250345	0.155521	0.373963	Comp	No	No	No	No	Constant	Constant
ENSG00000008282|SYPL1	chr7:105510295:T:C	rs1918875	106112576	Minus	602281	-0.156004	0.0220426	0.785617	-0.410646	0.00446888	0.662356	-0.264453	4.37895e-05	0.0262368	0.0970901	0.279849	Comp	No	No	No	No	Constant	Constant
ENSG00000008282|SYPL1	chr7:105512744:C:T	rs711433	106112576	Minus	599832	-0.159792	0.0149475	0.737983	-0.363476	0.00649352	0.708378	-0.253976	4.12742e-05	0.0250345	0.155521	0.373963	Comp	No	No	No	No	Constant	Constant
ENSG00000008282|SYPL1	chr7:105514873:G:A	rs2463632	106112576	Minus	597703	-0.178564	0.0505345	NA	-0.686912	2.98577e-05	0.05832	-0.367519	6.72919e-06	0.00545596	0.00366253	0.0297142	Comp	No	No	Yes	No	Postnatal-trending	Constant
ENSG00000008282|SYPL1	chr7:105515024:G:C	rs2463634	106112576	Minus	597552	-0.18764	0.0285009	0.813929	-0.657847	0.000352591	0.27928	-0.339115	2.80394e-05	0.0182162	0.0140314	0.0760246	Comp	No	No	No	No	Constant	Constant
ENSG00000008282|SYPL1	chr7:105516717:GT:G	rs35065516	106112576	Minus	595859	-0.169127	0.0138669	0.728	-0.342713	0.00999743	0.76055	-0.253696	6.60794e-05	0.0366228	0.230614	0.472472	Comp	No	No	No	No	Constant	Constant
ENSG00000008282|SYPL1	chr7:105518020:G:C	rs818481	106112576	Minus	594556	-0.166732	0.0127987	0.717121	-0.361657	0.00768861	0.729598	-0.258206	4.5694e-05	0.0271587	0.181793	0.409261	Comp	No	No	No	No	Constant	Constant
ENSG00000008282|SYPL1	chr7:105521308:T:G	rs711427	106112576	Minus	591268	-0.171836	0.0099008	0.681016	-0.35918	0.0054525	0.687804	-0.26269	2.07003e-05	0.0141574	0.180692	0.407661	Comp	No	No	No	No	Constant	Constant
ENSG00000008282|SYPL1	chr7:105526191:ACTT:A	rs34903749	106112576	Minus	586385	-0.206429	0.0153771	0.741532	-0.612083	0.000211464	0.213384	-0.352458	6.17123e-06	0.00505804	0.0202794	0.0982596	Comp	No	No	No	No	Constant	Constant
ENSG00000008282|SYPL1	chr7:105530123:A:G	rs1728649	106112576	Minus	582453	-0.16938	0.0107422	0.692964	-0.354408	0.00937423	0.753527	-0.248378	6.36891e-05	0.0355489	0.206719	0.442512	Comp	No	No	No	No	Constant	Constant
ENSG00000008282|SYPL1	chr7:105546812:T:G	rs67661063	106112576	Minus	565764	-0.201593	0.00307744	0.488485	-0.388238	0.00454401	0.664654	-0.287723	4.61321e-06	0.00392031	0.203275	0.437808	Comp	Yes	No	No	Yes	Constant	Constant
ENSG00000008282|SYPL1	chr7:105555990:A:G	rs1706915	106112576	Minus	556586	-0.177825	0.0097953	0.679451	-0.366282	0.00375304	0.637629	-0.276289	7.37845e-06	0.00591387	0.172741	0.397846	Comp	No	No	No	No	Constant	Constant
ENSG00000008282|SYPL1	chr7:105555998:A:T	rs1706914	106112576	Minus	556578	-0.16891	0.0124663	0.713546	-0.376541	0.00327151	0.619753	-0.264401	1.61964e-05	0.0115655	0.134975	0.342631	Comp	No	No	No	No	Constant	Constant
ENSG00000008282|SYPL1	chr7:105580650:A:G	rs1706923	106112576	Minus	531926	-0.17787	0.0103787	0.687966	-0.319163	0.0114488	0.775575	-0.257675	3.51853e-05	0.0219666	0.310885	0.561524	Comp	No	No	No	No	Constant	Constant
ENSG00000008394|MGST1	chr12:16156127:A:G	rs1799455	16347142	Plus	-191015	-0.567888	0.00101232	0.300345	-0.335055	0.191726	NA	-0.584536	7.69144e-05	0.0413156	0.443451	0.682216	Comp	Yes	No	No	Yes	Prenatal-trending	Prenatal-trending
ENSG00000008513|ST3GAL1	chr8:133576498:G:A	rs111267179	133571940	Minus	-4558	-0.357492	0.0292166	0.816386	0.59106	7.90314e-06	0.0223504	-0.0747001	0.580582	NA	2.28014e-06	0.000207353	Post	No	No	No	No	Postnatal-trending	Postnatal-predominant
ENSG00000008513|ST3GAL1	chr8:133583028:G:C	rs72722110	133571940	Minus	-11088	-0.252289	0.0839613	NA	0.487354	1.80124e-05	0.0422514	-0.0655823	0.583042	NA	3.08828e-05	0.00112711	Post	No	No	No	No	Postnatal-predominant	Postnatal-predominant
ENSG00000008513|ST3GAL1	chr8:133584615:G:A	rs16904957	133571940	Minus	-12675	-0.252289	0.0839613	NA	0.507959	2.2069e-05	0.0477351	-0.076914	0.524192	NA	2.6349e-05	0.00101984	Post	No	No	No	No	Postnatal-predominant	Postnatal-predominant
ENSG00000008513|ST3GAL1	chr8:133584654:C:CTG	rs147132701	133571940	Minus	-12714	-0.252289	0.0839613	NA	0.507959	2.2069e-05	0.0477351	-0.076914	0.524192	NA	2.6349e-05	0.00101984	Post	No	No	No	No	Postnatal-predominant	Postnatal-predominant
ENSG00000008513|ST3GAL1	chr8:133586324:C:T	rs111753026	133571940	Minus	-14384	-0.252289	0.0839613	NA	0.507959	2.2069e-05	0.0477351	-0.076914	0.524192	NA	2.6349e-05	0.00101984	Post	No	No	No	No	Postnatal-predominant	Postnatal-predominant
ENSG00000008513|ST3GAL1	chr8:133589813:T:C	rs72722117	133571940	Minus	-17873	-0.167848	0.25643	NA	0.507959	2.2069e-05	0.0477351	-0.00505664	0.966868	NA	0.000219806	0.00388234	Post	No	No	No	No	Postnatal-predominant	Postnatal-predominant
ENSG00000008513|ST3GAL1	chr8:133589829:C:G	rs74368865	133571940	Minus	-17889	-0.18333	0.219652	NA	0.507959	2.2069e-05	0.0477351	-0.00714489	0.953517	NA	0.000171911	0.00328543	Post	No	No	No	No	Postnatal-predominant	Postnatal-predominant
ENSG00000008513|ST3GAL1	chr8:133591506:A:G	rs72722122	133571940	Minus	-19566	-0.252289	0.0839613	NA	0.507959	2.2069e-05	0.0477351	-0.076914	0.524192	NA	2.6349e-05	0.00101984	Post	No	No	No	No	Postnatal-predominant	Postnatal-predominant
ENSG00000008513|ST3GAL1	chr8:133593223:C:G	rs72722124	133571940	Minus	-21283	-0.252289	0.0839613	NA	0.507959	2.2069e-05	0.0477351	-0.076914	0.524192	NA	2.6349e-05	0.00101984	Post	No	No	No	No	Postnatal-predominant	Postnatal-predominant
ENSG00000008513|ST3GAL1	chr8:133595296:G:A	rs72722126	133571940	Minus	-23356	-0.214814	0.139987	NA	0.529549	7.43517e-06	0.0212392	-0.0712464	0.552039	NA	3.28379e-05	0.00117181	Post	Yes	No	Yes	No	Postnatal-predominant	Postnatal-predominant
ENSG00000008513|ST3GAL1	chr8:133604532:C:T	rs72722150	133571940	Minus	-32592	-0.214533	0.145481	NA	0.518922	8.94956e-06	0.0243791	-0.0541328	0.65329	NA	4.66585e-05	0.00147728	Post	No	No	No	No	Postnatal-predominant	Postnatal-predominant
ENSG00000008513|ST3GAL1	chr8:133606134:TCTGA:T	rs143765101	133571940	Minus	-34194	-0.20257	0.176964	NA	0.518922	8.94956e-06	0.0243791	-0.0403786	0.740363	NA	7.61372e-05	0.00203949	Post	No	No	No	No	Postnatal-predominant	Postnatal-predominant
ENSG00000008513|ST3GAL1	chr8:133606442:T:A	rs17666638	133571940	Minus	-34502	-0.214533	0.145481	NA	0.518922	8.94956e-06	0.0243791	-0.0541328	0.65329	NA	4.66585e-05	0.00147728	Post	No	No	No	No	Postnatal-predominant	Postnatal-predominant
ENSG00000008513|ST3GAL1	chr8:133609443:A:G	rs9643306	133571940	Minus	-37503	-0.214533	0.145481	NA	0.518922	8.94956e-06	0.0243791	-0.0541328	0.65329	NA	4.66585e-05	0.00147728	Post	No	No	No	No	Postnatal-predominant	Postnatal-predominant
ENSG00000008513|ST3GAL1	chr8:133610096:G:C	rs16904962	133571940	Minus	-38156	-0.210703	0.147675	NA	0.518922	8.94956e-06	0.0243791	-0.0728878	0.540135	NA	4.42796e-05	0.001425	Post	No	No	No	No	Postnatal-predominant	Postnatal-predominant
ENSG00000008513|ST3GAL1	chr8:133611581:C:T	rs74306353	133571940	Minus	-39641	-0.238415	0.100806	NA	0.518922	8.94956e-06	0.0243791	-0.121417	0.305613	NA	2.15929e-05	0.000898527	Post	No	No	No	No	Postnatal-predominant	Postnatal-predominant
ENSG00000008513|ST3GAL1	chr8:133612080:T:C	rs72722165	133571940	Minus	-40140	-0.21633	0.141704	NA	0.518922	8.94956e-06	0.0243791	-0.109935	0.356978	NA	4.40876e-05	0.001421	Post	No	No	No	No	Postnatal-predominant	Postnatal-predominant
ENSG00000008517|IL32	chr16:3057948:C:T	rs55970600	3065297	Plus	-7349	-1.47546	0.00444915	0.551647	-1.39001	0.000358211	0.281168	-1.43248	3.00231e-05	0.0192663	0.891086	0.95339	Comp	Yes	No	No	Yes	Constant	Constant
ENSG00000008735|MAPK8IP2	chr22:50131187:T:C	rs138248	50600685	Plus	-469498	0.534471	0.00021291	0.114259	0.357607	0.022154	0.839848	0.439572	3.48823e-05	0.0218106	0.390051	0.636537	Comp	Yes	Yes	No	Yes	Constant	Constant
ENSG00000008838|MED24	chr17:39970224:A:G	rs4580194	40061215	Minus	90991	0.169137	0.00746075	0.637561	0.254759	0.000706273	0.381221	0.198436	3.42229e-05	0.0214674	0.362213	0.612006	Comp	No	No	No	No	Constant	Constant
ENSG00000008838|MED24	chr17:39970859:G:A	rs4239225	40061215	Minus	90356	0.185587	0.00281359	0.472577	0.200611	0.00992591	0.759881	0.189669	7.04501e-05	0.0385506	0.876099	0.945681	Comp	No	No	No	No	Constant	Constant
ENSG00000008838|MED24	chr17:39972461:G:A	rs3859191	40061215	Minus	88754	0.173876	0.00497647	0.571081	0.221249	0.00376483	0.638059	0.186145	9.18233e-05	0.0474697	0.617108	0.800357	Comp	No	No	No	No	Constant	Constant
ENSG00000008838|MED24	chr17:39978047:TA:T	rs59132767	40061215	Minus	83168	0.186325	0.00314088	0.49178	0.223359	0.00452464	0.664172	0.196022	5.27349e-05	0.0305242	0.703202	0.851927	Comp	No	No	No	No	Constant	Constant
ENSG00000008838|MED24	chr17:39980780:A:G	rs3859189	40061215	Minus	80435	-0.192987	0.0029328	0.479829	-0.218683	0.00318162	0.615989	-0.198121	5.92246e-05	0.0335107	0.786486	0.89656	Comp	No	No	No	No	Constant	Constant
ENSG00000008838|MED24	chr17:39981111:G:A	rs3087852	40061215	Minus	80104	-0.198629	0.00252858	0.454376	-0.210243	0.00475093	0.670218	-0.198068	6.72218e-05	0.0371253	0.903551	0.959498	Comp	No	No	No	No	Constant	Constant
ENSG00000008838|MED24	chr17:39981370:C:T	rs8075668	40061215	Minus	79845	-0.192993	0.00293054	0.479693	-0.210364	0.00436928	0.659633	-0.194181	7.869e-05	0.0420772	0.854578	0.933607	Comp	No	No	No	No	Constant	Constant
ENSG00000008838|MED24	chr17:39984674:A:C	rs2305482	40061215	Minus	76541	-0.224693	0.000597995	0.22369	-0.141113	0.0780737	NA	-0.1999	7.59656e-05	0.0409035	0.407519	0.651814	Comp	No	No	No	No	Prenatal-trending	Constant
ENSG00000008838|MED24	chr17:39986424:A:C	rs3816472	40061215	Minus	74791	-0.23091	0.000398515	0.173875	-0.180803	0.0216567	0.838063	-0.215877	1.7596e-05	0.0123702	0.612795	0.797312	Comp	No	No	No	No	Constant	Constant
ENSG00000008838|MED24	chr17:39987279:C:T	rs4433838	40061215	Minus	73936	-0.245468	0.000176015	0.0997723	-0.197324	0.0120561	0.781703	-0.225095	8.03117e-06	0.00636231	0.625324	0.805935	Comp	No	No	No	No	Constant	Constant
ENSG00000008838|MED24	chr17:39987295:C:T	rs4065321	40061215	Minus	73920	-0.23872	0.000255636	0.129963	-0.180803	0.0216567	0.838063	-0.218821	1.46334e-05	0.0106198	0.558425	0.769457	Comp	No	No	No	No	Constant	Constant
ENSG00000008838|MED24	chr17:39987515:C:T	rs12940405	40061215	Minus	73700	-0.254363	0.000138558	0.0837157	-0.177209	0.0271523	0.856692	-0.226565	1.05979e-05	0.00807828	0.444812	0.683346	Comp	No	No	No	No	Constant	Constant
ENSG00000008838|MED24	chr17:39987863:C:T	rs12450800	40061215	Minus	73352	-0.220352	0.000835158	0.270821	-0.184175	0.0202725	0.832488	-0.209345	4.02761e-05	0.0245383	0.717601	0.859799	Comp	No	No	No	No	Constant	Constant
ENSG00000008838|MED24	chr17:39987934:T:C	rs12453764	40061215	Minus	73281	-0.226548	0.00056529	0.216344	-0.184175	0.0202725	0.832488	-0.213053	2.76062e-05	0.0179789	0.671149	0.833962	Comp	No	No	No	No	Constant	Constant
ENSG00000008838|MED24	chr17:39987976:G:A	rs12450688	40061215	Minus	73239	-0.226649	0.000561027	0.215376	-0.180803	0.0216567	0.838063	-0.212168	2.71508e-05	0.0177289	0.644555	0.818452	Comp	No	No	No	No	Constant	Constant
ENSG00000008838|MED24	chr17:39987988:A:C	rs12453249	40061215	Minus	73227	-0.226548	0.00056529	0.216344	-0.180803	0.0216567	0.838063	-0.211973	2.78272e-05	0.0180992	0.645309	0.818932	Comp	No	No	No	No	Constant	Constant
ENSG00000008838|MED24	chr17:39988115:TA:T	rs34555125	40061215	Minus	73100	-0.246797	0.00017125	0.0978289	-0.180803	0.0216567	0.838063	-0.22518	8.10573e-06	0.00641339	0.505602	0.72968	Comp	No	No	No	No	Constant	Constant
ENSG00000008838|MED24	chr17:39988835:C:G	rs9915252	40061215	Minus	72380	-0.224079	0.000619466	0.228228	-0.180803	0.0216567	0.838063	-0.210907	2.91895e-05	0.018831	0.66281	0.829261	Comp	No	No	No	No	Constant	Constant
ENSG00000008838|MED24	chr17:39989575:A:G	rs57968500	40061215	Minus	71640	0.241386	0.000198204	0.108565	0.216381	0.0113593	0.774895	0.23573	3.53179e-06	0.00310003	0.808966	0.908356	Comp	No	No	No	No	Constant	Constant
ENSG00000008838|MED24	chr17:39990010:GA:G	rs3217173	40061215	Minus	71205	0.240958	0.000132494	0.0809673	0.216381	0.0113593	0.774895	0.238092	1.74771e-06	0.00166658	0.81016	0.908737	Comp	No	No	No	No	Constant	Constant
ENSG00000008838|MED24	chr17:39990676:T:C	rs8066582	40061215	Minus	70539	-0.220763	0.00110106	0.313869	-0.180803	0.0216567	0.838063	-0.219136	2.199e-05	0.014885	0.691583	0.845165	Comp	No	No	No	No	Constant	Constant
ENSG00000008838|MED24	chr17:39992780:G:A	rs11652139	40061215	Minus	68435	0.182155	0.00544153	0.586328	0.227628	0.00448637	0.662832	0.192545	9.08587e-05	0.047074	0.648887	0.821	Comp	No	No	No	No	Constant	Constant
ENSG00000008838|MED24	chr17:39992983:T:C	rs11658328	40061215	Minus	68232	-0.220282	0.000925831	0.286344	-0.185906	0.0187601	0.825117	-0.21094	3.49055e-05	0.0218214	0.73147	0.867337	Comp	No	No	No	No	Constant	Constant
ENSG00000008838|MED24	chr17:39993097:C:G	rs8073254	40061215	Minus	68118	-0.231191	0.000394571	0.172757	-0.180803	0.0216567	0.838063	-0.216306	1.71274e-05	0.0120882	0.610866	0.79613	Comp	No	No	No	No	Constant	Constant
ENSG00000008838|MED24	chr17:39993471:T:C	rs3785549	40061215	Minus	67744	-0.241522	0.00032396	0.152417	-0.168992	0.0363936	0.879328	-0.214531	3.46105e-05	0.0216706	0.476887	0.709138	Comp	No	No	No	No	Constant	Constant
ENSG00000008838|MED24	chr17:39993474:C:T	rs3785550	40061215	Minus	67741	-0.241522	0.00032396	0.152417	-0.168992	0.0363936	0.879328	-0.214531	3.46105e-05	0.0216706	0.476887	0.709138	Comp	No	No	No	No	Constant	Constant
ENSG00000008838|MED24	chr17:39994239:T:C	rs3826331	40061215	Minus	66976	-0.257538	5.26629e-05	0.0398412	-0.223348	0.00948164	0.754776	-0.251207	5.27778e-07	0.000575261	0.739669	0.869978	Comp	No	No	No	No	Constant	Constant
ENSG00000008838|MED24	chr17:39994351:C:T	rs4795412	40061215	Minus	66864	0.253015	4.8009e-05	0.0370257	0.184395	0.0416195	0.888148	0.242108	1.37598e-06	0.00134984	0.519267	0.740377	Comp	No	No	No	No	Constant	Constant
ENSG00000008838|MED24	chr17:39994360:C:A	rs3859187	40061215	Minus	66855	-0.238654	0.000325909	0.153033	-0.140557	0.102208	NA	-0.209502	6.77478e-05	0.0373628	0.355069	0.604893	Comp	No	No	No	No	Prenatal-trending	Constant
ENSG00000008838|MED24	chr17:39994761:C:T	rs2241245	40061215	Minus	66454	-0.224693	0.000597995	0.22369	-0.180803	0.0216567	0.838063	-0.212257	2.58452e-05	0.0170274	0.658298	0.82651	Comp	No	No	No	No	Constant	Constant
ENSG00000008838|MED24	chr17:39995707:A:G	rs8070444	40061215	Minus	65508	-0.236119	0.000283057	0.139219	-0.16996	0.0324957	0.870589	-0.21415	2.03834e-05	0.0139753	0.506592	0.730517	Comp	No	No	No	No	Constant	Constant
ENSG00000008838|MED24	chr17:39996051:A:T	rs8071037	40061215	Minus	65164	-0.223936	0.000619716	0.228287	-0.177529	0.0285803	0.860397	-0.209391	3.95137e-05	0.0241569	0.646348	0.819548	Comp	No	No	No	No	Constant	Constant
ENSG00000008838|MED24	chr17:39997301:G:C	rs2241244	40061215	Minus	63914	-0.232935	0.000366678	0.164849	-0.180803	0.0216567	0.838063	-0.214631	2.20107e-05	0.014897	0.598836	0.789192	Comp	No	No	No	No	Constant	Constant
ENSG00000008838|MED24	chr17:39997622:T:A	rs7021	40061215	Minus	63593	0.251464	6.54183e-05	0.0473572	0.216381	0.0113593	0.774895	0.245078	8.33486e-07	0.000865572	0.731278	0.867216	Comp	No	No	No	No	Constant	Constant
ENSG00000008838|MED24	chr17:39998342:A:G	rs8081692	40061215	Minus	62873	0.242684	0.000149446	0.0885368	0.216904	0.0109598	0.771164	0.236594	3.15811e-06	0.00281219	0.801776	0.904211	Comp	No	No	No	No	Constant	Constant
ENSG00000008838|MED24	chr17:40000250:TTC:T	rs34004047	40061215	Minus	60965	0.24912	7.20131e-05	0.0510445	0.216381	0.0113593	0.774895	0.243648	9.15665e-07	0.000941246	0.748334	0.874864	Comp	No	No	No	No	Constant	Constant
ENSG00000008838|MED24	chr17:40000459:C:T	rs4794822	40061215	Minus	60756	0.232053	0.000238581	0.123818	0.214441	0.00839515	0.74041	0.231294	2.44546e-06	0.00224511	0.859001	0.936169	Comp	No	No	No	No	Constant	Constant
ENSG00000008838|MED24	chr17:40000768:C:G	rs56922390	40061215	Minus	60447	0.238667	0.000120427	0.0754249	0.21433	0.030515	0.865599	0.238651	2.4792e-06	0.00227266	0.829951	0.91956	Comp	No	No	No	No	Constant	Constant
ENSG00000008838|MED24	chr17:40001667:G:T	rs4795414	40061215	Minus	59548	0.26011	3.13216e-05	0.0262571	0.216381	0.0113593	0.774895	0.251129	3.80953e-07	0.000428052	0.667339	0.83173	Comp	No	No	No	No	Constant	Constant
ENSG00000008838|MED24	chr17:40001742:C:T	rs4795415	40061215	Minus	59473	0.269036	4.9066e-05	0.0376993	0.216381	0.0113593	0.774895	0.254834	8.07255e-07	0.000841116	0.612624	0.797171	Comp	No	No	No	No	Constant	Constant
ENSG00000008838|MED24	chr17:40001880:C:T	rs4795416	40061215	Minus	59335	0.251956	8.94199e-05	0.060251	0.216381	0.0113593	0.774895	0.24376	1.42721e-06	0.00139414	0.729722	0.866298	Comp	No	No	No	No	Constant	Constant
ENSG00000008838|MED24	chr17:40003755:C:T	rs8065519	40061215	Minus	57460	0.252836	5.88225e-05	0.0435425	0.216381	0.0113593	0.774895	0.246307	7.31972e-07	0.000771252	0.721074	0.861155	Comp	No	No	No	No	Constant	Constant
ENSG00000008838|MED24	chr17:40004501:C:T	rs8070454	40061215	Minus	56714	0.260759	5.7226e-05	0.0425976	0.216381	0.0113593	0.774895	0.248642	8.97085e-07	0.000924145	0.667094	0.83173	Comp	No	No	No	No	Constant	Constant
ENSG00000008838|MED24	chr17:40005570:T:C	rs6503530	40061215	Minus	55645	0.252383	5.09746e-05	0.0388615	0.216381	0.0113593	0.774895	0.2469	5.62259e-07	0.000608464	0.723406	0.862685	Comp	No	No	No	No	Constant	Constant
ENSG00000008838|MED24	chr17:40006229:G:GTTTT	NA	40061215	Minus	54986	0.267142	2.77105e-05	0.0237373	0.215853	0.0127225	0.78728	0.255041	4.00849e-07	0.000448374	0.619889	0.802354	Comp	No	No	No	No	Constant	Constant
ENSG00000008838|MED24	chr17:40006230:C:G	rs6503531	40061215	Minus	54985	0.276866	1.56685e-05	0.0147729	0.175067	0.0387347	0.883446	0.251623	5.34195e-07	0.000581485	0.321328	0.571898	Comp	No	No	No	No	Constant	Constant
ENSG00000008838|MED24	chr17:40006230:C:T	rs6503531	40061215	Minus	54985	-0.224802	0.000466398	0.19209	-0.160162	0.0485253	0.897407	-0.206371	4.10342e-05	0.0249152	0.521047	0.741825	Comp	No	No	No	No	Constant	Constant
ENSG00000008838|MED24	chr17:40007042:T:C	rs12600856	40061215	Minus	54173	0.24656	0.000104103	0.0675872	0.195735	0.044347	0.891982	0.244478	2.2435e-06	0.002079	0.652531	0.823016	Comp	No	No	No	No	Constant	Constant
ENSG00000008838|MED24	chr17:40007314:G:A	rs12602172	40061215	Minus	53901	0.265291	5.61223e-05	0.0419576	0.216381	0.0113593	0.774895	0.252061	8.55523e-07	0.000886075	0.637428	0.813549	Comp	No	No	No	No	Constant	Constant
ENSG00000008838|MED24	chr17:40007683:C:T	rs8067817	40061215	Minus	53532	0.169233	0.00633946	0.61136	0.194183	0.003538	0.63056	0.175268	9.68818e-05	0.0495165	0.776416	0.891088	Comp	No	No	No	No	Constant	Constant
ENSG00000008838|MED24	chr17:40007772:T:G	rs8072548	40061215	Minus	53443	0.174195	0.00523689	0.579605	0.185194	0.0046764	0.668411	0.175401	9.20197e-05	0.0475451	0.899903	0.957494	Comp	No	No	No	No	Constant	Constant
ENSG00000008838|MED24	chr17:40008217:G:A	rs55846942	40061215	Minus	52998	0.26423	4.80954e-05	0.0370794	0.216381	0.0113593	0.774895	0.253544	6.27966e-07	0.000671766	0.643084	0.817517	Comp	No	No	No	No	Constant	Constant
ENSG00000008838|MED24	chr17:40008598:T:C	rs4795418	40061215	Minus	52617	0.250096	8.42446e-05	0.0575607	0.217683	0.0114871	0.775986	0.24734	8.17593e-07	0.000850777	0.753138	0.877688	Comp	No	No	No	No	Constant	Constant
ENSG00000008838|MED24	chr17:40009044:C:A	rs55736351	40061215	Minus	52171	0.254348	0.000125069	0.0776304	0.216381	0.0113593	0.774895	0.246619	1.77908e-06	0.00169334	0.715557	0.858898	Comp	No	No	No	No	Constant	Constant
ENSG00000008838|MED24	chr17:40009045:C:A	rs55771023	40061215	Minus	52170	0.263987	6.84413e-05	0.0490657	0.187754	0.0380811	0.882447	0.249873	1.95199e-06	0.00183895	0.483196	0.714404	Comp	No	No	No	No	Constant	Constant
ENSG00000008838|MED24	chr17:40009750:G:A	rs4795419	40061215	Minus	51465	0.255776	6.07903e-05	0.0446899	0.216381	0.0113593	0.774895	0.24747	8.33908e-07	0.00086597	0.701004	0.850497	Comp	No	No	No	No	Constant	Constant
ENSG00000008838|MED24	chr17:40010012:A:T	rs4794823	40061215	Minus	51203	0.239642	0.000155797	0.0913013	0.216381	0.0113593	0.774895	0.238813	1.7617e-06	0.00167864	0.820511	0.913827	Comp	No	No	No	No	Constant	Constant
ENSG00000008838|MED24	chr17:40010626:T:C	rs8078723	40061215	Minus	50589	0.257026	4.75583e-05	0.0367461	0.216381	0.0113593	0.774895	0.248942	5.94103e-07	0.000639312	0.690905	0.844871	Comp	No	No	No	No	Constant	Constant
ENSG00000008838|MED24	chr17:40011260:A:G	rs62065177	40061215	Minus	49955	0.253015	4.8009e-05	0.0370257	0.216381	0.0113593	0.774895	0.247397	5.1981e-07	0.000567272	0.718641	0.860031	Comp	No	No	No	No	Constant	Constant
ENSG00000008838|MED24	chr17:40011374:A:G	rs4795420	40061215	Minus	49841	0.253015	4.8009e-05	0.0370257	0.216381	0.0113593	0.774895	0.247397	5.1981e-07	0.000567272	0.718641	0.860031	Comp	No	No	No	No	Constant	Constant
ENSG00000008838|MED24	chr17:40011974:C:T	rs57065891	40061215	Minus	49241	0.253873	8.74471e-05	0.059231	0.204564	0.0264429	0.854594	0.243238	2.37006e-06	0.00218354	0.650856	0.822291	Comp	No	No	No	No	Constant	Constant
ENSG00000008838|MED24	chr17:40012462:C:T	rs7208815	40061215	Minus	48753	0.253015	4.8009e-05	0.0370257	0.216381	0.0113593	0.774895	0.247397	5.1981e-07	0.000567272	0.718641	0.860031	Comp	No	No	No	No	Constant	Constant
ENSG00000008838|MED24	chr17:40012656:A:C	rs7209755	40061215	Minus	48559	0.241765	0.000195469	0.107519	0.204564	0.0264429	0.854594	0.232553	6.73162e-06	0.00545761	0.733338	0.86844	Comp	No	No	No	No	Constant	Constant
ENSG00000008838|MED24	chr17:40012842:T:C	rs7214085	40061215	Minus	48373	0.273241	2.44153e-05	0.02137	0.204564	0.0264429	0.854594	0.258594	4.51453e-07	0.000499512	0.527732	0.746915	Comp	No	No	No	No	Constant	Constant
ENSG00000008838|MED24	chr17:40013020:C:G	rs59925331	40061215	Minus	48195	0.253015	4.8009e-05	0.0370257	0.216381	0.0113593	0.774895	0.247397	5.1981e-07	0.000567272	0.718641	0.860031	Comp	No	No	No	No	Constant	Constant
ENSG00000008838|MED24	chr17:40013461:G:A	rs2227315	40061215	Minus	47754	0.255946	5.19771e-05	0.039427	0.216381	0.0113593	0.774895	0.251715	4.45314e-07	0.000493314	0.698844	0.849489	Comp	No	No	No	No	Constant	Constant
ENSG00000008838|MED24	chr17:40015415:C:G	rs2227322	40061215	Minus	45800	0.247091	0.000113348	0.0720762	0.228792	0.00727699	0.722474	0.243988	1.34893e-06	0.00132611	0.858164	0.935705	Comp	No	No	No	No	Constant	Constant
ENSG00000008838|MED24	chr17:40017649:C:T	rs1042658	40061215	Minus	43566	0.24912	7.20131e-05	0.0510445	0.209057	0.0154532	0.806444	0.242883	1.03925e-06	0.00105419	0.697007	0.848362	Comp	No	No	No	No	Constant	Constant
ENSG00000008838|MED24	chr17:40018602:T:G	rs2227336	40061215	Minus	42613	0.253015	4.8009e-05	0.0370257	0.216381	0.0113593	0.774895	0.247397	5.1981e-07	0.000567272	0.718641	0.860031	Comp	No	No	No	No	Constant	Constant
ENSG00000008838|MED24	chr17:40019300:C:T	rs709592	40061215	Minus	41915	0.265795	5.05454e-05	0.0385896	0.216381	0.0113593	0.774895	0.258169	4.40769e-07	0.000488766	0.63338	0.811093	Comp	No	No	No	No	Constant	Constant
ENSG00000008838|MED24	chr17:40019308:T:A	rs709591	40061215	Minus	41907	0.265795	5.05454e-05	0.0385896	0.216381	0.0113593	0.774895	0.258169	4.40769e-07	0.000488766	0.63338	0.811093	Comp	No	No	No	No	Constant	Constant
ENSG00000008838|MED24	chr17:40021029:T:C	rs11871747	40061215	Minus	40186	0.233347	0.000294796	0.143193	0.179362	0.0596678	NA	0.226242	1.08668e-05	0.00825212	0.629857	0.80878	Comp	No	No	No	No	Prenatal-trending	Constant
ENSG00000008838|MED24	chr17:40021896:A:G	rs2302776	40061215	Minus	39319	-0.170525	0.00293602	0.480021	-0.264425	0.000226535	0.221567	-0.184581	3.46881e-05	0.02171	0.280497	0.529162	Comp	No	No	No	No	Constant	Constant
ENSG00000008838|MED24	chr17:40022374:A:G	rs3213762	40061215	Minus	38841	0.267424	1.74051e-05	0.016116	0.168601	0.0419666	0.888813	0.242518	6.79909e-07	0.000722055	0.324261	0.574791	Comp	No	No	No	No	Constant	Constant
ENSG00000008838|MED24	chr17:40023037:G:A	rs4794824	40061215	Minus	38178	0.293054	3.58549e-06	0.00416303	0.169826	0.0395836	0.884796	0.265657	7.19789e-08	9.36772e-05	0.218813	0.458172	Comp	Yes	Yes	No	Yes	Constant	Constant
ENSG00000008838|MED24	chr17:40025976:G:T	rs9916158	40061215	Minus	35239	-0.16825	0.0100373	0.683048	-0.309847	0.000132816	0.16217	-0.209991	3.10586e-05	0.0198202	0.151167	0.367337	Comp	No	No	Yes	No	Constant	Constant
ENSG00000008838|MED24	chr17:40028327:C:T	rs6503533	40061215	Minus	32888	-0.258687	3.22667e-05	0.0269113	-0.181946	0.0248274	0.849347	-0.237001	9.75388e-07	0.000996274	0.436566	0.676723	Comp	No	No	No	No	Constant	Constant
ENSG00000008838|MED24	chr17:40032591:A:G	rs7502514	40061215	Minus	28624	-0.225709	0.000324377	0.152554	-0.179665	0.0163492	0.812001	-0.211718	7.96622e-06	0.0063185	0.625806	0.806266	Comp	No	No	No	No	Constant	Constant
ENSG00000008838|MED24	chr17:40032802:A:G	rs3935280	40061215	Minus	28413	-0.200692	0.00180412	0.396024	-0.188699	0.0124122	0.784732	-0.200369	3.18648e-05	0.0202528	0.900618	0.957944	Comp	No	No	No	No	Constant	Constant
ENSG00000008838|MED24	chr17:40033540:T:C	rs11078934	40061215	Minus	27675	-0.258539	4.56017e-05	0.0355099	-0.171483	0.0363947	0.879335	-0.234735	1.77357e-06	0.00168864	0.385253	0.632992	Comp	No	No	No	No	Constant	Constant
ENSG00000008838|MED24	chr17:40036380:C:T	rs9303283	40061215	Minus	24835	-0.283405	7.39096e-06	0.00780597	-0.194722	0.0165652	0.813358	-0.254206	2.33362e-07	0.000274152	0.369777	0.618686	Comp	No	No	No	No	Constant	Constant
ENSG00000008838|MED24	chr17:40038546:G:A	rs3936197	40061215	Minus	22669	-0.258921	4.18478e-05	0.0331402	-0.198369	0.0156627	0.807579	-0.24103	9.60251e-07	0.000982217	0.543875	0.759537	Comp	No	No	No	No	Constant	Constant
ENSG00000008838|MED24	chr17:40047399:T:C	rs8066846	40061215	Minus	13816	-0.261936	7.50098e-05	0.0526911	-0.19781	0.0148328	0.802333	-0.243682	1.33682e-06	0.00131622	0.525098	0.74502	Comp	No	No	No	No	Constant	Constant
ENSG00000008838|MED24	chr17:40052687:A:G	rs8065443	40061215	Minus	8528	-0.251013	0.000200107	0.10931	-0.21534	0.00891089	0.747821	-0.245081	1.54871e-06	0.00149891	0.727792	0.865217	Comp	No	No	No	No	Constant	Constant
ENSG00000008838|MED24	chr17:40057106:A:G	rs868150	40061215	Minus	4109	-0.270516	7.45618e-05	0.0524468	-0.197501	0.0189607	0.826029	-0.246469	2.21797e-06	0.00205773	0.485062	0.715585	Comp	No	No	No	No	Constant	Constant
ENSG00000008838|MED24	chr17:40057190:A:G	rs3884477	40061215	Minus	4025	-0.219551	0.000991702	0.29713	-0.150317	0.0605736	NA	-0.198748	7.88749e-05	0.0421577	0.495735	0.72214	Comp	No	No	No	No	Prenatal-trending	Constant
ENSG00000008838|MED24	chr17:40059061:A:G	rs12950335	40061215	Minus	2154	-0.267201	4.61616e-05	0.0358663	-0.191923	0.0179119	0.820653	-0.245899	1.01039e-06	0.0010278	0.453772	0.690556	Comp	No	No	No	No	Constant	Constant
ENSG00000008838|MED24	chr17:40059442:C:T	rs7503555	40061215	Minus	1773	-0.229089	0.000488837	0.19778	-0.141393	0.0607822	NA	-0.198594	4.88873e-05	0.0286925	0.367842	0.617071	Comp	No	No	No	No	Prenatal-trending	Constant
ENSG00000008838|MED24	chr17:40059695:A:G	rs7502912	40061215	Minus	1520	-0.27353	4.41265e-05	0.0345887	-0.171985	0.0372204	0.880863	-0.24611	1.56693e-06	0.0015143	0.32336	0.573958	Comp	No	No	No	No	Constant	Constant
ENSG00000008838|MED24	chr17:40060680:C:T	rs34670005	40061215	Minus	535	0.194852	0.00784006	0.645477	0.280291	0.00050045	0.328239	0.232198	1.81786e-05	0.0127133	0.411999	0.655793	Comp	No	No	No	No	Constant	Constant
ENSG00000008838|MED24	chr17:40062551:G:A	rs7502233	40061215	Minus	-1336	0.257764	0.000765223	0.257645	0.33145	0.000252997	0.235495	0.264434	4.5938e-06	0.0039055	0.511866	0.734776	Comp	No	No	No	No	Constant	Constant
ENSG00000008869|HEATR5B	chr2:36385337:A:G	rs3770945	37084342	Minus	699005	-0.0370721	0.392882	NA	-0.311004	1.54542e-05	0.0376781	-0.169587	0.000180615	0.079656	0.000455401	0.00661534	Post	Yes	No	Yes	Yes	Postnatal-predominant	Postnatal-predominant
ENSG00000009709|PAX7	chr1:18584024:G:C	rs61760688	18631006	Plus	-46982	1.92726	0.000898979	0.281876	0.103938	0.65649	NA	1.71283	3.76521e-05	0.0232255	0.00277845	0.0244294	Comp	No	No	No	No	Prenatal-trending	Prenatal-trending
ENSG00000009709|PAX7	chr1:18585885:G:T	rs61760690	18631006	Plus	-45121	2.57172	0.000109153	0.0700696	0.114961	0.645808	NA	2.1174	4.15976e-06	0.00357777	0.000339698	0.00531112	Comp	Yes	Yes	No	Yes	Prenatal-trending	Prenatal-trending
ENSG00000009709|PAX7	chr1:18585969:C:T	rs61760691	18631006	Plus	-45037	2.23899	0.00165855	0.381985	0.103938	0.65649	NA	1.83784	7.19531e-05	0.0391725	0.00349011	0.0287442	Comp	No	No	No	No	Prenatal-trending	Prenatal-trending
ENSG00000009709|PAX7	chr1:18588773:G:T	rs112051860	18631006	Plus	-42233	2.20717	0.000465406	0.191843	0.113547	0.628675	NA	1.85158	2.27755e-05	0.0153244	0.00135708	0.0145251	Comp	No	No	No	No	Prenatal-trending	Prenatal-trending
ENSG00000009709|PAX7	chr1:18593870:C:T	rs4920517	18631006	Plus	-37136	2.22643	0.000361035	0.163196	-0.0568873	0.815066	NA	1.79762	5.00084e-05	0.0292257	0.00044479	0.00649817	Comp	No	No	No	No	Prenatal-trending	Prenatal-trending
ENSG00000009709|PAX7	chr1:18600526:C:T	rs56883841	18631006	Plus	-30480	2.18837	0.00032867	0.153862	0.126658	0.584707	NA	1.8777	9.99897e-06	0.00768341	0.00111055	0.0125702	Comp	No	No	No	No	Prenatal-trending	Prenatal-trending
ENSG00000009709|PAX7	chr1:18606844:C:T	rs7552299	18631006	Plus	-24162	1.7386	0.00254785	0.455676	0.0569068	0.796865	NA	1.57066	8.62734e-05	0.0452237	0.00533035	0.0383481	Comp	No	No	No	No	Prenatal-trending	Prenatal-trending
ENSG00000009709|PAX7	chr1:18608118:C:A	rs78998514	18631006	Plus	-22888	1.7386	0.00254785	0.455676	0.0971595	0.682546	NA	1.63742	8.35595e-05	0.0441122	0.00709466	0.0467942	Comp	No	No	No	No	Prenatal-trending	Prenatal-trending
ENSG00000009709|PAX7	chr1:18610704:G:T	rs61760710	18631006	Plus	-20302	2.08404	0.000357952	0.16233	0.053294	0.827507	NA	1.86432	7.8962e-06	0.00627024	0.000954203	0.0112639	Comp	No	No	No	No	Prenatal-trending	Prenatal-trending
ENSG00000010030|ETV7	chr6:35756895:A:AT	rs112455160	36387800	Minus	630905	0.322214	0.62649	NA	2.48976	1.41657e-05	0.0352088	0.989914	0.0489129	0.82829	0.0098118	0.0588983	Post	No	No	No	No	Postnatal-predominant	Postnatal-predominant
ENSG00000010030|ETV7	chr6:36548526:A:G	rs1794628	36387800	Minus	-160726	-0.0289948	0.939299	NA	1.25224	7.13181e-06	0.0205201	0.545588	0.0428691	0.814896	0.00485887	0.0360104	Post	Yes	No	Yes	No	Postnatal-predominant	Postnatal-predominant
ENSG00000010030|ETV7	chr6:36548590:T:C	rs1744659	36387800	Minus	-160790	0.093672	0.800962	NA	1.25224	7.13181e-06	0.0205201	0.55894	0.033313	0.787777	0.00958959	0.0579375	Post	No	No	No	No	Postnatal-predominant	Postnatal-predominant
ENSG00000010072|SPRTN	chr1:230769616:CCTAT:C	NA	231337104	Plus	-567488	-0.220814	0.012379	0.712583	-0.526216	0.00101232	0.439014	-0.358786	6.32544e-06	0.00516762	0.0792786	0.248267	Comp	Yes	No	No	Yes	Constant	Constant
ENSG00000010072|SPRTN	chr1:231660192:C:CTCT	rs138068656	231337104	Plus	323088	-0.0485861	0.615701	NA	-0.585246	1.61318e-05	0.0389459	-0.267889	0.0011906	0.270869	0.000591477	0.00800084	Post	No	No	Yes	No	Postnatal-predominant	Constant
ENSG00000010165|METTL13	chr1:171760535:T:C	rs10913622	171781664	Plus	-21129	-0.257105	5.13425e-05	0.0390767	0.153697	0.177841	NA	-0.117876	0.0462144	0.82256	0.00131663	0.0142151	Pre	No	No	No	No	Prenatal-predominant	Prenatal-trending
ENSG00000010165|METTL13	chr1:171762792:T:G	rs7545663	171781664	Plus	-18872	-0.252206	4.13122e-05	0.032819	0.0923699	0.307355	NA	-0.104872	0.0484988	0.827472	0.00130672	0.014134	Pre	No	No	No	No	Prenatal-predominant	Prenatal-trending
ENSG00000010165|METTL13	chr1:171766526:G:A	rs7542116	171781664	Plus	-15138	-0.265656	3.09341e-05	0.025997	0.177272	0.13992	NA	-0.141885	0.0198578	0.725433	0.000867852	0.0105325	Pre	No	No	No	No	Prenatal-predominant	Prenatal-trending
ENSG00000010165|METTL13	chr1:171775582:G:A	rs941942	171781664	Plus	-6082	-0.264992	1.22093e-05	0.0119897	-0.0541019	0.620645	NA	-0.18254	0.00107897	0.256641	0.0864024	0.262661	Pre	Yes	Yes	No	No	Prenatal-trending	Prenatal-trending
ENSG00000010244|ZNF207	chr17:31463504:C:T	rs178880	32350117	Plus	-886613	0.253156	1.09922e-05	0.010956	-0.00521875	0.9304	NA	0.152294	0.00187904	0.341323	0.00139073	0.0147845	Pre	No	No	No	No	Prenatal-predominant	Prenatal-predominant
ENSG00000010244|ZNF207	chr17:31464434:G:T	rs178881	32350117	Plus	-885683	0.267462	1.30201e-06	0.00170738	-0.0660601	0.320054	NA	0.15149	0.00227398	0.373162	6.98739e-05	0.00192582	Pre	Yes	Yes	No	No	Prenatal-predominant	Prenatal-predominant
ENSG00000010244|ZNF207	chr17:31470160:A:G	rs178891	32350117	Plus	-879957	0.215288	6.23621e-05	0.0456269	-0.00534251	0.936425	NA	0.164069	0.000600397	0.181967	0.00883758	0.0546474	Pre	No	No	No	No	Prenatal-predominant	Prenatal-predominant
ENSG00000010244|ZNF207	chr17:31472879:G:A	rs178897	32350117	Plus	-877238	0.231561	1.73596e-05	0.0160798	-0.0263569	0.665939	NA	0.161472	0.0006077	0.183317	0.0011799	0.0130884	Pre	No	No	No	No	Prenatal-predominant	Prenatal-predominant
ENSG00000010244|ZNF207	chr17:31473638:C:T	rs178900	32350117	Plus	-876479	0.226975	1.19969e-05	0.0118147	-0.0533342	0.352228	NA	0.137841	0.0018041	0.334662	0.000194695	0.00359227	Pre	No	No	No	No	Prenatal-predominant	Prenatal-predominant
ENSG00000010244|ZNF207	chr17:31476787:T:C	rs111195	32350117	Plus	-873330	0.21017	4.19278e-05	0.0331909	-0.0336008	0.561172	NA	0.148369	0.000853023	0.224827	0.00125625	0.0137247	Pre	No	No	No	No	Prenatal-predominant	Prenatal-predominant
ENSG00000010244|ZNF207	chr17:31486592:A:T	rs35093021	32350117	Plus	-863525	0.227859	1.18727e-05	0.0117117	-0.0202926	0.71253	NA	0.151427	0.000580241	0.178154	0.000774564	0.00970123	Pre	No	No	No	No	Prenatal-predominant	Prenatal-predominant
ENSG00000010244|ZNF207	chr17:31486641:C:A	rs34448164	32350117	Plus	-863476	0.215008	4.25131e-05	0.0335734	-0.0193242	0.762595	NA	0.18252	7.98514e-05	0.04257	0.00385704	0.0306993	Pre	No	No	No	No	Prenatal-predominant	Prenatal-predominant
ENSG00000010244|ZNF207	chr17:31488980:A:G	rs11080156	32350117	Plus	-861137	0.21951	2.07852e-05	0.0186881	-0.0837225	0.095212	NA	0.134224	0.00184835	0.338623	1.32304e-05	0.000669678	Pre	No	No	No	No	Prenatal-predominant	Prenatal-predominant
ENSG00000010244|ZNF207	chr17:31492333:A:G	rs4439812	32350117	Plus	-857784	0.240146	9.47063e-06	0.00964488	-0.050982	0.45966	NA	0.173962	0.000364365	0.131272	0.000677017	0.00879485	Pre	No	No	No	No	Prenatal-predominant	Prenatal-predominant
ENSG00000010244|ZNF207	chr17:31508459:T:C	rs2007889	32350117	Plus	-841658	0.23095	1.84731e-05	0.0169223	-0.0248217	0.685272	NA	0.178782	0.000131232	0.0626079	0.0013305	0.0143244	Pre	No	No	No	No	Prenatal-predominant	Prenatal-predominant
ENSG00000010244|ZNF207	chr17:31508719:G:GC	rs5819945	32350117	Plus	-841398	0.244531	4.39497e-06	0.00498154	-0.0284927	0.64054	NA	0.185201	6.82539e-05	0.0375859	0.000537247	0.00745999	Pre	No	No	No	Yes	Prenatal-predominant	Prenatal-predominant
ENSG00000010270|STARD3NL	chr7:38123936:A:G	rs4720268	38178222	Plus	-54286	-0.177159	4.09554e-05	0.0325962	0.0568078	0.492209	NA	-0.106353	0.00720249	0.571434	0.0109276	0.0636581	Pre	Yes	Yes	No	No	Prenatal-predominant	Prenatal-predominant
ENSG00000010292|NCAPD2	chr12:6429107:G:A	rs185046459	6493356	Plus	-64249	-0.196773	0.276898	NA	0.369083	9.26783e-06	0.0250525	0.0951998	0.39165	NA	0.00370778	0.0299674	Post	Yes	No	Yes	No	Postnatal-predominant	Postnatal-predominant
ENSG00000010327|STAB1	chr3:52038068:C:T	rs66530305	52495338	Plus	-457270	0.560176	0.00261414	0.459849	0.523493	0.0299184	0.863885	0.598424	7.54239e-05	0.0406658	0.90153	0.958429	Comp	Yes	No	No	Yes	Constant	Constant
ENSG00000010404|IDS	chrX:149506741:G:A	rs525912	149521096	Minus	14355	0.469689	0.000186674	0.10403	0.146348	0.302225	NA	0.396821	6.50252e-05	0.0361525	0.0812637	0.252329	Comp	Yes	Yes	No	Yes	Prenatal-trending	Prenatal-trending
ENSG00000010438|PRSS3	chr9:34374981:A:G	rs4310287	33750466	Plus	624515	-1.33125	0.000236785	0.123162	0.209702	0.463659	NA	-1.13993	8.91282e-05	0.0464046	0.000621161	0.00826213	Comp	Yes	Yes	Yes	Yes	Prenatal-trending	Prenatal-trending
ENSG00000010932|FMO1	chr1:170802165:G:A	rs10919475	171248471	Plus	-446306	0.923549	0.0074124	0.636504	1.54765	0.00570788	0.693714	1.15821	2.97101e-05	0.0191016	0.32488	0.575387	Comp	Yes	No	No	Yes	Constant	Constant
ENSG00000010932|FMO1	chr1:170932452:C:T	rs28845805	171248471	Plus	-316019	0.923422	0.00690432	0.62497	1.35776	0.0109314	0.770857	1.07622	7.95306e-05	0.0424337	0.478981	0.710997	Comp	No	No	No	No	Constant	Constant
ENSG00000011021|CLCN6	chr1:11396479:A:G	rs12094886	11806096	Plus	-409617	-0.615509	0.000445246	0.186651	-0.324492	0.0828814	NA	-0.447098	9.20788e-05	0.047569	0.244096	0.488873	Comp	No	No	No	No	Prenatal-trending	Prenatal-trending
ENSG00000011021|CLCN6	chr1:12134394:T:C	rs1148472	11806096	Plus	328298	-0.328302	8.57727e-05	0.0583402	-0.141054	0.19937	NA	-0.258746	4.90439e-05	0.02877	0.165287	0.388187	Comp	Yes	Yes	No	Yes	Prenatal-trending	Prenatal-trending
ENSG00000011028|MRC2	chr17:62354763:A:AT	rs5821363	62627401	Plus	-272638	-0.729939	0.140361	NA	0.717272	2.065e-05	0.0462702	0.251866	0.331821	NA	0.00490882	0.0362689	Post	Yes	No	Yes	No	Postnatal-predominant	Postnatal-predominant
ENSG00000011052|NME2	chr17:50235930:T:C	rs4794120	51153590	Plus	-917660	-0.501031	0.00384346	0.527112	-0.841185	0.0126557	0.786634	-0.596022	8.71485e-05	0.0455793	0.353887	0.603714	Comp	Yes	No	No	Yes	Constant	Constant
ENSG00000011105|TSPAN9	chr12:3111801:A:G	rs11062505	3077355	Plus	34446	-0.438817	4.38367e-05	0.034403	-0.103505	0.505854	NA	-0.246225	0.00707176	0.568439	0.0707484	0.230245	Pre	Yes	Yes	No	No	Prenatal-trending	Prenatal-trending
ENSG00000011114|BTBD7	chr14:92516773:T:G	rs7154465	93333092	Minus	816319	-0.0122171	0.736481	NA	0.208371	2.28652e-05	0.0491042	0.0452776	0.123835	NA	0.000125533	0.00266698	Post	Yes	No	Yes	No	Postnatal-predominant	Postnatal-predominant
ENSG00000011132|APBA3	chr19:4135479:T:A	rs12977790	3761699	Minus	-373780	0.156086	0.152007	NA	-0.372114	1.04617e-05	0.0275599	-0.0385867	0.599221	NA	6.49087e-05	0.00183174	Post	Yes	No	Yes	No	Postnatal-predominant	Postnatal-predominant
ENSG00000011132|APBA3	chr19:4135481:A:C	rs12971349	3761699	Minus	-373782	0.156086	0.152007	NA	-0.36719	1.36617e-05	0.0341364	-0.0363371	0.620866	NA	7.70114e-05	0.00205738	Post	No	No	No	No	Postnatal-predominant	Postnatal-predominant
ENSG00000011258|MBTD1	chr17:51378616:G:A	rs9896654	51260163	Minus	-118453	0.160166	2.21921e-05	0.0197362	-0.0210081	0.805251	NA	0.110871	0.0136704	0.672935	0.0491761	0.181527	Pre	No	No	No	No	Prenatal-trending	Prenatal-trending
ENSG00000011258|MBTD1	chr17:51382132:T:C	rs6504716	51260163	Minus	-121969	0.160871	1.89667e-05	0.017308	-0.0105123	0.901304	NA	0.126081	0.0047892	0.501264	0.0615016	0.210786	Pre	Yes	Yes	No	No	Prenatal-trending	Prenatal-trending
ENSG00000011258|MBTD1	chr17:51383204:A:G	rs12325847	51260163	Minus	-123041	0.160115	2.61847e-05	0.0226261	0.00102904	0.990653	NA	0.132323	0.00370198	0.456581	0.0928889	0.272085	Pre	No	No	No	No	Prenatal-trending	Prenatal-trending
ENSG00000011275|RNF216	chr7:5601671:G:A	rs1640240	5781739	Minus	180068	0.209824	5.88316e-05	0.0435483	-0.0769007	0.437758	NA	0.106528	0.0220672	0.739229	0.00935911	0.0569235	Pre	No	No	No	No	Prenatal-predominant	Prenatal-trending
ENSG00000011275|RNF216	chr7:5602198:G:GC	rs201416900	5781739	Minus	179541	0.212845	4.97628e-05	0.0381142	-0.0769007	0.437758	NA	0.108245	0.0204877	0.729642	0.00869067	0.0539781	Pre	No	No	No	No	Prenatal-predominant	Prenatal-trending
ENSG00000011275|RNF216	chr7:5602201:T:A	NA	5781739	Minus	179538	0.212845	4.97628e-05	0.0381142	-0.0769007	0.437758	NA	0.108245	0.0204877	0.729642	0.00869067	0.0539781	Pre	No	No	No	No	Prenatal-predominant	Prenatal-trending
ENSG00000011275|RNF216	chr7:5602203:G:C	NA	5781739	Minus	179536	0.212845	4.97628e-05	0.0381142	-0.0769007	0.437758	NA	0.108245	0.0204877	0.729642	0.00869067	0.0539781	Pre	No	No	No	No	Prenatal-predominant	Prenatal-trending
ENSG00000011275|RNF216	chr7:5614706:G:A	rs76119149	5781739	Minus	167033	0.333769	4.50719e-05	0.035183	0.121554	0.318761	NA	0.22481	0.000442345	0.149366	0.140307	0.350981	Pre	Yes	Yes	No	No	Prenatal-trending	Prenatal-trending
ENSG00000011275|RNF216	chr7:5692591:G:A	rs3801009	5781739	Minus	89148	0.331808	5.42733e-05	0.0408156	0.133721	0.262171	NA	0.222451	0.000441335	0.149131	0.162503	0.384223	Pre	No	No	No	Yes	Prenatal-trending	Prenatal-trending
ENSG00000011295|TTC19	chr17:15964977:G:A	rs2324082	15999380	Plus	-34403	-0.120432	1.9551e-05	0.0177598	0.0896127	0.128996	NA	-0.0557815	0.0690479	NA	0.00103091	0.0118965	Pre	No	No	No	No	Prenatal-predominant	Prenatal-predominant
ENSG00000011295|TTC19	chr17:15967087:T:A	rs2779207	15999380	Plus	-32293	-0.117678	4.55782e-05	0.0354947	-0.00819039	0.871356	NA	-0.0647528	0.0295745	0.774283	0.056515	0.199348	Pre	No	No	No	No	Prenatal-trending	Prenatal-predominant
ENSG00000011295|TTC19	chr17:15967894:C:T	rs2779208	15999380	Plus	-31486	-0.12508	5.16326e-05	0.0392251	0.00495773	0.92447	NA	-0.0702793	0.0248337	0.753397	0.0298456	0.129071	Pre	No	No	No	No	Prenatal-trending	Prenatal-predominant
ENSG00000011295|TTC19	chr17:15969961:T:C	rs2015353	15999380	Plus	-29419	-0.130027	2.02959e-05	0.0183278	0.0094506	0.855058	NA	-0.0702198	0.0249645	0.754054	0.018335	0.091598	Pre	No	No	No	No	Prenatal-predominant	Prenatal-predominant
ENSG00000011295|TTC19	chr17:15972621:A:G	rs2779211	15999380	Plus	-26759	-0.137228	5.95835e-06	0.0064874	0.041697	0.471959	NA	-0.0826402	0.011201	0.642407	0.00540249	0.0387161	Pre	No	No	No	No	Prenatal-predominant	Prenatal-predominant
ENSG00000011295|TTC19	chr17:15977837:C:G	rs11654	15999380	Plus	-21543	-0.11916	3.11659e-05	0.0261521	-0.0100681	0.849498	NA	-0.0698834	0.0202667	0.728131	0.0665035	0.220989	Pre	No	No	No	No	Prenatal-trending	Prenatal-predominant
ENSG00000011295|TTC19	chr17:15980653:T:C	rs4239134	15999380	Plus	-18727	-0.13338	9.81906e-06	0.00995112	0.041697	0.471959	NA	-0.0587217	0.0724239	NA	0.00646232	0.0439144	Pre	No	No	No	No	Prenatal-predominant	Prenatal-predominant
ENSG00000011295|TTC19	chr17:15981247:C:T	rs10491104	15999380	Plus	-18133	-0.136478	2.66873e-06	0.00321417	0.0378811	0.470124	NA	-0.0691946	0.0241656	0.750035	0.00305035	0.0261169	Pre	No	No	No	No	Prenatal-predominant	Prenatal-predominant
ENSG00000011295|TTC19	chr17:15981317:C:T	rs55676330	15999380	Plus	-18063	-0.128639	2.42586e-05	0.0212663	0.0267234	0.612644	NA	-0.0629273	0.0458972	0.821893	0.0095932	0.0579566	Pre	No	No	No	No	Prenatal-predominant	Prenatal-predominant
ENSG00000011295|TTC19	chr17:15983696:C:T	rs11868809	15999380	Plus	-15684	-0.132283	1.9451e-05	0.0176802	0.0370536	0.546253	NA	-0.0803461	0.0163999	0.699251	0.0124688	0.0699312	Pre	No	No	No	No	Prenatal-predominant	Prenatal-predominant
ENSG00000011295|TTC19	chr17:15985134:T:C	rs8076669	15999380	Plus	-14246	-0.143632	1.18722e-06	0.00157051	-0.010861	0.83472	NA	-0.0866445	0.00521068	0.516141	0.0239107	0.110098	Pre	No	No	No	No	Prenatal-trending	Prenatal-predominant
ENSG00000011295|TTC19	chr17:15985275:G:A	rs9889745	15999380	Plus	-14105	-0.12843	2.49105e-05	0.0217326	-0.0282618	0.61674	NA	-0.0886173	0.00590606	0.538021	0.113053	0.307534	Pre	No	No	No	No	Prenatal-trending	Prenatal-predominant
ENSG00000011295|TTC19	chr17:15986079:C:CTT	rs34291924	15999380	Plus	-13301	-0.122555	6.55502e-05	0.0474365	0.000569516	0.992011	NA	-0.0773408	0.0163269	0.698584	0.0536354	0.192769	Pre	No	No	No	No	Prenatal-trending	Prenatal-predominant
ENSG00000011295|TTC19	chr17:15989127:A:T	rs4792709	15999380	Plus	-10253	-0.128734	2.31073e-05	0.0204121	-0.00215767	0.969697	NA	-0.0760545	0.0174101	0.707297	0.0463589	0.174258	Pre	No	No	No	No	Prenatal-trending	Prenatal-predominant
ENSG00000011295|TTC19	chr17:15993277:T:C	rs2324084	15999380	Plus	-6103	-0.128421	2.52962e-05	0.0220117	0.033518	0.544993	NA	-0.0642821	0.0454543	0.820844	0.00926453	0.0565335	Pre	No	No	No	No	Prenatal-predominant	Prenatal-predominant
ENSG00000011295|TTC19	chr17:15993458:C:T	rs7214891	15999380	Plus	-5922	-0.12843	2.49105e-05	0.0217326	0.0427011	0.447936	NA	-0.0651063	0.0437337	0.816826	0.0065632	0.0443524	Pre	No	No	No	No	Prenatal-predominant	Prenatal-predominant
ENSG00000011295|TTC19	chr17:15995927:C:G	rs6502482	15999380	Plus	-3453	-0.142132	1.17221e-06	0.00155291	-0.0203833	0.690915	NA	-0.0895917	0.00329918	0.436615	0.0355635	0.145241	Pre	No	No	No	No	Prenatal-trending	Prenatal-predominant
ENSG00000011295|TTC19	chr17:15996557:C:T	rs4792711	15999380	Plus	-2823	-0.128157	3.80017e-05	0.0307347	-0.0193204	0.728205	NA	-0.0754934	0.0198327	0.725277	0.0830453	0.256	Pre	No	No	No	No	Prenatal-trending	Prenatal-predominant
ENSG00000011295|TTC19	chr17:16001876:A:G	rs3760298	15999380	Plus	2496	-0.124427	5.62485e-05	0.0420345	0.0203787	0.724346	NA	-0.0656998	0.0448567	0.819444	0.0250919	0.114124	Pre	No	No	No	No	Prenatal-trending	Prenatal-predominant
ENSG00000011295|TTC19	chr17:16003332:C:T	rs2041459	15999380	Plus	3952	-0.14307	3.50669e-06	0.00408097	0.041697	0.471959	NA	-0.0772858	0.0191211	0.720377	0.00418108	0.0324649	Pre	No	No	No	No	Prenatal-predominant	Prenatal-predominant
ENSG00000011295|TTC19	chr17:16003598:G:A	rs2041460	15999380	Plus	4218	-0.132385	1.76015e-05	0.0162679	0.052324	0.37539	NA	-0.0736448	0.0255552	0.756899	0.00478843	0.0356473	Pre	No	No	No	No	Prenatal-predominant	Prenatal-predominant
ENSG00000011295|TTC19	chr17:16007439:AGTTTTTT:A	rs150522547	15999380	Plus	8059	-0.1354	3.88907e-05	0.0312937	0.0707629	0.252234	NA	-0.0642735	0.0655893	NA	0.00270741	0.0239786	Pre	No	No	No	No	Prenatal-predominant	Prenatal-predominant
ENSG00000011295|TTC19	chr17:16014908:G:A	rs8075345	15999380	Plus	15528	-0.133437	1.58715e-05	0.01493	-0.00449833	0.936492	NA	-0.0783622	0.0152343	0.68862	0.0420732	0.162964	Pre	No	No	No	No	Prenatal-trending	Prenatal-predominant
ENSG00000011295|TTC19	chr17:16017757:A:G	rs9897542	15999380	Plus	18377	-0.117144	3.84375e-05	0.0310099	-0.0171613	0.745878	NA	-0.0728169	0.0152589	0.688798	0.0917173	0.26987	Pre	No	No	No	No	Prenatal-trending	Prenatal-predominant
ENSG00000011295|TTC19	chr17:16017854:G:GT	rs35860958	15999380	Plus	18474	-0.125703	5.98203e-05	0.0441235	0.0358267	0.547913	NA	-0.0676742	0.0423795	0.813715	0.0149901	0.0793988	Pre	No	No	No	No	Prenatal-predominant	Prenatal-predominant
ENSG00000011295|TTC19	chr17:16018105:G:A	rs9899002	15999380	Plus	18725	-0.126041	5.76226e-05	0.0428322	0.0270306	0.645839	NA	-0.0676349	0.041459	0.811436	0.0198774	0.096878	Pre	No	No	No	No	Prenatal-trending	Prenatal-predominant
ENSG00000011295|TTC19	chr17:16018255:T:TG	rs34041495	15999380	Plus	18875	-0.135548	1.11196e-05	0.0110679	0.0466642	0.424895	NA	-0.0743716	0.0242019	0.750247	0.0050632	0.0370831	Pre	No	No	No	No	Prenatal-predominant	Prenatal-predominant
ENSG00000011295|TTC19	chr17:16022087:G:GGGTTGT	rs145648399	15999380	Plus	22707	-0.141888	6.21515e-06	0.00672801	0.0142025	0.811232	NA	-0.0817729	0.0143949	0.680571	0.0184323	0.091939	Pre	No	No	No	No	Prenatal-predominant	Prenatal-predominant
ENSG00000011295|TTC19	chr17:16022420:A:G	rs3785633	15999380	Plus	23040	-0.144084	5.16271e-06	0.00573102	0.041697	0.471959	NA	-0.0693603	0.037851	0.801852	0.00418304	0.0324755	Pre	No	No	No	No	Prenatal-predominant	Prenatal-predominant
ENSG00000011295|TTC19	chr17:16022719:T:C	rs12451075	15999380	Plus	23339	-0.133906	2.27241e-05	0.0201261	0.052324	0.37539	NA	-0.0658436	0.048805	0.82809	0.00466964	0.0350345	Pre	No	No	No	No	Prenatal-predominant	Prenatal-predominant
ENSG00000011295|TTC19	chr17:16025270:T:G	rs2301652	15999380	Plus	25890	-0.140808	1.21763e-07	0.000204692	0.0459945	0.401024	NA	-0.073492	0.0131447	0.666933	0.0017504	0.0174397	Pre	Yes	Yes	No	No	Prenatal-predominant	Prenatal-predominant
ENSG00000011295|TTC19	chr17:16025571:A:G	rs2157992	15999380	Plus	26191	-0.139663	3.26259e-06	0.00382907	0.0364831	0.500882	NA	-0.0622351	0.0481782	0.826761	0.00378737	0.0303571	Pre	No	No	No	No	Prenatal-predominant	Prenatal-predominant
ENSG00000011295|TTC19	chr17:16026773:G:A	rs35168566	15999380	Plus	27393	-0.156619	3.25164e-07	0.000496564	-0.0216343	0.677264	NA	-0.0982092	0.00177874	0.332307	0.022367	0.105291	Pre	No	No	No	No	Prenatal-trending	Prenatal-predominant
ENSG00000011295|TTC19	chr17:16029313:T:C	rs9890012	15999380	Plus	29933	-0.125671	3.3251e-05	0.0275849	0.0554954	0.31235	NA	-0.0596076	0.0608936	NA	0.00327688	0.0274851	Pre	No	No	No	No	Prenatal-predominant	Prenatal-predominant
ENSG00000011295|TTC19	chr17:16029506:G:C	rs9916868	15999380	Plus	30126	-0.150984	7.49673e-07	0.00104866	0.00173008	0.973625	NA	-0.0852303	0.00684332	0.563108	0.0101801	0.0604841	Pre	No	No	No	No	Prenatal-predominant	Prenatal-predominant
ENSG00000011295|TTC19	chr17:16032956:A:G	rs8076864	15999380	Plus	33576	-0.135233	1.17192e-05	0.0115777	0.041697	0.471959	NA	-0.0739451	0.0245431	0.752028	0.00615943	0.0424384	Pre	No	No	No	No	Prenatal-predominant	Prenatal-predominant
ENSG00000011295|TTC19	chr17:16033652:G:GTTTTA	rs10646922	15999380	Plus	34272	-0.140527	7.58909e-06	0.00798863	-0.00379253	0.944033	NA	-0.0790381	0.0140139	0.676631	0.0261094	0.117383	Pre	No	No	No	No	Prenatal-trending	Prenatal-predominant
ENSG00000011295|TTC19	chr17:16034173:C:A	rs6502488	15999380	Plus	34793	-0.150125	4.18329e-07	0.000622509	0.0100706	0.855239	NA	-0.0910234	0.00409067	0.473942	0.00924036	0.0564121	Pre	No	No	No	No	Prenatal-predominant	Prenatal-predominant
ENSG00000011295|TTC19	chr17:16038831:T:C	rs8081406	15999380	Plus	39451	-0.138155	8.62593e-06	0.00890683	0.0183988	0.725638	NA	-0.0747711	0.0183209	0.714466	0.00896527	0.0552207	Pre	No	No	No	No	Prenatal-predominant	Prenatal-predominant
ENSG00000011295|TTC19	chr17:16039830:A:G	rs4792716	15999380	Plus	40450	-0.148187	7.8638e-07	0.00109417	0.00151666	0.978371	NA	-0.0964616	0.00251776	0.390243	0.016418	0.0846288	Pre	No	No	No	No	Prenatal-predominant	Prenatal-predominant
ENSG00000011295|TTC19	chr17:16040017:G:C	rs11657160	15999380	Plus	40637	-0.149716	4.58401e-07	0.000675863	0.00151666	0.978371	NA	-0.0971416	0.00223554	0.370249	0.0150786	0.0797051	Pre	No	No	No	No	Prenatal-predominant	Prenatal-predominant
ENSG00000011295|TTC19	chr17:16040596:T:C	rs1075901	15999380	Plus	41216	-0.150125	4.18329e-07	0.000622509	0.00836451	0.879868	NA	-0.0929548	0.00334467	0.438939	0.0101739	0.060457	Pre	No	No	No	No	Prenatal-predominant	Prenatal-predominant
ENSG00000011295|TTC19	chr17:16042160:C:CAAAG	rs10684399	15999380	Plus	42780	-0.14708	1.63843e-06	0.0020891	-0.0195629	0.719488	NA	-0.102775	0.00132653	0.286904	0.0378261	0.151512	Pre	No	No	No	No	Prenatal-trending	Prenatal-predominant
ENSG00000011295|TTC19	chr17:16042299:G:GTCAT	rs3837816	15999380	Plus	42919	-0.147308	1.5934e-06	0.00203741	0.0116389	0.835843	NA	-0.0916609	0.00460438	0.494458	0.0115331	0.0661699	Pre	No	No	No	No	Prenatal-predominant	Prenatal-predominant
ENSG00000011295|TTC19	chr17:16042632:A:G	rs3785631	15999380	Plus	43252	-0.126041	3.01724e-05	0.0254564	0.0239752	0.648923	NA	-0.0704449	0.0241154	0.749871	0.0120958	0.068364	Pre	No	No	No	No	Prenatal-predominant	Prenatal-predominant
ENSG00000011295|TTC19	chr17:16043903:T:C	rs4435297	15999380	Plus	44523	-0.147759	2.11465e-06	0.00262371	-0.00243061	0.962249	NA	-0.0835956	0.00838316	0.596439	0.0136949	0.0747786	Pre	No	No	No	No	Prenatal-predominant	Prenatal-predominant
ENSG00000011295|TTC19	chr17:16045116:A:G	rs4792717	15999380	Plus	45736	-0.144571	3.074e-06	0.0036335	-0.00243061	0.962249	NA	-0.0824286	0.0090128	0.608239	0.0158068	0.0824198	Pre	No	No	No	No	Prenatal-predominant	Prenatal-predominant
ENSG00000011295|TTC19	chr17:16046884:G:A	rs1079533	15999380	Plus	47504	-0.125088	5.61726e-05	0.0419883	0.052324	0.37539	NA	-0.0642652	0.0522227	NA	0.00688019	0.0457619	Pre	No	No	No	No	Prenatal-predominant	Prenatal-predominant
ENSG00000011295|TTC19	chr17:16047694:TA:T	rs11355408	15999380	Plus	48314	-0.144665	1.50863e-06	0.00194239	-0.00336504	0.951309	NA	-0.0937951	0.0032387	0.433612	0.0220618	0.104297	Pre	No	No	No	No	Prenatal-trending	Prenatal-predominant
ENSG00000011295|TTC19	chr17:16048157:C:T	rs11651290	15999380	Plus	48777	-0.128479	3.74022e-05	0.0303385	0.041697	0.471959	NA	-0.0706704	0.0325192	0.785001	0.00863606	0.0537333	Pre	No	No	No	No	Prenatal-predominant	Prenatal-predominant
ENSG00000011295|TTC19	chr17:16049274:C:A	rs3815039	15999380	Plus	49894	-0.125088	5.61726e-05	0.0419883	0.0466642	0.424895	NA	-0.0641763	0.0522323	NA	0.00843146	0.0528686	Pre	No	No	No	No	Prenatal-predominant	Prenatal-predominant
ENSG00000011295|TTC19	chr17:16049627:C:G	rs11078327	15999380	Plus	50247	-0.145237	2.13486e-06	0.00264553	-0.00336504	0.951309	NA	-0.0932965	0.00374815	0.458663	0.0221013	0.104437	Pre	No	No	No	No	Prenatal-trending	Prenatal-predominant
ENSG00000011295|TTC19	chr17:16050734:T:TA	rs11459724	15999380	Plus	51354	-0.145356	3.30322e-06	0.00386987	-0.00243061	0.962249	NA	-0.08155	0.010174	0.627403	0.015466	0.081127	Pre	No	No	No	No	Prenatal-predominant	Prenatal-predominant
ENSG00000011295|TTC19	chr17:16051695:G:T	rs8065190	15999380	Plus	52315	-0.144571	3.074e-06	0.0036335	-0.0189092	0.715819	NA	-0.0892959	0.00479846	0.501589	0.0343175	0.141669	Pre	No	No	No	No	Prenatal-trending	Prenatal-predominant
ENSG00000011295|TTC19	chr17:16052177:T:A	rs11078328	15999380	Plus	52797	-0.132218	4.9457e-05	0.0379307	-0.0182886	0.752822	NA	-0.0890045	0.00816564	0.592081	0.0826799	0.255258	Pre	No	No	No	No	Prenatal-trending	Prenatal-predominant
ENSG00000011295|TTC19	chr17:16054700:T:C	rs11656046	15999380	Plus	55320	-0.133339	9.28273e-06	0.00947851	-3.76664e-05	0.999432	NA	-0.0877188	0.00517425	0.514959	0.0259972	0.117034	Pre	No	No	No	No	Prenatal-trending	Prenatal-predominant
ENSG00000011295|TTC19	chr17:16054871:A:G	rs12945463	15999380	Plus	55491	-0.144429	3.16218e-06	0.00372477	-0.00666563	0.897795	NA	-0.0850799	0.0072262	0.572006	0.0203143	0.0983664	Pre	No	No	No	No	Prenatal-trending	Prenatal-predominant
ENSG00000011295|TTC19	chr17:16055460:C:T	rs9652827	15999380	Plus	56080	-0.147922	2.00032e-06	0.00249677	-0.0193189	0.715141	NA	-0.0979231	0.00211172	0.360644	0.0328619	0.138072	Pre	No	No	No	No	Prenatal-trending	Prenatal-predominant
ENSG00000011295|TTC19	chr17:16056098:GCTT:G	rs3834582	15999380	Plus	56718	-0.135474	1.37768e-05	0.0132833	0.041697	0.471959	NA	-0.0673438	0.0421803	0.81327	0.00620357	0.0426633	Pre	No	No	No	No	Prenatal-predominant	Prenatal-predominant
ENSG00000011295|TTC19	chr17:16058637:A:G	rs2157991	15999380	Plus	59257	-0.119868	6.25949e-05	0.0457514	-0.00292853	0.953983	NA	-0.0663391	0.0305423	0.77799	0.0441181	0.168362	Pre	No	No	No	No	Prenatal-trending	Prenatal-predominant
ENSG00000011295|TTC19	chr17:16058679:T:A	rs2157990	15999380	Plus	59299	-0.142842	6.52891e-06	0.0070188	-0.00025402	0.996092	NA	-0.0796544	0.0128747	0.663779	0.0169711	0.0866358	Pre	No	No	No	No	Prenatal-predominant	Prenatal-predominant
ENSG00000011295|TTC19	chr17:16058807:A:G	rs3785629	15999380	Plus	59427	-0.121853	6.77666e-05	0.0486839	-0.0360564	0.489143	NA	-0.0824771	0.00824895	0.593751	0.149244	0.364392	Pre	No	No	No	No	Prenatal-trending	Prenatal-predominant
ENSG00000011295|TTC19	chr17:16058837:A:G	rs9709250	15999380	Plus	59457	-0.121853	6.77666e-05	0.0486839	0.00898935	0.861973	NA	-0.0645074	0.0390882	0.805292	0.0271485	0.120644	Pre	No	No	No	No	Prenatal-trending	Prenatal-predominant
ENSG00000011295|TTC19	chr17:16065235:A:C	rs3815038	15999380	Plus	65855	-0.125115	5.45778e-05	0.0410031	0.041697	0.471959	NA	-0.0644605	0.0501927	NA	0.0099962	0.0596918	Pre	No	No	No	No	Prenatal-predominant	Prenatal-predominant
ENSG00000011295|TTC19	chr17:16065359:G:A	rs2285582	15999380	Plus	65979	-0.136679	7.97964e-06	0.00833914	-0.00674684	0.903661	NA	-0.0896437	0.00535889	0.521106	0.0379834	0.151953	Pre	No	No	No	No	Prenatal-trending	Prenatal-predominant
ENSG00000011295|TTC19	chr17:16067368:C:T	rs3785628	15999380	Plus	67988	-0.142744	2.5801e-06	0.00312314	-0.00336504	0.951309	NA	-0.0917088	0.0041981	0.47853	0.0242964	0.111395	Pre	No	No	No	No	Prenatal-trending	Prenatal-predominant
ENSG00000011295|TTC19	chr17:16068767:G:A	rs12948361	15999380	Plus	69387	-0.126593	5.82044e-05	0.0431767	0.0401382	0.490486	NA	-0.0447646	0.182077	NA	0.0105493	0.0620529	Pre	No	No	No	No	Prenatal-predominant	Prenatal-predominant
ENSG00000011295|TTC19	chr17:16070530:A:T	rs12942295	15999380	Plus	71150	-0.121265	3.9791e-05	0.0318702	0.0172506	0.751619	NA	-0.0627424	0.0440623	0.817569	0.0234448	0.108681	Pre	No	No	No	No	Prenatal-trending	Prenatal-predominant
ENSG00000011295|TTC19	chr17:16073244:T:G	rs9891379	15999380	Plus	73864	-0.121265	3.9791e-05	0.0318702	0.0265773	0.631652	NA	-0.0629798	0.0442958	0.81808	0.0169563	0.0865926	Pre	No	No	No	No	Prenatal-predominant	Prenatal-predominant
ENSG00000011295|TTC19	chr17:16073691:A:T	rs11078330	15999380	Plus	74311	-0.125088	5.61726e-05	0.0419883	0.0298709	0.609597	NA	-0.067529	0.0405017	0.80907	0.0176593	0.0892086	Pre	No	No	No	No	Prenatal-predominant	Prenatal-predominant
ENSG00000011295|TTC19	chr17:16073818:T:C	rs9898313	15999380	Plus	74438	-0.121103	5.83476e-05	0.0432642	0.0176701	0.745481	NA	-0.0610919	0.0524085	NA	0.0237282	0.109488	Pre	No	No	No	No	Prenatal-trending	Prenatal-predominant
ENSG00000011295|TTC19	chr17:16074555:T:G	rs11078331	15999380	Plus	75175	-0.119868	6.25949e-05	0.0457514	-0.00568195	0.912542	NA	-0.068478	0.0266316	0.762046	0.0527222	0.190453	Pre	No	No	No	No	Prenatal-trending	Prenatal-predominant
ENSG00000011295|TTC19	chr17:16075090:G:C	rs9905429	15999380	Plus	75710	-0.135239	1.37113e-05	0.0132303	0.0298709	0.609597	NA	-0.0711224	0.0317282	0.782287	0.01138	0.0655218	Pre	No	No	No	No	Prenatal-predominant	Prenatal-predominant
ENSG00000011295|TTC19	chr17:16078560:T:C	rs7223346	15999380	Plus	79180	-0.128337	1.8967e-05	0.017308	-0.0315776	0.537148	NA	-0.0813601	0.00824971	0.593753	0.0971092	0.279897	Pre	No	No	No	No	Prenatal-trending	Prenatal-predominant
ENSG00000011295|TTC19	chr17:16081230:C:T	rs7214695	15999380	Plus	81850	-0.137257	1.00736e-05	0.0101681	0.0119895	0.833926	NA	-0.0904009	0.00587015	0.537031	0.0199071	0.0969799	Pre	No	No	No	No	Prenatal-trending	Prenatal-predominant
ENSG00000011295|TTC19	chr17:16083356:CA:C	NA	15999380	Plus	83976	-0.130628	2.02029e-05	0.0182563	0.00295577	0.95823	NA	-0.0773966	0.0175494	0.708323	0.0348543	0.143229	Pre	No	No	No	No	Prenatal-trending	Prenatal-predominant
ENSG00000011295|TTC19	chr17:16086699:T:C	rs2051736	15999380	Plus	87319	-0.125088	5.61726e-05	0.0419883	0.0223175	0.705415	NA	-0.0715234	0.0305638	0.778061	0.0251214	0.114215	Pre	No	No	No	No	Prenatal-trending	Prenatal-predominant
ENSG00000011295|TTC19	chr17:16088246:G:C	rs8080706	15999380	Plus	88866	-0.121265	3.9791e-05	0.0318702	0.0253681	0.647809	NA	-0.0632554	0.0434202	0.816171	0.0180441	0.0905731	Pre	No	No	No	No	Prenatal-predominant	Prenatal-predominant
ENSG00000011295|TTC19	chr17:16090013:G:A	rs12947205	15999380	Plus	90633	-0.126496	1.79225e-05	0.0165099	0.0172506	0.751619	NA	-0.0651506	0.0368604	0.798937	0.0185732	0.092449	Pre	No	No	No	No	Prenatal-predominant	Prenatal-predominant
ENSG00000011295|TTC19	chr17:16091240:G:A	rs1125156	15999380	Plus	91860	-0.125088	5.61726e-05	0.0419883	0.0298709	0.609597	NA	-0.067529	0.0405017	0.80907	0.0176593	0.0892086	Pre	No	No	No	No	Prenatal-predominant	Prenatal-predominant
ENSG00000011295|TTC19	chr17:16091550:T:TCTCA	rs34527265	15999380	Plus	92170	-0.1338	1.73512e-05	0.0160734	-0.00193496	0.969609	NA	-0.0660953	0.0354266	0.794719	0.0244566	0.111975	Pre	No	No	No	No	Prenatal-trending	Prenatal-predominant
ENSG00000011295|TTC19	chr17:16091574:C:T	rs2078050	15999380	Plus	92194	-0.144158	2.40229e-06	0.00293517	-3.5831e-05	0.999482	NA	-0.0901862	0.00505593	0.510917	0.0201148	0.0976878	Pre	No	No	No	No	Prenatal-trending	Prenatal-predominant
ENSG00000011295|TTC19	chr17:16092448:C:T	rs8064702	15999380	Plus	93068	-0.124005	4.42112e-05	0.0346334	0.00662432	0.899397	NA	-0.0546247	0.0826208	NA	0.0286418	0.125359	Pre	No	No	No	No	Prenatal-trending	Prenatal-predominant
ENSG00000011295|TTC19	chr17:16092488:T:C	rs72833498	15999380	Plus	93108	-0.126025	6.20997e-05	0.0454736	0.0328241	0.58866	NA	-0.0791142	0.0185645	0.716342	0.0185034	0.0921915	Pre	No	No	No	No	Prenatal-predominant	Prenatal-predominant
ENSG00000011295|TTC19	chr17:16094112:A:G	rs11871961	15999380	Plus	94732	-0.129716	3.12509e-05	0.0262097	-0.0122484	0.830022	NA	-0.0882271	0.00699285	0.56658	0.0668575	0.221786	Pre	No	No	No	No	Prenatal-trending	Prenatal-predominant
ENSG00000011295|TTC19	chr17:16094459:A:C	rs11872032	15999380	Plus	95079	-0.124041	2.79355e-05	0.0238968	0.0213244	0.686315	NA	-0.0662544	0.032278	0.784159	0.0147827	0.0786156	Pre	No	No	No	No	Prenatal-predominant	Prenatal-predominant
ENSG00000011295|TTC19	chr17:16094858:A:C	rs36001065	15999380	Plus	95478	-0.128502	3.80306e-05	0.0307534	-0.0143496	0.807578	NA	-0.0923683	0.00515473	0.514306	0.0826443	0.255176	Pre	No	No	No	No	Prenatal-trending	Prenatal-predominant
ENSG00000011295|TTC19	chr17:16101054:C:T	rs7207889	15999380	Plus	101674	-0.123901	2.8826e-05	0.024513	0.0169329	0.755987	NA	-0.072604	0.0199474	0.725997	0.021256	0.101602	Pre	No	No	No	No	Prenatal-trending	Prenatal-predominant
ENSG00000011295|TTC19	chr17:16101873:T:C	rs2285580	15999380	Plus	102493	-0.144692	1.47955e-06	0.00190972	-0.00586088	0.916109	NA	-0.0950098	0.00290842	0.414968	0.0255702	0.11568	Pre	No	No	No	No	Prenatal-trending	Prenatal-predominant
ENSG00000011295|TTC19	chr17:16105394:G:A	rs4791661	15999380	Plus	106014	-0.12914	3.463e-05	0.028519	0.0349321	0.542888	NA	-0.0748313	0.0227931	0.743198	0.0107862	0.0630152	Pre	No	No	No	No	Prenatal-predominant	Prenatal-predominant
ENSG00000011295|TTC19	chr17:16107606:A:G	rs4566208	15999380	Plus	108226	-0.143157	1.91457e-06	0.00240216	-0.00336504	0.951309	NA	-0.0926645	0.00360415	0.451899	0.0235405	0.10894	Pre	No	No	No	No	Prenatal-trending	Prenatal-predominant
ENSG00000011295|TTC19	chr17:16109180:A:T	rs7222886	15999380	Plus	109800	-0.123314	6.90617e-05	0.0494138	-0.0120844	0.806888	NA	-0.0708042	0.0221226	0.739563	0.0529222	0.190914	Pre	No	No	No	No	Prenatal-trending	Prenatal-predominant
ENSG00000011295|TTC19	chr17:16109740:A:ATTTTTCTT	rs111902958	15999380	Plus	110360	-0.137333	1.48963e-05	0.0141865	0.00675359	0.904578	NA	-0.0830706	0.0117805	0.650197	0.0236478	0.10928	Pre	No	No	No	No	Prenatal-trending	Prenatal-predominant
ENSG00000011295|TTC19	chr17:16111551:A:G	rs6502490	15999380	Plus	112171	-0.14409	2.42266e-06	0.00295662	-0.00336504	0.951309	NA	-0.0923704	0.0040664	0.472896	0.023144	0.107835	Pre	No	No	No	No	Prenatal-trending	Prenatal-predominant
ENSG00000011295|TTC19	chr17:16112265:G:A	rs1126148	15999380	Plus	112885	-0.121904	4.69103e-05	0.0363433	0.0213244	0.686315	NA	-0.0631437	0.0427072	0.814513	0.0166557	0.0854791	Pre	No	No	No	No	Prenatal-predominant	Prenatal-predominant
ENSG00000011295|TTC19	chr17:16112725:G:A	rs35160872	15999380	Plus	113345	-0.13717	6.515e-06	0.00700529	0.00576409	0.913234	NA	-0.0758535	0.0159072	0.694897	0.017264	0.0877169	Pre	No	No	No	No	Prenatal-predominant	Prenatal-predominant
ENSG00000011295|TTC19	chr17:16116664:G:A	rs9909697	15999380	Plus	117284	-0.138911	8.72646e-06	0.00899376	0.0337434	0.550182	NA	-0.0750841	0.0223708	0.740912	0.00651951	0.0441357	Pre	No	No	No	No	Prenatal-predominant	Prenatal-predominant
ENSG00000011295|TTC19	chr17:16116714:A:G	rs35622628	15999380	Plus	117334	-0.125947	6.42166e-05	0.0466869	0.0306488	0.576629	NA	-0.0610321	0.0592328	NA	0.0120269	0.0680828	Pre	No	No	No	No	Prenatal-predominant	Prenatal-predominant
ENSG00000011295|TTC19	chr17:16120780:T:C	rs12150017	15999380	Plus	121400	-0.133181	7.06406e-06	0.00750564	0.0213244	0.686315	NA	-0.0696559	0.0250183	0.754306	0.00948949	0.057484	Pre	No	No	No	No	Prenatal-predominant	Prenatal-predominant
ENSG00000011295|TTC19	chr17:16122754:A:G	rs11078332	15999380	Plus	123374	-0.133055	7.1805e-06	0.00761298	0.0213244	0.686315	NA	-0.069326	0.0256932	0.757564	0.00954661	0.0577471	Pre	No	No	No	No	Prenatal-predominant	Prenatal-predominant
ENSG00000011295|TTC19	chr17:16124047:A:G	rs10852833	15999380	Plus	124667	-0.128502	3.80306e-05	0.0307534	0.0267131	0.639485	NA	-0.0754869	0.0215027	0.735961	0.0153999	0.0809363	Pre	No	No	No	No	Prenatal-predominant	Prenatal-predominant
ENSG00000011295|TTC19	chr17:16124713:G:A	rs11650678	15999380	Plus	125333	-0.124041	2.79355e-05	0.0238968	0.0213244	0.686315	NA	-0.0662544	0.032278	0.784159	0.0147827	0.0786156	Pre	No	No	No	No	Prenatal-predominant	Prenatal-predominant
ENSG00000011295|TTC19	chr17:16126985:A:G	rs11655773	15999380	Plus	127605	-0.124359	2.65467e-05	0.0228911	0.015499	0.771126	NA	-0.0698308	0.0245453	0.752036	0.0198871	0.0969124	Pre	No	No	No	No	Prenatal-trending	Prenatal-predominant
ENSG00000011295|TTC19	chr17:16129818:T:A	rs1160109	15999380	Plus	130438	-0.124041	2.79355e-05	0.0238968	0.0291638	0.587124	NA	-0.0667848	0.0317581	0.782372	0.0111932	0.0648234	Pre	No	No	No	No	Prenatal-predominant	Prenatal-predominant
ENSG00000011295|TTC19	chr17:16131459:G:T	rs9902141	15999380	Plus	132079	-0.134259	1.89695e-05	0.0173099	0.033285	0.557773	NA	-0.0701354	0.0332784	0.787641	0.00870142	0.0540289	Pre	No	No	No	No	Prenatal-predominant	Prenatal-predominant
ENSG00000011295|TTC19	chr17:16131911:A:T	rs10451230	15999380	Plus	132531	-0.137062	3.03237e-06	0.00359042	-0.00336504	0.951309	NA	-0.0948917	0.00251597	0.390109	0.0295962	0.128457	Pre	No	No	No	No	Prenatal-trending	Prenatal-predominant
ENSG00000011295|TTC19	chr17:16134312:C:A	rs9897388	15999380	Plus	134932	-0.128337	1.8967e-05	0.017308	0.0120232	0.817917	NA	-0.0664298	0.0330352	0.786755	0.0179586	0.0903001	Pre	No	No	No	No	Prenatal-predominant	Prenatal-predominant
ENSG00000011295|TTC19	chr17:16137992:C:A	rs2324142	15999380	Plus	138612	-0.144692	1.47955e-06	0.00190972	-0.00336504	0.951309	NA	-0.0935137	0.00331738	0.437507	0.0220163	0.104142	Pre	No	No	No	No	Prenatal-trending	Prenatal-predominant
ENSG00000011295|TTC19	chr17:16138322:T:C	rs2875265	15999380	Plus	138942	-0.119868	6.25949e-05	0.0457514	-0.0112957	0.833325	NA	-0.074732	0.0169265	0.703669	0.0733508	0.235658	Pre	No	No	No	No	Prenatal-trending	Prenatal-predominant
ENSG00000011295|TTC19	chr17:16138463:C:T	rs6502491	15999380	Plus	139083	-0.144571	3.074e-06	0.0036335	-0.00247079	0.962172	NA	-0.0849534	0.00737588	0.575318	0.0170039	0.0867585	Pre	No	No	No	No	Prenatal-predominant	Prenatal-predominant
ENSG00000011295|TTC19	chr17:16138478:A:G	rs3760293	15999380	Plus	139098	-0.119868	6.25949e-05	0.0457514	-0.00292853	0.953983	NA	-0.0663391	0.0305423	0.77799	0.0441181	0.168362	Pre	No	No	No	No	Prenatal-trending	Prenatal-predominant
ENSG00000011295|TTC19	chr17:16140337:T:C	rs1989856	15999380	Plus	140957	-0.140413	5.89203e-06	0.00642587	0.050359	0.365664	NA	-0.0692546	0.0343167	0.79104	0.00227443	0.0211252	Pre	No	No	No	No	Prenatal-predominant	Prenatal-predominant
ENSG00000011295|TTC19	chr17:16140812:TCAAA:T	rs149513450	15999380	Plus	141432	-0.122338	6.26773e-05	0.0458009	-0.0164973	0.796191	NA	-0.0932517	0.00494952	0.507005	0.13039	0.33561	Pre	No	No	No	No	Prenatal-trending	Prenatal-predominant
ENSG00000011295|TTC19	chr17:16143531:A:T	rs2285579	15999380	Plus	144151	-0.142151	3.61918e-06	0.0041979	0.00151666	0.978371	NA	-0.100601	0.00185064	0.338821	0.0221143	0.104477	Pre	No	No	No	No	Prenatal-trending	Prenatal-predominant
ENSG00000011295|TTC19	chr17:16143865:TTAA:T	rs34858502	15999380	Plus	144485	-0.133055	7.1805e-06	0.00761298	0.0291638	0.587124	NA	-0.0699393	0.0251667	0.755033	0.00716875	0.0471381	Pre	No	No	No	No	Prenatal-predominant	Prenatal-predominant
ENSG00000011295|TTC19	chr17:16145776:G:A	rs9907313	15999380	Plus	146396	-0.12089	5.61666e-05	0.0419873	0.0144794	0.786846	NA	-0.0704245	0.0246374	0.752458	0.0253358	0.114874	Pre	No	No	No	No	Prenatal-trending	Prenatal-predominant
ENSG00000011295|TTC19	chr17:16153128:C:T	rs178659	15999380	Plus	153748	-0.12885	1.37551e-05	0.0132678	0.0204742	0.699071	NA	-0.071412	0.0215789	0.736415	0.0124436	0.0698224	Pre	No	No	No	No	Prenatal-predominant	Prenatal-predominant
ENSG00000011295|TTC19	chr17:16154176:G:C	rs178658	15999380	Plus	154796	-0.127825	4.26127e-05	0.0336299	0.0337434	0.550182	NA	-0.0708541	0.0304545	0.777702	0.011032	0.0641262	Pre	No	No	No	No	Prenatal-predominant	Prenatal-predominant
ENSG00000011295|TTC19	chr17:16161402:A:G	rs178654	15999380	Plus	162022	-0.141361	3.05471e-06	0.00361427	-0.0106251	0.850287	NA	-0.101085	0.00166307	0.321716	0.03766	0.151188	Pre	No	No	No	No	Prenatal-trending	Prenatal-predominant
ENSG00000011295|TTC19	chr17:16169639:TA:T	rs35868101	15999380	Plus	170259	-0.119868	6.25949e-05	0.0457514	0.0155442	0.766816	NA	-0.0619088	0.0462435	0.822628	0.0229098	0.107007	Pre	No	No	No	No	Prenatal-trending	Prenatal-predominant
ENSG00000011295|TTC19	chr17:16170557:C:G	rs178839	15999380	Plus	171177	-0.128337	1.8967e-05	0.017308	-0.00193496	0.969609	NA	-0.0690294	0.024986	0.754163	0.0295193	0.128207	Pre	No	No	No	No	Prenatal-trending	Prenatal-predominant
ENSG00000011295|TTC19	chr17:16172587:A:T	rs178838	15999380	Plus	173207	-0.124059	4.16206e-05	0.0330137	0.000517974	0.992006	NA	-0.0677478	0.0295762	0.774294	0.0348552	0.143231	Pre	No	No	No	No	Prenatal-trending	Prenatal-predominant
ENSG00000011295|TTC19	chr17:16173584:C:A	rs178837	15999380	Plus	174204	-0.133071	4.91768e-05	0.0377673	0.0398219	0.485298	NA	-0.0635341	0.0583592	NA	0.00760012	0.0490773	Pre	No	No	No	No	Prenatal-predominant	Prenatal-predominant
ENSG00000011295|TTC19	chr17:16175522:C:T	rs178833	15999380	Plus	176142	-0.144571	3.074e-06	0.0036335	-0.00243061	0.962249	NA	-0.0824286	0.0090128	0.608239	0.0158068	0.0824198	Pre	No	No	No	No	Prenatal-predominant	Prenatal-predominant
ENSG00000011295|TTC19	chr17:16178644:C:T	rs178830	15999380	Plus	179264	-0.131384	6.32447e-05	0.0461402	0.0624116	0.276481	NA	-0.0525794	0.119512	NA	0.0028221	0.0246975	Pre	No	No	No	No	Prenatal-predominant	Prenatal-predominant
ENSG00000011295|TTC19	chr17:16179875:G:A	rs178829	15999380	Plus	180495	-0.132402	4.0177e-05	0.0321186	0.0299319	0.601596	NA	-0.0735976	0.0286338	0.770617	0.0122255	0.0689113	Pre	No	No	No	No	Prenatal-predominant	Prenatal-predominant
ENSG00000011295|TTC19	chr17:16180272:C:T	rs178828	15999380	Plus	180892	-0.136755	1.42096e-05	0.0136298	-0.00243061	0.962249	NA	-0.0745866	0.0187761	0.717877	0.0233976	0.108514	Pre	No	No	No	No	Prenatal-trending	Prenatal-predominant
ENSG00000011295|TTC19	chr17:16180352:A:G	rs178827	15999380	Plus	180972	-0.138085	6.01253e-06	0.00653844	-0.00336504	0.951309	NA	-0.0879799	0.00601968	0.541373	0.0297887	0.128898	Pre	No	No	No	No	Prenatal-trending	Prenatal-predominant
ENSG00000011295|TTC19	chr17:16181671:A:AACAC	rs3030884	15999380	Plus	182291	-0.137641	5.22625e-06	0.00578959	0.0219974	0.677089	NA	-0.0709251	0.0238286	0.748437	0.00761196	0.0491274	Pre	No	No	No	No	Prenatal-predominant	Prenatal-predominant
ENSG00000011295|TTC19	chr17:16182516:A:G	rs178825	15999380	Plus	183136	-0.119868	6.25949e-05	0.0457514	-0.0170975	0.755756	NA	-0.0771307	0.0142693	0.679297	0.0960677	0.277889	Pre	No	No	No	No	Prenatal-trending	Prenatal-predominant
ENSG00000011295|TTC19	chr17:16183093:T:A	rs178824	15999380	Plus	183713	-0.121807	6.66349e-05	0.0480322	-0.0267656	0.612001	NA	-0.0824402	0.00886091	0.605365	0.113625	0.308511	Pre	No	No	No	No	Prenatal-trending	Prenatal-predominant
ENSG00000011295|TTC19	chr17:16184155:T:C	rs178822	15999380	Plus	184775	-0.120396	5.31785e-05	0.0401458	0.00898935	0.861973	NA	-0.0632922	0.0401242	0.808043	0.0278614	0.122917	Pre	No	No	No	No	Prenatal-trending	Prenatal-predominant
ENSG00000011295|TTC19	chr17:16184821:T:C	rs178821	15999380	Plus	185441	-0.136755	1.42096e-05	0.0136298	-0.00243061	0.962249	NA	-0.0745866	0.0187761	0.717877	0.0233976	0.108514	Pre	No	No	No	No	Prenatal-trending	Prenatal-predominant
ENSG00000011295|TTC19	chr17:16187471:A:G	rs178820	15999380	Plus	188091	-0.126321	6.06095e-05	0.0445756	0.0267131	0.639485	NA	-0.0735549	0.0259261	0.758589	0.0171905	0.0874314	Pre	No	No	No	No	Prenatal-predominant	Prenatal-predominant
ENSG00000011295|TTC19	chr17:16187858:C:T	rs545738	15999380	Plus	188478	-0.129402	3.34107e-05	0.0276986	0.0436787	0.446845	NA	-0.0718811	0.028779	0.771208	0.00711396	0.0468786	Pre	No	No	No	No	Prenatal-predominant	Prenatal-predominant
ENSG00000011295|TTC19	chr17:16188380:A:G	rs178818	15999380	Plus	189000	-0.141092	1.15142e-05	0.0114	0.00829512	0.870262	NA	-0.073442	0.0220681	0.739234	0.011444	0.0658122	Pre	No	No	No	No	Prenatal-predominant	Prenatal-predominant
ENSG00000011295|TTC19	chr17:16190841:G:C	rs178814	15999380	Plus	191461	-0.143588	4.56092e-06	0.00514638	-6.57731e-05	0.999006	NA	-0.0820571	0.0102528	0.628633	0.0173244	0.0879435	Pre	No	No	No	No	Prenatal-predominant	Prenatal-predominant
ENSG00000011295|TTC19	chr17:16193756:C:T	rs178813	15999380	Plus	194376	-0.140071	2.75767e-05	0.0236431	0.0367251	0.517585	NA	-0.0686489	0.043566	0.816494	0.00633969	0.0433141	Pre	No	No	No	No	Prenatal-predominant	Prenatal-predominant
ENSG00000011295|TTC19	chr17:16193830:T:C	rs178811	15999380	Plus	194450	-0.141053	4.6201e-06	0.00520547	-0.00841723	0.873999	NA	-0.0824407	0.00904556	0.60886	0.0279039	0.12305	Pre	No	No	No	No	Prenatal-trending	Prenatal-predominant
ENSG00000011295|TTC19	chr17:16194288:T:TAAG	rs71150276	15999380	Plus	194908	-0.143023	7.24357e-06	0.00767216	0.00348383	0.948636	NA	-0.0794353	0.0145561	0.682213	0.0176405	0.0891511	Pre	No	No	No	No	Prenatal-predominant	Prenatal-predominant
ENSG00000011295|TTC19	chr17:16196459:C:A	rs178809	15999380	Plus	197079	-0.124041	2.79355e-05	0.0238968	0.028503	0.590095	NA	-0.06386	0.0391025	0.805337	0.0106134	0.0623387	Pre	No	No	No	No	Prenatal-predominant	Prenatal-predominant
ENSG00000011295|TTC19	chr17:16197247:A:G	rs178807	15999380	Plus	197867	-0.141364	4.8589e-06	0.00543813	-0.0111266	0.841173	NA	-0.090972	0.00503285	0.510065	0.0372661	0.15006	Pre	No	No	No	No	Prenatal-trending	Prenatal-predominant
ENSG00000011295|TTC19	chr17:16197297:G:C	rs178806	15999380	Plus	197917	-0.121904	4.69103e-05	0.0363433	0.0230539	0.666581	NA	-0.0641827	0.0401534	0.808119	0.0164598	0.0847783	Pre	No	No	No	No	Prenatal-predominant	Prenatal-predominant
ENSG00000011295|TTC19	chr17:16197814:T:C	rs178805	15999380	Plus	198434	-0.122232	4.40146e-05	0.0345155	0.0288359	0.586306	NA	-0.0463717	0.139505	NA	0.011722	0.0669298	Pre	No	No	No	No	Prenatal-predominant	Prenatal-predominant
ENSG00000011295|TTC19	chr17:16199924:G:T	rs178804	15999380	Plus	200544	-0.128502	3.80306e-05	0.0307534	0.0337434	0.550182	NA	-0.0714365	0.0290231	0.772215	0.0106717	0.0625326	Pre	No	No	No	No	Prenatal-predominant	Prenatal-predominant
ENSG00000011295|TTC19	chr17:16203731:T:A	rs178802	15999380	Plus	204351	-0.122153	5.00243e-05	0.0382719	0.0245699	0.645986	NA	-0.06716	0.03272	0.785628	0.0152927	0.0805105	Pre	No	No	No	No	Prenatal-predominant	Prenatal-predominant
ENSG00000011295|TTC19	chr17:16205150:G:A	rs178801	15999380	Plus	205770	-0.128502	3.80306e-05	0.0307534	0.0436787	0.446845	NA	-0.0719887	0.0285769	0.7704	0.00742873	0.0483077	Pre	No	No	No	No	Prenatal-predominant	Prenatal-predominant
ENSG00000011295|TTC19	chr17:16215740:G:A	rs178797	15999380	Plus	216360	-0.138893	1.0747e-05	0.0107497	0.0313092	0.58971	NA	-0.0792731	0.0176164	0.708842	0.00886221	0.0547662	Pre	No	No	No	No	Prenatal-predominant	Prenatal-predominant
ENSG00000011295|TTC19	chr17:16221654:C:G	rs178793	15999380	Plus	222274	-0.136008	1.19154e-05	0.0117471	-0.0147044	0.785701	NA	-0.068243	0.0346212	0.792045	0.0481116	0.178835	Pre	No	No	No	No	Prenatal-trending	Prenatal-predominant
ENSG00000011295|TTC19	chr17:16221865:C:T	rs178792	15999380	Plus	222485	-0.13735	6.1142e-06	0.00663596	-0.00488191	0.925752	NA	-0.0777419	0.0140601	0.677026	0.0261276	0.117446	Pre	No	No	No	No	Prenatal-trending	Prenatal-predominant
ENSG00000011295|TTC19	chr17:16223892:A:C	rs178791	15999380	Plus	224512	-0.126208	6.10379e-05	0.044836	-0.0188748	0.721883	NA	-0.079512	0.0128306	0.663286	0.0773252	0.244001	Pre	No	No	No	No	Prenatal-trending	Prenatal-predominant
ENSG00000011295|TTC19	chr17:16227882:T:C	rs178789	15999380	Plus	228502	-0.126269	6.34005e-05	0.0462303	0.0436787	0.446845	NA	-0.0676724	0.0405701	0.809216	0.00843703	0.0528904	Pre	No	No	No	No	Prenatal-predominant	Prenatal-predominant
ENSG00000011295|TTC19	chr17:16228654:A:G	rs178788	15999380	Plus	229274	-0.119045	6.24255e-05	0.0456603	0.0194315	0.684294	NA	-0.0589585	0.048272	0.826948	0.0124578	0.0698845	Pre	No	No	No	No	Prenatal-predominant	Prenatal-predominant
ENSG00000011295|TTC19	chr17:16242857:G:A	rs7223428	15999380	Plus	243477	-0.115066	6.46776e-05	0.0469392	0.0327043	0.541521	NA	-0.0659854	0.0297502	0.774943	0.0137068	0.0748213	Pre	No	No	No	No	Prenatal-predominant	Prenatal-predominant
ENSG00000011295|TTC19	chr17:16243345:T:C	rs12946619	15999380	Plus	243965	-0.118526	3.45704e-05	0.0284782	0.00724067	0.889816	NA	-0.0753349	0.0121037	0.654298	0.0323467	0.136533	Pre	No	No	No	No	Prenatal-trending	Prenatal-predominant
ENSG00000011295|TTC19	chr17:16250166:C:T	rs9909022	15999380	Plus	250786	-0.121442	4.96631e-05	0.0380579	0.060783	0.264197	NA	-0.0595144	0.0577729	NA	0.00281359	0.0246443	Pre	No	No	No	No	Prenatal-predominant	Prenatal-predominant
ENSG00000011295|TTC19	chr17:16252921:A:G	rs1029809	15999380	Plus	253541	-0.118511	4.32071e-05	0.0340027	0.0128494	0.797464	NA	-0.0629128	0.034627	0.792054	0.0212172	0.101464	Pre	No	No	No	No	Prenatal-trending	Prenatal-predominant
ENSG00000011295|TTC19	chr17:16259358:C:CA	rs34416574	15999380	Plus	259978	-0.119503	4.12429e-05	0.03278	-0.00120431	0.981115	NA	-0.076584	0.010824	0.636997	0.0406919	0.159354	Pre	No	No	No	No	Prenatal-trending	Prenatal-predominant
ENSG00000011295|TTC19	chr17:16261243:C:T	rs8073259	15999380	Plus	261863	0.117168	4.36057e-05	0.0342605	-0.0253964	0.627732	NA	0.0622392	0.0385741	0.803857	0.0154049	0.0809493	Pre	No	No	No	No	Prenatal-predominant	Prenatal-predominant
ENSG00000011376|LARS2	chr3:45456850:C:T	rs6768340	45388506	Plus	68344	-0.151865	0.000973583	0.294215	-0.30124	1.63837e-06	0.00625041	-0.186094	6.21797e-06	0.00509176	0.0362817	0.147265	Post	No	No	No	No	Constant	Constant
ENSG00000011376|LARS2	chr3:45465813:T:A	rs3774692	45388506	Plus	77307	-0.15241	0.00141903	0.355841	-0.326459	2.06844e-06	0.00748864	-0.203805	2.08104e-06	0.00194558	0.0231999	0.108011	Post	No	No	No	Yes	Constant	Constant
ENSG00000011376|LARS2	chr3:45469534:C:T	rs3774690	45388506	Plus	81028	-0.168532	0.00095608	0.291267	-0.304163	8.65882e-05	0.122605	-0.192935	3.61677e-05	0.0224719	0.118326	0.316706	Comp	No	No	No	No	Constant	Constant
ENSG00000011376|LARS2	chr3:45485320:A:G	rs12639021	45388506	Plus	96814	-0.162479	0.00108068	0.310861	-0.312889	3.30368e-06	0.0109401	-0.202952	4.50358e-06	0.00383754	0.0506937	0.185348	Post	No	No	No	No	Constant	Constant
ENSG00000011376|LARS2	chr3:45486931:T:C	rs13088061	45388506	Plus	98425	-0.150978	0.00183778	0.399367	-0.312814	2.39875e-06	0.00843379	-0.179698	3.42431e-05	0.0214779	0.0320187	0.135611	Post	No	No	No	No	Constant	Constant
ENSG00000011376|LARS2	chr3:45493481:C:G	rs13070575	45388506	Plus	104975	-0.165706	0.000424703	0.181034	-0.312814	2.39875e-06	0.00843379	-0.191217	7.23477e-06	0.00581406	0.048061	0.178707	Post	No	No	No	No	Constant	Constant
ENSG00000011376|LARS2	chr3:45496481:C:T	rs12638088	45388506	Plus	107975	-0.165706	0.000424703	0.181034	-0.312814	2.39875e-06	0.00843379	-0.191217	7.23477e-06	0.00581406	0.048061	0.178707	Post	No	No	No	No	Constant	Constant
ENSG00000011376|LARS2	chr3:45503959:G:A	rs12629394	45388506	Plus	115453	-0.165706	0.000424703	0.181034	-0.307647	4.35543e-06	0.0136568	-0.191969	7.04091e-06	0.00567589	0.0589582	0.204948	Post	No	No	No	No	Constant	Constant
ENSG00000011376|LARS2	chr3:45507806:G:T	rs2170546	45388506	Plus	119300	-0.147287	0.00228573	0.436481	-0.328093	8.53285e-07	0.00395812	-0.198374	4.65755e-06	0.00394991	0.0161132	0.0835448	Post	No	No	No	No	Constant	Constant
ENSG00000011376|LARS2	chr3:45508315:G:A	rs900324	45388506	Plus	119809	-0.154268	0.00143461	0.357615	-0.279232	0.000111473	0.144974	-0.173678	8.98192e-05	0.0466653	0.125782	0.328774	Comp	No	No	No	No	Constant	Constant
ENSG00000011376|LARS2	chr3:45509169:C:T	rs1110778	45388506	Plus	120663	-0.147287	0.00228573	0.436481	-0.300509	3.14716e-05	0.0603734	-0.186233	2.42079e-05	0.0161236	0.0582181	0.203185	Comp	No	No	No	No	Constant	Constant
ENSG00000011376|LARS2	chr3:45510406:C:T	rs12633889	45388506	Plus	121900	-0.165706	0.000424703	0.181034	-0.283443	3.03669e-05	0.05888	-0.176584	3.52731e-05	0.0220111	0.125385	0.328181	Post	No	No	No	No	Constant	Constant
ENSG00000011376|LARS2	chr3:45514273:C:T	rs17077951	45388506	Plus	125767	-0.163639	0.000523873	0.206387	-0.312814	2.39875e-06	0.00843379	-0.187979	1.06433e-05	0.00810823	0.0453632	0.171575	Post	No	No	No	No	Constant	Constant
ENSG00000011376|LARS2	chr3:45516215:G:A	rs11549809	45388506	Plus	127709	-0.165706	0.000424703	0.181034	-0.312814	2.39875e-06	0.00843379	-0.191217	7.23477e-06	0.00581406	0.048061	0.178707	Post	No	No	No	No	Constant	Constant
ENSG00000011376|LARS2	chr3:45518129:C:T	rs2276860	45388506	Plus	129623	-0.165706	0.000424703	0.181034	-0.312814	2.39875e-06	0.00843379	-0.191217	7.23477e-06	0.00581406	0.048061	0.178707	Post	No	No	No	No	Constant	Constant
ENSG00000011376|LARS2	chr3:45518621:A:G	rs12630693	45388506	Plus	130115	-0.163686	0.000707744	0.246546	-0.309192	1.48166e-05	0.03647	-0.187066	2.20269e-05	0.014906	0.0681888	0.224442	Post	No	No	No	No	Constant	Constant
ENSG00000011376|LARS2	chr3:45519711:A:G	rs6441920	45388506	Plus	131205	-0.159418	0.00162419	0.378484	-0.36639	2.0265e-07	0.0013091	-0.198571	1.29369e-05	0.0095649	0.00830937	0.0522797	Post	Yes	No	Yes	No	Constant	Constant
ENSG00000011376|LARS2	chr3:45522947:A:T	rs12630334	45388506	Plus	134441	-0.167881	0.000736843	0.252228	-0.303626	6.30988e-06	0.0185903	-0.20144	5.29701e-06	0.00442105	0.0787547	0.247143	Comp	No	No	No	No	Constant	Constant
ENSG00000011376|LARS2	chr3:45528090:A:G	rs13099924	45388506	Plus	139584	-0.170979	0.000283086	0.139229	-0.312814	2.39875e-06	0.00843379	-0.194067	5.31723e-06	0.00443576	0.0566347	0.199485	Post	No	No	No	No	Constant	Constant
ENSG00000011376|LARS2	chr3:45528573:A:G	rs35131533	45388506	Plus	140067	-0.169818	0.000437908	0.184641	-0.309192	1.48166e-05	0.03647	-0.202433	4.36368e-06	0.00373275	0.0803433	0.250515	Comp	No	No	No	No	Constant	Constant
ENSG00000011376|LARS2	chr3:45538041:T:A	rs61286189	45388506	Plus	149535	-0.171514	0.000274656	0.13643	-0.312814	2.39875e-06	0.00843379	-0.194827	5.00782e-06	0.00421046	0.0576518	0.201945	Post	No	No	No	No	Constant	Constant
ENSG00000011376|LARS2	chr3:45538207:T:C	rs34622472	45388506	Plus	149701	-0.170979	0.000283086	0.139229	-0.312814	2.39875e-06	0.00843379	-0.198305	3.31741e-06	0.00293575	0.0566347	0.199485	Post	No	No	No	No	Constant	Constant
ENSG00000011376|LARS2	chr3:45540467:C:G	rs17077990	45388506	Plus	151961	-0.148341	0.00212421	0.423978	-0.334622	3.76697e-07	0.00211487	-0.198315	4.55196e-06	0.00387376	0.0120732	0.0682838	Post	No	No	No	No	Constant	Constant
ENSG00000011376|LARS2	chr3:45546491:A:G	rs3821895	45388506	Plus	157985	-0.157176	0.0011902	0.32641	-0.312814	2.39875e-06	0.00843379	-0.181856	2.79841e-05	0.018185	0.0390955	0.154998	Post	No	No	No	No	Constant	Constant
ENSG00000011376|LARS2	chr3:45560733:G:A	rs13083568	45388506	Plus	172227	-0.12707	0.00895231	0.665803	-0.276416	1.6032e-05	0.0387495	-0.159725	0.000239526	0.0979289	0.0467004	0.175154	Post	No	No	No	No	Postnatal-trending	Constant
ENSG00000011376|LARS2	chr3:45561344:C:G	rs35345735	45388506	Plus	172838	-0.172215	0.000646052	0.234161	-0.266934	0.000191863	0.202326	-0.187885	5.17069e-05	0.030042	0.250785	0.496621	Comp	No	No	No	No	Constant	Constant
ENSG00000011376|LARS2	chr3:45562319:G:A	rs1600905	45388506	Plus	173813	-0.200999	0.000145924	0.0869918	-0.266934	0.000191863	0.202326	-0.211712	1.03041e-05	0.00788518	0.430766	0.671755	Comp	No	No	No	No	Constant	Constant
ENSG00000011376|LARS2	chr3:45562452:C:T	rs1600906	45388506	Plus	173946	-0.18948	0.000103107	0.0671068	-0.232902	0.000644751	0.366886	-0.194329	1.32962e-05	0.00978828	0.584419	0.781434	Comp	No	No	No	No	Constant	Constant
ENSG00000011376|LARS2	chr3:45562639:T:G	rs13075111	45388506	Plus	174133	-0.18948	0.000103107	0.0671068	-0.22282	0.00113983	0.457497	-0.189747	2.16872e-05	0.01471	0.676268	0.836859	Comp	No	No	No	No	Constant	Constant
ENSG00000011376|LARS2	chr3:45562667:T:C	rs13075121	45388506	Plus	174161	-0.18948	0.000103107	0.0671068	-0.191094	0.0091483	0.750618	-0.177331	9.72277e-05	0.0496498	0.984796	0.993469	Comp	No	No	No	No	Constant	Constant
ENSG00000011376|LARS2	chr3:45562848:C:T	rs10452026	45388506	Plus	174342	-0.18948	0.000103107	0.0671068	-0.191094	0.0091483	0.750618	-0.177331	9.72277e-05	0.0496498	0.984796	0.993469	Comp	No	No	No	No	Constant	Constant
ENSG00000011376|LARS2	chr3:45563011:A:C	rs10452027	45388506	Plus	174505	-0.180469	0.000351997	0.160478	-0.22282	0.00113983	0.457497	-0.1852	4.99398e-05	0.0291927	0.601014	0.79062	Comp	No	No	No	No	Constant	Constant
ENSG00000011376|LARS2	chr3:45565232:G:GA	rs35869597	45388506	Plus	176726	-0.194797	7.90654e-05	0.054844	-0.266934	0.000191863	0.202326	-0.207535	5.85517e-06	0.0048306	0.376434	0.625421	Comp	No	Yes	No	No	Constant	Constant
ENSG00000011376|LARS2	chr3:45596338:A:G	rs13086458	45388506	Plus	207832	-0.124914	0.0154888	0.742389	-0.346164	1.14632e-05	0.0296358	-0.172108	0.000266707	0.105678	0.0113676	0.065473	Post	No	No	No	No	Postnatal-trending	Constant
ENSG00000011405|PIK3C2A	chr11:17837956:T:C	rs61882413	17207983	Minus	-629973	0.278583	0.000825746	0.269068	0.0480103	0.686856	NA	0.275493	6.45886e-05	0.0359583	0.107825	0.298874	Comp	Yes	Yes	No	Yes	Prenatal-trending	Prenatal-trending
ENSG00000011422|PLAUR	chr19:43766667:A:G	rs12427	43670547	Minus	-96120	-0.740979	0.0874258	NA	1.94119	6.6471e-06	0.0193874	0.480059	0.113672	NA	3.45153e-06	0.000266559	Post	Yes	No	Yes	No	Postnatal-predominant	Postnatal-predominant
ENSG00000012061|ERCC1	chr19:45960879:A:G	rs57398989	45478828	Minus	-482051	0.212351	0.00197743	0.41156	0.138705	0.070263	NA	0.211731	4.73127e-05	0.0279455	0.463704	0.698887	Comp	Yes	No	No	Yes	Prenatal-trending	Prenatal-trending
ENSG00000012223|LTF	chr3:45868004:C:G	rs75507082	46485234	Minus	617230	-2.03217	0.000148626	0.0881804	-0.75903	0.390424	NA	-1.79217	6.80277e-05	0.0374854	0.210527	0.447647	Comp	Yes	Yes	No	Yes	Prenatal-trending	Prenatal-trending
ENSG00000012504|NR1H4	chr12:99967444:G:A	rs56867513	100473708	Plus	-506264	-1.73692	3.90454e-05	0.0313943	0.499233	0.170772	NA	-0.856398	0.00594148	0.539093	3.5398e-05	0.00122725	Pre	Yes	Yes	No	No	Prenatal-predominant	Prenatal-predominant
ENSG00000013016|EHD3	chr2:30760092:AT:A	rs58177148	31234337	Plus	-474245	-0.188518	0.0146176	0.734978	-0.251721	0.0442349	0.891815	-0.333754	8.21884e-05	0.0435422	0.660077	0.82776	Comp	Yes	Yes	Yes	Yes	Constant	Constant
ENSG00000013275|PSMC4	chr19:39109597:T:C	rs564377	39971005	Plus	-861408	-0.298588	3.00639e-05	0.0253814	-0.0072723	0.939424	NA	-0.189142	0.00168595	0.323852	0.0129543	0.0718768	Pre	Yes	Yes	No	No	Prenatal-predominant	Prenatal-predominant
ENSG00000013293|SLC7A14	chr3:170244745:G:A	rs77112641	170586074	Minus	341329	0.663555	0.00178224	0.393973	0.323095	0.186911	NA	0.791778	3.18587e-05	0.0202498	0.284325	0.533537	Comp	No	No	No	No	Prenatal-trending	Prenatal-predominant
ENSG00000013293|SLC7A14	chr3:171188994:C:T	rs9859079	170586074	Minus	-602920	0.471892	0.00098145	0.29549	0.160087	0.21439	NA	0.529676	2.65093e-05	0.0173774	0.0981994	0.281904	Comp	No	No	No	No	Prenatal-trending	Prenatal-predominant
ENSG00000013293|SLC7A14	chr3:171240546:CCTA:C	rs58476010	170586074	Minus	-654472	0.609313	4.80905e-05	0.0370764	0.11221	0.297968	NA	0.495631	1.32588e-05	0.00976342	0.00545231	0.0389285	Comp	Yes	Yes	No	Yes	Prenatal-predominant	Prenatal-predominant
ENSG00000013293|SLC7A14	chr3:171240569:G:C	rs9844004	170586074	Minus	-654495	0.573035	6.3897e-05	0.046504	0.127967	0.214816	NA	0.476165	1.41173e-05	0.0102998	0.00928658	0.0566173	Comp	No	No	No	No	Prenatal-predominant	Prenatal-predominant
ENSG00000013297|CLDN11	chr3:171230911:T:C	rs9838981	170418865	Plus	812046	1.11541	0.0104665	0.689286	0.96594	0.135284	NA	1.55547	4.58762e-05	0.0272513	0.84546	0.929023	Comp	Yes	No	No	Yes	Prenatal-trending	Prenatal-trending
ENSG00000013297|CLDN11	chr3:171231487:A:G	rs7355905	170418865	Plus	812622	1.1183	0.00898854	0.666389	0.968079	0.122862	NA	1.50803	6.04399e-05	0.0340692	0.840494	0.92618	Comp	No	No	No	No	Prenatal-trending	Prenatal-trending
ENSG00000013306|SLC25A39	chr17:43904978:C:G	rs1731904	44324870	Minus	419892	0.399387	5.09731e-05	0.0388607	0.0235675	0.792197	NA	0.23734	0.00056225	0.174633	0.00377645	0.0303013	Pre	No	Yes	No	No	Prenatal-predominant	Constant
ENSG00000013306|SLC25A39	chr17:44302585:A:G	rs10852960	44324870	Minus	22285	-0.230595	0.0115793	0.703332	-0.323557	0.00032215	0.26729	-0.261017	5.67957e-05	0.0323964	0.449023	0.686969	Comp	No	No	No	No	Constant	Constant
ENSG00000013306|SLC25A39	chr17:44316094:A:C	rs11654436	44324870	Minus	8776	-0.231641	0.0096697	0.677451	-0.331617	0.000242589	0.229914	-0.269163	2.83655e-05	0.0183865	0.410802	0.654669	Comp	No	No	No	No	Constant	Constant
ENSG00000013306|SLC25A39	chr17:44320684:A:G	rs2011951	44324870	Minus	4186	-0.223206	0.0120549	0.708986	-0.323557	0.00032215	0.26729	-0.259742	5.2965e-05	0.0306315	0.407205	0.651527	Comp	No	No	No	No	Constant	Constant
ENSG00000013306|SLC25A39	chr17:44321389:C:A	rs2011895	44324870	Minus	3481	-0.260144	0.00358416	0.515164	-0.323557	0.00032215	0.26729	-0.281241	1.17986e-05	0.0088517	0.600307	0.790158	Comp	No	No	No	No	Constant	Constant
ENSG00000013306|SLC25A39	chr17:44323049:G:A	rs4793091	44324870	Minus	1821	-0.274489	0.0016698	0.383181	-0.319761	0.000423969	0.305702	-0.280209	8.59943e-06	0.00675137	0.706157	0.853879	Comp	No	No	No	No	Constant	Constant
ENSG00000013306|SLC25A39	chr17:44323112:A:G	rs4793092	44324870	Minus	1758	-0.280784	0.00171343	0.387486	-0.324113	0.000346513	0.27725	-0.28486	8.40471e-06	0.00661875	0.721213	0.861211	Comp	No	No	No	No	Constant	Constant
ENSG00000013306|SLC25A39	chr17:44324340:T:C	rs8079946	44324870	Minus	530	-0.234609	0.00778474	0.64436	-0.3051	0.000653126	0.368781	-0.25448	5.55114e-05	0.0318157	0.55866	0.769601	Comp	No	No	No	No	Constant	Constant
ENSG00000013306|SLC25A39	chr17:44324751:T:C	rs1059555	44324870	Minus	119	-0.293433	0.000623391	0.229117	-0.363202	8.17381e-05	0.117926	-0.305001	1.34282e-06	0.0013215	0.556882	0.768365	Comp	Yes	No	Yes	Yes	Constant	Constant
ENSG00000013306|SLC25A39	chr17:44325167:T:C	rs8066400	44324870	Minus	-297	-0.259173	0.00293158	0.479764	-0.349055	0.000157321	0.179801	-0.279234	1.04806e-05	0.00799923	0.456084	0.69269	Comp	No	No	No	No	Constant	Constant
ENSG00000013306|SLC25A39	chr17:44329505:A:G	rs7217964	44324870	Minus	-4635	-0.266161	0.00401801	0.534248	-0.339091	0.000164468	0.18479	-0.285107	1.61815e-05	0.011556	0.553193	0.765706	Comp	No	No	No	No	Constant	Constant
ENSG00000013306|SLC25A39	chr17:44329755:G:T	rs117379685	44324870	Minus	-4885	-0.303037	0.000926339	0.286421	-0.353101	0.00026197	0.239942	-0.310302	3.57691e-06	0.00313548	0.692196	0.845565	Comp	No	No	No	No	Constant	Constant
ENSG00000013306|SLC25A39	chr17:44332812:A:G	rs4793095	44324870	Minus	-7942	-0.256334	0.00371968	0.521444	-0.336629	0.00031588	0.264625	-0.269005	2.56982e-05	0.016947	0.512682	0.735455	Comp	No	No	No	No	Constant	Constant
ENSG00000013306|SLC25A39	chr17:44336113:C:T	rs7216307	44324870	Minus	-11243	-0.239541	0.00673617	0.620924	-0.30758	0.000824236	0.405831	-0.272101	1.87786e-05	0.013049	0.578348	0.778997	Comp	No	No	No	No	Constant	Constant
ENSG00000013306|SLC25A39	chr17:44341226:C:T	rs8071842	44324870	Minus	-16356	-0.282889	0.00105114	0.306394	-0.319999	0.000184425	0.198043	-0.290235	3.23643e-06	0.00287428	0.747913	0.874598	Comp	No	No	No	No	Constant	Constant
ENSG00000013306|SLC25A39	chr17:44341599:G:A	rs4042962	44324870	Minus	-16729	-0.284416	0.000987167	0.296368	-0.319999	0.000184425	0.198043	-0.290237	2.98063e-06	0.00267304	0.757919	0.88052	Comp	No	No	No	No	Constant	Constant
ENSG00000013306|SLC25A39	chr17:44344494:T:C	rs4792937	44324870	Minus	-19624	-0.25218	0.00382465	0.526233	-0.319999	0.000184425	0.198043	-0.273934	1.13862e-05	0.00858931	0.560249	0.769717	Comp	No	No	No	No	Constant	Constant
ENSG00000013306|SLC25A39	chr17:44345895:C:T	rs3859268	44324870	Minus	-21025	-0.229186	0.00893474	0.665522	-0.239066	0.00673769	0.712838	-0.24966	6.90392e-05	0.0379381	0.934737	0.974799	Comp	No	No	No	No	Constant	Constant
ENSG00000013306|SLC25A39	chr17:44347231:G:C	rs4792938	44324870	Minus	-22361	-0.255182	0.00299694	0.483648	-0.35095	9.37817e-05	0.129372	-0.294719	2.97679e-06	0.00266997	0.416514	0.659656	Comp	No	No	No	No	Constant	Constant
ENSG00000013364|MVP	chr16:28897288:G:A	rs9938226	29820394	Plus	-923106	0.983212	6.12719e-05	0.0449827	0.287517	0.385126	NA	0.627607	0.00222397	0.369366	0.0849031	0.259725	Pre	No	No	No	No	Prenatal-trending	Prenatal-predominant
ENSG00000013364|MVP	chr16:28898456:GC:G	rs66716803	29820394	Plus	-921938	0.983212	6.12719e-05	0.0449827	0.287517	0.385126	NA	0.627607	0.00222397	0.369366	0.0849031	0.259725	Pre	No	No	No	No	Prenatal-trending	Prenatal-predominant
ENSG00000013364|MVP	chr16:29007086:C:T	rs8058242	29820394	Plus	-813308	-0.49486	6.02378e-05	0.0443711	0.196067	0.274707	NA	-0.250958	0.0202903	0.728284	0.0012014	0.013264	Pre	Yes	Yes	No	No	Prenatal-predominant	Prenatal-predominant
ENSG00000013573|DDX11	chr12:31010881:C:T	rs715131	31073845	Plus	-62964	0.881478	0.00293439	0.479915	0.73688	0.0221108	0.839635	0.863583	9.01266e-05	0.0467904	0.734039	0.868802	Comp	No	No	No	No	Constant	Constant
ENSG00000013573|DDX11	chr12:31015775:C:T	rs35043	31073845	Plus	-58070	1.00398	0.00114625	0.320208	1.13123	2.63461e-06	0.00909327	1.08865	1.06204e-07	0.000133714	0.729923	0.866386	Comp	No	No	No	No	Constant	Constant
ENSG00000013573|DDX11	chr12:31016794:G:A	rs2016273	31073845	Plus	-57051	0.907665	0.00156699	0.372419	0.628309	0.0344917	0.875061	0.840055	7.53186e-05	0.0406201	0.487258	0.717358	Comp	No	No	No	No	Constant	Constant
ENSG00000013573|DDX11	chr12:31018629:T:C	rs10771791	31073845	Plus	-55216	1.16367	3.99536e-05	0.0319711	0.823379	0.000390873	0.294114	1.09364	1.10023e-08	1.68967e-05	0.32694	0.577388	Comp	No	No	No	No	Constant	Constant
ENSG00000013573|DDX11	chr12:31018632:T:C	rs10771792	31073845	Plus	-55213	1.43242	4.07092e-08	7.58552e-05	0.807758	0.000492972	0.325807	1.24972	5.29124e-12	1.32615e-08	0.0543657	0.194249	Comp	No	No	No	No	Constant	Constant
ENSG00000013573|DDX11	chr12:31019963:C:T	rs35041	31073845	Plus	-53882	-1.34713	6.05117e-06	0.00657579	-0.594522	0.0404743	0.88647	-1.06206	6.16669e-07	0.000660959	0.0596401	0.20659	Comp	No	No	No	No	Constant	Constant
ENSG00000013573|DDX11	chr12:31020049:T:A	rs35040	31073845	Plus	-53796	-1.36829	8.84711e-07	0.0012124	-0.588807	0.0140768	0.79684	-1.11652	3.72944e-09	6.264e-06	0.0256397	0.115923	Comp	No	No	No	No	Constant	Constant
ENSG00000013573|DDX11	chr12:31020902:A:G	rs35039	31073845	Plus	-52943	-1.29045	1.9745e-06	0.00246751	-0.588807	0.0140768	0.79684	-1.0807	6.94342e-09	1.11421e-05	0.0420465	0.162881	Comp	No	No	No	No	Constant	Constant
ENSG00000013573|DDX11	chr12:31021068:A:G	rs12425239	31073845	Plus	-52777	1.46388	1.37883e-08	2.8262e-05	0.778615	0.00151017	0.502081	1.28439	2.10639e-12	5.51586e-09	0.0390316	0.154893	Comp	No	No	No	No	Constant	Constant
ENSG00000013573|DDX11	chr12:31022296:T:C	rs7967978	31073845	Plus	-51549	-1.39781	6.05165e-07	0.000866268	-0.652648	0.00671966	0.712494	-1.17144	5.43213e-10	1.04385e-06	0.0331482	0.138933	Comp	No	No	No	No	Constant	Constant
ENSG00000013573|DDX11	chr12:31022683:A:C	rs35036	31073845	Plus	-51162	-1.47206	1.38791e-08	2.84302e-05	-0.501134	0.0431343	0.890554	-1.16305	2.27532e-10	4.6291e-07	0.00425768	0.0328661	Comp	No	No	No	No	Constant	Constant
ENSG00000013573|DDX11	chr12:31023401:G:A	rs13377722	31073845	Plus	-50444	1.60662	2.8736e-09	6.6901e-06	0.942568	3.58057e-05	0.0663767	1.39907	3.45416e-14	1.13645e-10	0.0397941	0.156881	Comp	No	No	No	No	Constant	Constant
ENSG00000013573|DDX11	chr12:31023915:C:G	rs10843874	31073845	Plus	-49930	1.62805	4.72421e-10	1.29478e-06	1.05956	3.2066e-06	0.0106702	1.4679	3.40833e-16	1.40218e-12	0.0679689	0.223932	Comp	No	No	No	No	Constant	Constant
ENSG00000013573|DDX11	chr12:31024869:A:G	rs10771793	31073845	Plus	-48976	1.58588	2.35697e-09	5.56821e-06	1.05956	3.2066e-06	0.0106702	1.44511	1.971e-15	7.58167e-12	0.0956387	0.276993	Comp	No	No	No	No	Constant	Constant
ENSG00000013573|DDX11	chr12:31025839:A:G	rs11051208	31073845	Plus	-48006	1.33416	0.000456804	0.189695	0.936176	0.000930331	0.425739	1.21624	6.20648e-07	0.000664777	0.381306	0.629741	Comp	No	No	No	No	Constant	Constant
ENSG00000013573|DDX11	chr12:31027420:A:T	rs918256	31073845	Plus	-46425	1.57872	1.05046e-09	2.64828e-06	1.05956	3.2066e-06	0.0106702	1.44337	7.19534e-16	2.87245e-12	0.0943642	0.274903	Comp	No	No	No	No	Constant	Constant
ENSG00000013573|DDX11	chr12:31030211:C:T	rs10771794	31073845	Plus	-43634	1.57872	1.05046e-09	2.64828e-06	1.05956	3.2066e-06	0.0106702	1.44337	7.19534e-16	2.87245e-12	0.0943642	0.274903	Comp	No	No	No	No	Constant	Constant
ENSG00000013573|DDX11	chr12:31031418:C:T	rs35034	31073845	Plus	-42427	-1.4517	6.85754e-05	0.0491332	-0.496699	0.219661	NA	-1.16743	2.02012e-05	0.0138684	0.0721764	0.233377	Comp	No	No	No	No	Prenatal-trending	Constant
ENSG00000013573|DDX11	chr12:31032775:A:G	rs10771796	31073845	Plus	-41070	1.57408	1.06252e-08	2.23141e-05	1.05956	3.2066e-06	0.0106702	1.43092	1.28404e-14	4.46635e-11	0.112366	0.30631	Comp	No	No	No	No	Constant	Constant
ENSG00000013573|DDX11	chr12:31034149:G:A	rs16907160	31073845	Plus	-39696	1.63681	2.68727e-10	7.73624e-07	0.848852	0.000583999	0.351091	1.37738	2.01403e-14	6.85711e-11	0.01662	0.0853395	Comp	No	No	No	No	Constant	Constant
ENSG00000013573|DDX11	chr12:31037997:C:G	rs11051213	31073845	Plus	-35848	1.7877	5.48809e-12	2.13717e-08	1.0525	1.3406e-05	0.0336364	1.57465	2.98228e-18	1.53556e-14	0.0202996	0.0983197	Comp	No	No	No	No	Constant	Constant
ENSG00000013573|DDX11	chr12:31038795:G:A	rs56307235	31073845	Plus	-35050	1.87388	7.19062e-13	3.47108e-09	1.13776	1.66447e-06	0.00632958	1.65154	6.54917e-20	4.80922e-16	0.0177456	0.0895249	Comp	No	No	No	No	Constant	Constant
ENSG00000013573|DDX11	chr12:31043811:T:C	rs61919880	31073845	Plus	-30034	-1.4285	1.31461e-05	0.0127715	-0.133236	0.671778	NA	-0.950974	4.16444e-05	0.0252158	0.00336227	0.0279654	Pre	No	No	No	No	Prenatal-predominant	Constant
ENSG00000013573|DDX11	chr12:31044407:T:C	rs35025	31073845	Plus	-29438	-1.57781	3.76312e-09	8.56272e-06	-0.163265	0.588161	NA	-1.12677	2.23286e-08	3.22876e-05	0.000255835	0.00432199	Pre	No	No	No	No	Prenatal-predominant	Constant
ENSG00000013573|DDX11	chr12:31044641:C:A	rs12296739	31073845	Plus	-29204	1.81179	1.36074e-12	5.91409e-09	1.07066	6.79474e-06	0.0197193	1.59398	2.67711e-19	1.70424e-15	0.0167464	0.0858276	Comp	No	No	No	No	Constant	Constant
ENSG00000013573|DDX11	chr12:31047530:A:G	rs35024	31073845	Plus	-26315	-1.5898	2.41215e-09	5.69027e-06	-0.0950271	0.75591	NA	-1.12344	2.66594e-08	3.78423e-05	0.000123086	0.00264631	Pre	No	No	No	No	Prenatal-predominant	Constant
ENSG00000013573|DDX11	chr12:31048401:C:T	rs4031373	31073845	Plus	-25444	1.92607	2.25984e-10	6.59699e-07	0.967828	0.000751625	0.391405	1.65517	8.72916e-15	3.14718e-11	0.0126839	0.0707886	Comp	No	No	No	No	Constant	Constant
ENSG00000013573|DDX11	chr12:31049212:T:C	rs11051220	31073845	Plus	-24633	1.79999	3.77088e-12	1.51269e-08	1.07066	6.79474e-06	0.0197193	1.58487	7.87075e-19	4.61169e-15	0.0197785	0.0965248	Comp	No	No	No	No	Constant	Constant
ENSG00000013573|DDX11	chr12:31049629:T:C	rs12303225	31073845	Plus	-24216	1.80958	1.44928e-12	6.27463e-09	1.07066	6.79474e-06	0.0197193	1.59313	2.7939e-19	1.77402e-15	0.0170941	0.0870657	Comp	No	No	No	No	Constant	Constant
ENSG00000013573|DDX11	chr12:31051486:G:A	rs73089771	31073845	Plus	-22359	-1.91236	7.1421e-07	0.00100449	-1.05877	0.0232316	0.84378	-1.64574	2.06008e-08	3.00483e-05	0.140727	0.351722	Comp	No	No	No	No	Constant	Constant
ENSG00000013573|DDX11	chr12:31053830:T:C	rs35020	31073845	Plus	-20015	-1.49026	1.04046e-07	0.000177505	-0.204044	0.507497	NA	-1.06656	3.6463e-07	0.000411684	0.00136145	0.0145633	Pre	No	No	No	No	Prenatal-predominant	Constant
ENSG00000013573|DDX11	chr12:31057743:C:G	rs7973425	31073845	Plus	-16102	-1.51034	1.17081e-07	0.000197479	-0.734105	0.0651748	NA	-1.2596	6.53779e-09	1.05366e-05	0.0994864	0.284224	Comp	No	No	No	No	Prenatal-trending	Constant
ENSG00000013573|DDX11	chr12:31059482:T:G	rs10843875	31073845	Plus	-14363	1.49406	0.00124661	0.334207	0.852812	0.00250484	0.578002	1.22681	5.5482e-06	0.00460773	0.220948	0.460641	Comp	No	No	No	No	Constant	Constant
ENSG00000013573|DDX11	chr12:31060118:C:T	rs2536703	31073845	Plus	-13727	-2.42561	3.27283e-21	3.29899e-16	-1.28272	1.88673e-08	0.000211388	-1.97019	2.64926e-29	9.49404e-25	4.36456e-05	0.00141107	Comp	No	No	No	No	Constant	Constant
ENSG00000013573|DDX11	chr12:31060549:T:C	rs2536707	31073845	Plus	-13296	-2.42068	3.50557e-24	6.75881e-19	-1.35235	1.13083e-08	0.000154797	-2.02597	5.08778e-34	3.0708e-29	7.24494e-05	0.00197771	Comp	No	No	No	No	Constant	Constant
ENSG00000013573|DDX11	chr12:31060697:C:T	rs4537846	31073845	Plus	-13148	-2.48578	2.33477e-28	1.01595e-22	-1.5205	2.74476e-14	3.43527e-09	-2.06561	9.09761e-41	4.35459e-35	9.24731e-06	0.00052239	Comp	No	No	No	No	Constant	Constant
ENSG00000013573|DDX11	chr12:31060710:G:T	rs4362216	31073845	Plus	-13135	-2.53351	9.56604e-29	4.48138e-23	-1.47015	1.36902e-11	5.07972e-07	-2.0975	8.37162e-40	3.62847e-34	6.27229e-06	0.000401854	Comp	No	No	No	No	Constant	Constant
ENSG00000013573|DDX11	chr12:31060801:C:T	rs4356315	31073845	Plus	-13044	-2.56197	3.15739e-28	1.34207e-22	-1.48675	3.96182e-12	1.6565e-07	-2.11976	1.26867e-39	5.39258e-34	4.8625e-06	0.000338683	Comp	No	No	No	No	Constant	Constant
ENSG00000013573|DDX11	chr12:31060994:T:C	rs59051767	31073845	Plus	-12851	-1.68701	2.49436e-10	7.22281e-07	-1.32776	7.55386e-10	1.65823e-05	-1.46256	1.36824e-16	5.79567e-13	0.228025	0.469469	Comp	No	No	No	No	Constant	Constant
ENSG00000013573|DDX11	chr12:31061245:A:G	rs4031375	31073845	Plus	-12600	-2.62324	5.76374e-32	6.54155e-26	-1.52506	2.27142e-14	3.43527e-09	-2.14291	5.98971e-44	4.92095e-38	1.8804e-07	3.23598e-05	Comp	No	Yes	Yes	No	Constant	Constant
ENSG00000013573|DDX11	chr12:31062096:G:A	rs11051227	31073845	Plus	-11749	-2.50558	5.03477e-28	2.07595e-22	-1.49224	5.2654e-13	2.76513e-08	-2.08812	5.98819e-40	2.64639e-34	7.93152e-06	0.000469911	Comp	No	No	No	No	Constant	Constant
ENSG00000013573|DDX11	chr12:31064506:T:C	rs77450682	31073845	Plus	-9339	-1.38455	0.000131064	0.0803289	-0.839178	0.0249209	0.849631	-1.2275	3.04529e-06	0.00272415	0.278467	0.527007	Comp	No	No	No	No	Constant	Constant
ENSG00000013573|DDX11	chr12:31065104:T:C	rs61008038	31073845	Plus	-8741	-2.54907	2.36019e-29	1.27997e-23	-1.5205	2.74476e-14	3.43527e-09	-2.11171	8.41697e-42	4.67992e-36	2.12079e-06	0.00019792	Comp	No	No	No	No	Constant	Constant
ENSG00000013573|DDX11	chr12:31065214:G:T	rs61917178	31073845	Plus	-8631	-1.66897	1.03327e-08	2.17446e-05	-1.12602	4.83372e-05	0.0826811	-1.36954	3.06557e-12	7.88801e-09	0.141064	0.352235	Comp	No	No	No	No	Constant	Constant
ENSG00000013573|DDX11	chr12:31067161:T:A	rs61917181	31073845	Plus	-6684	1.51712	0.000883065	0.279207	0.930508	0.00244068	0.574214	1.24651	5.24685e-06	0.00438489	0.268722	0.516127	Comp	No	No	No	No	Constant	Constant
ENSG00000013573|DDX11	chr12:31068138:C:A	rs11051231	31073845	Plus	-5707	-2.56507	2.2258e-31	1.99218e-25	-1.47113	6.4107e-11	2.03563e-06	-2.13344	4.80181e-41	2.41384e-35	3.17503e-06	0.000251837	Comp	No	No	No	No	Constant	Constant
ENSG00000013573|DDX11	chr12:31068521:C:T	rs11051232	31073845	Plus	-5324	-2.53504	3.24599e-27	1.10979e-21	-1.47015	1.36902e-11	5.07972e-07	-2.08256	1.229e-37	3.91398e-32	1.01692e-05	0.000561413	Comp	No	No	No	No	Constant	Constant
ENSG00000013573|DDX11	chr12:31069244:G:T	rs12425683	31073845	Plus	-4601	-2.49253	1.53994e-27	5.54026e-22	-1.44633	1.06433e-10	3.16339e-06	-2.08458	3.87693e-38	1.38127e-32	1.88903e-05	0.000825642	Comp	No	No	No	No	Constant	Constant
ENSG00000013573|DDX11	chr12:31070220:G:A	rs188421945	31073845	Plus	-3625	-1.50726	0.00062913	0.230359	-1.41455	0.00499676	0.677099	-1.38903	2.21748e-05	0.0149905	0.885566	0.950468	Comp	No	No	No	No	Constant	Constant
ENSG00000013573|DDX11	chr12:31070496:G:A	rs2543246	31073845	Plus	-3349	-2.45954	9.83139e-27	3.13721e-21	-1.50112	2.82746e-14	3.43527e-09	-2.05948	2.93184e-37	8.51626e-32	1.55544e-05	0.00074155	Comp	No	No	No	No	Constant	Constant
ENSG00000013573|DDX11	chr12:31070537:A:C	rs11051235	31073845	Plus	-3308	-2.44288	7.82442e-25	1.90573e-19	-1.49483	4.1384e-14	3.43527e-09	-2.03955	4.6703e-35	3.23367e-30	3.79482e-05	0.00128268	Comp	No	No	No	No	Constant	Constant
ENSG00000013573|DDX11	chr12:31071118:C:G	rs3867149	31073845	Plus	-2727	-2.15184	1.51228e-16	1.31808e-12	-1.43113	8.65243e-07	0.00399978	-1.88973	1.68434e-23	2.65012e-19	0.0320033	0.135589	Comp	No	No	No	No	Constant	Constant
ENSG00000013573|DDX11	chr12:31071403:G:A	rs4931417	31073845	Plus	-2442	-2.41808	6.2082e-29	3.01084e-23	-1.43292	1.35738e-12	6.557e-08	-2.04614	1.1289e-39	4.85471e-34	6.31559e-06	0.000402993	Comp	No	No	No	No	Constant	Constant
ENSG00000013573|DDX11	chr12:31071518:G:A	rs4931418	31073845	Plus	-2327	-2.44267	7.78036e-31	5.86671e-25	-1.49483	4.1384e-14	3.43527e-09	-2.08719	2.44593e-44	2.08041e-38	4.41443e-06	0.000315246	Comp	No	No	No	No	Constant	Constant
ENSG00000013573|DDX11	chr12:31071606:C:T	rs4931420	31073845	Plus	-2239	-2.44527	5.24607e-31	4.4087e-25	-1.49483	4.1384e-14	3.43527e-09	-2.08713	2.249e-44	1.96502e-38	3.96501e-06	0.000293487	Comp	Yes	No	No	Yes	Constant	Constant
ENSG00000013573|DDX11	chr12:31071623:C:A	rs58800294	31073845	Plus	-2222	-1.53183	1.02793e-07	0.000175654	-1.16599	5.22783e-05	0.0871516	-1.32723	2.99712e-11	6.87173e-08	0.330399	0.580908	Comp	No	No	No	No	Constant	Constant
ENSG00000013573|DDX11	chr12:31071681:G:A	rs61275638	31073845	Plus	-2164	-1.53565	9.18254e-08	0.000158573	-1.07344	7.46047e-05	0.110953	-1.30741	2.88336e-11	6.62359e-08	0.205609	0.44107	Comp	No	No	No	No	Constant	Constant
ENSG00000013573|DDX11	chr12:31071731:G:C	rs4931421	31073845	Plus	-2114	-2.32942	7.96956e-24	1.42662e-18	-1.54541	2.2813e-14	3.43527e-09	-2.01404	3.05747e-36	4.57333e-31	0.000650534	0.00853375	Comp	No	No	No	No	Constant	Constant
ENSG00000013573|DDX11	chr12:31071917:G:C	rs4930950	31073845	Plus	-1928	-2.33233	3.0758e-24	6.13432e-19	-1.49483	4.1384e-14	3.43527e-09	-2.00503	1.2372e-36	2.02683e-31	0.000219427	0.00387673	Comp	No	No	No	No	Constant	Constant
ENSG00000013573|DDX11	chr12:31072075:G:C	rs6487962	31073845	Plus	-1770	-2.32097	1.25892e-24	2.94256e-19	-1.50676	1.89882e-13	1.08087e-08	-2.00576	8.61354e-37	1.47018e-31	0.000383373	0.00580994	Comp	No	No	No	No	Constant	Constant
ENSG00000013573|DDX11	chr12:31072165:C:A	rs6487963	31073845	Plus	-1680	-2.44267	7.78036e-31	5.86671e-25	-1.4439	2.04381e-11	7.36025e-07	-2.08674	7.77247e-43	5.28192e-37	8.35692e-06	0.000489042	Comp	No	No	No	No	Constant	Constant
ENSG00000013573|DDX11	chr12:31072271:A:C	rs6487964	31073845	Plus	-1574	-2.33393	2.34435e-25	6.46841e-20	-1.50676	1.89882e-13	1.08087e-08	-2.02804	5.75786e-38	1.98709e-32	0.000265282	0.00443856	Comp	No	No	No	No	Constant	Constant
ENSG00000013573|DDX11	chr12:31072279:A:G	rs6487965	31073845	Plus	-1566	-2.36461	8.3747e-26	2.41987e-20	-1.50676	1.89882e-13	1.08087e-08	-2.03195	7.21862e-38	2.45277e-32	0.000152673	0.00301937	Comp	No	No	No	No	Constant	Constant
ENSG00000013573|DDX11	chr12:31072296:T:C	rs6487966	31073845	Plus	-1549	-2.34182	7.08766e-26	2.08075e-20	-1.50676	1.89882e-13	1.08087e-08	-2.02746	2.12505e-38	7.85056e-33	0.000206845	0.00371849	Comp	No	No	No	No	Constant	Constant
ENSG00000013573|DDX11	chr12:31072308:TATGG:T	rs72376838	31073845	Plus	-1537	-1.44031	7.1605e-07	0.00100694	-1.16599	5.22783e-05	0.0871516	-1.27222	2.83984e-10	5.68546e-07	0.469807	0.703579	Comp	No	No	No	No	Constant	Constant
ENSG00000013573|DDX11	chr12:31072355:G:C	rs12319614	31073845	Plus	-1490	-1.22152	0.0256619	0.802322	-1.74333	1.56589e-05	0.0380499	-1.26679	0.000391132	0.137637	0.423182	0.66508	Post	No	No	No	No	Postnatal-trending	Constant
ENSG00000013573|DDX11	chr12:31072400:C:T	rs12319564	31073845	Plus	-1445	-1.05219	0.0494646	0.865127	-1.74333	1.56589e-05	0.0380499	-1.16566	0.000961858	0.240589	0.282482	0.531416	Post	No	No	No	No	Postnatal-trending	Constant
ENSG00000013573|DDX11	chr12:31072410:A:G	rs6487967	31073845	Plus	-1435	-2.44267	7.78036e-31	5.86671e-25	-1.49483	4.1384e-14	3.43527e-09	-2.08719	2.44593e-44	2.08041e-38	4.41443e-06	0.000315246	Comp	No	No	No	No	Constant	Constant
ENSG00000013573|DDX11	chr12:31072451:C:T	rs6487968	31073845	Plus	-1394	-2.47128	4.63605e-30	2.70044e-24	-1.4439	2.04381e-11	7.36025e-07	-2.09044	1.03022e-41	5.53253e-36	6.41504e-06	0.000407392	Comp	No	No	No	No	Constant	Constant
ENSG00000013573|DDX11	chr12:31072477:G:A	rs6487969	31073845	Plus	-1368	-2.46448	7.88076e-30	4.44919e-24	-1.4439	2.04381e-11	7.36025e-07	-2.08973	1.14109e-41	6.09818e-36	7.69644e-06	0.000460089	Comp	No	No	No	No	Constant	Constant
ENSG00000013573|DDX11	chr12:31072540:A:G	rs6487970	31073845	Plus	-1305	-2.44267	7.78036e-31	5.86671e-25	-1.44987	1.72491e-11	6.29209e-07	-2.08603	8.22906e-43	5.50597e-37	9.30036e-06	0.000524582	Comp	No	No	No	No	Constant	Constant
ENSG00000013573|DDX11	chr12:31072844:G:A	rs7297568	31073845	Plus	-1001	-2.42449	1.08559e-28	5.06409e-23	-1.49483	4.1384e-14	3.43527e-09	-2.06917	9.63259e-42	5.26334e-36	1.27295e-05	0.000652299	Comp	No	No	No	No	Constant	Constant
ENSG00000013573|DDX11	chr12:31072905:T:C	rs7313639	31073845	Plus	-940	-2.39066	2.69983e-27	9.43569e-22	-1.49483	4.1384e-14	3.43527e-09	-2.05182	2.74133e-40	1.25225e-34	3.54434e-05	0.00122742	Comp	No	No	No	No	Constant	Constant
ENSG00000013573|DDX11	chr12:31073374:G:A	rs28497345	31073845	Plus	-471	-2.44267	7.78036e-31	5.86671e-25	-1.4439	2.04381e-11	7.36025e-07	-2.08674	7.77247e-43	5.28192e-37	8.35692e-06	0.000489042	Comp	No	No	No	No	Constant	Constant
ENSG00000013573|DDX11	chr12:31073506:A:G	rs3891006	31073845	Plus	-339	-2.42753	1.16752e-29	6.49153e-24	-1.43899	2.10056e-11	7.54734e-07	-2.06258	4.1656e-41	2.11332e-35	1.3117e-05	0.00066514	Comp	No	No	No	No	Constant	Constant
ENSG00000013573|DDX11	chr12:31073901:T:A	rs7953706	31073845	Plus	56	-2.3569	1.05654e-25	3.01333e-20	-1.4439	2.04381e-11	7.36025e-07	-2.01311	7.03476e-37	1.28426e-31	0.000124891	0.00265625	Comp	No	No	No	No	Constant	Constant
ENSG00000013573|DDX11	chr12:31074241:ACAG:A	rs67241714	31073845	Plus	396	-2.31263	2.26348e-22	2.83166e-17	-1.42498	1.01285e-10	3.01364e-06	-1.99539	1.32827e-31	6.00247e-27	0.00050693	0.00714145	Comp	No	No	No	No	Constant	Constant
ENSG00000013573|DDX11	chr12:31074527:C:G	rs7305663	31073845	Plus	682	-2.39011	1.13065e-27	4.30703e-22	-1.50676	1.89882e-13	1.08087e-08	-2.06475	1.58646e-40	7.40056e-35	6.14139e-05	0.00176929	Comp	No	No	No	No	Constant	Constant
ENSG00000013573|DDX11	chr12:31074546:G:T	rs7305885	31073845	Plus	701	-2.39041	5.65777e-28	2.3069e-22	-1.50676	1.89882e-13	1.08087e-08	-2.06216	7.38968e-41	3.63183e-35	5.60805e-05	0.00167203	Comp	No	No	No	No	Constant	Constant
ENSG00000013573|DDX11	chr12:31075423:G:C	rs59526777	31073845	Plus	1578	-2.35934	7.64278e-23	1.04262e-17	-1.37194	3.41107e-11	1.15369e-06	-1.96247	7.6927e-33	3.97787e-28	6.44641e-05	0.00182306	Comp	No	No	No	No	Constant	Constant
ENSG00000013573|DDX11	chr12:31075804:G:A	rs4931423	31073845	Plus	1959	-2.43879	5.46141e-30	3.14789e-24	-1.4284	1.11163e-13	6.67645e-09	-2.04345	2.63898e-42	1.65071e-36	1.10983e-06	0.000122755	Comp	No	No	No	No	Constant	Constant
ENSG00000013573|DDX11	chr12:31076174:C:T	rs201212530	31073845	Plus	2329	-1.7318	1.12184e-08	2.34143e-05	-1.05122	0.0101387	0.762209	-1.52769	7.93297e-11	1.72602e-07	0.158276	0.378213	Comp	No	No	No	No	Constant	Constant
ENSG00000013573|DDX11	chr12:31076383:T:C	rs4931424	31073845	Plus	2538	-2.50187	1.50421e-28	6.75912e-23	-1.39775	2.79618e-11	9.61672e-07	-2.05422	7.01092e-38	2.39489e-32	1.83782e-06	0.000177479	Comp	No	No	No	No	Constant	Constant
ENSG00000013573|DDX11	chr12:31076435:A:C	rs4931425	31073845	Plus	2590	-2.35779	7.97762e-26	2.31724e-20	-1.42828	3.46017e-13	1.85458e-08	-1.98964	3.83064e-36	5.63037e-31	2.95509e-05	0.00109979	Comp	No	No	No	No	Constant	Constant
ENSG00000013573|DDX11	chr12:31076494:C:T	rs4931426	31073845	Plus	2649	-2.4335	3.59093e-30	2.17212e-24	-1.42828	3.46017e-13	1.85458e-08	-2.05606	4.47807e-41	2.26142e-35	1.68259e-06	0.000165525	Comp	No	No	No	No	Constant	Constant
ENSG00000013573|DDX11	chr12:31076551:C:G	rs4931427	31073845	Plus	2706	-2.46478	2.06977e-30	1.35631e-24	-1.3743	3.48604e-11	1.17723e-06	-2.0574	2.58742e-41	1.33732e-35	9.44234e-07	0.000108724	Comp	No	No	No	No	Constant	Constant
ENSG00000013573|DDX11	chr12:31077289:G:A	rs2241287	31073845	Plus	3444	-2.46895	2.57942e-29	1.37849e-23	-1.39713	9.58918e-11	2.88199e-06	-2.03846	1.81302e-37	5.57529e-32	3.98868e-06	0.000294261	Comp	No	No	No	No	Constant	Constant
ENSG00000013573|DDX11	chr12:31077366:G:C	rs11051236	31073845	Plus	3521	-2.44267	7.78036e-31	5.86671e-25	-1.43133	9.76115e-14	6.0439e-09	-2.04547	7.74867e-42	4.37462e-36	7.69973e-07	9.30702e-05	Comp	No	No	No	No	Constant	Constant
ENSG00000013573|DDX11	chr12:31077717:A:G	rs7133363	31073845	Plus	3872	-2.35467	8.41226e-26	2.42436e-20	-1.43183	9.30592e-14	5.7979e-09	-1.99188	8.21253e-38	2.77846e-32	2.51837e-05	0.000995947	Comp	No	No	No	No	Constant	Constant
ENSG00000013573|DDX11	chr12:31077866:G:A	rs34873612	31073845	Plus	4021	-2.4109	3.8319e-26	1.15576e-20	-1.21055	8.0745e-07	0.00379557	-2.0084	9.70739e-34	5.73022e-29	1.16596e-05	0.000614678	Comp	No	No	No	No	Constant	Constant
ENSG00000013573|DDX11	chr12:31080585:G:A	rs4031360	31073845	Plus	6740	-2.19527	2.84645e-18	4.21304e-14	-1.36638	4.07771e-10	9.61068e-06	-1.86027	5.0005e-27	1.42066e-22	0.00230659	0.021351	Comp	No	No	No	No	Constant	Constant
ENSG00000013573|DDX11	chr12:31081023:G:T	rs7309520	31073845	Plus	7178	-2.44267	7.78036e-31	5.86671e-25	-1.44107	4.19593e-13	2.2337e-08	-2.06229	2.68916e-43	2.00033e-37	1.78844e-06	0.000173773	Comp	No	No	No	No	Constant	Constant
ENSG00000013573|DDX11	chr12:31081306:A:G	rs4031341	31073845	Plus	7461	-2.43676	3.88998e-28	1.6408e-22	-1.4284	1.11163e-13	6.67645e-09	-2.02388	6.33606e-40	2.77903e-34	2.46445e-06	0.000212515	Comp	No	No	No	No	Constant	Constant
ENSG00000013573|DDX11	chr12:31083356:G:A	rs2111766	31073845	Plus	9511	-2.36522	3.52962e-23	5.22982e-18	-1.28913	6.26459e-09	0.000100962	-1.95869	1.48142e-30	5.88558e-26	3.70457e-05	0.0012659	Comp	No	No	No	No	Constant	Constant
ENSG00000013573|DDX11	chr12:31083360:A:G	rs2111767	31073845	Plus	9515	-2.36568	3.26558e-23	4.85821e-18	-1.28544	7.16563e-09	0.000110377	-1.95839	1.53991e-30	6.10474e-26	3.50267e-05	0.00121757	Comp	No	No	No	No	Constant	Constant
ENSG00000013573|DDX11	chr12:31084092:A:G	rs28559720	31073845	Plus	10247	-2.44267	7.78036e-31	5.86671e-25	-1.44732	6.13097e-13	3.17777e-08	-2.07003	1.54116e-43	1.19483e-37	2.49988e-06	0.000212639	Comp	No	No	No	No	Constant	Constant
ENSG00000013573|DDX11	chr12:31084262:T:C	rs10843879	31073845	Plus	10417	-2.44267	7.78036e-31	5.86671e-25	-1.4284	1.11163e-13	6.67645e-09	-2.04612	7.36467e-42	4.28982e-36	7.30851e-07	8.92812e-05	Comp	No	No	No	No	Constant	Constant
ENSG00000013573|DDX11	chr12:31084438:A:T	rs3930906	31073845	Plus	10593	-2.47334	1.11333e-30	8.22594e-25	-1.3965	2.1889e-12	1.01415e-07	-2.07125	2.78193e-42	1.7303e-36	4.60004e-07	6.30889e-05	Comp	No	No	No	No	Constant	Constant
ENSG00000013573|DDX11	chr12:31084766:G:A	rs3881296	31073845	Plus	10921	-2.35484	1.55458e-24	3.27861e-19	-1.4284	1.11163e-13	6.67645e-09	-1.98056	2.73794e-36	4.12339e-31	3.82765e-05	0.00128883	Comp	No	No	No	No	Constant	Constant
ENSG00000013573|DDX11	chr12:31085141:G:A	rs4931428	31073845	Plus	11296	-2.15431	3.64395e-17	3.58053e-13	-1.23084	1.28649e-06	0.0052374	-1.8386	7.95862e-24	1.29975e-19	0.00280001	0.0245612	Comp	No	No	No	No	Constant	Constant
ENSG00000013573|DDX11	chr12:31085228:G:A	rs7486470	31073845	Plus	11383	-1.05219	0.0494646	0.865127	-1.74333	1.56589e-05	0.0380499	-1.16566	0.000961858	0.240589	0.282482	0.531416	Post	No	No	No	No	Postnatal-trending	Constant
ENSG00000013573|DDX11	chr12:31086012:A:G	rs75310600	31073845	Plus	12167	-2.19273	1.52573e-18	2.91413e-14	-1.33956	8.5923e-07	0.0039805	-1.87732	1.63562e-25	4.04823e-21	0.0066257	0.0446618	Comp	No	No	No	No	Constant	Constant
ENSG00000013573|DDX11	chr12:31086571:G:A	rs2352622	31073845	Plus	12726	-2.64478	1.65396e-31	1.68597e-25	-1.44948	8.42354e-14	5.26902e-09	-2.11202	2.06793e-42	1.3236e-36	1.70425e-08	4.6798e-06	Comp	No	No	No	No	Constant	Constant
ENSG00000013573|DDX11	chr12:31087400:C:T	rs10743750	31073845	Plus	13555	-2.46662	1.94691e-25	5.39887e-20	-1.44948	8.42354e-14	5.26902e-09	-2.03462	5.92659e-37	1.28426e-31	7.91174e-06	0.000469515	Comp	No	No	No	No	Constant	Constant
ENSG00000013573|DDX11	chr12:31087568:C:T	rs7308368	31073845	Plus	13723	-2.36439	9.30529e-22	1.02957e-16	-1.36361	3.51346e-10	8.42694e-06	-1.97	1.45897e-31	6.33601e-27	0.000129386	0.00272024	Comp	No	No	No	No	Constant	Constant
ENSG00000013573|DDX11	chr12:31087580:T:C	rs28420982	31073845	Plus	13735	-2.44985	9.84561e-24	1.6936e-18	-1.42693	1.81198e-11	6.57268e-07	-2.04489	2.05584e-34	1.297e-29	4.25405e-05	0.00138438	Comp	No	No	No	No	Constant	Constant
ENSG00000013573|DDX11	chr12:31087688:C:G	rs7308494	31073845	Plus	13843	-2.51265	6.96267e-29	3.30397e-23	-1.44948	8.42354e-14	5.26902e-09	-2.05948	8.58662e-41	4.14966e-35	8.06021e-07	9.57392e-05	Comp	No	No	No	No	Constant	Constant
ENSG00000013573|DDX11	chr12:31087928:A:T	rs7308754	31073845	Plus	14083	-2.38892	1.78906e-23	2.90498e-18	-1.51238	5.76739e-13	3.00631e-08	-2.01696	9.19384e-34	5.44459e-29	0.000297686	0.00481459	Comp	No	No	No	No	Constant	Constant
ENSG00000013573|DDX11	chr12:31087991:A:G	rs7308773	31073845	Plus	14146	-2.49489	2.99199e-26	9.07405e-21	-1.44948	8.42354e-14	5.26902e-09	-2.03036	2.69737e-36	4.07343e-31	3.54887e-06	0.000270206	Comp	No	No	No	No	Constant	Constant
ENSG00000013573|DDX11	chr12:31088026:G:A	rs7309189	31073845	Plus	14181	-2.5289	7.69972e-29	3.62249e-23	-1.44948	8.42354e-14	5.26902e-09	-2.05714	3.97196e-39	1.5786e-33	6.12044e-07	7.87208e-05	Comp	No	No	No	No	Constant	Constant
ENSG00000013573|DDX11	chr12:31088241:A:G	rs10771799	31073845	Plus	14396	-2.53619	1.61247e-28	7.18691e-23	-1.4481	8.30429e-14	5.22113e-09	-2.0495	1.55266e-38	5.81402e-33	5.9365e-07	7.69485e-05	Comp	No	No	No	No	Constant	Constant
ENSG00000013573|DDX11	chr12:31088376:T:G	rs10843880	31073845	Plus	14531	-2.35283	3.59385e-24	6.90483e-19	-1.40138	8.20357e-13	4.16381e-08	-1.97446	1.4295e-35	1.84494e-30	3.61957e-05	0.00124544	Comp	No	No	No	No	Constant	Constant
ENSG00000013573|DDX11	chr12:31088411:A:G	rs10843881	31073845	Plus	14566	-2.4768	1.47328e-27	5.33531e-22	-1.44948	8.42354e-14	5.26902e-09	-2.044	2.13061e-39	8.818e-34	2.70302e-06	0.000225366	Comp	No	No	No	No	Constant	Constant
ENSG00000013573|DDX11	chr12:31088596:T:TC	rs59774926	31073845	Plus	14751	-2.56507	2.2258e-31	1.99218e-25	-1.44948	8.42354e-14	5.26902e-09	-2.09483	2.77695e-43	2.0381e-37	9.31752e-08	1.81067e-05	Comp	No	No	No	No	Constant	Constant
ENSG00000013573|DDX11	chr12:31088773:C:G	rs11051239	31073845	Plus	14928	-1.94741	2.37346e-15	1.65617e-11	-1.34192	1.49608e-12	7.16102e-08	-1.69699	7.69257e-26	1.97407e-21	0.0171233	0.087176	Comp	No	No	No	No	Constant	Constant
ENSG00000013573|DDX11	chr12:31089337:G:A	rs2005896	31073845	Plus	15492	-2.56507	2.2258e-31	1.99218e-25	-1.44948	8.42354e-14	5.26902e-09	-2.09483	2.77695e-43	2.0381e-37	9.31752e-08	1.81067e-05	Comp	No	No	No	No	Constant	Constant
ENSG00000013573|DDX11	chr12:31089380:T:C	rs2005897	31073845	Plus	15535	-2.05416	2.15216e-18	3.2985e-14	-1.34609	1.48103e-12	7.09494e-08	-1.75842	2.15773e-29	7.77051e-25	0.00325441	0.0273656	Comp	No	No	No	No	Constant	Constant
ENSG00000013573|DDX11	chr12:31089465:T:C	rs3881298	31073845	Plus	15620	-2.56507	2.2258e-31	1.99218e-25	-1.45078	4.56179e-13	2.42144e-08	-2.10107	4.82395e-43	3.4485e-37	1.949e-07	3.33585e-05	Comp	No	No	No	No	Constant	Constant
ENSG00000013573|DDX11	chr12:31089506:A:G	rs2075318	31073845	Plus	15661	-2.53059	1.2368e-28	5.64976e-23	-1.39775	2.79618e-11	9.61672e-07	-2.07364	3.63372e-39	1.45999e-33	1.09565e-06	0.00012172	Comp	No	No	No	No	Constant	Constant
ENSG00000013573|DDX11	chr12:31089784:T:C	rs2005898	31073845	Plus	15939	-2.59496	5.15819e-31	4.36819e-25	-1.44948	8.42354e-14	5.26902e-09	-2.10027	1.36782e-42	8.94699e-37	6.08479e-08	1.28355e-05	Comp	No	No	No	No	Constant	Constant
ENSG00000013573|DDX11	chr12:31089791:T:C	rs41313157	31073845	Plus	15946	-2.56507	2.2258e-31	1.99218e-25	-1.4253	5.75854e-13	3.00311e-08	-2.1012	7.52572e-43	5.21073e-37	8.73511e-08	1.72077e-05	Comp	No	No	No	No	Constant	Constant
ENSG00000013573|DDX11	chr12:31090197:G:A	rs2075319	31073845	Plus	16352	-1.75517	1.7899e-10	5.34025e-07	-1.27834	1.88713e-08	0.000211411	-1.49243	9.08357e-16	3.59708e-12	0.128222	0.332456	Comp	No	No	No	No	Constant	Constant
ENSG00000013573|DDX11	chr12:31091376:G:A	rs56224121	31073845	Plus	17531	-1.50888	2.49119e-05	0.0217335	-0.583288	0.0993036	NA	-1.19225	5.20936e-06	0.00435716	0.0575191	0.201614	Comp	No	No	No	No	Prenatal-trending	Constant
ENSG00000013573|DDX11	chr12:31091658:G:A	rs9788173	31073845	Plus	17813	-1.8301	4.07923e-13	2.06905e-09	-1.04627	0.000122148	0.153996	-1.57145	6.04848e-18	2.94636e-14	0.0190404	0.0940213	Comp	No	No	No	No	Constant	Constant
ENSG00000013573|DDX11	chr12:31091912:C:G	rs1808348	31073845	Plus	18067	-2.47847	4.53791e-29	2.24026e-23	-1.32258	8.43754e-10	1.83046e-05	-2.024	2.81482e-38	1.02272e-32	1.02115e-06	0.000115269	Comp	No	No	No	No	Constant	Constant
ENSG00000013573|DDX11	chr12:31091990:G:A	rs1808349	31073845	Plus	18145	-2.56297	1.93873e-31	1.82617e-25	-1.36677	3.9671e-11	1.31985e-06	-2.06088	1.86261e-39	7.79676e-34	8.19308e-08	1.63105e-05	Comp	No	No	No	No	Constant	Constant
ENSG00000013573|DDX11	chr12:31092245:C:T	rs2075320	31073845	Plus	18400	-2.41805	1.79725e-23	2.91398e-18	-1.35831	1.29798e-08	0.00015562	-1.99823	6.23307e-31	2.5865e-26	0.000107914	0.00244942	Comp	No	No	No	No	Constant	Constant
ENSG00000013573|DDX11	chr12:31092807:A:G	rs2075321	31073845	Plus	18962	-2.54233	6.26583e-29	3.01225e-23	-1.36894	2.02126e-10	5.21986e-06	-2.06095	2.40378e-38	8.85057e-33	7.85272e-07	9.46478e-05	Comp	No	No	No	No	Constant	Constant
ENSG00000013573|DDX11	chr12:31092982:C:T	rs61273537	31073845	Plus	19137	-1.6207	6.13445e-08	0.000110138	-0.515195	0.136742	NA	-1.27605	1.53775e-08	2.29653e-05	0.0118865	0.0675408	Comp	No	No	No	No	Prenatal-predominant	Constant
ENSG00000013573|DDX11	chr12:31093437:C:T	rs10843882	31073845	Plus	19592	-2.49021	1.47156e-27	5.33531e-22	-1.32385	4.53964e-10	1.05883e-05	-2.0151	1.80248e-35	2.16903e-30	1.13058e-06	0.000124614	Comp	No	No	No	No	Constant	Constant
ENSG00000013573|DDX11	chr12:31093504:T:C	rs7970074	31073845	Plus	19659	-2.49021	1.47156e-27	5.33531e-22	-1.33942	5.83539e-08	0.000473341	-2.07022	8.68989e-36	1.17095e-30	1.8625e-05	0.000817444	Comp	No	No	No	No	Constant	Constant
ENSG00000013573|DDX11	chr12:31093514:G:A	rs7955366	31073845	Plus	19669	-2.42803	2.32381e-21	2.40666e-16	-1.05942	0.000152396	0.176471	-1.97682	2.32059e-26	6.23563e-22	3.04613e-05	0.00112292	Comp	No	No	No	No	Constant	Constant
ENSG00000013573|DDX11	chr12:31094164:G:A	rs11051241	31073845	Plus	20319	-2.56507	2.2258e-31	1.99218e-25	-1.36677	3.9671e-11	1.31985e-06	-2.07172	5.5554e-41	2.76739e-35	8.06491e-08	1.617e-05	Comp	No	No	No	No	Constant	Constant
ENSG00000013573|DDX11	chr12:31094546:T:G	rs12816960	31073845	Plus	20701	-2.50781	6.57365e-26	1.9402e-20	-1.36677	3.9671e-11	1.31985e-06	-2.01483	3.18098e-35	2.28885e-30	2.2012e-06	0.000201846	Comp	No	No	No	No	Constant	Constant
ENSG00000013573|DDX11	chr12:31095052:G:T	rs10771800	31073845	Plus	21207	-2.59846	1.36835e-29	7.56993e-24	-1.36677	3.9671e-11	1.31985e-06	-2.07086	8.03823e-39	3.06204e-33	9.42395e-08	1.82713e-05	Comp	No	No	No	No	Constant	Constant
ENSG00000013573|DDX11	chr12:31095402:G:A	rs10771801	31073845	Plus	21557	-2.59612	4.08447e-31	3.51296e-25	-1.36677	3.9671e-11	1.31985e-06	-2.07179	5.28622e-39	2.07843e-33	4.94857e-08	1.0988e-05	Comp	No	No	No	No	Constant	Constant
ENSG00000013573|DDX11	chr12:31095496:C:T	rs10771802	31073845	Plus	21651	-2.47442	3.98462e-25	1.06992e-19	-1.34337	1.58921e-10	4.18455e-06	-2.00193	3.56309e-34	2.17922e-29	4.32982e-06	0.000311014	Comp	No	No	No	No	Constant	Constant
ENSG00000013573|DDX11	chr12:31096184:A:G	rs9788128	31073845	Plus	22339	-2.30208	5.71969e-21	5.30034e-16	-1.31547	2.69089e-09	4.96792e-05	-1.91725	7.40157e-30	2.75563e-25	0.000216189	0.00383131	Comp	No	No	No	No	Constant	Constant
ENSG00000013573|DDX11	chr12:31096291:T:C	rs9788047	31073845	Plus	22446	-2.40989	1.66738e-19	5.19711e-15	-1.40834	1.16156e-10	3.34142e-06	-1.98295	1.85645e-28	6.05201e-24	0.000303484	0.00487814	Comp	No	No	No	No	Constant	Constant
ENSG00000013573|DDX11	chr12:31096927:C:G	rs2075322	31073845	Plus	23082	-2.52516	5.02772e-28	2.07595e-22	-1.40234	7.85069e-12	3.09895e-07	-2.04468	3.72275e-38	1.33064e-32	1.06818e-06	0.000119404	Comp	No	No	No	No	Constant	Constant
ENSG00000013573|DDX11	chr12:31097870:G:A	rs12366526	31073845	Plus	24025	-1.40892	0.00443567	0.551061	-1.2338	0.0157313	0.808049	-1.42286	3.02189e-05	0.0193696	0.800109	0.903669	Comp	No	No	No	No	Constant	Constant
ENSG00000013573|DDX11	chr12:31098610:C:T	rs4931431	31073845	Plus	24765	-2.52159	6.43053e-24	1.17793e-18	-1.11495	1.4179e-05	0.0352354	-1.9935	5.8934e-29	2.06297e-24	2.85589e-06	0.000233412	Comp	No	No	No	No	Constant	Constant
ENSG00000013573|DDX11	chr12:31098869:G:A	rs12581793	31073845	Plus	25024	-2.36813	5.07555e-23	7.25672e-18	-1.3212	2.57354e-09	4.77856e-05	-1.92406	2.33195e-31	9.99316e-27	5.83292e-05	0.00170452	Comp	No	No	No	No	Constant	Constant
ENSG00000013573|DDX11	chr12:31098876:A:G	rs12579218	31073845	Plus	25031	-1.69565	1.35819e-10	4.12922e-07	-1.08715	1.96228e-05	0.0449982	-1.50264	1.65786e-16	6.97736e-13	0.066229	0.220491	Comp	No	No	No	No	Constant	Constant
ENSG00000013573|DDX11	chr12:31099004:C:T	rs75461110	31073845	Plus	25159	-1.40549	0.00369978	0.520592	-0.979086	0.0706255	NA	-1.36574	4.05577e-05	0.0246802	0.548491	0.762964	Comp	No	No	No	No	Prenatal-trending	Constant
ENSG00000013573|DDX11	chr12:31099952:C:T	rs4931432	31073845	Plus	26107	-2.42847	1.25019e-26	3.95498e-21	-1.27973	6.579e-09	0.000104624	-1.98923	2.75334e-35	2.16903e-30	3.93689e-06	0.000291748	Comp	No	No	No	No	Constant	Constant
ENSG00000013573|DDX11	chr12:31100851:G:A	rs146933064	31073845	Plus	27006	-1.87807	1.71887e-06	0.0021812	-1.24917	0.00801252	0.734844	-1.66201	2.30567e-08	3.32496e-05	0.282029	0.530929	Comp	No	No	No	No	Constant	Constant
ENSG00000013573|DDX11	chr12:31101061:C:T	rs1046456	31073845	Plus	27216	-2.38909	2.10484e-24	4.28321e-19	-1.30937	3.1308e-10	7.56684e-06	-1.93965	1.78266e-33	1.03948e-28	1.01689e-05	0.000561413	Comp	No	No	No	No	Constant	Constant
ENSG00000013573|DDX11	chr12:31101287:T:G	rs6487974	31073845	Plus	27442	-2.43564	1.85453e-27	6.54375e-22	-1.32323	8.17684e-10	1.77938e-05	-2.0007	9.21213e-37	1.56507e-31	3.60991e-06	0.000273699	Comp	No	No	No	No	Constant	Constant
ENSG00000013573|DDX11	chr12:31101322:C:T	rs6487975	31073845	Plus	27477	-2.4359	3.40326e-27	1.15995e-21	-1.30079	2.60312e-09	4.8286e-05	-2.0041	3.04503e-36	4.56713e-31	3.45112e-06	0.000266559	Comp	No	No	No	No	Constant	Constant
ENSG00000013573|DDX11	chr12:31101383:C:A	rs6487976	31073845	Plus	27538	-2.51048	2.97221e-29	1.5656e-23	-1.29313	8.54361e-09	0.000126369	-2.03554	4.37883e-36	6.33463e-31	7.7122e-07	9.31318e-05	Comp	No	No	No	No	Constant	Constant
ENSG00000013573|DDX11	chr12:31101389:A:G	rs28456166	31073845	Plus	27544	-2.44007	1.24557e-27	4.6483e-22	-1.32044	2.54306e-09	4.72835e-05	-1.99546	3.01698e-35	2.17796e-30	4.90724e-06	0.000340954	Comp	No	No	No	No	Constant	Constant
ENSG00000013573|DDX11	chr12:31101708:T:A	rs7952861	31073845	Plus	27863	-2.50729	3.04049e-29	1.59394e-23	-1.30289	1.25542e-08	0.000154797	-2.03503	5.04953e-37	1.28426e-31	1.39291e-06	0.000144369	Comp	No	No	No	No	Constant	Constant
ENSG00000013573|DDX11	chr12:31101767:G:T	rs7966366	31073845	Plus	27922	-2.49791	1.00621e-25	2.87724e-20	-1.34943	9.41842e-10	2.00922e-05	-2.00391	6.47274e-34	3.88346e-29	5.6735e-06	0.000375136	Comp	No	No	No	No	Constant	Constant
ENSG00000013573|DDX11	chr12:31101818:C:T	rs7966272	31073845	Plus	27973	-2.51185	3.88409e-30	2.31135e-24	-1.35572	2.31087e-10	5.88369e-06	-2.05371	1.62099e-39	6.83735e-34	5.96645e-07	7.72027e-05	Comp	No	No	No	No	Constant	Constant
ENSG00000013573|DDX11	chr12:31102025:C:T	rs7966523	31073845	Plus	28180	-2.51672	9.90967e-25	2.3977e-19	-1.36894	2.02126e-10	5.21986e-06	-2.00296	1.96137e-33	1.11017e-28	5.91435e-06	0.000385603	Comp	No	No	No	No	Constant	Constant
ENSG00000013573|DDX11	chr12:31102329:G:A	rs10771803	31073845	Plus	28484	-2.47333	1.59469e-28	7.13656e-23	-1.32323	8.17684e-10	1.77938e-05	-2.00632	3.68263e-36	5.42732e-31	1.35483e-06	0.000142493	Comp	No	No	No	No	Constant	Constant
ENSG00000013573|DDX11	chr12:31102346:G:A	rs61918673	31073845	Plus	28501	-1.6207	6.13445e-08	0.000110138	-0.515195	0.136742	NA	-1.27605	1.53775e-08	2.29653e-05	0.0118865	0.0675408	Comp	No	No	No	No	Prenatal-predominant	Constant
ENSG00000013573|DDX11	chr12:31102692:T:C	rs10771804	31073845	Plus	28847	-2.37855	3.08575e-25	8.34669e-20	-1.32323	8.17684e-10	1.77938e-05	-1.96911	1.16235e-34	7.53611e-30	1.78034e-05	0.000791419	Comp	No	No	No	No	Constant	Constant
ENSG00000013573|DDX11	chr12:31102720:A:G	rs2287463	31073845	Plus	28875	-2.47847	4.53791e-29	2.24026e-23	-1.32323	8.17684e-10	1.77938e-05	-2.02261	3.10089e-38	1.11927e-32	1.02616e-06	0.000115525	Comp	No	No	No	No	Constant	Constant
ENSG00000013573|DDX11	chr12:31102722:C:T	rs2287464	31073845	Plus	28877	-1.69848	1.43272e-08	2.92805e-05	-0.515195	0.136742	NA	-1.31963	4.69759e-09	7.74721e-06	0.00695042	0.0460921	Comp	No	No	No	No	Prenatal-predominant	Constant
ENSG00000013573|DDX11	chr12:31102838:A:AG	rs58740356	31073845	Plus	28993	-2.47733	4.49043e-29	2.24026e-23	-1.29037	8.12583e-09	0.00012097	-2.02841	9.15265e-38	3.02486e-32	1.25871e-06	0.000134796	Comp	No	No	No	No	Constant	Constant
ENSG00000013573|DDX11	chr12:31103141:G:A	rs3825318	31073845	Plus	29296	-2.43766	1.68347e-27	5.99784e-22	-1.32323	8.17684e-10	1.77938e-05	-2.00215	8.17796e-37	1.43423e-31	3.44641e-06	0.000266559	Comp	No	No	No	No	Constant	Constant
ENSG00000013573|DDX11	chr12:31103230:G:T	rs3825321	31073845	Plus	29385	-2.50416	2.72245e-28	1.1662e-22	-1.28554	9.81416e-09	0.00014301	-2.03966	2.19481e-36	3.38413e-31	1.00748e-06	0.000114031	Comp	No	No	No	No	Constant	Constant
ENSG00000013573|DDX11	chr12:31103285:C:T	rs3825324	31073845	Plus	29440	-2.38845	2.37856e-23	3.64701e-18	-1.30079	2.60312e-09	4.8286e-05	-1.9354	1.09151e-30	4.37279e-26	2.50685e-05	0.000992635	Comp	No	No	No	No	Constant	Constant
ENSG00000013573|DDX11	chr12:31103286:A:G	rs3825325	31073845	Plus	29441	-2.38845	2.37856e-23	3.64701e-18	-1.30079	2.60312e-09	4.8286e-05	-1.9354	1.09151e-30	4.37279e-26	2.50685e-05	0.000992635	Comp	No	No	No	No	Constant	Constant
ENSG00000013573|DDX11	chr12:31103408:G:A	rs3925641	31073845	Plus	29563	-2.43849	2.99727e-27	1.03115e-21	-1.32323	8.17684e-10	1.77938e-05	-1.98436	4.25183e-35	2.97574e-30	3.70393e-06	0.000279068	Comp	No	No	No	No	Constant	Constant
ENSG00000013573|DDX11	chr12:31103434:G:T	rs3925642	31073845	Plus	29589	-2.55167	4.16176e-30	2.4501e-24	-1.36677	3.9671e-11	1.31985e-06	-2.04404	4.60198e-38	1.61348e-32	1.77348e-07	3.08774e-05	Comp	No	No	No	No	Constant	Constant
ENSG00000013573|DDX11	chr12:31103612:G:A	rs1046457	31073845	Plus	29767	-2.43766	1.68347e-27	5.99784e-22	-1.32323	8.17684e-10	1.77938e-05	-1.99301	1.5744e-35	2.02247e-30	3.44641e-06	0.000266559	Comp	No	No	No	No	Constant	Constant
ENSG00000013573|DDX11	chr12:31103971:T:C	rs1046458	31073845	Plus	30126	-2.31816	2.92651e-23	4.39535e-18	-1.32323	8.17684e-10	1.77938e-05	-1.92928	4.58576e-33	2.44241e-28	7.55268e-05	0.00202959	Comp	No	No	No	No	Constant	Constant
ENSG00000013573|DDX11	chr12:31104061:G:A	rs11545332	31073845	Plus	30216	1.89662	1.50094e-08	3.05612e-05	0.668613	0.0149979	0.803575	1.39901	9.21212e-10	1.7051e-06	0.00255305	0.022964	Comp	No	No	No	No	Constant	Constant
ENSG00000013573|DDX11	chr12:31104393:T:C	rs1046467	31073845	Plus	30548	-2.47847	4.53791e-29	2.24026e-23	-1.32323	8.17684e-10	1.77938e-05	-2.01067	1.07361e-36	1.7881e-31	1.02616e-06	0.000115525	Comp	No	No	No	No	Constant	Constant
ENSG00000013573|DDX11	chr12:31104530:G:A	rs9750	31073845	Plus	30685	-2.47896	3.54962e-29	1.85203e-23	-1.32323	8.17684e-10	1.77938e-05	-2.01197	7.10077e-37	1.28426e-31	9.80445e-07	0.000111975	Comp	No	No	No	No	Constant	Constant
ENSG00000013573|DDX11	chr12:31104761:T:C	rs11219	31073845	Plus	30916	-2.40982	7.46663e-26	2.18037e-20	-1.32323	8.17684e-10	1.77938e-05	-1.96541	8.20227e-34	4.87048e-29	9.21254e-06	0.000521265	Comp	No	No	No	No	Constant	Constant
ENSG00000013573|DDX11	chr12:31105064:A:G	rs2543290	31073845	Plus	31219	-2.43564	2.36654e-27	8.29721e-22	-1.36556	2.04293e-09	3.92232e-05	-2.02815	8.99682e-37	1.53322e-31	1.77712e-05	0.000790543	Comp	No	No	No	No	Constant	Constant
ENSG00000013573|DDX11	chr12:31105618:A:C	rs3864918	31073845	Plus	31773	-2.41815	1.29001e-26	4.06926e-21	-1.25775	3.86e-08	0.000333983	-1.98614	8.03512e-35	5.33848e-30	5.99828e-06	0.000389746	Comp	No	No	No	No	Constant	Constant
ENSG00000013573|DDX11	chr12:31105725:G:A	rs61918674	31073845	Plus	31880	-1.68962	1.1611e-07	0.000196202	-1.05122	0.0101387	0.762209	-1.47419	1.53032e-09	2.7361e-06	0.19521	0.427536	Comp	No	No	No	No	Constant	Constant
ENSG00000013573|DDX11	chr12:31105784:C:G	rs1974751	31073845	Plus	31939	-2.48971	4.75142e-27	1.60455e-21	-1.31589	6.22886e-09	0.000100465	-2.03576	1.022e-35	1.3572e-30	3.72548e-06	0.000280274	Comp	No	No	No	No	Constant	Constant
ENSG00000013573|DDX11	chr12:31105794:C:T	rs1974752	31073845	Plus	31949	-2.47482	5.51583e-28	2.25739e-22	-1.32323	8.17684e-10	1.77938e-05	-2.00834	6.60736e-37	1.28426e-31	1.60014e-06	0.000160477	Comp	No	No	No	No	Constant	Constant
ENSG00000013573|DDX11	chr12:31106013:C:A	rs3862401	31073845	Plus	32168	-2.46591	1.31203e-28	5.91973e-23	-1.30288	1.1376e-09	2.37644e-05	-2.002	2.76571e-37	8.16292e-32	9.22916e-07	0.000106768	Comp	No	No	No	No	Constant	Constant
ENSG00000013573|DDX11	chr12:31106310:T:TTGCACCTGCCCC	rs113620736	31073845	Plus	32465	-1.55173	4.31162e-05	0.0339434	-0.763046	0.00532914	0.685055	-1.18315	5.44206e-07	0.000591206	0.0782386	0.246014	Comp	No	No	No	No	Constant	Constant
ENSG00000013573|DDX11	chr12:31106438:C:G	rs7957574	31073845	Plus	32593	-1.64243	1.2463e-05	0.0122025	-0.654245	0.012892	0.788418	-1.18987	3.05466e-07	0.000350464	0.0242593	0.111283	Comp	No	No	No	No	Constant	Constant
ENSG00000013573|DDX11	chr12:31106642:A:G	rs1974753	31073845	Plus	32797	-2.47847	4.53791e-29	2.24026e-23	-1.32323	8.17684e-10	1.77938e-05	-2.01429	6.39281e-37	1.28426e-31	1.02616e-06	0.000115525	Comp	No	No	No	No	Constant	Constant
ENSG00000013573|DDX11	chr12:31106660:G:T	rs3862402	31073845	Plus	32815	-2.47847	4.53791e-29	2.24026e-23	-1.32323	8.17684e-10	1.77938e-05	-2.01429	6.39281e-37	1.28426e-31	1.02616e-06	0.000115525	Comp	No	No	No	No	Constant	Constant
ENSG00000013573|DDX11	chr12:31107001:T:C	rs11051245	31073845	Plus	33156	-2.50019	2.09148e-27	7.35626e-22	-1.32323	8.17684e-10	1.77938e-05	-2.01669	4.32641e-36	6.26703e-31	1.31342e-06	0.000139005	Comp	No	No	No	No	Constant	Constant
ENSG00000013573|DDX11	chr12:31107151:T:C	rs11051246	31073845	Plus	33306	-2.41738	4.98818e-24	9.38716e-19	-1.30079	2.60312e-09	4.8286e-05	-1.94744	4.75273e-31	1.99035e-26	1.34374e-05	0.000673591	Comp	No	No	No	No	Constant	Constant
ENSG00000013573|DDX11	chr12:31107201:A:G	rs4930952	31073845	Plus	33356	-2.48851	5.86735e-29	2.85813e-23	-1.30079	2.60312e-09	4.8286e-05	-2.02037	2.27413e-36	3.49663e-31	8.04158e-07	9.56014e-05	Comp	No	No	No	No	Constant	Constant
ENSG00000013573|DDX11	chr12:31107687:G:C	rs3855854	31073845	Plus	33842	-1.66345	8.1782e-08	0.000142958	-0.816541	0.0362631	0.87903	-1.39999	2.8668e-09	4.90498e-06	0.0755323	0.240196	Comp	No	No	No	No	Constant	Constant
ENSG00000013573|DDX11	chr12:31107748:C:T	rs731138	31073845	Plus	33903	-2.51185	3.88409e-30	2.31135e-24	-1.32044	2.54306e-09	4.72835e-05	-2.0384	1.26888e-38	4.76761e-33	6.76479e-07	8.4186e-05	Comp	No	No	No	No	Constant	Constant
ENSG00000013573|DDX11	chr12:31108437:T:C	rs2111770	31073845	Plus	34592	-2.44256	7.20761e-27	2.32694e-21	-1.32044	2.54306e-09	4.72835e-05	-1.9999	8.18285e-36	1.11353e-30	6.01273e-06	0.000390585	Comp	No	No	No	No	Constant	Constant
ENSG00000013573|DDX11	chr12:31108468:G:A	rs882055	31073845	Plus	34623	-2.44203	8.4136e-27	2.70834e-21	-1.25775	3.86e-08	0.000333983	-1.99031	8.10688e-35	5.38291e-30	3.98083e-06	0.000294149	Comp	No	No	No	No	Constant	Constant
ENSG00000013573|DDX11	chr12:31108764:T:C	rs2005900	31073845	Plus	34919	-2.48629	9.69807e-28	3.77265e-22	-1.32323	8.17684e-10	1.77938e-05	-2.01652	7.99796e-37	1.42245e-31	1.45108e-06	0.00014926	Comp	No	No	No	No	Constant	Constant
ENSG00000013573|DDX11	chr12:31111189:G:A	rs7956280	31073845	Plus	37344	-1.45001	0.00138194	0.351335	-1.04241	0.0460913	0.894147	-1.28655	5.38919e-05	0.0310612	0.545439	0.760628	Comp	No	No	No	No	Constant	Constant
ENSG00000013573|DDX11	chr12:31111809:C:T	rs4930953	31073845	Plus	37964	-2.44997	5.23688e-27	1.75236e-21	-1.32323	8.17684e-10	1.77938e-05	-1.98703	4.27945e-36	6.20717e-31	3.36406e-06	0.000262301	Comp	No	No	No	No	Constant	Constant
ENSG00000013573|DDX11	chr12:31111836:A:G	rs1053552	31073845	Plus	37991	-2.45775	7.45022e-28	2.93422e-22	-1.32346	8.30032e-10	1.80482e-05	-2.0003	4.46422e-37	1.19926e-31	2.24213e-06	0.000204707	Comp	No	No	No	No	Constant	Constant
ENSG00000013573|DDX11	chr12:31112991:C:G	rs2302850	31073845	Plus	39146	-2.47621	2.21181e-26	6.8591e-21	-1.11647	9.42218e-06	0.0253907	-1.99544	4.02801e-32	1.91057e-27	1.80585e-06	0.000175061	Comp	No	No	No	No	Constant	Constant
ENSG00000013573|DDX11	chr12:31113049:G:A	rs1053534	31073845	Plus	39204	-2.35054	1.98667e-22	2.51013e-17	-1.05756	6.9352e-05	0.105652	-1.90504	1.07893e-26	2.96282e-22	2.67732e-05	0.00103042	Comp	No	No	No	No	Constant	Constant
ENSG00000013573|DDX11	chr12:31113108:C:T	rs2302853	31073845	Plus	39263	-2.22508	7.62973e-19	1.60973e-14	-1.16301	2.89802e-06	0.00984198	-1.82215	3.74978e-25	8.63265e-21	0.000419144	0.00621508	Comp	No	No	No	No	Constant	Constant
ENSG00000013573|DDX11	chr12:31113353:C:A	rs4931434	31073845	Plus	39508	-1.75343	4.83639e-11	1.62175e-07	-1.18498	5.01036e-06	0.0153479	-1.4727	1.94124e-15	7.47137e-12	0.0877296	0.263742	Comp	No	No	No	No	Constant	Constant
ENSG00000013573|DDX11	chr12:31113379:A:G	rs4244856	31073845	Plus	39534	-2.29702	9.12708e-21	6.76876e-16	-1.22161	3.40279e-07	0.00201118	-1.87758	8.24482e-28	2.52341e-23	0.000166516	0.0032134	Comp	No	No	No	No	Constant	Constant
ENSG00000013573|DDX11	chr12:31113725:A:G	rs4930954	31073845	Plus	39880	-2.61637	2.84484e-25	7.714e-20	-1.21907	4.81312e-06	0.0148591	-2.03303	7.84743e-30	2.92063e-25	4.34008e-06	0.000311484	Comp	No	No	No	No	Constant	Constant
ENSG00000013573|DDX11	chr12:31114810:A:C	rs7968684	31073845	Plus	40965	-2.35845	5.05712e-23	7.23977e-18	-1.18272	1.6706e-06	0.00635114	-1.91545	4.1314e-29	1.46152e-24	3.88502e-05	0.00129875	Comp	No	No	No	No	Constant	Constant
ENSG00000013573|DDX11	chr12:31115128:A:G	rs74633823	31073845	Plus	41283	-1.79652	5.08189e-13	2.52034e-09	-1.47105	1.26194e-09	2.6026e-05	-1.63692	1.20006e-19	8.0538e-16	0.269074	0.516532	Comp	No	No	No	No	Constant	Constant
ENSG00000013573|DDX11	chr12:31116617:T:C	rs12426866	31073845	Plus	42772	-1.58754	2.27843e-07	0.000359952	-0.620106	0.0751695	NA	-1.2702	2.9914e-08	4.205e-05	0.0298974	0.129236	Comp	No	No	No	No	Prenatal-trending	Constant
ENSG00000013573|DDX11	chr12:31116703:A:G	rs12422862	31073845	Plus	42858	-1.61857	1.7428e-07	0.000282961	-1.05122	0.0101387	0.762209	-1.45987	9.70069e-10	1.78802e-06	0.245162	0.49003	Comp	No	No	No	No	Constant	Constant
ENSG00000013573|DDX11	chr12:31116836:A:G	rs2287465	31073845	Plus	42991	-1.59285	6.25782e-07	0.000893012	-0.544799	0.13595	NA	-1.25681	1.30688e-07	0.000161731	0.0251835	0.114411	Comp	No	No	No	No	Prenatal-trending	Constant
ENSG00000013573|DDX11	chr12:31117237:T:C	rs7301557	31073845	Plus	43392	-2.00635	5.71478e-10	1.5405e-06	-0.874255	0.000631112	0.363578	-1.52881	7.19872e-13	1.99468e-09	0.00280961	0.0246182	Comp	No	No	No	No	Constant	Constant
ENSG00000013573|DDX11	chr12:31130512:T:G	rs140298932	31073845	Plus	56667	-1.44916	1.53343e-05	0.0145244	-0.530317	0.125775	NA	-1.11049	4.47152e-06	0.00381374	0.0490717	0.181278	Comp	No	No	No	No	Prenatal-trending	Constant
ENSG00000013573|DDX11	chr12:31132870:T:C	rs78352249	31073845	Plus	59025	-0.973892	0.00475719	0.563538	-0.831453	0.0130888	0.78996	-0.997571	2.81885e-05	0.0182992	0.760552	0.881745	Comp	No	No	No	No	Constant	Constant
ENSG00000013573|DDX11	chr12:31133057:A:C	rs3853618	31073845	Plus	59212	-1.1777	0.00112189	0.316802	-0.831453	0.0130888	0.78996	-1.13728	4.8656e-06	0.00410431	0.468347	0.702734	Comp	No	No	No	No	Constant	Constant
ENSG00000013573|DDX11	chr12:31133590:A:G	rs2058939	31073845	Plus	59745	-1.27527	0.000258993	0.131168	-1.01217	0.00249196	0.577091	-1.22023	2.96639e-07	0.000341268	0.570201	0.775202	Comp	No	No	No	No	Constant	Constant
ENSG00000013573|DDX11	chr12:31136021:G:A	rs11051266	31073845	Plus	62176	1.69826	2.51702e-10	7.28536e-07	0.630268	0.0245094	0.848296	1.3796	9.58179e-13	2.60891e-09	0.00335643	0.0279401	Comp	No	No	No	No	Constant	Constant
ENSG00000013573|DDX11	chr12:31141647:G:A	rs4931448	31073845	Plus	67802	1.64506	2.91946e-10	8.35074e-07	0.702514	0.0101433	0.762304	1.37683	2.11113e-13	6.26437e-10	0.0076108	0.0491225	Comp	No	No	No	No	Constant	Constant
ENSG00000013573|DDX11	chr12:31143215:G:T	rs11051269	31073845	Plus	69370	-1.26311	4.59584e-06	0.00518143	-0.612286	0.0482503	0.897167	-1.03544	4.44334e-07	0.000492338	0.10337	0.291031	Comp	No	No	No	No	Constant	Constant
ENSG00000013573|DDX11	chr12:31144109:C:T	rs4124454	31073845	Plus	70264	-1.28347	3.22005e-06	0.00378423	-0.612286	0.0482503	0.897167	-1.0477	3.22587e-07	0.000368322	0.0927815	0.271913	Comp	No	No	No	No	Constant	Constant
ENSG00000013573|DDX11	chr12:31144345:C:A	rs9943774	31073845	Plus	70500	1.72365	4.37e-11	1.4743e-07	0.520559	0.0842719	NA	1.4184	2.84942e-13	8.31811e-10	0.00141342	0.0149516	Comp	No	No	No	No	Prenatal-predominant	Constant
ENSG00000013573|DDX11	chr12:31146419:G:A	rs9943801	31073845	Plus	72574	1.69786	5.75345e-10	1.55028e-06	0.466591	0.109592	NA	1.35337	9.55017e-12	2.32662e-08	0.00116135	0.0129457	Comp	No	No	No	No	Prenatal-predominant	Constant
ENSG00000013573|DDX11	chr12:31147198:G:C	rs58175139	31073845	Plus	73353	1.92977	7.18814e-11	2.34583e-07	0.810604	0.00706	0.718733	1.62114	1.01032e-14	3.5506e-11	0.00432368	0.0332226	Comp	No	No	No	No	Constant	Constant
ENSG00000013573|DDX11	chr12:31147251:C:T	rs60397875	31073845	Plus	73406	1.73961	1.02084e-10	3.17595e-07	0.523084	0.0805366	NA	1.42117	7.48835e-13	2.06978e-09	0.00137102	0.0146272	Comp	No	No	No	No	Prenatal-predominant	Constant
ENSG00000013573|DDX11	chr12:31148954:T:C	rs11051274	31073845	Plus	75109	1.689	2.40291e-10	6.97709e-07	0.609494	0.0257133	0.85206	1.35506	1.24297e-12	3.33948e-09	0.0025709	0.0230844	Comp	No	No	No	No	Constant	Constant
ENSG00000013573|DDX11	chr12:31149582:T:A	rs3927141	31073845	Plus	75737	-1.23293	2.33757e-05	0.0206115	-0.608991	0.0684011	NA	-0.993594	4.41495e-06	0.00377101	0.14621	0.360091	Comp	No	No	No	No	Prenatal-trending	Constant
ENSG00000013573|DDX11	chr12:31151821:GTTATA:G	rs145445512	31073845	Plus	77976	-1.80925	1.37919e-05	0.0132951	-1.07439	0.0342091	0.874423	-1.59078	4.8116e-07	0.000529259	0.245719	0.490663	Comp	No	No	No	No	Constant	Constant
ENSG00000013573|DDX11	chr12:31154239:A:T	rs4931449	31073845	Plus	80394	1.50033	3.34925e-08	6.33537e-05	0.687212	0.0183414	0.822929	1.32318	2.196e-11	5.10845e-08	0.0313036	0.13348	Comp	No	No	No	No	Constant	Constant
ENSG00000013573|DDX11	chr12:31155827:T:C	rs4931450	31073845	Plus	81982	1.5567	2.41655e-08	4.70564e-05	0.715195	0.0129495	0.788807	1.35649	8.88371e-12	2.17137e-08	0.0262827	0.117931	Comp	No	No	No	No	Constant	Constant
ENSG00000013573|DDX11	chr12:31157751:A:C	rs4337120	31073845	Plus	83906	1.52092	1.98609e-08	3.93678e-05	0.631931	0.0289459	0.861463	1.32496	1.39478e-11	3.33307e-08	0.0180947	0.0907451	Comp	No	No	No	No	Constant	Constant
ENSG00000013573|DDX11	chr12:31158049:G:A	rs7971718	31073845	Plus	84204	1.43868	1.26478e-07	0.000211868	0.771955	0.0103158	0.764288	1.31928	3.14491e-11	7.192e-08	0.0832633	0.256461	Comp	No	No	No	No	Constant	Constant
ENSG00000013573|DDX11	chr12:31159039:G:A	rs61733843	31073845	Plus	85194	1.49768	7.3987e-08	0.000130512	0.769686	0.0104755	0.765843	1.35894	1.43062e-11	3.41324e-08	0.0606459	0.208859	Comp	No	No	No	No	Constant	Constant
ENSG00000013573|DDX11	chr12:31160617:T:G	rs149436653	31073845	Plus	86772	1.03524	0.000551003	0.21295	0.735434	0.0084996	0.7419	0.936426	1.16735e-05	0.00877148	0.448447	0.686512	Comp	No	No	No	No	Constant	Constant
ENSG00000013573|DDX11	chr12:31161337:C:T	rs1003057	31073845	Plus	87492	1.45317	1.0269e-07	0.000175483	0.684125	0.018474	0.823558	1.29746	6.04939e-11	1.33685e-07	0.0422899	0.16352	Comp	No	No	No	No	Constant	Constant
ENSG00000013573|DDX11	chr12:31161768:T:C	rs147283525	31073845	Plus	87923	1.45317	1.0269e-07	0.000175483	0.646514	0.0264861	0.854692	1.28886	8.60976e-11	1.8654e-07	0.0338098	0.140521	Comp	No	No	No	No	Constant	Constant
ENSG00000013573|DDX11	chr12:31163279:G:C	rs11051286	31073845	Plus	89434	1.45317	1.0269e-07	0.000175483	0.67507	0.0213901	0.837179	1.29026	6.89476e-11	1.5109e-07	0.0412057	0.160718	Comp	No	No	No	No	Constant	Constant
ENSG00000013573|DDX11	chr12:31163863:G:A	rs369291426	31073845	Plus	90018	1.37586	1.74395e-05	0.0161428	0.974829	0.00403125	0.647884	1.24742	7.94234e-08	0.000102486	0.367385	0.616617	Comp	No	No	No	No	Constant	Constant
ENSG00000013573|DDX11	chr12:31164088:A:T	rs143351513	31073845	Plus	90243	1.48111	5.29261e-08	9.63048e-05	0.680311	0.020767	0.834598	1.30933	2.97888e-11	6.83176e-08	0.0353912	0.144791	Comp	No	No	No	No	Constant	Constant
ENSG00000013573|DDX11	chr12:31167139:A:G	rs370969501	31073845	Plus	93294	1.40659	4.27329e-06	0.00485958	0.634854	0.0306529	0.866049	1.23317	8.91972e-09	1.40402e-05	0.0577615	0.202159	Comp	No	No	No	No	Constant	Constant
ENSG00000013573|DDX11	chr12:31168873:C:T	rs61920013	31073845	Plus	95028	1.08141	0.00027465	0.136428	0.704814	0.0118564	0.779925	1.00867	2.19493e-06	0.00203922	0.339259	0.589803	Comp	No	No	No	No	Constant	Constant
ENSG00000013573|DDX11	chr12:31168943:C:A	rs10843901	31073845	Plus	95098	0.894159	0.00178347	0.394097	0.788411	0.00823997	0.738183	0.845734	5.27627e-05	0.0305377	0.791456	0.898935	Comp	No	No	No	No	Constant	Constant
ENSG00000013573|DDX11	chr12:31169631:A:G	rs4015547	31073845	Plus	95786	0.87791	0.00169624	0.385796	0.735308	0.0155013	0.806669	0.902053	1.54612e-05	0.0111223	0.72177	0.861563	Comp	No	No	No	No	Constant	Constant
ENSG00000013573|DDX11	chr12:31171260:C:T	rs11051294	31073845	Plus	97415	1.46947	1.24114e-07	0.000208288	0.67507	0.0213901	0.837179	1.29816	9.40988e-11	2.02735e-07	0.0387415	0.154025	Comp	No	No	No	No	Constant	Constant
ENSG00000013573|DDX11	chr12:31172377:C:A	rs10771810	31073845	Plus	98532	0.888705	0.00133432	0.345534	0.69591	0.0146619	0.800999	0.895987	1.07393e-05	0.00817006	0.616797	0.800157	Comp	No	No	No	No	Constant	Constant
ENSG00000013573|DDX11	chr12:31175070:C:T	rs11051296	31073845	Plus	101225	1.21435	1.50965e-05	0.0143417	0.786942	0.00353284	0.63041	1.14151	1.09069e-08	1.67615e-05	0.249247	0.494886	Comp	No	No	No	No	Constant	Constant
ENSG00000013573|DDX11	chr12:31176235:T:A	rs4456351	31073845	Plus	102390	1.42546	2.21624e-07	0.000351187	0.532478	0.0706018	NA	1.23016	7.38056e-10	1.38836e-06	0.0207314	0.0997555	Comp	No	No	No	No	Prenatal-trending	Constant
ENSG00000013573|DDX11	chr12:31176484:G:T	rs12312798	31073845	Plus	102639	-1.1317	0.000181342	0.101884	-0.435255	0.159085	NA	-0.956618	1.50755e-05	0.0108927	0.098449	0.2824	Comp	No	No	No	No	Prenatal-trending	Constant
ENSG00000013573|DDX11	chr12:31176995:G:A	rs12313139	31073845	Plus	103150	1.11222	4.98035e-05	0.0381409	0.582489	0.0294093	0.862631	0.991016	4.51615e-07	0.000499676	0.151678	0.368118	Comp	No	No	No	No	Constant	Constant
ENSG00000013573|DDX11	chr12:31177022:T:C	rs12320160	31073845	Plus	103177	1.15606	2.31408e-05	0.0204357	0.582489	0.0294093	0.862631	1.04331	7.63298e-08	9.87896e-05	0.119221	0.318277	Comp	No	No	No	No	Constant	Constant
ENSG00000013573|DDX11	chr12:31177631:A:G	rs2575233	31073845	Plus	103786	1.1187	0.00023432	0.122257	0.634115	0.0202006	0.832051	1.02869	8.99071e-07	0.000926032	0.219912	0.459706	Comp	No	No	No	No	Constant	Constant
ENSG00000013573|DDX11	chr12:31178592:C:T	rs28725293	31073845	Plus	104747	1.39846	7.3306e-07	0.00102782	0.522363	0.0758741	NA	1.19707	3.258e-09	5.52732e-06	0.0252711	0.114643	Comp	No	No	No	No	Prenatal-trending	Constant
ENSG00000013573|DDX11	chr12:31179111:G:A	rs11051297	31073845	Plus	105266	1.45817	3.4448e-07	0.000522834	0.532478	0.0706018	NA	1.24072	1.40925e-09	2.53587e-06	0.0185968	0.0925375	Comp	No	No	No	No	Prenatal-predominant	Constant
ENSG00000013573|DDX11	chr12:31179121:T:C	rs10843903	31073845	Plus	105276	-1.17383	8.89648e-05	0.0599976	-0.442687	0.161799	NA	-0.947045	1.65317e-05	0.0117723	0.0848372	0.259624	Comp	No	No	No	No	Prenatal-trending	Constant
ENSG00000013573|DDX11	chr12:31179289:A:C	rs10843904	31073845	Plus	105444	1.11581	9.34211e-05	0.062292	0.584819	0.0335653	0.873086	1.01899	4.13101e-07	0.000460581	0.166018	0.389219	Comp	No	No	No	No	Constant	Constant
ENSG00000013573|DDX11	chr12:31179377:T:C	rs10843905	31073845	Plus	105532	1.14587	3.85241e-05	0.0310649	0.582173	0.0347235	0.875607	1.04456	1.44083e-07	0.000176707	0.135961	0.344129	Comp	No	No	No	No	Constant	Constant
ENSG00000013573|DDX11	chr12:31180456:C:T	rs11051302	31073845	Plus	106611	1.30814	5.07209e-05	0.0387	0.711077	0.02856	0.860365	1.17616	5.96743e-07	0.000641839	0.17657	0.401919	Comp	No	No	No	No	Constant	Constant
ENSG00000013573|DDX11	chr12:31180658:T:C	rs7957987	31073845	Plus	106813	0.928337	0.0017728	0.393082	0.453018	0.108852	NA	0.821756	8.44053e-05	0.04446	0.235765	0.478892	Comp	No	No	No	No	Prenatal-trending	Constant
ENSG00000013573|DDX11	chr12:31180773:G:A	rs7971546	31073845	Plus	106928	1.29432	1.03939e-05	0.0104474	0.52268	0.0855483	NA	1.10201	2.73274e-07	0.000316498	0.0588154	0.204599	Comp	No	No	No	No	Prenatal-trending	Constant
ENSG00000013573|DDX11	chr12:31181869:C:T	rs11051303	31073845	Plus	108024	1.27522	7.46198e-06	0.00787146	0.52268	0.0855483	NA	1.09871	1.69861e-07	0.000205442	0.061416	0.210581	Comp	No	No	No	No	Prenatal-trending	Constant
ENSG00000013573|DDX11	chr12:31182115:T:G	rs12320966	31073845	Plus	108270	1.35632	8.96964e-07	0.00122751	0.52268	0.0855483	NA	1.16279	1.60381e-08	2.38757e-05	0.0348815	0.143299	Comp	No	No	No	No	Prenatal-trending	Constant
ENSG00000013573|DDX11	chr12:31183893:T:C	rs56034554	31073845	Plus	110048	1.35176	1.73772e-06	0.00220198	0.534589	0.0798737	NA	1.14499	4.81565e-08	6.48841e-05	0.0413648	0.161149	Comp	No	No	No	No	Prenatal-trending	Constant
ENSG00000013573|DDX11	chr12:31184199:A:G	rs145762822	31073845	Plus	110354	1.33202	8.92211e-06	0.00916845	0.534881	0.147288	NA	1.19563	1.99287e-07	0.000237672	0.084338	0.258651	Comp	No	No	No	No	Prenatal-trending	Constant
ENSG00000013573|DDX11	chr12:31185337:T:C	rs61917069	31073845	Plus	111492	-1.99679	6.17055e-07	0.000881701	-0.96764	0.0371235	0.880645	-1.7011	2.23063e-08	3.22584e-05	0.0799392	0.249665	Comp	No	No	No	No	Constant	Constant
ENSG00000013573|DDX11	chr12:31185731:G:T	rs2933392	31073845	Plus	111886	1.16329	3.03636e-05	0.0255946	0.342629	0.256225	NA	0.975143	2.73638e-06	0.00247918	0.0402526	0.158158	Comp	No	No	No	No	Prenatal-trending	Constant
ENSG00000013573|DDX11	chr12:31185859:T:C	rs61917070	31073845	Plus	112014	1.20219	2.19165e-05	0.0195313	0.378469	0.205042	NA	0.995292	2.04448e-06	0.00191525	0.0394359	0.155881	Comp	No	No	No	No	Prenatal-trending	Constant
ENSG00000013573|DDX11	chr12:31186220:C:T	rs2575245	31073845	Plus	112375	1.155	9.33906e-05	0.0622743	0.491829	0.114058	NA	1.00804	3.08293e-06	0.00275409	0.112112	0.305822	Comp	No	No	No	No	Prenatal-trending	Constant
ENSG00000013573|DDX11	chr12:31186273:AC:A	rs11322197	31073845	Plus	112428	-0.935709	0.000315758	0.149817	-0.513763	0.0382159	0.88266	-0.745853	6.44133e-05	0.0358777	0.225705	0.46663	Comp	No	No	No	No	Constant	Constant
ENSG00000013573|DDX11	chr12:31186520:T:G	rs11051307	31073845	Plus	112675	1.21036	2.26991e-05	0.0201069	0.378469	0.205042	NA	1.00878	1.59975e-06	0.00154193	0.0382969	0.152849	Comp	No	No	No	No	Prenatal-trending	Constant
ENSG00000013573|DDX11	chr12:31186742:G:A	rs28698042	31073845	Plus	112897	1.05178	0.000267146	0.133861	0.298447	0.30942	NA	0.85965	4.35359e-05	0.0261132	0.0613342	0.210427	Comp	No	No	No	No	Prenatal-trending	Constant
ENSG00000013573|DDX11	chr12:31187029:G:A	rs12322113	31073845	Plus	113184	1.37261	1.33509e-06	0.00174561	0.525641	0.088967	NA	1.16666	2.52023e-08	3.59799e-05	0.0361047	0.146785	Comp	No	No	No	No	Prenatal-trending	Constant
ENSG00000013573|DDX11	chr12:31187379:C:T	rs11051309	31073845	Plus	113534	1.16876	2.77473e-05	0.0237659	0.410873	0.173711	NA	1.00149	1.53613e-06	0.00148842	0.057846	0.202342	Comp	No	No	No	No	Prenatal-trending	Constant
ENSG00000013573|DDX11	chr12:31189863:G:A	rs4930959	31073845	Plus	116018	1.0766	0.000248519	0.127463	0.392031	0.189777	NA	0.901086	2.9365e-05	0.0189207	0.0943427	0.274869	Comp	No	No	No	No	Prenatal-trending	Constant
ENSG00000013573|DDX11	chr12:31189919:T:C	rs4931453	31073845	Plus	116074	1.15567	5.07698e-05	0.0387316	0.392031	0.189777	NA	0.97924	3.44523e-06	0.00303348	0.0575311	0.201645	Comp	No	No	No	No	Prenatal-trending	Constant
ENSG00000013573|DDX11	chr12:31190284:C:T	rs116966025	31073845	Plus	116439	1.12463	0.000145348	0.0867339	0.378469	0.205042	NA	0.946866	1.17227e-05	0.00880268	0.0688111	0.225846	Comp	No	No	No	No	Prenatal-trending	Constant
ENSG00000013573|DDX11	chr12:31190801:A:G	rs61917074	31073845	Plus	116956	1.15567	5.07698e-05	0.0387316	0.378469	0.205042	NA	0.977168	3.47977e-06	0.00305978	0.0531648	0.191564	Comp	No	No	No	No	Prenatal-trending	Constant
ENSG00000013573|DDX11	chr12:31190918:A:G	rs148466459	31073845	Plus	117073	1.24232	1.18908e-05	0.0117264	0.470258	0.117105	NA	1.0595	4.28146e-07	0.000475862	0.0534767	0.192353	Comp	No	No	No	No	Prenatal-trending	Constant
ENSG00000013573|DDX11	chr12:31192158:G:A	rs11051316	31073845	Plus	118313	1.36827	2.74974e-06	0.00330049	0.525641	0.088967	NA	1.17069	4.62297e-08	6.25106e-05	0.039736	0.156717	Comp	No	No	No	No	Prenatal-trending	Constant
ENSG00000013573|DDX11	chr12:31192219:G:A	rs11051317	31073845	Plus	118374	1.05745	0.000287934	0.140856	0.378469	0.205042	NA	0.889032	3.62008e-05	0.0224889	0.0958667	0.277496	Comp	No	No	No	No	Prenatal-trending	Constant
ENSG00000013573|DDX11	chr12:31192286:G:A	rs4418891	31073845	Plus	118441	-0.996494	0.000148927	0.0883181	-0.468162	0.0606476	NA	-0.757518	6.0895e-05	0.0342722	0.13279	0.339248	Comp	No	No	No	No	Prenatal-trending	Constant
ENSG00000013573|DDX11	chr12:31193763:A:G	rs11051318	31073845	Plus	119918	1.1969	3.9835e-05	0.0318978	0.569139	0.0481756	0.897071	1.03304	1.21579e-06	0.00120964	0.112819	0.307107	Comp	No	No	No	No	Constant	Constant
ENSG00000013573|DDX11	chr12:31194726:G:T	rs113389565	31073845	Plus	120881	1.10568	0.000106995	0.0690116	0.378469	0.205042	NA	0.937782	8.56392e-06	0.0067268	0.0709654	0.230767	Comp	No	No	No	No	Prenatal-trending	Constant
ENSG00000013573|DDX11	chr12:31195240:A:G	rs10843908	31073845	Plus	121395	1.09174	0.000156627	0.0916692	0.378469	0.205042	NA	0.923418	1.40045e-05	0.0102287	0.0784356	0.246465	Comp	No	No	No	No	Prenatal-trending	Constant
ENSG00000013573|DDX11	chr12:31195993:C:G	rs56261405	31073845	Plus	122148	-0.983512	9.96851e-05	0.0654332	-0.438689	0.0732662	NA	-0.837347	4.85919e-06	0.00409956	0.110485	0.303014	Comp	No	No	No	No	Prenatal-trending	Constant
ENSG00000013573|DDX11	chr12:31196660:G:T	rs75815163	31073845	Plus	122815	1.29905	7.21032e-06	0.00764113	0.569476	0.0642304	NA	1.12193	1.64876e-07	0.000199883	0.0734467	0.235861	Comp	No	No	No	No	Prenatal-trending	Constant
ENSG00000013573|DDX11	chr12:31196775:A:T	rs67104733	31073845	Plus	122930	1.04221	0.00029569	0.143459	0.262635	0.355764	NA	0.845762	4.77614e-05	0.0281619	0.0489815	0.181016	Comp	No	No	No	No	Prenatal-trending	Constant
ENSG00000013573|DDX11	chr12:31198242:A:G	rs2575273	31073845	Plus	124397	1.22454	2.58902e-05	0.0224211	0.378469	0.205042	NA	1.01019	2.041e-06	0.00191232	0.0367864	0.148696	Comp	No	No	No	No	Prenatal-trending	Constant
ENSG00000013573|DDX11	chr12:31201757:T:C	rs7980001	31073845	Plus	127912	1.10113	0.000107114	0.0690675	0.221091	0.443225	NA	0.876738	2.17508e-05	0.014748	0.0261198	0.117419	Comp	No	No	No	No	Prenatal-trending	Constant
ENSG00000013573|DDX11	chr12:31202704:G:A	rs10771811	31073845	Plus	128859	1.31316	5.55034e-06	0.00609866	0.525641	0.088967	NA	1.1345	9.54322e-08	0.000121266	0.0539438	0.193374	Comp	No	No	No	No	Prenatal-trending	Constant
ENSG00000013573|DDX11	chr12:31203779:CA:C	rs11306647	31073845	Plus	129934	1.10113	0.000107114	0.0690675	0.260143	0.364024	NA	0.888286	1.64317e-05	0.0117087	0.0328595	0.138064	Comp	No	No	No	No	Prenatal-trending	Constant
ENSG00000013573|DDX11	chr12:31203959:A:G	rs4931454	31073845	Plus	130114	1.06127	0.000156557	0.0916404	0.23374	0.425424	NA	0.874497	2.1116e-05	0.0143901	0.0371841	0.149811	Comp	No	No	No	No	Prenatal-trending	Constant
ENSG00000013573|DDX11	chr12:31203995:A:G	rs12311267	31073845	Plus	130150	1.06127	0.000156557	0.0916404	0.262635	0.355764	NA	0.863651	2.38285e-05	0.0159151	0.0408535	0.159777	Comp	No	No	No	No	Prenatal-trending	Constant
ENSG00000013573|DDX11	chr12:31204730:C:G	rs11051321	31073845	Plus	130885	1.31584	4.0903e-06	0.00467403	0.505118	0.101903	NA	1.13699	7.8211e-08	0.000101033	0.045976	0.173244	Comp	No	No	No	No	Prenatal-trending	Constant
ENSG00000013573|DDX11	chr12:31206149:C:T	rs61917095	31073845	Plus	132304	1.07402	0.000128815	0.0792833	0.423204	0.178997	NA	0.926698	8.41105e-06	0.00662312	0.113725	0.308698	Comp	No	No	No	No	Prenatal-trending	Constant
ENSG00000013573|DDX11	chr12:31206811:A:G	rs7956677	31073845	Plus	132966	1.13612	3.47723e-05	0.0286173	0.421644	0.159548	NA	0.954227	1.86998e-06	0.00176895	0.0705683	0.229837	Comp	No	No	No	No	Prenatal-trending	Constant
ENSG00000013573|DDX11	chr12:31207373:C:G	rs2164499	31073845	Plus	133528	1.28319	1.21621e-05	0.0119515	0.439873	0.16056	NA	1.08648	5.1951e-07	0.000566996	0.0427959	0.164825	Comp	No	No	No	No	Prenatal-trending	Constant
ENSG00000013573|DDX11	chr12:31207408:A:T	rs2164500	31073845	Plus	133563	0.998504	0.000522148	0.205952	0.351289	0.244949	NA	0.833347	6.08811e-05	0.0342671	0.11313	0.307677	Comp	No	No	No	No	Prenatal-trending	Constant
ENSG00000013573|DDX11	chr12:31208000:A:G	rs7960946	31073845	Plus	134155	-0.947952	0.000273655	0.136075	-0.480648	0.0621523	NA	-0.744266	8.50916e-05	0.044742	0.189388	0.419918	Comp	No	No	No	No	Prenatal-trending	Constant
ENSG00000013573|DDX11	chr12:31208203:T:C	rs4931455	31073845	Plus	134358	1.12515	4.00914e-05	0.0320632	0.38589	0.204432	NA	0.945363	2.51493e-06	0.0023015	0.0636081	0.214929	Comp	No	No	No	No	Prenatal-trending	Constant
ENSG00000013573|DDX11	chr12:31208831:G:T	rs61917096	31073845	Plus	134986	1.27022	5.65769e-06	0.00620287	0.421644	0.159548	NA	1.04798	2.94002e-07	0.000338456	0.0325716	0.137194	Comp	No	No	No	No	Prenatal-trending	Constant
ENSG00000013573|DDX11	chr12:31213684:G:A	rs61917097	31073845	Plus	139839	1.30362	6.31088e-06	0.0068185	0.564148	0.0735258	NA	1.11031	2.20639e-07	0.000260722	0.0731442	0.235323	Comp	No	No	No	No	Prenatal-trending	Constant
ENSG00000013573|DDX11	chr12:31214192:T:G	rs7132540	31073845	Plus	140347	-1.16062	1.54385e-06	0.00198175	-0.537469	0.0459068	0.893955	-1.00445	3.28218e-08	4.58041e-05	0.0729319	0.234982	Comp	No	No	No	No	Constant	Constant
ENSG00000013573|DDX11	chr12:31215527:T:C	rs11051327	31073845	Plus	141682	1.36679	2.70804e-06	0.00325506	0.511385	0.105209	NA	1.15837	7.07513e-08	9.21896e-05	0.0390635	0.154971	Comp	No	No	No	No	Prenatal-trending	Constant
ENSG00000013573|DDX11	chr12:31215697:C:T	rs2118007	31073845	Plus	141852	-1.12477	3.04862e-06	0.00360781	-0.487505	0.0596009	NA	-0.956877	1.01778e-07	0.000128632	0.061216	0.210186	Comp	No	No	No	No	Prenatal-trending	Constant
ENSG00000013573|DDX11	chr12:31217229:C:CG	rs113701768	31073845	Plus	143384	1.14486	3.13237e-05	0.0262584	0.351289	0.244949	NA	0.948695	3.10407e-06	0.00277108	0.0460593	0.173478	Comp	No	No	No	No	Prenatal-trending	Constant
ENSG00000013573|DDX11	chr12:31217377:C:T	rs10771814	31073845	Plus	143532	1.2773	6.54272e-06	0.00703207	0.566435	0.0794743	NA	1.1125	1.44259e-07	0.000176905	0.0869164	0.263656	Comp	No	No	No	No	Prenatal-trending	Constant
ENSG00000013573|DDX11	chr12:31217456:G:A	rs10771815	31073845	Plus	143611	1.29636	6.27802e-06	0.006788	0.413815	0.192379	NA	1.08787	3.05851e-07	0.000350862	0.0334483	0.13977	Comp	No	No	No	No	Prenatal-trending	Constant
ENSG00000013573|DDX11	chr12:31218398:GGGGAAAGGGGAA:G	rs55706817	31073845	Plus	144553	-1.09583	9.83803e-06	0.00996823	-0.506837	0.0627995	NA	-0.939174	2.85782e-07	0.000329722	0.0977246	0.281037	Comp	No	No	No	No	Prenatal-trending	Constant
ENSG00000013573|DDX11	chr12:31230358:C:T	rs7960437	31073845	Plus	156513	0.897885	0.00153825	0.369159	0.448177	0.125605	NA	0.810401	9.50977e-05	0.0488038	0.259342	0.505722	Comp	No	No	No	No	Prenatal-trending	Constant
ENSG00000013573|DDX11	chr12:31238213:C:T	rs56951463	31073845	Plus	164368	0.951319	0.00104219	0.304944	0.667338	0.0284105	0.860122	0.923744	1.70239e-05	0.0120248	0.48709	0.717187	Comp	No	No	No	No	Constant	Constant
ENSG00000013573|DDX11	chr12:31238715:A:C	rs2374041	31073845	Plus	164870	1.04264	7.61856e-05	0.0532779	0.491902	0.0577799	NA	0.880184	2.3779e-06	0.00218968	0.124013	0.326166	Comp	No	No	No	No	Prenatal-trending	Constant
ENSG00000013573|DDX11	chr12:31240330:C:T	rs2053201	31073845	Plus	166485	0.969396	0.00127881	0.338558	0.562933	0.085814	NA	0.911877	5.45685e-05	0.031381	0.349728	0.59993	Comp	No	No	No	No	Prenatal-trending	Constant
ENSG00000013573|DDX11	chr12:31241562:A:G	rs6487984	31073845	Plus	167717	1.099	6.9512e-05	0.0496627	0.568848	0.0570902	NA	0.942071	2.80599e-06	0.0025348	0.179005	0.405306	Comp	No	No	No	No	Prenatal-trending	Constant
ENSG00000013573|DDX11	chr12:31245634:C:A	rs59923491	31073845	Plus	171789	0.936565	0.00252813	0.454347	0.667338	0.0284105	0.860122	0.907628	5.73379e-05	0.0326458	0.524608	0.744642	Comp	No	No	No	No	Constant	Constant
ENSG00000013573|DDX11	chr12:31258165:T:C	rs634331	31073845	Plus	184320	0.972995	0.000438309	0.184747	0.281781	0.410005	NA	0.864601	2.52151e-05	0.0166792	0.109734	0.30174	Comp	No	No	No	No	Prenatal-trending	Constant
ENSG00000013573|DDX11	chr12:31262101:G:T	rs792592	31073845	Plus	188256	1.15167	7.83035e-05	0.0544357	0.203122	0.432699	NA	0.842509	3.88089e-05	0.0238132	0.0125276	0.070145	Comp	No	No	No	No	Prenatal-trending	Constant
ENSG00000013573|DDX11	chr12:31299816:A:G	rs11051381	31073845	Plus	225971	-1.64305	1.8355e-05	0.0168385	-0.775219	0.0779034	NA	-1.31418	7.18025e-06	0.00577616	0.124601	0.327146	Comp	No	No	No	No	Prenatal-trending	Constant
ENSG00000013573|DDX11	chr12:31302262:A:G	NA	31073845	Plus	228417	-1.64305	1.8355e-05	0.0168385	-0.717193	0.112335	NA	-1.30049	9.91042e-06	0.00762574	0.10741	0.298128	Comp	No	No	No	No	Prenatal-trending	Constant
ENSG00000013588|GPRC5A	chr12:13139385:T:C	rs60790816	12890782	Plus	248603	-2.0759	2.35097e-05	0.0207118	-0.583143	0.478978	NA	-1.00679	0.0186025	0.716648	0.113189	0.307786	Pre	No	No	No	No	Prenatal-trending	Prenatal-trending
ENSG00000013588|GPRC5A	chr12:13168441:T:A	rs11055257	12890782	Plus	277659	-1.99735	2.22229e-05	0.0197604	-1.01282	0.170176	NA	-1.29356	0.00139615	0.294677	0.249798	0.49552	Pre	Yes	Yes	No	No	Prenatal-trending	Prenatal-trending
ENSG00000013725|CD6	chr11:61008834:C:T	rs2074225	60971680	Plus	37154	0.275604	0.44667	NA	-1.09847	1.01598e-05	0.0269048	-0.307307	0.243828	NA	0.00121765	0.0134079	Post	Yes	No	Yes	No	Postnatal-predominant	Postnatal-predominant
ENSG00000014123|UFL1	chr6:95747470:C:G	rs62417877	96521595	Plus	-774125	-0.538791	3.18202e-05	0.0266079	-0.152624	0.249548	NA	-0.3827	7.07521e-05	0.0386802	0.0321764	0.136081	Pre	No	No	No	No	Prenatal-trending	Prenatal-trending
ENSG00000014123|UFL1	chr6:95757532:T:A	rs72934176	96521595	Plus	-764063	-0.538791	3.18202e-05	0.0266079	-0.152624	0.249548	NA	-0.3827	7.07521e-05	0.0386802	0.0321764	0.136081	Pre	No	No	No	No	Prenatal-trending	Prenatal-trending
ENSG00000014123|UFL1	chr6:95757534:T:TACAC	rs144236509	96521595	Plus	-764061	-0.562117	1.89493e-05	0.0172959	-0.163063	0.2056	NA	-0.386781	5.39444e-05	0.0310852	0.0254159	0.115158	Pre	Yes	Yes	No	Yes	Prenatal-trending	Prenatal-trending
ENSG00000014123|UFL1	chr6:95766517:C:T	rs62417883	96521595	Plus	-755078	-0.501327	3.01907e-05	0.0254693	-0.0635011	0.613454	NA	-0.319756	0.00042786	0.146149	0.00987451	0.0591314	Pre	No	No	No	No	Prenatal-predominant	Prenatal-trending
ENSG00000014123|UFL1	chr6:95769070:C:T	rs62417884	96521595	Plus	-752525	-0.501327	3.01907e-05	0.0254693	-0.0635011	0.613454	NA	-0.319756	0.00042786	0.146149	0.00987451	0.0591314	Pre	No	No	No	No	Prenatal-predominant	Prenatal-trending
ENSG00000014164|ZC3H3	chr8:142769957:C:T	rs4506190	143541453	Minus	771496	-0.517536	4.51466e-05	0.0352294	-0.0733037	0.695461	NA	-0.364346	0.00105038	0.252823	0.0456946	0.172493	Pre	No	No	No	No	Prenatal-trending	Prenatal-trending
ENSG00000014164|ZC3H3	chr8:142770337:C:G	rs12549344	143541453	Minus	771116	-0.517071	3.91383e-05	0.0314568	-0.0400923	0.838125	NA	-0.359859	0.0013667	0.291472	0.0375376	0.150836	Pre	Yes	Yes	No	No	Prenatal-trending	Prenatal-trending
ENSG00000014824|SLC30A9	chr4:41653241:T:C	rs7677930	41990472	Plus	-337231	-0.269671	6.63527e-05	0.0478725	-0.0668703	0.538097	NA	-0.151199	0.0110371	0.640072	0.107121	0.297759	Pre	No	No	No	No	Prenatal-trending	Prenatal-trending
ENSG00000014824|SLC30A9	chr4:41656968:A:G	rs7659262	41990472	Plus	-333504	-0.365689	4.93359e-05	0.0378618	-0.158346	0.227876	NA	-0.232202	0.00295229	0.417587	0.183289	0.411089	Pre	No	No	No	No	Prenatal-trending	Prenatal-trending
ENSG00000014824|SLC30A9	chr4:41657853:C:T	rs57183995	41990472	Plus	-332619	-0.460071	5.71766e-07	0.000823035	-0.11349	0.373887	NA	-0.230776	0.00269433	0.401804	0.0236006	0.109133	Pre	Yes	Yes	No	No	Prenatal-trending	Prenatal-trending
ENSG00000014824|SLC30A9	chr4:41657982:T:C	rs75667868	41990472	Plus	-332490	-0.466951	7.00126e-07	0.000986925	-0.158346	0.227876	NA	-0.275133	0.000617801	0.185198	0.0492586	0.181733	Pre	No	No	No	No	Prenatal-trending	Prenatal-trending
ENSG00000014824|SLC30A9	chr4:41658074:T:C	rs57890722	41990472	Plus	-332398	-0.460071	5.71766e-07	0.000823035	-0.11349	0.373887	NA	-0.230776	0.00269433	0.401804	0.0236006	0.109133	Pre	No	No	No	No	Prenatal-trending	Prenatal-trending
ENSG00000014824|SLC30A9	chr4:41661816:G:C	rs113749170	41990472	Plus	-328656	-0.466951	7.00126e-07	0.000986925	-0.158346	0.227876	NA	-0.275133	0.000617801	0.185198	0.0492586	0.181733	Pre	No	No	No	No	Prenatal-trending	Prenatal-trending
ENSG00000014824|SLC30A9	chr4:41662558:C:T	rs78915095	41990472	Plus	-327914	-0.460071	5.71766e-07	0.000823035	-0.11349	0.373887	NA	-0.230776	0.00269433	0.401804	0.0236006	0.109133	Pre	No	No	No	No	Prenatal-trending	Prenatal-trending
ENSG00000014824|SLC30A9	chr4:41667884:T:C	rs112701135	41990472	Plus	-322588	-0.365689	4.93359e-05	0.0378618	-0.158346	0.227876	NA	-0.232202	0.00295229	0.417587	0.183289	0.411089	Pre	No	No	No	No	Prenatal-trending	Prenatal-trending
ENSG00000014824|SLC30A9	chr4:41668899:A:G	rs113476543	41990472	Plus	-321573	-0.365689	4.93359e-05	0.0378618	-0.158346	0.227876	NA	-0.232202	0.00295229	0.417587	0.183289	0.411089	Pre	No	No	No	No	Prenatal-trending	Prenatal-trending
ENSG00000014824|SLC30A9	chr4:41674133:T:C	rs7699513	41990472	Plus	-316339	-0.466951	7.00126e-07	0.000986925	-0.158346	0.227876	NA	-0.275133	0.000617801	0.185198	0.0492586	0.181733	Pre	No	No	No	No	Prenatal-trending	Prenatal-trending
ENSG00000014824|SLC30A9	chr4:41683871:C:T	rs75065967	41990472	Plus	-306601	-0.466951	7.00126e-07	0.000986925	-0.158346	0.227876	NA	-0.275133	0.000617801	0.185198	0.0492586	0.181733	Pre	No	No	No	No	Prenatal-trending	Prenatal-trending
ENSG00000014824|SLC30A9	chr4:41684792:T:C	rs3765034	41990472	Plus	-305680	-0.251366	1.21442e-05	0.0119365	-0.0060422	0.943392	NA	-0.144195	0.00390078	0.465614	0.0149295	0.0791929	Pre	No	No	No	No	Prenatal-predominant	Prenatal-trending
ENSG00000014824|SLC30A9	chr4:41687442:A:T	rs1057167	41990472	Plus	-303030	-0.365689	4.93359e-05	0.0378618	-0.158346	0.227876	NA	-0.232202	0.00295229	0.417587	0.183289	0.411089	Pre	No	No	No	No	Prenatal-trending	Prenatal-trending
ENSG00000014824|SLC30A9	chr4:41689584:T:C	rs1061597	41990472	Plus	-300888	-0.365689	4.93359e-05	0.0378618	-0.158346	0.227876	NA	-0.232202	0.00295229	0.417587	0.183289	0.411089	Pre	No	No	No	No	Prenatal-trending	Prenatal-trending
ENSG00000014824|SLC30A9	chr4:41694321:C:G	rs17444703	41990472	Plus	-296151	-0.365689	4.93359e-05	0.0378618	-0.158346	0.227876	NA	-0.232202	0.00295229	0.417587	0.183289	0.411089	Pre	No	No	No	No	Prenatal-trending	Prenatal-trending
ENSG00000014824|SLC30A9	chr4:41698344:A:G	rs1061562	41990472	Plus	-292128	-0.276867	3.39659e-06	0.00396558	-0.126193	0.193278	NA	-0.194786	0.00020949	0.0889211	0.174959	0.399848	Pre	No	No	No	No	Prenatal-trending	Prenatal-trending
ENSG00000014824|SLC30A9	chr4:41699816:A:G	rs1062144	41990472	Plus	-290656	-0.365689	4.93359e-05	0.0378618	-0.158346	0.227876	NA	-0.232202	0.00295229	0.417587	0.183289	0.411089	Pre	No	No	No	No	Prenatal-trending	Prenatal-trending
ENSG00000014824|SLC30A9	chr4:42253866:A:C	rs2029267	41990472	Plus	263394	0.0446466	0.504978	NA	-0.39042	5.83036e-06	0.0174117	-0.135402	0.0132691	0.668497	2.0069e-05	0.000857577	Post	No	No	Yes	No	Postnatal-predominant	Prenatal-trending
ENSG00000014919|COX15	chr10:99583560:C:T	rs17578234	99732100	Minus	148540	0.303435	5.65891e-05	0.0422243	-0.043746	0.704439	NA	0.149716	0.0238142	0.748347	0.0104152	0.0615059	Pre	No	No	No	No	Prenatal-predominant	Prenatal-predominant
ENSG00000014919|COX15	chr10:99583948:C:T	rs61871279	99732100	Minus	148152	0.303435	5.65891e-05	0.0422243	-0.0201291	0.857897	NA	0.154328	0.0184295	0.715336	0.0150919	0.0797455	Pre	No	No	No	No	Prenatal-predominant	Prenatal-predominant
ENSG00000014919|COX15	chr10:99584123:T:C	rs17493485	99732100	Minus	147977	0.303435	5.65891e-05	0.0422243	-0.0201291	0.857897	NA	0.154328	0.0184295	0.715336	0.0150919	0.0797455	Pre	No	No	No	No	Prenatal-predominant	Prenatal-predominant
ENSG00000014919|COX15	chr10:99607888:G:A	rs7072263	99732100	Minus	124212	0.281796	4.85276e-05	0.0373626	0.0524596	0.51259	NA	0.191576	0.000265272	0.105274	0.026915	0.119884	Pre	No	No	No	No	Prenatal-trending	Prenatal-predominant
ENSG00000014919|COX15	chr10:99608442:G:C	rs11190184	99732100	Minus	123658	0.281921	4.05699e-05	0.0323664	0.0555194	0.506699	NA	0.205813	0.000108788	0.0541654	0.0325184	0.137039	Pre	No	No	No	No	Prenatal-trending	Prenatal-predominant
ENSG00000014919|COX15	chr10:99639205:A:G	rs56901709	99732100	Minus	92895	0.277944	4.52412e-05	0.0352829	-0.00334883	0.969019	NA	0.17794	0.000974458	0.242381	0.00906237	0.0556587	Pre	No	No	No	No	Prenatal-predominant	Prenatal-predominant
ENSG00000014919|COX15	chr10:99685834:A:C	rs3740078	99732100	Minus	46266	0.285546	2.48816e-05	0.0217102	0.0638192	0.480917	NA	0.221021	4.67879e-05	0.0276923	0.0452307	0.171238	Pre	No	No	No	Yes	Prenatal-trending	Prenatal-predominant
ENSG00000014919|COX15	chr10:99691854:T:C	rs11190246	99732100	Minus	40246	0.291115	1.90321e-05	0.0173562	0.0320581	0.702694	NA	0.1967	0.000223553	0.09326	0.0143247	0.0770905	Pre	No	No	No	No	Prenatal-predominant	Prenatal-predominant
ENSG00000014919|COX15	chr10:99692737:C:T	rs2150916	99732100	Minus	39363	0.285546	2.48816e-05	0.0217102	0.0320581	0.702694	NA	0.194078	0.000261339	0.104176	0.0164011	0.0845673	Pre	No	No	No	No	Prenatal-predominant	Prenatal-predominant
ENSG00000014919|COX15	chr10:99711938:C:T	rs1128642	99732100	Minus	20162	0.285546	2.48816e-05	0.0217102	0.0320581	0.702694	NA	0.194078	0.000261339	0.104176	0.0164011	0.0845673	Pre	No	No	No	No	Prenatal-predominant	Prenatal-predominant
ENSG00000014919|COX15	chr10:99714742:T:C	rs11190255	99732100	Minus	17358	0.272949	5.93639e-05	0.043858	0.0320581	0.702694	NA	0.188128	0.000419852	0.144312	0.0229686	0.107214	Pre	No	No	No	No	Prenatal-trending	Prenatal-predominant
ENSG00000014919|COX15	chr10:99715282:C:T	rs6584316	99732100	Minus	16818	0.285546	2.48816e-05	0.0217102	0.0320581	0.702694	NA	0.194078	0.000261339	0.104176	0.0164011	0.0845673	Pre	No	No	No	No	Prenatal-predominant	Prenatal-predominant
ENSG00000014919|COX15	chr10:99720792:T:TG	rs56288771	99732100	Minus	11308	0.30581	1.27403e-05	0.0124367	0.0320581	0.702694	NA	0.199249	0.000236928	0.0971876	0.0104225	0.0615349	Pre	Yes	Yes	No	No	Prenatal-predominant	Prenatal-predominant
ENSG00000014919|COX15	chr10:99720793:T:G	rs3740077	99732100	Minus	11307	0.30581	1.27403e-05	0.0124367	0.0320581	0.702694	NA	0.199249	0.000236928	0.0971876	0.0104225	0.0615349	Pre	No	No	No	No	Prenatal-predominant	Prenatal-predominant
ENSG00000014919|COX15	chr10:99755559:T:C	rs3184991	99732100	Minus	-23459	0.263015	6.44423e-05	0.0468166	0.069411	0.471854	NA	0.219818	5.923e-05	0.0335134	0.0914046	0.269281	Comp	No	No	No	No	Prenatal-trending	Prenatal-predominant
ENSG00000015153|YAF2	chr12:41953978:T:TA	rs34018436	42238349	Minus	284371	0.369592	2.46537e-05	0.0215458	0.109029	0.273459	NA	0.252457	8.36959e-05	0.0441706	0.0437466	0.167431	Pre	Yes	Yes	No	Yes	Prenatal-trending	Prenatal-trending
ENSG00000016082|ISL1	chr5:51477965:C:A	rs62365466	51383391	Plus	94574	0.359957	0.677488	NA	3.3991	1.07812e-05	0.0282179	0.994588	0.131134	NA	0.00613209	0.0422943	Post	Yes	No	Yes	No	Postnatal-predominant	Postnatal-predominant
ENSG00000016082|ISL1	chr5:51520786:G:A	rs76411530	51383391	Plus	137395	0.312703	0.712254	NA	3.3991	1.07812e-05	0.0282179	0.907608	0.161629	NA	0.00483518	0.0358959	Post	No	No	No	No	Postnatal-predominant	Postnatal-predominant
ENSG00000016082|ISL1	chr5:51559424:C:G	rs16879007	51383391	Plus	176033	0.312703	0.712254	NA	3.3991	1.07812e-05	0.0282179	0.907608	0.161629	NA	0.00483518	0.0358959	Post	No	No	No	No	Postnatal-predominant	Postnatal-predominant
ENSG00000016082|ISL1	chr5:51563469:C:T	rs75208398	51383391	Plus	180078	0.312703	0.712254	NA	3.3991	1.07812e-05	0.0282179	0.907608	0.161629	NA	0.00483518	0.0358959	Post	No	No	No	No	Postnatal-predominant	Postnatal-predominant
ENSG00000016082|ISL1	chr5:51574847:T:C	rs80059227	51383391	Plus	191456	0.312703	0.712254	NA	3.3991	1.07812e-05	0.0282179	0.907608	0.161629	NA	0.00483518	0.0358959	Post	No	No	No	No	Postnatal-predominant	Postnatal-predominant
ENSG00000016391|CHDH	chr3:54119136:C:T	rs78941435	53846390	Minus	-272746	-1.0739	5.98874e-05	0.0441607	-0.333082	0.36755	NA	-0.792839	0.000234484	0.0964542	0.0976464	0.280892	Pre	Yes	Yes	No	Yes	Prenatal-trending	Prenatal-trending
ENSG00000016391|CHDH	chr3:54126949:G:C	rs75993432	53846390	Minus	-280559	-1.0739	5.98874e-05	0.0441607	-0.211368	0.522136	NA	-0.735245	0.000568511	0.175914	0.0383067	0.152881	Pre	No	No	No	No	Prenatal-trending	Prenatal-trending
ENSG00000016391|CHDH	chr3:54127103:T:G	rs75871761	53846390	Minus	-280713	-1.0739	5.98874e-05	0.0441607	-0.211368	0.522136	NA	-0.735245	0.000568511	0.175914	0.0383067	0.152881	Pre	No	No	No	No	Prenatal-trending	Prenatal-trending
ENSG00000016864|GLT8D1	chr3:52533172:G:T	rs28661185	52706083	Minus	172911	0.174007	0.00120975	0.329192	0.164719	0.0343178	0.874677	0.175777	8.49489e-05	0.0446834	0.91961	0.967332	Comp	Yes	Yes	No	Yes	Constant	Constant
ENSG00000017260|ATP2C1	chr3:130098354:T:A	rs189107736	130850595	Plus	-752241	0.0560575	0.521935	NA	0.43464	3.44781e-05	0.0645867	0.257099	7.32903e-05	0.0397549	0.00346391	0.0285984	Post	Yes	No	Yes	Yes	Postnatal-trending	Postnatal-trending
ENSG00000017260|ATP2C1	chr3:130098396:C:T	rs142691368	130850595	Plus	-752199	0.0611743	0.474683	NA	0.43464	3.44781e-05	0.0645867	0.250323	9.46291e-05	0.0486164	0.00357305	0.0292158	Post	No	No	No	No	Postnatal-trending	Postnatal-trending
ENSG00000017427|IGF1	chr12:102339549:G:A	rs12370366	102480645	Minus	141096	-0.468309	0.0010247	0.302255	-0.244085	0.0197526	0.829943	-0.451646	4.19404e-05	0.0253604	0.191588	0.422883	Comp	Yes	No	No	Yes	Constant	Constant
ENSG00000017797|RALBP1	chr18:10492288:GTCT:G	rs139919428	9475009	Plus	1017279	0.435772	4.65804e-05	0.0361389	0.125195	0.390547	NA	0.320879	0.00102455	0.249305	0.0796543	0.249092	Pre	No	Yes	No	No	Prenatal-trending	Constant
ENSG00000017797|RALBP1	chr18:10496360:T:C	rs12606274	9475009	Plus	1021351	0.435772	4.65804e-05	0.0361389	0.125195	0.390547	NA	0.320879	0.00102455	0.249305	0.0796543	0.249092	Pre	No	No	No	No	Prenatal-trending	Constant
ENSG00000017797|RALBP1	chr18:10517434:T:A	rs73942671	9475009	Plus	1042425	-0.255343	0.0306411	0.821321	-0.454693	0.000327567	0.269618	-0.41668	1.57461e-05	0.0112964	0.229291	0.471091	Comp	Yes	No	Yes	Yes	Constant	Constant
ENSG00000018408|WWTR1	chr3:148712467:A:G	rs3772627	149736714	Minus	1024247	-0.515365	3.87529e-05	0.031204	0.0802449	0.598788	NA	-0.282024	0.00626689	0.54817	0.00205097	0.01955	Pre	No	Yes	No	No	Prenatal-predominant	Constant
ENSG00000018408|WWTR1	chr3:149000300:G:T	rs76488148	149736714	Minus	736414	0.578473	0.00217753	0.428214	0.616833	0.0161507	0.810731	0.689286	5.58839e-06	0.00463719	0.901116	0.958143	Comp	Yes	No	No	Yes	Constant	Constant
ENSG00000018607|ZNF806	chr2:132302216:T:A	rs4430995	132309309	Plus	-7093	0.472847	3.81656e-05	0.0308437	0.243657	0.285003	NA	0.387206	0.000315108	0.118708	0.360861	0.610741	Pre	No	No	No	No	Prenatal-trending	Constant
ENSG00000018607|ZNF806	chr2:132302345:G:T	rs9710702	132309309	Plus	-6964	0.428019	9.92484e-05	0.0652501	0.462693	0.0224151	0.840802	0.427281	1.62898e-05	0.0116231	0.876489	0.945854	Comp	No	No	No	No	Constant	Constant
ENSG00000018607|ZNF806	chr2:132305659:C:G	rs12617055	132309309	Plus	-3650	0.384946	0.000749673	0.254659	0.422267	0.0291266	0.862022	0.392141	6.89708e-05	0.0379062	0.864246	0.938936	Comp	No	No	No	No	Constant	Constant
ENSG00000018607|ZNF806	chr2:132305809:A:G	rs2090487	132309309	Plus	-3500	0.42868	7.9851e-05	0.0552474	0.454566	0.0219529	0.839178	0.44014	6.07867e-06	0.00499139	0.905823	0.96069	Comp	Yes	No	No	Yes	Constant	Constant
ENSG00000018607|ZNF806	chr2:132307536:T:C	rs12622899	132309309	Plus	-1773	0.405238	0.000186975	0.104158	0.413722	0.0257566	0.852217	0.3934	2.39831e-05	0.0160007	0.967504	0.988453	Comp	No	No	No	No	Constant	Constant
ENSG00000018607|ZNF806	chr2:132314459:C:G	rs6725665	132309309	Plus	5150	0.410733	0.000102682	0.0668939	0.358636	0.0710612	NA	0.391192	3.2702e-05	0.0206843	0.812377	0.909538	Comp	No	No	No	No	Prenatal-trending	Constant
ENSG00000018607|ZNF806	chr2:132329559:C:T	rs2677635	132309309	Plus	20250	0.495324	1.04281e-05	0.0104747	0.0833829	0.731029	NA	0.318444	0.00399288	0.469675	0.118437	0.3169	Pre	No	Yes	No	No	Prenatal-trending	Constant
ENSG00000018607|ZNF806	chr2:132330246:A:G	rs10195533	132309309	Plus	20937	0.415836	4.54632e-05	0.0354221	0.200204	0.430537	NA	0.330104	0.00151433	0.307141	0.42487	0.666622	Pre	No	No	No	No	Prenatal-trending	Constant
ENSG00000018607|ZNF806	chr2:132331749:T:A	rs6736722	132309309	Plus	22440	0.411047	6.54293e-05	0.0473646	0.186701	0.412536	NA	0.297382	0.00350084	0.44694	0.362966	0.612753	Pre	No	No	No	No	Prenatal-trending	Constant
ENSG00000018607|ZNF806	chr2:132338379:A:G	rs11894258	132309309	Plus	29070	0.432031	3.4493e-05	0.0284357	0.186701	0.412536	NA	0.293095	0.00429577	0.482465	0.32061	0.571119	Pre	No	No	No	No	Prenatal-trending	Constant
ENSG00000018607|ZNF806	chr2:132338389:A:G	rs6717407	132309309	Plus	29080	0.432031	3.4493e-05	0.0284357	0.186701	0.412536	NA	0.293095	0.00429577	0.482465	0.32061	0.571119	Pre	No	No	No	No	Prenatal-trending	Constant
ENSG00000018607|ZNF806	chr2:132339396:C:T	rs6706422	132309309	Plus	30087	0.422014	3.75082e-05	0.0304124	0.186701	0.412536	NA	0.297086	0.00338633	0.441032	0.33934	0.589867	Pre	No	No	No	No	Prenatal-trending	Constant
ENSG00000018607|ZNF806	chr2:132340090:G:C	rs12622539	132309309	Plus	30781	0.413984	6.55712e-05	0.0474476	0.186701	0.412536	NA	0.289895	0.00456311	0.492898	0.35728	0.607171	Pre	No	No	No	No	Prenatal-trending	Constant
ENSG00000018625|ATP1A2	chr1:159162136:A:C	rs3026943	160115759	Plus	-953623	0.848192	6.03766e-05	0.0444493	-0.191345	0.175969	NA	0.423338	0.00895571	0.607094	2.38905e-05	0.000961052	Pre	No	Yes	No	No	Prenatal-predominant	Postnatal-predominant
ENSG00000018625|ATP1A2	chr1:159475691:G:A	rs28420559	160115759	Plus	-640068	0.218285	0.39318	NA	-1.04476	2.24582e-05	0.0484115	-0.00339565	0.987939	NA	0.00019456	0.00359031	Post	No	No	No	No	Postnatal-predominant	Postnatal-predominant
ENSG00000018625|ATP1A2	chr1:159477933:T:A	rs7540007	160115759	Plus	-637826	0.204652	0.424299	NA	-1.04476	2.24582e-05	0.0484115	-0.00214778	0.992374	NA	0.00023208	0.00405113	Post	No	No	No	No	Postnatal-predominant	Postnatal-predominant
ENSG00000018625|ATP1A2	chr1:159479674:A:G	rs7541480	160115759	Plus	-636085	0.345966	0.170952	NA	-1.07609	5.60541e-06	0.0168413	0.132996	0.548613	NA	1.51215e-05	0.000725567	Post	No	No	No	No	Postnatal-predominant	Postnatal-predominant
ENSG00000018625|ATP1A2	chr1:159481616:A:G	rs12126265	160115759	Plus	-634143	0.345966	0.170952	NA	-1.07609	5.60541e-06	0.0168413	0.132996	0.548613	NA	1.51215e-05	0.000725567	Post	No	No	No	No	Postnatal-predominant	Postnatal-predominant
ENSG00000018625|ATP1A2	chr1:159482615:A:G	rs12127293	160115759	Plus	-633144	0.345966	0.170952	NA	-1.07609	5.60541e-06	0.0168413	0.132996	0.548613	NA	1.51215e-05	0.000725567	Post	No	No	No	No	Postnatal-predominant	Postnatal-predominant
ENSG00000018625|ATP1A2	chr1:159483524:G:C	rs11265208	160115759	Plus	-632235	0.269348	0.311365	NA	-1.07609	5.60541e-06	0.0168413	0.0249168	0.913587	NA	7.33942e-05	0.00199199	Post	No	No	No	No	Postnatal-predominant	Postnatal-predominant
ENSG00000018625|ATP1A2	chr1:159484147:C:T	rs4133289	160115759	Plus	-631612	0.345966	0.170952	NA	-1.07609	5.60541e-06	0.0168413	0.132996	0.548613	NA	1.51215e-05	0.000725567	Post	No	No	No	No	Postnatal-predominant	Postnatal-predominant
ENSG00000018625|ATP1A2	chr1:159484447:G:A	rs12132709	160115759	Plus	-631312	0.222933	0.403347	NA	-1.07609	5.60541e-06	0.0168413	-0.0076126	0.973618	NA	0.000133403	0.00277811	Post	No	No	No	No	Postnatal-predominant	Postnatal-predominant
ENSG00000018625|ATP1A2	chr1:159485540:A:G	rs12756262	160115759	Plus	-630219	0.345966	0.170952	NA	-1.07609	5.60541e-06	0.0168413	0.132996	0.548613	NA	1.51215e-05	0.000725567	Post	No	No	No	No	Postnatal-predominant	Postnatal-predominant
ENSG00000018625|ATP1A2	chr1:159487282:G:A	rs12135090	160115759	Plus	-628477	0.345966	0.170952	NA	-1.07609	5.60541e-06	0.0168413	0.132996	0.548613	NA	1.51215e-05	0.000725567	Post	No	No	No	No	Postnatal-predominant	Postnatal-predominant
ENSG00000018625|ATP1A2	chr1:159490784:T:C	rs11265211	160115759	Plus	-624975	0.425724	0.0896956	NA	-1.07609	5.60541e-06	0.0168413	0.167	0.448874	NA	4.31995e-06	0.000310569	Post	No	No	No	No	Postnatal-predominant	Postnatal-predominant
ENSG00000018625|ATP1A2	chr1:159491081:C:T	rs12141291	160115759	Plus	-624678	0.425724	0.0896956	NA	-1.07609	5.60541e-06	0.0168413	0.167	0.448874	NA	4.31995e-06	0.000310569	Post	No	No	No	No	Postnatal-predominant	Postnatal-predominant
ENSG00000018625|ATP1A2	chr1:159491100:G:A	rs12133664	160115759	Plus	-624659	0.425724	0.0896956	NA	-1.07609	5.60541e-06	0.0168413	0.167	0.448874	NA	4.31995e-06	0.000310569	Post	No	No	No	No	Postnatal-predominant	Postnatal-predominant
ENSG00000018625|ATP1A2	chr1:159491287:G:A	rs12133727	160115759	Plus	-624472	0.43917	0.112782	NA	-1.07609	5.60541e-06	0.0168413	0.186948	0.429691	NA	1.26452e-05	0.000649391	Post	No	No	No	No	Postnatal-predominant	Postnatal-predominant
ENSG00000018625|ATP1A2	chr1:159491318:CG:C	rs148377789	160115759	Plus	-624441	0.341524	0.217432	NA	-1.07609	5.60541e-06	0.0168413	0.137317	0.561554	NA	4.52447e-05	0.0014452	Post	No	No	No	No	Postnatal-predominant	Postnatal-predominant
ENSG00000018625|ATP1A2	chr1:159491518:C:T	rs61821536	160115759	Plus	-624241	0.425724	0.0896956	NA	-1.07609	5.60541e-06	0.0168413	0.167	0.448874	NA	4.31995e-06	0.000310569	Post	No	No	No	No	Postnatal-predominant	Postnatal-predominant
ENSG00000018625|ATP1A2	chr1:159491770:T:C	rs61821537	160115759	Plus	-623989	0.425724	0.0896956	NA	-1.07609	5.60541e-06	0.0168413	0.167	0.448874	NA	4.31995e-06	0.000310569	Post	No	No	No	No	Postnatal-predominant	Postnatal-predominant
ENSG00000018625|ATP1A2	chr1:159492211:A:C	rs12131358	160115759	Plus	-623548	0.345966	0.170952	NA	-1.07609	5.60541e-06	0.0168413	0.132996	0.548613	NA	1.51215e-05	0.000725567	Post	No	No	No	No	Postnatal-predominant	Postnatal-predominant
ENSG00000018625|ATP1A2	chr1:159492417:C:T	rs4284261	160115759	Plus	-623342	0.425724	0.0896956	NA	-1.07609	5.60541e-06	0.0168413	0.167	0.448874	NA	4.31995e-06	0.000310569	Post	No	No	No	No	Postnatal-predominant	Postnatal-predominant
ENSG00000018625|ATP1A2	chr1:159492591:A:G	rs4325129	160115759	Plus	-623168	0.44017	0.0884961	NA	-1.07609	5.60541e-06	0.0168413	0.197104	0.382713	NA	5.11638e-06	0.000349903	Post	No	No	No	No	Postnatal-predominant	Postnatal-predominant
ENSG00000018625|ATP1A2	chr1:159492662:G:T	rs6677055	160115759	Plus	-623097	0.44017	0.0884961	NA	-1.07609	5.60541e-06	0.0168413	0.197104	0.382713	NA	5.11638e-06	0.000349903	Post	No	No	No	No	Postnatal-predominant	Postnatal-predominant
ENSG00000018625|ATP1A2	chr1:159493389:C:T	rs12750941	160115759	Plus	-622370	0.345966	0.170952	NA	-1.07609	5.60541e-06	0.0168413	0.132996	0.548613	NA	1.51215e-05	0.000725567	Post	No	No	No	No	Postnatal-predominant	Postnatal-predominant
ENSG00000018625|ATP1A2	chr1:159493415:TTCCCTAAAATG:T	NA	160115759	Plus	-622344	0.345966	0.170952	NA	-1.07609	5.60541e-06	0.0168413	0.132996	0.548613	NA	1.51215e-05	0.000725567	Post	No	No	No	No	Postnatal-predominant	Postnatal-predominant
ENSG00000018625|ATP1A2	chr1:159493428:CCTGATAGA:C	NA	160115759	Plus	-622331	0.345966	0.170952	NA	-1.07609	5.60541e-06	0.0168413	0.132996	0.548613	NA	1.51215e-05	0.000725567	Post	No	No	No	No	Postnatal-predominant	Postnatal-predominant
ENSG00000018625|ATP1A2	chr1:159493438:TAGGCTTTTGTCACCCAAGTGCCAA:T	NA	160115759	Plus	-622321	0.345966	0.170952	NA	-1.07609	5.60541e-06	0.0168413	0.132996	0.548613	NA	1.51215e-05	0.000725567	Post	No	No	No	No	Postnatal-predominant	Postnatal-predominant
ENSG00000018625|ATP1A2	chr1:159493918:C:T	rs12144366	160115759	Plus	-621841	0.425724	0.0896956	NA	-1.14885	1.37751e-06	0.00549198	0.151964	0.493409	NA	1.30679e-06	0.00013846	Post	Yes	No	Yes	No	Postnatal-predominant	Postnatal-predominant
ENSG00000018625|ATP1A2	chr1:159494308:T:C	rs12134316	160115759	Plus	-621451	0.282279	0.288973	NA	-1.07609	5.60541e-06	0.0168413	0.122985	0.591456	NA	6.27141e-05	0.00179426	Post	No	No	No	No	Postnatal-predominant	Postnatal-predominant
ENSG00000018625|ATP1A2	chr1:159495044:A:G	rs12134470	160115759	Plus	-620715	0.333401	0.186136	NA	-1.07609	5.60541e-06	0.0168413	0.127283	0.565544	NA	1.76302e-05	0.000785654	Post	No	No	No	No	Postnatal-predominant	Postnatal-predominant
ENSG00000018625|ATP1A2	chr1:159496786:C:CT	rs199563043	160115759	Plus	-618973	0.345966	0.170952	NA	-1.07609	5.60541e-06	0.0168413	0.132996	0.548613	NA	1.51215e-05	0.000725567	Post	No	No	No	No	Postnatal-predominant	Postnatal-predominant
ENSG00000018625|ATP1A2	chr1:159496789:GTCTTA:G	NA	160115759	Plus	-618970	0.345966	0.170952	NA	-1.07609	5.60541e-06	0.0168413	0.132996	0.548613	NA	1.51215e-05	0.000725567	Post	No	No	No	No	Postnatal-predominant	Postnatal-predominant
ENSG00000018625|ATP1A2	chr1:159496797:C:CCA	NA	160115759	Plus	-618962	0.345966	0.170952	NA	-1.07609	5.60541e-06	0.0168413	0.132996	0.548613	NA	1.51215e-05	0.000725567	Post	No	No	No	No	Postnatal-predominant	Postnatal-predominant
ENSG00000018625|ATP1A2	chr1:159501531:G:T	rs6689654	160115759	Plus	-614228	0.345966	0.170952	NA	-1.07609	5.60541e-06	0.0168413	0.132996	0.548613	NA	1.51215e-05	0.000725567	Post	No	No	No	No	Postnatal-predominant	Postnatal-predominant
ENSG00000018625|ATP1A2	chr1:159504129:G:A	rs6699459	160115759	Plus	-611630	0.345966	0.170952	NA	-1.07609	5.60541e-06	0.0168413	0.132996	0.548613	NA	1.51215e-05	0.000725567	Post	No	No	No	No	Postnatal-predominant	Postnatal-predominant
ENSG00000018625|ATP1A2	chr1:159505410:T:C	rs12409528	160115759	Plus	-610349	0.345966	0.170952	NA	-1.07609	5.60541e-06	0.0168413	0.132996	0.548613	NA	1.51215e-05	0.000725567	Post	No	No	No	No	Postnatal-predominant	Postnatal-predominant
ENSG00000018625|ATP1A2	chr1:159520174:T:C	rs67371748	160115759	Plus	-595585	0.419489	0.0771209	NA	-1.02575	1.03295e-05	0.0272671	0.194763	0.353128	NA	4.42626e-06	0.000315539	Post	No	No	No	No	Postnatal-predominant	Postnatal-predominant
ENSG00000018625|ATP1A2	chr1:159522873:T:A	rs12118188	160115759	Plus	-592886	0.345966	0.170952	NA	-1.07609	5.60541e-06	0.0168413	0.132996	0.548613	NA	1.51215e-05	0.000725567	Post	No	No	No	No	Postnatal-predominant	Postnatal-predominant
ENSG00000018625|ATP1A2	chr1:159523453:T:C	rs7526225	160115759	Plus	-592306	0.345966	0.170952	NA	-1.07609	5.60541e-06	0.0168413	0.132996	0.548613	NA	1.51215e-05	0.000725567	Post	No	No	No	No	Postnatal-predominant	Postnatal-predominant
ENSG00000018625|ATP1A2	chr1:159526132:T:C	rs75909682	160115759	Plus	-589627	0.345966	0.170952	NA	-1.07609	5.60541e-06	0.0168413	0.132996	0.548613	NA	1.51215e-05	0.000725567	Post	No	No	No	No	Postnatal-predominant	Postnatal-predominant
ENSG00000018625|ATP1A2	chr1:159526185:A:T	rs80101156	160115759	Plus	-589574	0.345966	0.170952	NA	-1.07609	5.60541e-06	0.0168413	0.132996	0.548613	NA	1.51215e-05	0.000725567	Post	No	No	No	No	Postnatal-predominant	Postnatal-predominant
ENSG00000018625|ATP1A2	chr1:159527471:A:G	rs6682901	160115759	Plus	-588288	0.345966	0.170952	NA	-1.07609	5.60541e-06	0.0168413	0.132996	0.548613	NA	1.51215e-05	0.000725567	Post	No	No	No	No	Postnatal-predominant	Postnatal-predominant
ENSG00000018625|ATP1A2	chr1:159528643:T:C	rs35182524	160115759	Plus	-587116	0.273424	0.305064	NA	-1.07609	5.60541e-06	0.0168413	0.0201273	0.930325	NA	7.11702e-05	0.00195197	Post	No	No	No	No	Postnatal-predominant	Postnatal-predominant
ENSG00000018625|ATP1A2	chr1:159530444:CT:C	rs35347688	160115759	Plus	-585315	0.485051	0.0775111	NA	-1.02892	1.45128e-05	0.035898	0.209267	0.378389	NA	1.2439e-05	0.000643281	Post	No	No	No	No	Postnatal-predominant	Postnatal-predominant
ENSG00000018869|ZNF582	chr19:57165309:GAAA:G	NA	56393545	Minus	-771764	-0.582142	3.99156e-05	0.0319458	-0.0150803	0.92054	NA	-0.322311	0.00339415	0.441458	0.00511027	0.037297	Pre	Yes	Yes	Yes	Yes	Prenatal-predominant	Prenatal-predominant
ENSG00000019102|VSIG2	chr11:124432269:G:GA	rs145936352	124752238	Minus	319969	-1.29584	0.00169969	0.386126	-1.98578	0.00305077	0.609355	-1.45275	2.44677e-05	0.0162628	0.360413	0.610302	Comp	Yes	No	No	Yes	Constant	Constant
ENSG00000019186|CYP24A1	chr20:54171474:A:G	rs6022999	54173973	Minus	2499	-1.28168	0.0017311	0.389023	-1.40285	0.00116295	0.460817	-1.37802	5.55258e-06	0.00461106	0.83165	0.920619	Comp	Yes	No	No	Yes	Constant	Constant
ENSG00000019186|CYP24A1	chr20:54171775:T:C	rs2259735	54173973	Minus	2198	-0.851718	0.0143803	0.732964	-1.33683	0.000149935	0.174848	-1.10429	2.84744e-05	0.0184447	0.304809	0.555215	Comp	No	No	No	No	Constant	Constant
ENSG00000019186|CYP24A1	chr20:54174979:C:T	rs2248359	54173973	Minus	-1006	-0.815277	0.0175335	0.757612	-1.68511	8.58903e-06	0.023792	-1.12242	2.95761e-05	0.0190324	0.0697573	0.227966	Post	No	No	Yes	No	Constant	Constant
ENSG00000019186|CYP24A1	chr20:54175663:G:A	rs2248461	54173973	Minus	-1690	-0.654495	0.0603166	NA	-1.63467	1.55281e-05	0.037808	-0.887059	0.00107502	0.256097	0.043589	0.166997	Post	No	No	No	No	Postnatal-trending	Constant
ENSG00000019505|SYT13	chr11:44896080:A:G	rs12288508	45286319	Minus	390239	-0.477943	2.10622e-05	0.0188999	-0.020644	0.865739	NA	-0.278495	0.000905799	0.232665	0.00476427	0.0355083	Pre	Yes	Yes	No	Yes	Prenatal-predominant	Prenatal-predominant
ENSG00000019582|CD74	chr5:150248633:G:T	rs4958268	150412929	Minus	164296	1.16146	0.00670324	0.62013	0.606068	0.111912	NA	1.40895	2.52628e-05	0.0167062	0.323563	0.574178	Comp	Yes	No	No	Yes	Prenatal-trending	Prenatal-trending
ENSG00000019582|CD74	chr5:150249081:C:T	rs3756577	150412929	Minus	163848	0.901879	0.0174809	0.757296	0.606068	0.111912	NA	1.28473	3.13821e-05	0.0199942	0.576001	0.778563	Comp	No	No	No	No	Prenatal-trending	Prenatal-trending
ENSG00000019582|CD74	chr5:150272618:C:A	rs36085208	150412929	Minus	140311	1.14362	0.010824	0.694029	1.16064	0.0142572	0.798308	1.50147	5.55543e-05	0.0318335	0.978619	0.992777	Comp	No	No	No	No	Constant	Prenatal-trending
ENSG00000019995|ZRANB1	chr10:125280027:G:A	rs4962444	124942123	Plus	337904	0.200344	0.000184078	0.103008	0.0502115	0.571717	NA	0.212568	2.01801e-05	0.0138562	0.141875	0.353443	Comp	Yes	Yes	No	Yes	Prenatal-trending	Prenatal-trending
ENSG00000020922|MRE11A	chr11:94363939:C:T	rs150616789	94493908	Minus	129969	0.318055	1.58977e-06	0.00203452	0.12598	0.0782628	NA	0.26121	2.91725e-07	0.000336001	0.0407518	0.159504	Comp	No	No	No	No	Prenatal-trending	Constant
ENSG00000020922|MRE11A	chr11:94374722:C:T	rs11020753	94493908	Minus	119186	0.335351	1.30487e-06	0.00171054	0.108693	0.170854	NA	0.274561	3.13918e-07	0.000359329	0.0260846	0.117296	Comp	No	No	No	No	Prenatal-trending	Constant
ENSG00000020922|MRE11A	chr11:94379788:G:A	rs78035409	94493908	Minus	114120	0.371715	5.75452e-05	0.0427888	0.0588883	0.466424	NA	0.250117	0.000109668	0.0545008	0.00886102	0.0547615	Pre	No	No	No	No	Prenatal-predominant	Constant
ENSG00000020922|MRE11A	chr11:94395611:A:G	rs12224966	94493908	Minus	98297	0.391447	3.67742e-13	1.88187e-09	0.152807	0.0141064	0.797085	0.288262	2.39809e-12	6.24481e-09	0.00176225	0.0175151	Pre	No	No	No	No	Constant	Constant
ENSG00000020922|MRE11A	chr11:94395789:C:T	rs59678918	94493908	Minus	98119	0.402216	8.50701e-13	4.05252e-09	0.152807	0.0141064	0.797085	0.287622	1.40047e-11	3.34587e-08	0.0013324	0.0143388	Pre	No	No	No	No	Constant	Constant
ENSG00000020922|MRE11A	chr11:94396033:G:A	rs10741488	94493908	Minus	97875	0.252405	3.19486e-05	0.0266959	0.0581721	0.36298	NA	0.184802	4.46482e-05	0.0266573	0.0237705	0.109646	Pre	No	No	No	No	Prenatal-trending	Constant
ENSG00000020922|MRE11A	chr11:94396178:C:T	rs7110046	94493908	Minus	97730	0.328516	8.68589e-08	0.000150944	0.167839	0.0105306	0.766503	0.244555	8.65437e-08	0.000110894	0.059043	0.205151	Comp	No	No	No	No	Constant	Constant
ENSG00000020922|MRE11A	chr11:94397176:A:G	rs6483341	94493908	Minus	96732	0.320124	1.63447e-07	0.000266945	0.00794252	0.900885	NA	0.212784	4.72991e-06	0.00400344	0.000251063	0.00426461	Pre	No	No	No	No	Prenatal-predominant	Constant
ENSG00000020922|MRE11A	chr11:94397604:T:C	rs56108804	94493908	Minus	96304	0.347628	1.50077e-09	3.68071e-06	0.143403	0.0244043	0.847873	0.277732	2.23153e-10	4.54539e-07	0.0117016	0.0668375	Comp	No	No	No	No	Constant	Constant
ENSG00000020922|MRE11A	chr11:94398252:T:C	rs10831222	94493908	Minus	95656	0.273048	3.11644e-05	0.0261514	0.000516661	0.993811	NA	0.188769	9.72874e-05	0.0496744	0.00280869	0.0246162	Pre	No	No	No	No	Prenatal-predominant	Constant
ENSG00000020922|MRE11A	chr11:94399166:A:G	rs3758787	94493908	Minus	94742	0.270453	3.26184e-05	0.0271454	0.00010924	0.998735	NA	0.192583	8.29305e-05	0.0438468	0.00350663	0.0288398	Pre	No	No	No	No	Prenatal-predominant	Constant
ENSG00000020922|MRE11A	chr11:94401306:A:C	rs3824878	94493908	Minus	92602	0.27749	2.52581e-06	0.00306463	-0.000441605	0.994744	NA	0.200597	9.70454e-06	0.00748821	0.00138026	0.0147066	Pre	No	No	No	No	Prenatal-predominant	Constant
ENSG00000020922|MRE11A	chr11:94401347:G:C	rs12791316	94493908	Minus	92561	0.285923	4.99977e-07	0.000730665	0.0534765	0.377594	NA	0.21686	3.54919e-07	0.000401705	0.00379886	0.0304232	Comp	No	No	No	No	Prenatal-predominant	Constant
ENSG00000020922|MRE11A	chr11:94401552:TC:T	rs34570735	94493908	Minus	92356	0.262088	3.1284e-06	0.00369051	0.0615094	0.342594	NA	0.192823	6.3724e-06	0.00520116	0.0160993	0.0834938	Pre	No	No	No	No	Prenatal-predominant	Constant
ENSG00000020922|MRE11A	chr11:94401637:G:C	rs11020767	94493908	Minus	92271	0.316229	6.86892e-08	0.000122066	0.142606	0.0423223	0.889252	0.262431	3.7252e-09	6.25755e-06	0.0470843	0.176152	Comp	No	No	No	No	Constant	Constant
ENSG00000020922|MRE11A	chr11:94402189:T:C	rs546439	94493908	Minus	91719	0.283909	2.12676e-06	0.00263713	0.000160038	0.998053	NA	0.202449	9.13461e-06	0.00710451	0.00101316	0.0117436	Pre	No	No	No	No	Prenatal-predominant	Constant
ENSG00000020922|MRE11A	chr11:94402260:C:T	rs547289	94493908	Minus	91648	0.319759	1.23431e-07	0.000207218	0.163064	0.0144785	0.799737	0.230021	3.64134e-07	0.000411238	0.0669137	0.2219	Pre	No	No	No	No	Constant	Constant
ENSG00000020922|MRE11A	chr11:94402617:T:C	rs550255	94493908	Minus	91291	0.395431	1.05578e-12	4.67805e-09	0.152807	0.0141064	0.797085	0.293721	2.50678e-12	6.51337e-09	0.00171116	0.01714	Pre	No	No	No	No	Constant	Constant
ENSG00000020922|MRE11A	chr11:94402995:A:G	rs581449	94493908	Minus	90913	0.267958	3.69823e-05	0.0300562	-0.000309575	0.996625	NA	0.199431	5.99813e-05	0.0338623	0.00507362	0.0371271	Pre	No	No	No	No	Prenatal-predominant	Constant
ENSG00000020922|MRE11A	chr11:94404921:C:A	rs4753141	94493908	Minus	88987	0.273009	3.19226e-07	0.000488506	0.0997692	0.0897339	NA	0.213592	1.06643e-07	0.000134217	0.0231508	0.107861	Comp	No	No	No	No	Prenatal-trending	Constant
ENSG00000020922|MRE11A	chr11:94405807:G:C	rs657830	94493908	Minus	88101	0.273427	6.44749e-06	0.00694205	0.000160038	0.998053	NA	0.193274	2.63434e-05	0.0172891	0.00168002	0.0169193	Pre	No	No	No	No	Prenatal-predominant	Constant
ENSG00000020922|MRE11A	chr11:94406075:C:T	rs646130	94493908	Minus	87833	0.268279	9.23047e-06	0.0094318	0.00182479	0.977947	NA	0.193117	2.60014e-05	0.0171032	0.00226915	0.0210924	Pre	No	No	No	No	Prenatal-predominant	Constant
ENSG00000020922|MRE11A	chr11:94406701:C:G	rs485146	94493908	Minus	87207	0.284122	1.66109e-06	0.00211534	-0.0242465	0.716104	NA	0.200771	1.10077e-05	0.00834461	0.000376267	0.00572792	Pre	No	No	No	No	Prenatal-predominant	Constant
ENSG00000020922|MRE11A	chr11:94407106:A:ATATT	rs140770269	94493908	Minus	86802	0.3369	7.74495e-09	1.66711e-05	0.0335798	0.623331	NA	0.241362	9.53748e-08	0.000121199	0.000455152	0.0066136	Pre	No	No	No	No	Prenatal-predominant	Constant
ENSG00000020922|MRE11A	chr11:94407419:T:G	rs512799	94493908	Minus	86489	0.282252	2.21189e-06	0.00272971	0.00566408	0.931722	NA	0.206111	5.99234e-06	0.00493028	0.00139825	0.0148438	Pre	No	No	No	No	Prenatal-predominant	Constant
ENSG00000020922|MRE11A	chr11:94407801:C:T	rs516381	94493908	Minus	86107	0.320399	1.39931e-07	0.000232304	0.167839	0.0105306	0.766503	0.252434	2.78241e-08	3.93676e-05	0.0722479	0.233534	Comp	No	No	No	No	Constant	Constant
ENSG00000020922|MRE11A	chr11:94408115:T:TG	rs138820664	94493908	Minus	85793	0.286017	1.74313e-06	0.00220812	-0.0165956	0.803897	NA	0.202979	9.77447e-06	0.00753567	0.00051811	0.00726677	Pre	No	No	No	No	Prenatal-predominant	Constant
ENSG00000020922|MRE11A	chr11:94408160:C:T	rs541090	94493908	Minus	85748	0.276117	4.24791e-06	0.00483378	-0.00490688	0.940793	NA	0.19661	1.76577e-05	0.0124063	0.00122162	0.0134362	Pre	No	No	No	No	Prenatal-predominant	Constant
ENSG00000020922|MRE11A	chr11:94408298:G:T	rs1257783	94493908	Minus	85610	0.27716	4.30208e-06	0.00488869	0.000160038	0.998053	NA	0.197965	1.51958e-05	0.0109645	0.00140132	0.0148713	Pre	No	No	No	No	Prenatal-predominant	Constant
ENSG00000020922|MRE11A	chr11:94409291:C:T	rs572372	94493908	Minus	84617	0.276117	4.24791e-06	0.00483378	-0.00957359	0.886083	NA	0.19606	1.97102e-05	0.0135877	0.00109057	0.0123927	Pre	No	No	No	No	Prenatal-predominant	Constant
ENSG00000020922|MRE11A	chr11:94410226:A:G	rs492073	94493908	Minus	83682	0.26498	4.83546e-05	0.0372497	-0.0110116	0.87217	NA	0.186324	0.000139726	0.0656838	0.00281695	0.0246656	Pre	No	No	No	No	Prenatal-predominant	Constant
ENSG00000020922|MRE11A	chr11:94411821:C:T	rs584531	94493908	Minus	82087	0.290009	1.06477e-06	0.00142825	0.00389166	0.952758	NA	0.211693	3.10069e-06	0.00276845	0.000878235	0.0106202	Pre	No	No	No	No	Prenatal-predominant	Constant
ENSG00000020922|MRE11A	chr11:94413011:A:C	rs10831225	94493908	Minus	80897	0.392466	7.0935e-13	3.42931e-09	0.15044	0.0180519	0.821417	0.287414	5.22786e-12	1.31107e-08	0.00191237	0.0185814	Pre	No	No	No	No	Constant	Constant
ENSG00000020922|MRE11A	chr11:94413867:G:A	rs4459257	94493908	Minus	80041	0.274049	5.64541e-06	0.00619144	-0.0109571	0.86884	NA	0.194101	2.38842e-05	0.0159475	0.00110637	0.0125331	Pre	No	No	No	No	Prenatal-predominant	Constant
ENSG00000020922|MRE11A	chr11:94415267:C:G	rs491404	94493908	Minus	78641	0.277896	3.75264e-06	0.00433357	0.00257857	0.967711	NA	0.199935	1.09813e-05	0.00832711	0.00122314	0.0134465	Pre	No	No	No	No	Prenatal-predominant	Constant
ENSG00000020922|MRE11A	chr11:94415646:C:T	rs516037	94493908	Minus	78262	0.26865	1.0114e-05	0.0102036	0.00658519	0.917169	NA	0.191776	2.68196e-05	0.0175451	0.00218474	0.020501	Pre	No	No	No	No	Prenatal-predominant	Constant
ENSG00000020922|MRE11A	chr11:94416183:C:T	rs2508678	94493908	Minus	77725	0.23679	5.17499e-05	0.0393023	-0.0014505	0.980941	NA	0.163845	0.000253049	0.101801	0.00384209	0.0306363	Pre	No	No	No	No	Prenatal-predominant	Constant
ENSG00000020922|MRE11A	chr11:94417062:T:C	rs1133572	94493908	Minus	76846	0.248171	5.52767e-05	0.0414365	0.00703428	0.912374	NA	0.156731	0.000769506	0.211559	0.00543868	0.0388857	Pre	No	No	No	No	Prenatal-predominant	Constant
ENSG00000020922|MRE11A	chr11:94420759:G:A	rs1257769	94493908	Minus	73149	0.433911	6.11803e-14	3.55071e-10	0.154363	0.0160212	0.809974	0.324284	3.14411e-13	9.13237e-10	0.000444444	0.006495	Pre	No	No	No	No	Constant	Constant
ENSG00000020922|MRE11A	chr11:94421021:G:C	rs1272743	94493908	Minus	72887	0.429303	1.51801e-13	8.2508e-10	0.154707	0.0185172	0.823783	0.314242	2.30842e-12	6.02184e-09	0.000718363	0.00918972	Pre	No	No	No	No	Constant	Constant
ENSG00000020922|MRE11A	chr11:94421736:G:A	rs622961	94493908	Minus	72172	0.329461	8.80114e-09	1.87433e-05	-0.0205446	0.751684	NA	0.219063	1.34851e-06	0.00132576	2.64079e-05	0.00102175	Pre	No	No	No	No	Prenatal-predominant	Constant
ENSG00000020922|MRE11A	chr11:94422280:C:T	rs581002	94493908	Minus	71628	0.371099	2.1199e-08	4.176e-05	0.166109	0.0164362	0.812489	0.26945	3.50928e-08	4.87233e-05	0.0237222	0.109475	Pre	No	No	No	No	Constant	Constant
ENSG00000020922|MRE11A	chr11:94423948:C:T	rs663530	94493908	Minus	69960	0.378205	6.58349e-09	1.43154e-05	0.171754	0.01154	0.776537	0.286722	3.27043e-09	5.54644e-06	0.0199531	0.0971514	Comp	No	No	No	No	Constant	Constant
ENSG00000020922|MRE11A	chr11:94424135:G:A	rs521669	94493908	Minus	69773	0.363409	1.09369e-08	2.29259e-05	0.171754	0.01154	0.776537	0.278686	5.13269e-09	8.4121e-06	0.0290842	0.126753	Comp	No	No	No	No	Constant	Constant
ENSG00000020922|MRE11A	chr11:94425839:C:G	rs540514	94493908	Minus	68069	0.371165	2.94196e-08	5.62898e-05	0.16676	0.015208	0.804968	0.266122	3.08727e-08	4.33004e-05	0.0242569	0.111278	Pre	No	No	No	No	Constant	Constant
ENSG00000020922|MRE11A	chr11:94427572:A:G	rs482629	94493908	Minus	66336	0.323529	6.45942e-09	1.40737e-05	0.000837427	0.989424	NA	0.218006	5.20263e-07	0.000567699	6.81038e-05	0.00189336	Pre	No	No	No	No	Prenatal-predominant	Constant
ENSG00000020922|MRE11A	chr11:94428449:A:T	rs563807	94493908	Minus	65459	0.415184	2.62418e-13	1.37178e-09	0.154707	0.0185172	0.823783	0.306639	2.02891e-12	5.32348e-09	0.00122101	0.0134307	Pre	No	No	No	No	Constant	Constant
ENSG00000020922|MRE11A	chr11:94431018:T:C	rs661957	94493908	Minus	62890	0.275182	7.70662e-06	0.00809092	0.0119037	0.845534	NA	0.190466	2.5634e-05	0.0169107	0.00178938	0.0177259	Pre	No	No	No	No	Prenatal-predominant	Constant
ENSG00000020922|MRE11A	chr11:94433274:T:C	rs584707	94493908	Minus	60634	0.351497	1.32981e-08	2.73607e-05	0.171754	0.01154	0.776537	0.270689	4.55856e-09	7.53292e-06	0.0384038	0.153133	Comp	No	No	No	No	Constant	Constant
ENSG00000020922|MRE11A	chr11:94433991:G:A	rs598599	94493908	Minus	59917	0.339902	4.77846e-08	8.78136e-05	0.16676	0.015208	0.804968	0.254295	4.00138e-08	5.48494e-05	0.0489325	0.180917	Comp	No	No	No	No	Constant	Constant
ENSG00000020922|MRE11A	chr11:94434091:G:A	rs518276	94493908	Minus	59817	0.241977	6.45733e-05	0.0468815	0.0056269	0.924618	NA	0.147832	0.000910431	0.233337	0.00436607	0.0334483	Pre	No	No	No	No	Prenatal-predominant	Constant
ENSG00000020922|MRE11A	chr11:94434664:T:C	rs601391	94493908	Minus	59244	0.271008	1.05199e-05	0.0105566	0.00291064	0.962248	NA	0.186952	3.93837e-05	0.0240937	0.00153785	0.0158599	Pre	No	No	No	No	Prenatal-predominant	Constant
ENSG00000020922|MRE11A	chr11:94436542:C:T	rs530569	94493908	Minus	57366	0.421156	1.27928e-10	3.91777e-07	0.154707	0.0185172	0.823783	0.284447	2.04655e-09	3.59114e-06	0.00210795	0.0199591	Pre	No	No	No	No	Constant	Constant
ENSG00000020922|MRE11A	chr11:94437508:C:T	rs500558	94493908	Minus	56400	0.336074	5.19779e-09	1.15164e-05	0.00826168	0.892889	NA	0.213401	1.05182e-06	0.00106527	4.81185e-05	0.00151007	Pre	No	No	No	No	Prenatal-predominant	Constant
ENSG00000020922|MRE11A	chr11:94437909:A:G	rs475531	94493908	Minus	55999	0.327822	4.45904e-09	1.00028e-05	-0.0205446	0.751684	NA	0.220606	5.15092e-07	0.000562586	2.34855e-05	0.000950358	Pre	No	No	No	No	Prenatal-predominant	Constant
ENSG00000020922|MRE11A	chr11:94437997:A:G	rs474577	94493908	Minus	55911	0.394756	2.33902e-11	8.23798e-08	0.153654	0.0264281	0.854527	0.280356	5.43464e-10	1.04426e-06	0.0047398	0.0353878	Pre	No	No	No	No	Constant	Constant
ENSG00000020922|MRE11A	chr11:94439061:C:T	rs554715	94493908	Minus	54847	0.275642	4.565e-06	0.00515051	0.00626758	0.920639	NA	0.198873	1.0757e-05	0.00818205	0.0014565	0.0152677	Pre	No	No	No	No	Prenatal-predominant	Constant
ENSG00000020922|MRE11A	chr11:94439295:C:A	rs552126	94493908	Minus	54613	0.337971	8.70037e-08	0.000151167	0.16676	0.015208	0.804968	0.246214	1.21634e-07	0.000151412	0.0532628	0.191819	Pre	No	No	No	No	Constant	Constant
ENSG00000020922|MRE11A	chr11:94442083:G:A	rs3017077	94493908	Minus	51825	0.429918	5.06012e-14	2.9603e-10	0.15818	0.0160205	0.809974	0.314095	4.7869e-13	1.35518e-09	0.000722888	0.00923031	Pre	No	No	No	No	Constant	Constant
ENSG00000020922|MRE11A	chr11:94442495:T:A	rs568169	94493908	Minus	51413	0.326281	1.76956e-08	3.56027e-05	-0.00218857	0.973259	NA	0.217851	1.56731e-06	0.00151463	9.36354e-05	0.0022149	Pre	No	No	No	No	Prenatal-predominant	Constant
ENSG00000020922|MRE11A	chr11:94443353:A:G	rs682213	94493908	Minus	50555	0.314913	2.76081e-08	5.31136e-05	0.000837427	0.989424	NA	0.21143	1.40888e-06	0.00137801	0.00012348	0.00264631	Pre	No	No	No	No	Prenatal-predominant	Constant
ENSG00000020922|MRE11A	chr11:94444256:G:A	rs588701	94493908	Minus	49652	0.431823	1.01283e-13	5.7087e-10	0.154707	0.0185172	0.823783	0.307698	2.21363e-12	5.78417e-09	0.000630555	0.00835365	Pre	No	No	No	No	Constant	Constant
ENSG00000020922|MRE11A	chr11:94444389:TGTTCTGTTTTC:T	rs59064940	94493908	Minus	49519	0.316395	1.0149e-07	0.000173605	-0.0205446	0.751684	NA	0.203231	8.48859e-06	0.00667502	7.34343e-05	0.00199286	Pre	No	No	No	No	Prenatal-predominant	Constant
ENSG00000020922|MRE11A	chr11:94445959:T:C	rs1014666	94493908	Minus	47949	0.314482	1.39087e-08	2.84855e-05	0.000837427	0.989424	NA	0.208535	1.49376e-06	0.00145164	0.00010703	0.00243592	Pre	No	No	No	No	Prenatal-predominant	Constant
ENSG00000020922|MRE11A	chr11:94446640:G:A	rs556477	94493908	Minus	47268	0.27162	4.65412e-06	0.00523941	0.000483081	0.993846	NA	0.190519	2.16095e-05	0.0146661	0.00123049	0.0135055	Pre	No	No	No	No	Prenatal-predominant	Constant
ENSG00000020922|MRE11A	chr11:94448831:C:T	rs607974	94493908	Minus	45077	0.360324	9.85067e-07	0.00133447	0.16676	0.015208	0.804968	0.246917	1.97724e-06	0.00185983	0.043525	0.166873	Pre	No	No	No	No	Constant	Constant
ENSG00000020922|MRE11A	chr11:94449523:T:C	rs604845	94493908	Minus	44385	0.263372	1.42882e-05	0.013694	0.000483081	0.993846	NA	0.188487	3.49691e-05	0.0218554	0.00198115	0.0190672	Pre	No	No	No	No	Prenatal-predominant	Constant
ENSG00000020922|MRE11A	chr11:94449742:C:T	rs603937	94493908	Minus	44166	0.352854	5.00772e-07	0.000731691	0.171754	0.01154	0.776537	0.257453	3.87278e-07	0.000434581	0.0511291	0.186401	Comp	No	No	No	No	Constant	Constant
ENSG00000020922|MRE11A	chr11:94449982:C:T	rs522596	94493908	Minus	43926	0.352854	5.00772e-07	0.000731691	0.171754	0.01154	0.776537	0.263636	3.32388e-07	0.000378476	0.0511291	0.186401	Comp	No	No	No	No	Constant	Constant
ENSG00000020922|MRE11A	chr11:94453355:T:C	rs509744	94493908	Minus	40553	0.455326	1.26219e-12	5.51582e-09	0.151362	0.0187757	0.825165	0.311158	6.31573e-11	1.39126e-07	0.000297145	0.004809	Pre	No	No	No	No	Constant	Constant
ENSG00000020922|MRE11A	chr11:94453756:T:C	rs534402	94493908	Minus	40152	0.256699	5.65108e-05	0.0421841	0.00171291	0.978956	NA	0.183727	0.00010958	0.0544672	0.00414009	0.0322491	Pre	No	No	No	No	Prenatal-predominant	Constant
ENSG00000020922|MRE11A	chr11:94453789:T:C	rs592068	94493908	Minus	40119	0.298021	2.04771e-06	0.00254953	0.127846	0.05571	NA	0.222149	2.79114e-06	0.00252323	0.0535043	0.192433	Pre	No	No	No	No	Prenatal-trending	Constant
ENSG00000020922|MRE11A	chr11:94455221:G:C	rs569143	94493908	Minus	38687	0.301489	2.30415e-07	0.000363665	0.000837427	0.989424	NA	0.187628	2.90957e-05	0.0187803	0.000298625	0.00482483	Pre	No	No	No	No	Prenatal-predominant	Constant
ENSG00000020922|MRE11A	chr11:94456949:T:C	rs654718	94493908	Minus	36959	0.461337	2.93601e-14	1.78765e-10	0.148184	0.02192	0.839035	0.322782	1.42107e-12	3.79069e-09	0.000124266	0.00264631	Pre	No	No	No	No	Constant	Constant
ENSG00000020922|MRE11A	chr11:94458041:T:TC	rs35847449	94493908	Minus	35867	0.369774	7.51505e-11	2.40989e-07	0.104085	0.129559	NA	0.284014	1.84116e-10	3.79789e-07	0.00168586	0.016965	Pre	No	No	No	No	Prenatal-predominant	Constant
ENSG00000020922|MRE11A	chr11:94458937:T:G	rs625245	94493908	Minus	34971	0.429083	7.56521e-14	4.34366e-10	0.154363	0.0160212	0.809974	0.307127	1.63528e-12	4.33155e-09	0.000539865	0.00748916	Pre	No	No	No	No	Constant	Constant
ENSG00000020922|MRE11A	chr11:94459854:A:G	rs496190	94493908	Minus	34054	0.285671	5.85324e-07	0.000840617	-0.0102574	0.881174	NA	0.201127	8.83195e-06	0.00690286	0.000652047	0.00855005	Pre	No	No	No	No	Prenatal-predominant	Constant
ENSG00000020922|MRE11A	chr11:94461137:G:T	rs529126	94493908	Minus	32771	0.283743	4.97465e-06	0.00555171	0.0981549	0.13477	NA	0.206019	1.00896e-05	0.00774467	0.0337065	0.140421	Pre	No	No	No	No	Prenatal-trending	Constant
ENSG00000020922|MRE11A	chr11:94461801:C:T	rs1257774	94493908	Minus	32107	0.305242	1.2479e-06	0.00164222	0.127892	0.0456286	0.893552	0.229448	8.23259e-07	0.00085608	0.0393292	0.155573	Comp	No	No	No	No	Constant	Constant
ENSG00000020922|MRE11A	chr11:94462233:T:A	rs12292294	94493908	Minus	31675	0.295886	2.50101e-06	0.00304087	0.117853	0.0623265	NA	0.214291	3.69164e-06	0.0032225	0.0377784	0.151393	Pre	No	No	No	No	Prenatal-trending	Constant
ENSG00000020922|MRE11A	chr11:94463008:A:G	rs657249	94493908	Minus	30900	0.45588	2.4828e-12	1.03366e-08	0.154363	0.0160212	0.809974	0.30961	1.02799e-10	2.20255e-07	0.000354809	0.00548325	Pre	No	No	No	No	Constant	Constant
ENSG00000020922|MRE11A	chr11:94464094:A:G	rs641936	94493908	Minus	29814	0.381369	2.39937e-12	1.00215e-08	0.116311	0.0735338	NA	0.278626	3.5323e-11	8.02325e-08	0.000879626	0.0106335	Pre	No	No	No	No	Prenatal-predominant	Constant
ENSG00000020922|MRE11A	chr11:94464402:C:T	rs640627	94493908	Minus	29506	0.311796	8.10079e-08	0.000141716	0.117853	0.0623265	NA	0.234236	6.66556e-08	8.73642e-05	0.0181264	0.0908713	Comp	No	No	No	No	Prenatal-predominant	Constant
ENSG00000020922|MRE11A	chr11:94465540:C:T	rs13447646	94493908	Minus	28368	0.351445	4.4427e-08	8.21997e-05	0.137949	0.0524895	NA	0.280148	4.00328e-09	6.68438e-06	0.0195604	0.0957525	Comp	No	No	No	No	Prenatal-trending	Constant
ENSG00000020922|MRE11A	chr11:94465610:G:A	rs687109	94493908	Minus	28298	0.349886	2.32116e-08	4.53561e-05	0.162355	0.0123229	0.783924	0.260581	9.38189e-09	1.45914e-05	0.0276857	0.122374	Comp	No	No	No	No	Constant	Constant
ENSG00000020922|MRE11A	chr11:94472581:C:T	rs639311	94493908	Minus	21327	0.454507	7.08614e-11	2.3157e-07	0.154363	0.0160212	0.809974	0.294094	1.96226e-09	3.45309e-06	0.000647796	0.00850977	Pre	No	No	No	No	Constant	Constant
ENSG00000020922|MRE11A	chr11:94474447:ATAAG:A	rs56188852	94493908	Minus	19461	0.383319	7.65678e-09	1.64938e-05	0.131467	0.059679	NA	0.292322	2.01272e-09	3.53776e-06	0.00590201	0.0411431	Comp	No	No	No	No	Prenatal-predominant	Constant
ENSG00000020922|MRE11A	chr11:94477801:AG:A	rs5793683	94493908	Minus	16107	0.309962	2.33243e-06	0.00285873	0.0382267	0.556174	NA	0.185895	0.000105736	0.0529794	0.00238352	0.0218826	Pre	No	No	No	No	Prenatal-predominant	Constant
ENSG00000020922|MRE11A	chr11:94478882:C:T	rs535801	94493908	Minus	15026	0.446796	3.23902e-12	1.31518e-08	0.154363	0.0160212	0.809974	0.304741	1.82187e-10	3.7612e-07	0.00049151	0.00698797	Pre	No	No	No	No	Constant	Constant
ENSG00000020922|MRE11A	chr11:94478988:A:G	rs680695	94493908	Minus	14920	0.446796	3.23902e-12	1.31518e-08	0.154363	0.0160212	0.809974	0.297991	2.4784e-10	5.01382e-07	0.00049151	0.00698797	Pre	No	No	No	No	Constant	Constant
ENSG00000020922|MRE11A	chr11:94480739:G:T	rs476137	94493908	Minus	13169	0.264614	2.08504e-05	0.0187371	-0.0145988	0.837067	NA	0.16793	0.000527043	0.167564	0.00246701	0.0224391	Pre	No	No	No	No	Prenatal-predominant	Constant
ENSG00000020922|MRE11A	chr11:94481673:T:C	rs557148	94493908	Minus	12235	0.254706	2.6602e-05	0.022931	-0.0102574	0.881174	NA	0.16579	0.000444766	0.149941	0.00307978	0.0263008	Pre	No	No	No	No	Prenatal-predominant	Constant
ENSG00000020922|MRE11A	chr11:94482140:T:C	rs1270146	94493908	Minus	11768	0.292487	5.15136e-07	0.000750318	-0.00524232	0.939875	NA	0.206549	8.13513e-06	0.00643411	0.000726945	0.00926994	Pre	No	No	No	No	Prenatal-predominant	Constant
ENSG00000020922|MRE11A	chr11:94482965:C:G	rs948575	94493908	Minus	10943	0.436977	2.65917e-14	1.6262e-10	0.154363	0.0160212	0.809974	0.313287	4.15218e-13	1.18938e-09	0.000361185	0.00555296	Pre	No	No	No	No	Constant	Constant
ENSG00000020922|MRE11A	chr11:94484490:T:C	rs659349	94493908	Minus	9418	0.324762	2.06297e-07	0.000329282	0.0382267	0.556174	NA	0.205267	1.2447e-05	0.00925703	0.000986759	0.0115553	Pre	No	No	No	No	Prenatal-predominant	Constant
ENSG00000020922|MRE11A	chr11:94485545:C:T	rs11020799	94493908	Minus	8363	0.25556	3.92926e-05	0.0315576	-0.0102574	0.881174	NA	0.159789	0.00086197	0.226176	0.00332724	0.0277658	Pre	No	No	No	No	Prenatal-predominant	Constant
ENSG00000020922|MRE11A	chr11:94488039:A:T	rs512150	94493908	Minus	5869	0.361077	2.57145e-08	4.98241e-05	0.131467	0.059679	NA	0.280527	4.98337e-09	8.18529e-06	0.0114385	0.065788	Comp	No	No	No	No	Prenatal-predominant	Constant
ENSG00000020922|MRE11A	chr11:94488198:A:G	rs2508784	94493908	Minus	5710	0.269654	3.42866e-06	0.00399912	-0.0102574	0.881174	NA	0.182366	6.7725e-05	0.0373526	0.00140059	0.0148643	Pre	No	No	No	No	Prenatal-predominant	Constant
ENSG00000020922|MRE11A	chr11:94489582:C:CAA	rs10667259	94493908	Minus	4326	0.279572	2.06104e-06	0.00256456	-0.0102574	0.881174	NA	0.190441	3.78053e-05	0.0233047	0.000992271	0.0115625	Pre	No	No	No	No	Prenatal-predominant	Constant
ENSG00000020922|MRE11A	chr11:94491896:G:GA	rs5793685	94493908	Minus	2012	0.293069	5.07611e-07	0.000740484	-0.0102574	0.881174	NA	0.202255	1.02983e-05	0.0078814	0.00052407	0.00732799	Pre	No	No	No	No	Prenatal-predominant	Constant
ENSG00000020922|MRE11A	chr11:94492342:G:A	rs493982	94493908	Minus	1566	0.332964	1.24079e-08	2.56701e-05	0.0382267	0.556174	NA	0.224973	4.33856e-07	0.000481697	0.000450527	0.00656301	Pre	No	No	No	No	Prenatal-predominant	Constant
ENSG00000020922|MRE11A	chr11:94492641:C:T	rs496797	94493908	Minus	1267	0.282836	1.60436e-06	0.00205029	-0.0030533	0.964961	NA	0.199642	1.64026e-05	0.0116918	0.00126903	0.0138365	Pre	No	No	No	No	Prenatal-predominant	Constant
ENSG00000020922|MRE11A	chr11:94492754:C:T	rs497763	94493908	Minus	1154	0.352366	1.33863e-09	3.31295e-06	0.0382267	0.556174	NA	0.237768	8.83964e-08	0.000113052	0.00016601	0.0032051	Pre	No	No	No	No	Prenatal-predominant	Constant
ENSG00000020922|MRE11A	chr11:94493185:G:A	rs684507	94493908	Minus	723	0.291565	4.57491e-07	0.000674639	0.00602207	0.928091	NA	0.203923	6.74038e-06	0.00546387	0.000859218	0.0104609	Pre	No	No	No	No	Prenatal-predominant	Constant
ENSG00000020922|MRE11A	chr11:94493416:A:G	rs524350	94493908	Minus	492	0.293069	5.07611e-07	0.000740484	-0.0030533	0.964961	NA	0.208181	5.83614e-06	0.00481736	0.000781996	0.00975335	Pre	No	No	No	No	Prenatal-predominant	Constant
ENSG00000020922|MRE11A	chr11:94493959:C:A	rs11020802	94493908	Minus	-51	0.439597	1.77219e-14	1.10313e-10	0.154363	0.0160212	0.809974	0.315115	3.00143e-13	8.74193e-10	0.000313143	0.00499171	Pre	No	No	No	No	Constant	Constant
ENSG00000020922|MRE11A	chr11:94494504:T:C	rs11020803	94493908	Minus	-596	0.491211	6.4899e-16	5.21818e-12	0.154363	0.0160212	0.809974	0.340319	6.76659e-14	2.14348e-10	2.8186e-05	0.0010658	Pre	Yes	Yes	No	Yes	Constant	Constant
ENSG00000020922|MRE11A	chr11:94495103:A:T	rs472344	94493908	Minus	-1195	0.293841	4.62822e-07	0.000681624	-0.0030533	0.964961	NA	0.208737	5.4484e-06	0.0045323	0.000752825	0.00949499	Pre	No	No	No	No	Prenatal-predominant	Constant
ENSG00000020922|MRE11A	chr11:94495245:T:G	rs473297	94493908	Minus	-1337	0.291053	5.63313e-07	0.00081294	0.00602207	0.928091	NA	0.201015	9.23642e-06	0.00717366	0.000908606	0.0108828	Pre	No	No	No	No	Prenatal-predominant	Constant
ENSG00000020922|MRE11A	chr11:94496499:A:G	rs540199	94493908	Minus	-2591	0.429083	7.56521e-14	4.34366e-10	0.154363	0.0160212	0.809974	0.307127	1.63528e-12	4.33155e-09	0.000539865	0.00748916	Pre	No	No	No	No	Constant	Constant
ENSG00000020922|MRE11A	chr11:94498091:C:G	rs2509943	94493908	Minus	-4183	-0.326872	3.77024e-08	7.07e-05	-0.0424329	0.521402	NA	-0.222269	8.66235e-07	0.000895864	0.000899994	0.0108104	Pre	No	No	No	No	Prenatal-predominant	Constant
ENSG00000020922|MRE11A	chr11:94499717:C:T	rs518640	94493908	Minus	-5809	-0.419373	2.38771e-12	9.97469e-09	-0.127253	0.0639464	NA	-0.302217	3.01013e-11	6.90012e-08	0.000624471	0.00829588	Pre	No	No	No	No	Prenatal-predominant	Constant
ENSG00000020922|MRE11A	chr11:94500793:C:A	rs553634	94493908	Minus	-6885	-0.296805	2.44022e-08	4.74644e-05	-0.0419668	0.517698	NA	-0.223312	8.26793e-08	0.000106391	0.00165675	0.0167477	Pre	No	No	No	No	Prenatal-predominant	Constant
ENSG00000020922|MRE11A	chr11:94501415:C:T	rs610899	94493908	Minus	-7507	-0.305654	4.36147e-08	8.07837e-05	-0.0309174	0.652387	NA	-0.217704	5.5835e-07	0.000604772	0.00132768	0.0143031	Pre	No	No	No	No	Prenatal-predominant	Constant
ENSG00000020922|MRE11A	chr11:94505108:C:T	rs607146	94493908	Minus	-11200	-0.321277	4.1357e-07	0.000616152	-0.136077	0.0603385	NA	-0.264303	2.33878e-08	3.36861e-05	0.0451405	0.171007	Comp	No	No	No	No	Prenatal-trending	Constant
ENSG00000020922|MRE11A	chr11:94507170:T:C	rs621562	94493908	Minus	-13262	-0.279426	1.27616e-06	0.00167656	0.0161912	0.814802	NA	-0.189912	2.52403e-05	0.0166935	0.000740987	0.0093921	Pre	No	No	No	No	Prenatal-predominant	Constant
ENSG00000020922|MRE11A	chr11:94509489:C:T	rs662572	94493908	Minus	-15581	-0.265847	6.93231e-06	0.0073824	-0.00959379	0.887543	NA	-0.190352	2.97704e-05	0.0191333	0.00350777	0.0288466	Pre	No	No	No	No	Prenatal-predominant	Constant
ENSG00000020922|MRE11A	chr11:94512574:A:G	rs2509324	94493908	Minus	-18666	-0.313641	1.05237e-08	2.21144e-05	-0.0266918	0.696287	NA	-0.219953	2.3633e-07	0.000277302	0.000696876	0.00897758	Pre	No	No	No	No	Prenatal-predominant	Constant
ENSG00000020922|MRE11A	chr11:94512944:AAC:A	NA	94493908	Minus	-19036	-0.323637	5.83974e-08	0.000105365	-0.0600731	0.378828	NA	-0.237314	1.21544e-07	0.000151308	0.00256424	0.0230394	Pre	No	No	No	No	Prenatal-predominant	Constant
ENSG00000020922|MRE11A	chr11:94514250:GGC:G	rs373026301	94493908	Minus	-20342	-0.255781	1.68734e-05	0.0156985	-0.0276966	0.662929	NA	-0.195861	1.39272e-05	0.0101809	0.00718736	0.0472305	Comp	No	No	No	No	Prenatal-predominant	Constant
ENSG00000020922|MRE11A	chr11:94514253:A:AT	NA	94493908	Minus	-20345	-0.255781	1.68734e-05	0.0156985	-0.0276966	0.662929	NA	-0.195861	1.39272e-05	0.0101809	0.00718736	0.0472305	Comp	No	No	No	No	Prenatal-predominant	Constant
ENSG00000020922|MRE11A	chr11:94515200:C:T	rs486556	94493908	Minus	-21292	-0.270736	2.49078e-06	0.00303041	-0.0365337	0.551305	NA	-0.206183	1.90524e-06	0.00179905	0.0040991	0.0320236	Comp	No	No	No	No	Prenatal-predominant	Constant
ENSG00000020922|MRE11A	chr11:94515415:C:A	rs509723	94493908	Minus	-21507	-0.346725	2.06854e-09	4.93468e-06	-0.144956	0.0137348	0.794405	-0.265032	2.50336e-10	5.05957e-07	0.00923814	0.0564044	Comp	No	No	No	No	Constant	Constant
ENSG00000020922|MRE11A	chr11:94515783:A:G	rs612075	94493908	Minus	-21875	-0.304013	1.10264e-08	2.30471e-05	-0.0983771	0.0801942	NA	-0.230366	5.92676e-09	9.61873e-06	0.00525906	0.0379954	Comp	No	No	No	No	Prenatal-predominant	Constant
ENSG00000020922|MRE11A	chr11:94515886:A:G	rs536768	94493908	Minus	-21978	-0.308716	3.77125e-09	8.5791e-06	-0.0985395	0.0761054	NA	-0.230512	3.42386e-09	5.78703e-06	0.00374352	0.0301203	Comp	No	No	No	No	Prenatal-predominant	Constant
ENSG00000020922|MRE11A	chr11:94515960:A:T	rs514292	94493908	Minus	-22052	-0.297535	3.2436e-08	6.15435e-05	-0.0985395	0.0761054	NA	-0.222441	2.03641e-08	2.97344e-05	0.00696116	0.0461449	Comp	No	No	No	No	Prenatal-predominant	Constant
ENSG00000020922|MRE11A	chr11:94515962:G:T	rs612632	94493908	Minus	-22054	-0.297535	3.2436e-08	6.15435e-05	-0.0976195	0.0796633	NA	-0.222612	1.98925e-08	2.91242e-05	0.00679352	0.0453466	Comp	No	No	No	No	Prenatal-predominant	Constant
ENSG00000020922|MRE11A	chr11:94516363:A:G	rs614424	94493908	Minus	-22455	-0.311635	2.91359e-09	6.77918e-06	-0.0985395	0.0761054	NA	-0.232753	2.71322e-09	4.66308e-06	0.00330271	0.0276373	Comp	No	No	No	No	Prenatal-predominant	Constant
ENSG00000020922|MRE11A	chr11:94516628:TA:T	rs35767413	94493908	Minus	-22720	-0.304565	7.72535e-09	1.66311e-05	-0.103366	0.0644935	NA	-0.230351	4.62014e-09	7.62805e-06	0.00587686	0.0410104	Comp	No	No	No	No	Prenatal-predominant	Constant
ENSG00000020922|MRE11A	chr11:94516898:G:A	rs544337	94493908	Minus	-22990	-0.303621	2.45322e-08	4.77063e-05	-0.0840291	0.138759	NA	-0.222636	4.35712e-08	5.92002e-05	0.00347616	0.0286677	Pre	No	No	No	No	Prenatal-predominant	Constant
ENSG00000020922|MRE11A	chr11:94517213:T:C	rs628728	94493908	Minus	-23305	-0.297535	3.2436e-08	6.15435e-05	-0.0985395	0.0761054	NA	-0.222441	2.03641e-08	2.97344e-05	0.00696116	0.0461449	Comp	No	No	No	No	Prenatal-predominant	Constant
ENSG00000020922|MRE11A	chr11:94517245:A:G	rs547207	94493908	Minus	-23337	-0.304464	7.99798e-09	1.71664e-05	-0.0985395	0.0761054	NA	-0.228896	5.2647e-09	8.61217e-06	0.0047109	0.0352447	Comp	No	No	No	No	Prenatal-predominant	Constant
ENSG00000020922|MRE11A	chr11:94517280:C:T	rs629119	94493908	Minus	-23372	-0.308716	3.77125e-09	8.5791e-06	-0.0985395	0.0761054	NA	-0.230512	3.42386e-09	5.78703e-06	0.00374352	0.0301203	Comp	No	No	No	No	Prenatal-predominant	Constant
ENSG00000020922|MRE11A	chr11:94517309:G:T	rs629156	94493908	Minus	-23401	-0.308716	3.77125e-09	8.5791e-06	-0.0985395	0.0761054	NA	-0.230512	3.42386e-09	5.78703e-06	0.00374352	0.0301203	Comp	No	No	No	No	Prenatal-predominant	Constant
ENSG00000020922|MRE11A	chr11:94517518:A:G	rs582049	94493908	Minus	-23610	-0.316354	1.97185e-09	4.72337e-06	-0.0985395	0.0761054	NA	-0.236004	2.03814e-09	3.57924e-06	0.00269996	0.0239353	Pre	No	No	No	No	Prenatal-predominant	Constant
ENSG00000020922|MRE11A	chr11:94517543:T:A	rs582077	94493908	Minus	-23635	-0.315823	2.19111e-09	5.20329e-06	-0.0985395	0.0761054	NA	-0.235863	2.0018e-09	3.5194e-06	0.00278588	0.0244749	Comp	No	No	No	No	Prenatal-predominant	Constant
ENSG00000020922|MRE11A	chr11:94517856:G:GA	rs5793686	94493908	Minus	-23948	-0.307005	1.0041e-08	2.11753e-05	-0.115677	0.0402069	0.886037	-0.236419	2.84964e-09	4.87766e-06	0.00950388	0.0575518	Comp	No	No	No	No	Constant	Constant
ENSG00000020922|MRE11A	chr11:94517966:G:A	rs2508460	94493908	Minus	-24058	-0.292164	8.24587e-08	0.000144004	-0.0845144	0.136504	NA	-0.214672	1.24853e-07	0.000155113	0.00587077	0.0409804	Pre	No	No	No	No	Prenatal-predominant	Constant
ENSG00000020922|MRE11A	chr11:94518038:A:G	rs2509321	94493908	Minus	-24130	-0.300014	4.89256e-08	8.97374e-05	-0.0954568	0.085724	NA	-0.222513	3.35779e-08	4.67834e-05	0.00609044	0.0421143	Comp	No	No	No	No	Prenatal-predominant	Constant
ENSG00000020922|MRE11A	chr11:94518354:G:T	rs492001	94493908	Minus	-24446	-0.297315	2.78434e-08	5.35065e-05	-0.0992013	0.0835876	NA	-0.224046	1.97424e-08	2.8916e-05	0.00813242	0.0515038	Comp	No	No	No	No	Prenatal-predominant	Constant
ENSG00000020922|MRE11A	chr11:94518416:C:A	rs55941932	94493908	Minus	-24508	-0.296273	4.21364e-08	7.82747e-05	-0.0879954	0.129887	NA	-0.219639	6.10549e-08	8.06084e-05	0.00610616	0.0421821	Pre	No	No	No	No	Prenatal-predominant	Constant
ENSG00000020922|MRE11A	chr11:94518417:CCAAGA:C	rs10611471	94493908	Minus	-24509	-0.296273	4.21364e-08	7.82747e-05	-0.0879954	0.129887	NA	-0.219639	6.10549e-08	8.06084e-05	0.00610616	0.0421821	Pre	No	No	No	No	Prenatal-predominant	Constant
ENSG00000020922|MRE11A	chr11:94518640:C:T	rs642744	94493908	Minus	-24732	-0.30541	7.96568e-09	1.71004e-05	-0.0985395	0.0761054	NA	-0.228995	6.69599e-09	1.07728e-05	0.00457649	0.0345697	Comp	No	No	No	No	Prenatal-predominant	Constant
ENSG00000020922|MRE11A	chr11:94518685:G:C	rs489200	94493908	Minus	-24777	-0.253734	1.42789e-05	0.0136858	-0.0259106	0.661392	NA	-0.185321	2.0464e-05	0.0140206	0.0049054	0.036253	Pre	No	No	No	No	Prenatal-predominant	Constant
ENSG00000020922|MRE11A	chr11:94519155:A:G	rs484590	94493908	Minus	-25247	-0.291232	6.59465e-08	0.000117598	-0.118211	0.0399401	0.885541	-0.228929	1.01511e-08	1.56904e-05	0.0212809	0.101692	Comp	No	No	No	No	Constant	Constant
ENSG00000020922|MRE11A	chr11:94519159:C:T	rs659489	94493908	Minus	-25251	-0.291232	6.59465e-08	0.000117598	-0.117736	0.0407333	0.886927	-0.229027	1.00589e-08	1.55573e-05	0.0209356	0.100487	Comp	No	No	No	No	Constant	Constant
ENSG00000020922|MRE11A	chr11:94519442:TCTATA:T	rs61528058	94493908	Minus	-25534	-0.293489	1.50206e-08	3.05814e-05	-0.109058	0.0524114	NA	-0.22801	3.91955e-09	6.5586e-06	0.0112488	0.0650391	Comp	No	No	No	No	Prenatal-predominant	Constant
ENSG00000020922|MRE11A	chr11:94519514:T:C	rs571044	94493908	Minus	-25606	-0.268988	2.98031e-06	0.00354334	-0.0235592	0.711184	NA	-0.208114	1.78575e-06	0.0016991	0.00327051	0.027452	Comp	No	No	No	No	Prenatal-predominant	Constant
ENSG00000020922|MRE11A	chr11:94519580:T:A	rs628164	94493908	Minus	-25672	-0.280253	1.39171e-07	0.000231143	-0.116576	0.0451772	0.893034	-0.22273	1.70723e-08	2.52915e-05	0.0298366	0.129042	Comp	No	No	No	No	Constant	Constant
ENSG00000020922|MRE11A	chr11:94519584:G:A	rs647249	94493908	Minus	-25676	-0.280253	1.39171e-07	0.000231143	-0.117396	0.0433662	0.890871	-0.222812	1.67219e-08	2.48048e-05	0.0304897	0.131019	Comp	No	No	No	No	Constant	Constant
ENSG00000020922|MRE11A	chr11:94519655:T:C	rs628079	94493908	Minus	-25747	-0.286991	3.70132e-08	6.9499e-05	-0.104417	0.0707911	NA	-0.225221	7.35553e-09	1.17585e-05	0.0140557	0.0761163	Comp	No	No	No	No	Prenatal-predominant	Constant
ENSG00000020922|MRE11A	chr11:94519892:G:T	rs693815	94493908	Minus	-25984	-0.281357	6.57673e-08	0.000117303	-0.0858966	0.144946	NA	-0.219052	3.05084e-08	4.28232e-05	0.00963082	0.0581268	Comp	No	No	No	No	Prenatal-predominant	Constant
ENSG00000020922|MRE11A	chr11:94519922:G:A	rs525921	94493908	Minus	-26014	-0.286725	2.62849e-08	5.08318e-05	-0.104417	0.0707911	NA	-0.226131	5.03447e-09	8.26367e-06	0.01366	0.0746543	Comp	No	No	No	No	Prenatal-predominant	Constant
ENSG00000020922|MRE11A	chr11:94520000:G:A	rs525057	94493908	Minus	-26092	-0.286725	2.62849e-08	5.08318e-05	-0.104417	0.0707911	NA	-0.226131	5.03447e-09	8.26367e-06	0.01366	0.0746543	Comp	No	No	No	No	Prenatal-predominant	Constant
ENSG00000020922|MRE11A	chr11:94520277:A:G	rs695093	94493908	Minus	-26369	-0.262015	6.9018e-06	0.00735318	-0.0389521	0.544814	NA	-0.205506	3.07003e-06	0.00274401	0.00829104	0.0522084	Comp	No	No	No	No	Prenatal-predominant	Constant
ENSG00000020922|MRE11A	chr11:94520411:T:C	rs521349	94493908	Minus	-26503	-0.367877	1.90908e-10	5.66742e-07	-0.133899	0.024915	0.849618	-0.274801	5.76091e-11	1.27625e-07	0.00266023	0.0236828	Comp	No	No	No	No	Constant	Constant
ENSG00000020922|MRE11A	chr11:94521994:G:C	rs616823	94493908	Minus	-28086	-0.360553	3.48017e-09	7.9582e-06	-0.130562	0.03596	0.878406	-0.276085	6.20945e-10	1.18367e-06	0.00523765	0.0378754	Comp	No	No	No	No	Constant	Constant
ENSG00000020922|MRE11A	chr11:94528089:C:G	rs647484	94493908	Minus	-34181	-0.338304	2.25587e-08	4.41925e-05	-0.134507	0.0349755	0.87619	-0.262225	4.53448e-09	7.49596e-06	0.0146525	0.0781606	Comp	No	No	No	No	Constant	Constant
ENSG00000020922|MRE11A	chr11:94536647:A:G	rs2508782	94493908	Minus	-42739	-0.289643	1.35056e-07	0.000224903	-0.0653309	0.261404	NA	-0.219158	8.8848e-08	0.000113569	0.00356594	0.0291754	Comp	No	No	No	No	Prenatal-predominant	Constant
ENSG00000020922|MRE11A	chr11:94537659:T:C	rs595127	94493908	Minus	-43751	-0.282898	2.40811e-07	0.000378602	-0.0653309	0.261404	NA	-0.215483	1.35496e-07	0.000167084	0.00470143	0.0352017	Comp	No	No	No	No	Prenatal-predominant	Constant
ENSG00000020922|MRE11A	chr11:94541163:C:A	rs658234	94493908	Minus	-47255	-0.257846	2.0864e-06	0.00259222	-0.0653183	0.279506	NA	-0.211647	3.09073e-07	0.000354299	0.0144733	0.0776052	Comp	No	No	No	No	Prenatal-predominant	Constant
ENSG00000020922|MRE11A	chr11:94541654:C:T	rs567052	94493908	Minus	-47746	-0.320018	6.72303e-08	0.000119701	-0.120029	0.0472419	0.895805	-0.252588	4.13958e-09	6.89289e-06	0.013178	0.0727489	Comp	No	No	No	No	Constant	Constant
ENSG00000020922|MRE11A	chr11:94641668:T:C	rs679068	94493908	Minus	-147760	-0.229319	0.000124049	0.0771522	0.058117	0.401591	NA	-0.183788	4.7291e-05	0.0279354	0.00133345	0.0143468	Comp	No	No	No	No	Prenatal-trending	Constant
ENSG00000021488|SLC7A9	chr19:32299026:AT:A	rs59377822	32869766	Minus	570740	-0.030033	0.839873	NA	0.889727	3.89366e-06	0.0124619	0.337842	0.00406335	0.472742	5.10164e-05	0.00156771	Post	No	No	No	No	Postnatal-predominant	Constant
ENSG00000021488|SLC7A9	chr19:32305477:A:G	rs2078491	32869766	Minus	564289	0.164478	0.265408	NA	0.93909	1.12214e-05	0.0291462	0.422665	0.000503391	0.162659	0.00139577	0.0148243	Post	No	No	No	No	Postnatal-predominant	Constant
ENSG00000021488|SLC7A9	chr19:32308032:T:C	rs8103676	32869766	Minus	561734	0.120491	0.425974	NA	0.926423	8.53996e-06	0.0236865	0.407204	0.000847252	0.223928	0.000799072	0.00990762	Post	No	No	No	No	Postnatal-predominant	Constant
ENSG00000021488|SLC7A9	chr19:32345686:G:T	rs741445	32869766	Minus	524080	-0.0216818	0.878662	NA	-1.09044	1.18834e-05	0.030498	-0.380083	0.00154336	0.310091	5.72934e-05	0.00168529	Post	No	No	No	No	Postnatal-predominant	Constant
ENSG00000021488|SLC7A9	chr19:32682170:T:C	rs8107934	32869766	Minus	187596	0.478296	0.00220865	0.430589	0.773388	0.00580917	0.695774	0.55987	3.15473e-05	0.0200822	0.339248	0.589803	Comp	No	No	No	No	Constant	Constant
ENSG00000021488|SLC7A9	chr19:32683840:G:A	rs8108456	32869766	Minus	185926	0.461458	0.00351565	0.511907	0.875523	0.000769167	0.39507	0.572832	1.92344e-05	0.013317	0.152429	0.369334	Comp	No	No	No	No	Constant	Constant
ENSG00000021488|SLC7A9	chr19:32685285:G:A	rs62124338	32869766	Minus	184481	0.486783	0.00135281	0.347828	0.880316	0.0007374	0.388126	0.586926	7.39352e-06	0.00592465	0.169077	0.393699	Comp	No	No	No	No	Constant	Constant
ENSG00000021488|SLC7A9	chr19:32685587:G:A	rs35729536	32869766	Minus	184179	0.495254	0.00148635	0.363341	0.885044	0.000658042	0.369933	0.600389	6.07229e-06	0.00498701	0.1747	0.39956	Comp	No	No	No	No	Constant	Constant
ENSG00000021488|SLC7A9	chr19:32691896:C:T	rs8108837	32869766	Minus	177870	0.486826	0.00134744	0.347178	0.954669	0.000197581	0.205754	0.619987	1.74998e-06	0.00166847	0.0948567	0.27581	Comp	No	No	No	No	Constant	Constant
ENSG00000021488|SLC7A9	chr19:32692446:G:C	rs61732600	32869766	Minus	177320	0.479544	0.00219768	0.429781	0.889153	0.00125531	0.473406	0.576824	2.18196e-05	0.0147862	0.174659	0.399495	Comp	No	No	No	No	Constant	Constant
ENSG00000021488|SLC7A9	chr19:32694107:A:G	rs4805802	32869766	Minus	175659	0.436472	0.00642664	0.613533	0.994451	0.00027792	0.247346	0.58826	1.54669e-05	0.0111257	0.0621209	0.211895	Comp	No	No	No	No	Constant	Constant
ENSG00000021488|SLC7A9	chr19:32696388:C:CCTTA	rs34904183	32869766	Minus	173378	0.484328	0.00100566	0.299259	1.03102	2.96444e-05	0.0580744	0.622568	5.80473e-07	0.000625911	0.0402173	0.158064	Comp	No	No	No	No	Constant	Constant
ENSG00000021488|SLC7A9	chr19:32699516:G:A	rs6510280	32869766	Minus	170250	0.451051	0.00177205	0.393035	0.909624	6.75472e-05	0.103766	0.570649	2.29311e-06	0.00212019	0.0691728	0.226681	Comp	No	No	No	No	Constant	Constant
ENSG00000021488|SLC7A9	chr19:32699561:G:A	rs113526352	32869766	Minus	170205	0.6385	0.00140902	0.354654	1.12369	0.000819785	0.404967	0.679129	6.42575e-05	0.0358076	0.190933	0.422038	Comp	No	No	No	No	Constant	Constant
ENSG00000021488|SLC7A9	chr19:32699890:T:G	rs8101812	32869766	Minus	169876	0.367383	0.0123286	0.712005	0.976507	5.9011e-05	0.0946518	0.553913	9.99744e-06	0.00768234	0.0217732	0.103327	Comp	No	No	No	No	Constant	Constant
ENSG00000021488|SLC7A9	chr19:32702404:CAGA:C	NA	32869766	Minus	167362	0.363636	0.0160593	0.746704	0.916323	3.65515e-05	0.0674639	0.536777	1.28661e-05	0.00951979	0.0277894	0.122723	Comp	No	No	No	No	Constant	Constant
ENSG00000021488|SLC7A9	chr19:32702408:TCTGTTACC:T	NA	32869766	Minus	167358	0.363636	0.0160593	0.746704	0.916323	3.65515e-05	0.0674639	0.536777	1.28661e-05	0.00951979	0.0277894	0.122723	Comp	No	No	No	No	Constant	Constant
ENSG00000021488|SLC7A9	chr19:32706083:A:G	rs1827700	32869766	Minus	163683	0.414872	0.00362259	0.516774	1.1929	4.38665e-07	0.00229081	0.613846	4.30005e-07	0.000477759	0.00176198	0.0175143	Comp	No	No	Yes	No	Constant	Constant
ENSG00000021488|SLC7A9	chr19:32706449:C:T	rs12975541	32869766	Minus	163317	0.483117	0.00151052	0.366145	0.889153	0.00125531	0.473406	0.572319	1.77092e-05	0.0124358	0.175227	0.400141	Comp	No	No	No	No	Constant	Constant
ENSG00000021488|SLC7A9	chr19:32707955:G:A	rs34159717	32869766	Minus	161811	0.483117	0.00151052	0.366145	0.994451	0.00027792	0.247346	0.612669	3.71285e-06	0.00323896	0.0826672	0.255231	Comp	No	No	No	No	Constant	Constant
ENSG00000021488|SLC7A9	chr19:32708127:C:T	rs35086633	32869766	Minus	161639	0.484417	0.0030134	0.484588	0.889153	0.00125531	0.473406	0.583776	3.03708e-05	0.0194444	0.184851	0.413304	Comp	No	No	No	No	Constant	Constant
ENSG00000021488|SLC7A9	chr19:32708571:C:A	rs7256355	32869766	Minus	161195	0.461039	0.00267902	0.464362	0.994451	0.00027792	0.247346	0.599374	6.72206e-06	0.00545091	0.0710318	0.230941	Comp	No	No	No	No	Constant	Constant
ENSG00000021488|SLC7A9	chr19:32708847:T:C	rs8113684	32869766	Minus	160919	0.413809	0.00469466	0.561217	1.0231	2.54713e-06	0.00883192	0.586975	1.13916e-06	0.00114231	0.0112931	0.0652013	Comp	No	No	No	No	Constant	Constant
ENSG00000021488|SLC7A9	chr19:32708877:G:A	rs8112297	32869766	Minus	160889	0.459527	0.00362321	0.516792	0.994451	0.00027792	0.247346	0.601534	9.30195e-06	0.00721864	0.072436	0.233975	Comp	No	No	No	No	Constant	Constant
ENSG00000021488|SLC7A9	chr19:32709824:A:AT	NA	32869766	Minus	159942	0.391574	0.00923543	0.670589	1.0815	1.0767e-06	0.00456163	0.59804	1.34449e-06	0.00132293	0.00482611	0.0358496	Post	No	No	No	No	Constant	Constant
ENSG00000021488|SLC7A9	chr19:32710190:T:G	rs12986412	32869766	Minus	159576	0.41239	0.00391488	0.529959	0.956088	8.38935e-06	0.0233529	0.567874	1.3742e-06	0.00134836	0.0224913	0.105687	Comp	No	No	No	No	Constant	Constant
ENSG00000021488|SLC7A9	chr19:32710198:G:A	rs12977148	32869766	Minus	159568	0.480404	0.00234289	0.440696	0.82829	0.0029844	0.605781	0.565874	3.5226e-05	0.0219875	0.257103	0.50345	Comp	No	No	No	No	Constant	Constant
ENSG00000021488|SLC7A9	chr19:32714708:C:T	rs6510282	32869766	Minus	155058	0.479944	0.00109946	0.313606	0.982613	0.00012354	0.155227	0.605908	1.65323e-06	0.00158734	0.0688017	0.225841	Comp	No	No	No	No	Constant	Constant
ENSG00000021488|SLC7A9	chr19:32730854:A:G	rs36002893	32869766	Minus	138912	0.450091	0.00406348	0.536114	0.889153	0.00125531	0.473406	0.552519	4.4166e-05	0.0264219	0.145991	0.359773	Comp	No	No	No	No	Constant	Constant
ENSG00000021488|SLC7A9	chr19:32732144:C:T	rs35417602	32869766	Minus	137622	0.475555	0.00190985	0.405872	0.889153	0.00125531	0.473406	0.581497	1.44595e-05	0.0105111	0.16808	0.392224	Comp	No	No	No	No	Constant	Constant
ENSG00000021488|SLC7A9	chr19:32742056:G:A	rs7258269	32869766	Minus	127710	0.476044	0.00136798	0.349634	0.751416	0.0111023	0.772509	0.526709	8.05354e-05	0.0428715	0.389067	0.635847	Comp	No	No	No	No	Constant	Constant
ENSG00000021488|SLC7A9	chr19:32743112:A:G	rs17699213	32869766	Minus	126654	0.469906	0.00165892	0.382016	0.889153	0.00125531	0.473406	0.562744	1.88776e-05	0.0131073	0.159718	0.380436	Comp	No	No	No	No	Constant	Constant
ENSG00000021488|SLC7A9	chr19:32749082:G:A	rs4254433	32869766	Minus	120684	0.476044	0.00136798	0.349634	0.889153	0.00125531	0.473406	0.566464	1.57582e-05	0.0113034	0.165364	0.388269	Comp	No	No	No	No	Constant	Constant
ENSG00000021488|SLC7A9	chr19:32753565:G:A	rs8106928	32869766	Minus	116201	0.419265	0.00389299	0.52897	0.921875	0.000807002	0.402685	0.535752	3.29386e-05	0.0208112	0.0885872	0.264872	Comp	No	No	No	No	Constant	Constant
ENSG00000021488|SLC7A9	chr19:32753738:C:T	rs6510285	32869766	Minus	116028	0.469906	0.00165892	0.382016	0.889153	0.00125531	0.473406	0.562744	1.88776e-05	0.0131073	0.159718	0.380436	Comp	No	No	No	No	Constant	Constant
ENSG00000021488|SLC7A9	chr19:32758905:G:C	rs12975572	32869766	Minus	110861	0.476044	0.00136798	0.349634	0.889153	0.00125531	0.473406	0.566464	1.57582e-05	0.0113034	0.165364	0.388269	Comp	No	No	No	No	Constant	Constant
ENSG00000021488|SLC7A9	chr19:32759522:G:A	rs4805807	32869766	Minus	110244	0.452398	0.00326154	0.498564	0.923318	0.000908992	0.422311	0.559264	3.34147e-05	0.0210514	0.118965	0.317882	Comp	No	No	No	No	Constant	Constant
ENSG00000021488|SLC7A9	chr19:32761139:C:T	rs34174673	32869766	Minus	108627	0.476044	0.00136798	0.349634	0.889153	0.00125531	0.473406	0.566464	1.57582e-05	0.0113034	0.165364	0.388269	Comp	No	No	No	No	Constant	Constant
ENSG00000021488|SLC7A9	chr19:32762066:CT:C	rs34124163	32869766	Minus	107700	0.476044	0.00136798	0.349634	0.889153	0.00125531	0.473406	0.566464	1.57582e-05	0.0113034	0.165364	0.388269	Comp	No	No	No	No	Constant	Constant
ENSG00000021488|SLC7A9	chr19:32762801:A:G	rs10445597	32869766	Minus	106965	0.469623	0.00225572	0.434209	0.889153	0.00125531	0.473406	0.56325	2.65491e-05	0.0173998	0.162511	0.38423	Comp	No	No	No	No	Constant	Constant
ENSG00000021488|SLC7A9	chr19:32766621:A:AT	rs34822123	32869766	Minus	103145	0.440547	0.00629603	0.610282	0.883316	0.00139574	0.489205	0.548173	7.41645e-05	0.04013	0.147034	0.361346	Comp	No	No	No	No	Constant	Constant
ENSG00000021488|SLC7A9	chr19:32769219:TTCTC:T	rs144024330	32869766	Minus	100547	0.626576	0.000929644	0.286952	1.17768	0.000673326	0.373806	0.665893	5.10928e-05	0.0297492	0.140074	0.350544	Comp	No	No	No	No	Constant	Constant
ENSG00000021488|SLC7A9	chr19:32774107:A:G	rs58026555	32869766	Minus	95659	0.626576	0.000929644	0.286952	1.12369	0.000819785	0.404967	0.670815	4.18998e-05	0.0253389	0.173732	0.398201	Comp	No	No	No	No	Constant	Constant
ENSG00000021488|SLC7A9	chr19:32785638:A:G	rs116906175	32869766	Minus	84128	0.626576	0.000929644	0.286952	1.12369	0.000819785	0.404967	0.670815	4.18998e-05	0.0253389	0.173732	0.398201	Comp	No	No	No	No	Constant	Constant
ENSG00000021488|SLC7A9	chr19:32785830:C:T	rs147189444	32869766	Minus	83936	0.626576	0.000929644	0.286952	1.12369	0.000819785	0.404967	0.670815	4.18998e-05	0.0253389	0.173732	0.398201	Comp	No	No	No	No	Constant	Constant
ENSG00000021488|SLC7A9	chr19:32786742:C:T	rs111484921	32869766	Minus	83024	0.658425	0.000911694	0.284042	1.12369	0.000819785	0.404967	0.696059	3.93215e-05	0.0240624	0.208647	0.445111	Comp	No	No	No	No	Constant	Constant
ENSG00000021488|SLC7A9	chr19:32789109:AG:A	rs149687545	32869766	Minus	80657	0.797666	0.000177982	0.100544	1.12369	0.000819785	0.404967	0.767431	1.26308e-05	0.00937232	0.386656	0.634118	Comp	No	No	No	No	Constant	Constant
ENSG00000021488|SLC7A9	chr19:32789114:C:T	rs113786673	32869766	Minus	80652	0.797666	0.000177982	0.100544	1.12369	0.000819785	0.404967	0.767431	1.26308e-05	0.00937232	0.386656	0.634118	Comp	No	No	No	No	Constant	Constant
ENSG00000021488|SLC7A9	chr19:32794285:G:T	rs111818441	32869766	Minus	75481	0.626576	0.000929644	0.286952	1.12369	0.000819785	0.404967	0.670815	4.18998e-05	0.0253389	0.173732	0.398201	Comp	No	No	No	No	Constant	Constant
ENSG00000021488|SLC7A9	chr19:32797103:C:T	rs79660436	32869766	Minus	72663	0.626576	0.000929644	0.286952	1.12369	0.000819785	0.404967	0.670815	4.18998e-05	0.0253389	0.173732	0.398201	Comp	No	No	No	No	Constant	Constant
ENSG00000021488|SLC7A9	chr19:32798649:T:G	rs73035335	32869766	Minus	71117	0.65511	0.00115437	0.321336	1.07023	0.00158846	0.510012	0.686306	6.40827e-05	0.0357257	0.269407	0.516939	Comp	No	No	No	No	Constant	Constant
ENSG00000021488|SLC7A9	chr19:32799527:A:G	rs73035337	32869766	Minus	70239	0.626576	0.000929644	0.286952	1.12369	0.000819785	0.404967	0.670815	4.18998e-05	0.0253389	0.173732	0.398201	Comp	No	No	No	No	Constant	Constant
ENSG00000021488|SLC7A9	chr19:32801106:C:T	rs73035338	32869766	Minus	68660	0.616701	0.00128968	0.339934	1.12369	0.000819785	0.404967	0.663562	5.69594e-05	0.0324672	0.166858	0.390454	Comp	No	No	No	No	Constant	Constant
ENSG00000021488|SLC7A9	chr19:32802701:C:T	rs11673502	32869766	Minus	67065	0.626576	0.000929644	0.286952	1.05173	0.00224098	0.56116	0.653438	7.41725e-05	0.0401335	0.256757	0.503234	Comp	No	No	No	No	Constant	Constant
ENSG00000021488|SLC7A9	chr19:32804551:G:A	rs73035342	32869766	Minus	65215	0.626576	0.000929644	0.286952	1.07023	0.00158846	0.510012	0.661393	5.86329e-05	0.0332391	0.230085	0.471886	Comp	No	No	No	No	Constant	Constant
ENSG00000021488|SLC7A9	chr19:32813392:C:T	rs11671862	32869766	Minus	56374	0.626576	0.000929644	0.286952	1.12369	0.000819785	0.404967	0.670815	4.18998e-05	0.0253389	0.173732	0.398201	Comp	No	No	No	No	Constant	Constant
ENSG00000021488|SLC7A9	chr19:32813807:T:C	rs8111278	32869766	Minus	55959	0.384825	0.0034252	0.507106	0.832547	0.00060718	0.357371	0.505723	1.14442e-05	0.00862703	0.0868466	0.263488	Comp	No	No	No	No	Constant	Constant
ENSG00000021488|SLC7A9	chr19:32816211:A:G	rs11671229	32869766	Minus	53555	0.605208	0.0012289	0.331731	1.12369	0.000819785	0.404967	0.666679	3.86481e-05	0.0237325	0.154998	0.373122	Comp	No	No	No	No	Constant	Constant
ENSG00000021488|SLC7A9	chr19:32818124:A:T	rs12151363	32869766	Minus	51642	0.626576	0.000929644	0.286952	1.12369	0.000819785	0.404967	0.670815	4.18998e-05	0.0253389	0.173732	0.398201	Comp	No	No	No	No	Constant	Constant
ENSG00000021488|SLC7A9	chr19:32819242:A:G	rs58018786	32869766	Minus	50524	0.637575	0.00156301	0.37203	1.12369	0.000819785	0.404967	0.670455	7.77746e-05	0.0416833	0.19113	0.422314	Comp	No	No	No	No	Constant	Constant
ENSG00000021488|SLC7A9	chr19:32824007:A:G	rs17206198	32869766	Minus	45759	0.7338	0.00111606	0.316015	1.09001	0.0117183	0.778342	0.786182	8.42252e-05	0.0443842	0.449311	0.687239	Comp	No	No	No	No	Constant	Constant
ENSG00000021488|SLC7A9	chr19:32826515:C:A	rs56734203	32869766	Minus	43251	0.633896	0.00124963	0.334632	1.09547	0.0029044	0.601652	0.709882	4.15704e-05	0.0251777	0.247195	0.492425	Comp	No	No	No	No	Constant	Constant
ENSG00000021488|SLC7A9	chr19:32826678:AAC:A	rs67597657	32869766	Minus	43088	0.404943	0.00533742	0.582901	0.93884	0.000913914	0.423118	0.51911	7.10494e-05	0.0388041	0.0772614	0.243907	Comp	No	No	No	No	Constant	Constant
ENSG00000021488|SLC7A9	chr19:32826784:T:C	rs3746024	32869766	Minus	42982	0.512803	0.000837836	0.271355	1.07018	0.000173697	0.191019	0.593802	1.25861e-05	0.00934451	0.06608	0.220414	Comp	No	No	No	No	Constant	Constant
ENSG00000021488|SLC7A9	chr19:32830307:A:G	rs17272183	32869766	Minus	39459	0.626576	0.000929644	0.286952	1.12369	0.000819785	0.404967	0.670815	4.18998e-05	0.0253389	0.173732	0.398201	Comp	No	No	No	No	Constant	Constant
ENSG00000021488|SLC7A9	chr19:32830869:C:G	rs17272190	32869766	Minus	38897	0.637575	0.00156301	0.37203	1.12369	0.000819785	0.404967	0.670455	7.77746e-05	0.0416833	0.19113	0.422314	Comp	No	No	No	No	Constant	Constant
ENSG00000021488|SLC7A9	chr19:32831435:C:T	rs113007231	32869766	Minus	38331	0.658163	0.000509334	0.202773	1.12369	0.000819785	0.404967	0.694483	2.29874e-05	0.0154436	0.202461	0.436758	Comp	No	No	No	No	Constant	Constant
ENSG00000021488|SLC7A9	chr19:32831525:G:A	rs111821815	32869766	Minus	38241	0.68009	0.000232417	0.121562	1.12369	0.000819785	0.404967	0.70591	1.22204e-05	0.00910998	0.221322	0.461089	Comp	No	No	No	No	Constant	Constant
ENSG00000021488|SLC7A9	chr19:32837054:TA:T	rs142034546	32869766	Minus	32712	0.637575	0.00156301	0.37203	1.12369	0.000819785	0.404967	0.670455	7.77746e-05	0.0416833	0.19113	0.422314	Comp	No	No	No	No	Constant	Constant
ENSG00000021488|SLC7A9	chr19:32838238:T:C	rs17272197	32869766	Minus	31528	0.626576	0.000929644	0.286952	1.12369	0.000819785	0.404967	0.670815	4.18998e-05	0.0253389	0.173732	0.398201	Comp	No	No	No	No	Constant	Constant
ENSG00000021488|SLC7A9	chr19:32841406:C:G	rs11671987	32869766	Minus	28360	0.626576	0.000929644	0.286952	1.36182	0.000199718	0.206761	0.725959	1.78215e-05	0.0125032	0.0569769	0.200319	Comp	No	No	No	No	Constant	Constant
ENSG00000021488|SLC7A9	chr19:32841610:G:A	rs11671809	32869766	Minus	28156	0.635157	0.000851637	0.273762	0.862645	0.00462818	0.66707	0.625681	7.58847e-05	0.0408675	0.509542	0.732732	Comp	No	No	No	No	Constant	Constant
ENSG00000021488|SLC7A9	chr19:32841736:A:G	rs11668115	32869766	Minus	28030	0.626576	0.000929644	0.286952	0.862645	0.00462818	0.66707	0.6192	8.28443e-05	0.0438107	0.492981	0.722135	Comp	No	No	No	No	Constant	Constant
ENSG00000021488|SLC7A9	chr19:32843119:C:T	rs73036807	32869766	Minus	26647	0.626576	0.000929644	0.286952	1.12369	0.000819785	0.404967	0.670815	4.18998e-05	0.0253389	0.173732	0.398201	Comp	No	No	No	No	Constant	Constant
ENSG00000021488|SLC7A9	chr19:32845324:G:A	rs11668135	32869766	Minus	24442	0.626576	0.000929644	0.286952	1.12369	0.000819785	0.404967	0.670815	4.18998e-05	0.0253389	0.173732	0.398201	Comp	No	No	No	No	Constant	Constant
ENSG00000021488|SLC7A9	chr19:32846205:G:A	rs11669268	32869766	Minus	23561	0.626576	0.000929644	0.286952	0.862645	0.00462818	0.66707	0.6192	8.28443e-05	0.0438107	0.492981	0.722135	Comp	No	No	No	No	Constant	Constant
ENSG00000021488|SLC7A9	chr19:32846507:C:T	rs11669589	32869766	Minus	23259	0.626576	0.000929644	0.286952	0.862645	0.00462818	0.66707	0.6192	8.28443e-05	0.0438107	0.492981	0.722135	Comp	No	No	No	No	Constant	Constant
ENSG00000021488|SLC7A9	chr19:32846763:A:C	rs149203042	32869766	Minus	23003	0.626576	0.000929644	0.286952	0.862645	0.00462818	0.66707	0.6192	8.28443e-05	0.0438107	0.492981	0.722135	Comp	No	No	No	No	Constant	Constant
ENSG00000021488|SLC7A9	chr19:32847167:T:C	rs146200127	32869766	Minus	22599	0.626576	0.000929644	0.286952	0.862645	0.00462818	0.66707	0.6192	8.28443e-05	0.0438107	0.492981	0.722135	Comp	No	No	No	No	Constant	Constant
ENSG00000021488|SLC7A9	chr19:32847183:A:G	rs149305472	32869766	Minus	22583	0.626576	0.000929644	0.286952	0.862645	0.00462818	0.66707	0.6192	8.28443e-05	0.0438107	0.492981	0.722135	Comp	No	No	No	No	Constant	Constant
ENSG00000021488|SLC7A9	chr19:32847212:A:G	rs145346053	32869766	Minus	22554	0.626576	0.000929644	0.286952	1.00122	0.00219824	0.558446	0.664336	4.08817e-05	0.0248436	0.299012	0.54897	Comp	No	No	No	No	Constant	Constant
[truncated: 250,870+ more rows]

## Sheet: HCP_eQTLs_bestPerGeneEQTLs
GeneId	Variant_GRCh38	rsID	TSS_Pos	Strand	Dist_to_TSS	Beta_Pre	P_Pre	FDR_Pre	Beta_Post	P_Post	FDR_Post	Beta_Comp	P_Comp	FDR_Comp	BetaDiff_P	BetaDiff_FDR	P_Best_Test	Cat_byGeneBest
[truncated: 8,421 more rows]

[truncated: 2 more sheets: SVA_allEQTLs_FDR0.05, SVA_bestPerGeneEQTLs]
