# Supplementary material for: Whole-Genome and RNA Sequencing Reveal Variation and Transcriptomic Coordination in the Developing Human Prefrontal Cortex
Source: Cell Rep. Author manuscript; Available in PMC 2020 Jun 15. (PMC7295160; doi:10.1016/j.celrep.2020.03.053)
Supplement: 7 [file NIHMS1582939-supplement-7.xlsx]

## Sheet: ColumnKey
Column	Description
Phenotype	Disorder used as case status in published GWAS
Prenatal	Statistics are reported for the set of prenatal specific eQTLs identified in this study
Prenatal Trending	Statistics are reported for the set of prenatal trending eQTLs identified in this study
Constant	Statistics are reported for the set of constant eQTLs identified in this study
Postnatal Trending	Statistics are reported for the set of postnatal trending eQTLs identified in this study
Postnatal	Statistics are reported for the set of postnatal specific eQTLs identified in this study
All	Statistics are reported for all FDR significant eQTLs identified in this study
Observed overlap	Observed number of GWAS significant SNPs (after LD pruning) with direct or proxy overlap in the eQTL set of SNPs
Fold Enrichment	Effect size calculated as observed count/mean permuted count
P-value	Permutation p value calculated as the proportion of null estimates as or more extreme than the observed value
EA_CoLoc
GWAS_Region_hg19	Genomic locus from Lee et al. GWAS
Gene_name	Gene name (Ensemble, Gene symbol)
Num_snps	Number of SNPs in the locus
PP.H0.abf	Posterior probability of hypothesis 0: no assocaition with either EA or eQTL
PP.H1.abf	Posterior probability of hypothesis 1: GWAS association only
PP.H2.abf	Posterior probability of hypothesis 2: eQTL association only
PP.H3.abf	Posterior probability of hypothesis 3: association with EA and eGene, two independent SNPs
PP.H4.abf	Posterior probability of hypothesis 4: association with EA and eGene, one shared SNP
Category	Temporal category of the eGene (Table S5)
SCH_CoLoc
GWAS_Region_hg19	Genomic locus from Ripke et al. 2014 GWAS
Gene_name	Gene name (Ensemble, Gene symbol)
Num_snps	Number of SNPs in the locus
PP.H0.abf	Posterior probability of hypothesis 0: no assocaition with either SCH or eQTL
PP.H1.abf	Posterior probability of hypothesis 1: GWAS association only
PP.H2.abf	Posterior probability of hypothesis 2: eQTL association only
PP.H3.abf	Posterior probability of hypothesis 3: association with SCH and eGene, two independent SNPs
PP.H4.abf	Posterior probability of hypothesis 4: association with SCH and eGene, one shared SNP
Category	Temporal category of the eGene (Table S5)

## Sheet: GWASeQTL_enrichment
Phenotype	Prenatal			Prenatal Trending			Constant			Postnatal Trending			Postnatal			All
	Observed overlap	Fold Enrichment	P-value	Observed overlap	Fold Enrichment	P-value	Observed overlap	Fold Enrichment	P-value	Observed overlap	Fold Enrichment	P-value	Observed overlap	Fold Enrichment	P-value	Observed overlap	Fold Enrichment	P-value
Schizophrenia	3	3.05249	0.076564	4	3.76147	0.022541	36	7.21503	<1.0E-06	0	0	0.866675	2	4.74823	0.067029	42	5.73794	<1.0E-06
Educational Attainment	13	3.76614	7e-05	5	1.34034	0.318231	39	2.20208	5e-06	1	1.62756	0.45961	3	1.90276	0.210547	59	2.24122	<1.0E-06
Multiple Sclerosis	2	2.77739	0.162022	3	5.04303	0.021534	24	4.65125	<1.0E-06	1	4.09108	0.218713	3	10.3576	0.002846	29	4.32796	<1.0E-06
Alzheimer's Disease	2	4.08322	0.086903	0	0	0.553038	0	0	0.100977	0	0	0.926705	0	0	0.784113	2	0.570171	0.314821

## Sheet: EA_CoLoc
GWAS_Region_hg19	Gene_name	Num_snps	PP.H0.abf	PP.H1.abf	PP.H2.abf	PP.H3.abf	PP.H4.abf	Category
chr6:26004448-26683129	ENSG00000186470|BTN3A2	117	0.000124632	0.000256329	0.0592275	0.120994	0.819398	Prenatal-predominant
chr5:87271222-88294950	ENSG00000249362|CTD-2316B1.1	1	2.96e-08	1.88e-10	0.135961	0	0.864039	Prenatal-predominant
chr5:87271222-88294950	ENSG00000250156|CTC-498M16.2	30	9.77e-13	5.16e-13	0.0608485	0.0312084	0.907943	Prenatal-predominant
chr5:87271222-88294950	ENSG00000271904|CTC-498M16.4	19	1.68e-12	3.04e-13	0.0892322	0.0152495	0.895518	Prenatal-predominant
chr12:49289320-49579968	ENSG00000167550|RHEBL1	22	1.25e-08	4.79e-09	0.0586759	0.0215209	0.919803	Prenatal-predominant
chr12:123330082-124046406	ENSG00000235423|RP11-282O18.3	13	0.00415096	0.00033711	0.130784	0.00976637	0.854961	Prenatal-predominant
chr1:159044581-159541441	ENSG00000162734|PEA15	1	0.000168011	2.23e-06	0.0699826	0	0.929847	Prenatal-predominant
chr16:28198418-29108079	ENSG00000178188|SH2B1	1	3.6e-11	3.03e-13	0.1061	0	0.8939	Prenatal-predominant
chr8:143197329-143866059	ENSG00000181790|BAI1	11	0.014325	0.00214503	0.0669599	0.00911918	0.907451	Prenatal-predominant
chr14:26818468-27279592	ENSG00000257842|NOVA1-AS1	4	1.22e-08	4.72e-10	0.107718	0.00328945	0.888992	Prenatal-predominant
chr22:50980757-51251724	ENSG00000128165|ADM2	1	0.00471112	3.02e-05	0.134403	0	0.860855	Prenatal-predominant
chr11:65960546-66273400	ENSG00000173933|RBM4	3	1.06e-05	1.18e-07	0.190851	0.00132012	0.807818	Prenatal-predominant
chr21:42513344-42788931	ENSG00000226496|LINC00323	5	2.7e-09	5.09e-10	0.0574867	0.0099136	0.9326	Prenatal-predominant
chr20:59677491-59978267	ENSG00000228340|MIR646HG	2	6.37e-06	1.03e-07	0.092125	0.000586139	0.907282	Prenatal-predominant
chr5:59333465-60955070	ENSG00000188725|SMIM15	2	7.12e-25	1.49e-26	0.0841179	0.000841693	0.91504	Prenatal-trending
chr12:58312978-58573636	ENSG00000123297|TSFM	13	0.000617803	6.09e-05	0.118766	0.0108418	0.869713	Prenatal-trending
chr1:74364107-75084361	ENSG00000162620|LRRIQ3	87	7.84e-10	1.89e-09	0.032664	0.0779715	0.889364	Prenatal-trending
chr16:28198418-29108079	ENSG00000178952|TUFM	5	5.26e-16	2.34e-17	0.0598908	0.00172216	0.938387	Prenatal-trending
chr7:136910589-137185250	ENSG00000228031|AC078842.3	19	5.09e-08	1.42e-08	0.0551478	0.0144641	0.930388	Prenatal-trending
chr17:19041582-19377544	ENSG00000265185|SNORD3B-1	17	4.07e-06	1.36e-05	0.00340413	0.010374	0.986204	Prenatal-trending
chr11:66393825-66773079	ENSG00000182791|CCDC87	2	0.00318202	8.02e-05	0.0866966	0.00127589	0.908765	Prenatal-trending
chr3:48306223-50652866	ENSG00000186792|HYAL3	7	0.0152655	0.00561643	0.00324041	0.000216544	0.975661	Constant
chr2:61037506-61936773	ENSG00000173209|AHSA2	20	0.0479831	0.0206683	0.0391418	0.0159838	0.876223	Constant
chr2:144051161-144372376	ENSG00000121964|GTDC1	3	0.0188472	0.000410895	0.111753	0.00156895	0.86742	Constant
chr2:172530728-172986148	ENSG00000228389|AC068039.4	96	5.34e-06	0.000250688	0.00279347	0.130368	0.866583	Constant
chr18:20974255-21265409	ENSG00000141452|C18ORF8	36	7.25e-12	5.87e-12	0.039098	0.0307216	0.93018	Constant
chr1:41650648-41930086	ENSG00000235358|RP11-399E6.1	25	1.1e-06	0.037832	3.15e-06	0.107373	0.854791	Constant
chr1:75189415-76093228	ENSG00000116791|CRYZ	16	4.88e-05	0.00555292	0.000117678	0.0124073	0.981873	Constant
chr16:635794-850107	ENSG00000127578|WFIKKN1	61	3.89e-08	0.079596	1.24e-08	0.0244568	0.895947	Constant
chr16:28198418-29108079	ENSG00000198156|NPIPB6	13	1.56e-17	4.59e-18	0.0406627	0.011055	0.948282	Constant
chr16:28198418-29108079	ENSG00000261832|CLN3	2	2.82e-10	1.28e-11	0.0224217	3.81e-05	0.97754	Constant
chr8:30725004-30979207	ENSG00000172733|PURG	1	1.76e-05	2.55e-07	0.0647381	0	0.935244	Constant
chr8:143197329-143866059	ENSG00000261693|RP13-467H17.1	141	1.37e-07	8.57e-06	0.00144313	0.0891774	0.909371	Constant
chr4:2745274-3480088	ENSG00000125388|GRK4	60	4.66e-09	2.89e-08	0.00819969	0.0499123	0.941888	Constant
chr4:159551875-160042219	ENSG00000052795|FNIP2	1	2.16e-05	3.08e-07	0.0655252	0	0.934453	Constant
chr7:99830447-100201648	ENSG00000078487|ZCWPW1	111	6.9e-09	1.73e-06	0.000221978	0.0546434	0.945133	Constant
chr14:23272913-23604783	ENSG00000257285|RP11-298I3.1	113	5.66e-25	5.83e-11	2.84e-16	0.0283214	0.971679	Constant
chr17:17549172-17761802	ENSG00000091542|ALKBH5	1	0.0867924	0.000871279	0.0826492	0	0.829687	Constant
chr17:43411435-44373218	ENSG00000120071|KANSL1	233	1.53e-26	2.47e-13	9.24e-15	0.147629	0.852371	Constant
chr17:43411435-44373218	ENSG00000176681|LRRC37A	231	2.1e-27	2.48e-13	1.26e-15	0.148586	0.851414	Constant
chr17:43411435-44373218	ENSG00000214401|KANSL1-AS1	219	5.97e-23	2.59e-13	3.6e-11	0.155441	0.844559	Constant
chr17:43411435-44373218	ENSG00000228696|ARL17B	220	9.62e-20	2.43e-13	5.79e-08	0.145386	0.854614	Constant
chr17:43411435-44373218	ENSG00000238083|LRRC37A2	205	6.68e-24	2.45e-13	3.94e-12	0.143832	0.856168	Constant
chr17:43411435-44373218	ENSG00000263503|RP11-707O23.5	219	7.03e-30	2.25e-13	4.24e-18	0.134632	0.865368	Constant
chr17:43411435-44373218	ENSG00000263715|RP11-105N13.4	221	1.62e-15	2.53e-13	0.00097601	0.15096	0.848064	Constant
chr17:44653350-44965603	ENSG00000120071|KANSL1	61	1.13e-19	9.83e-11	4.11e-11	0.0346555	0.965345	Constant
chr17:44653350-44965603	ENSG00000176681|LRRC37A	54	1.19e-21	9.86e-11	2.68e-13	0.0212425	0.978758	Constant
chr17:44653350-44965603	ENSG00000214401|KANSL1-AS1	63	1.95e-18	5.84e-11	8.31e-10	0.0239401	0.97606	Constant
chr17:44653350-44965603	ENSG00000238083|LRRC37A2	54	4.51e-18	9.11e-11	1.02e-09	0.0195809	0.980419	Constant
chr17:44653350-44965603	ENSG00000260075|NSFP1	58	5.45e-18	8.88e-10	1.16e-09	0.18846	0.81154	Constant
chr17:44653350-44965603	ENSG00000262500|RP11-259G18.2	11	6.78e-10	5.62e-11	0.110387	0.00825718	0.881356	Constant
chr17:44653350-44965603	ENSG00000263715|RP11-105N13.4	33	9.9e-11	1.05e-10	0.0211524	0.0213615	0.957486	Constant
chr17:46842681-47145009	ENSG00000248278|SUMO2P17	20	0.00021542	6.26e-05	0.0630895	0.0174003	0.919232	Constant
chr11:65960546-66273400	ENSG00000255468|RP11-867G23.8	14	4.83e-07	5.46e-07	0.0092911	0.00953529	0.981173	Constant
chr11:66393825-66773079	ENSG00000132744|ACY3	1	0.0219217	0.000361072	0.0559622	0	0.921755	Constant
chr20:44630245-44847947	ENSG00000101017|CD40	27	1.75e-05	0.000219137	0.00592907	0.073493	0.920341	Constant
chr19:19378022-19578022	ENSG00000267581|CTC-559E9.4	13	0.0119287	0.00234674	0.0729437	0.0134509	0.89933	Constant
chr2:144051161-144372376	ENSG00000257277|RP11-434H14.1	8	0.0120898	0.000417182	0.144634	0.00415217	0.838707	Postnatal-trending
chr8:143197329-143866059	ENSG00000253741|CTD-2292P10.4	52	0.0042751	0.00398556	0.0522031	0.0477757	0.89176	Postnatal-trending
chr2:233492501-233853340	ENSG00000182600|C2ORF82	104	5.38e-05	0.000519854	0.0163062	0.156836	0.826284	Postnatal-predominant
chr4:159551875-160042219	ENSG00000109756|RAPGEF2	3	9.72e-06	1.83e-07	0.133877	0.0016603	0.864453	Postnatal-predominant
chr7:24426039-24944736	ENSG00000105928|DFNA5	7	0.0162953	0.00206648	0.0589299	0.00655703	0.916151	Postnatal-predominant
chr22:50980757-51251724	ENSG00000213683|AC002056.3	5	4.47e-05	6.87e-07	0.167393	0.00174218	0.830819	Postnatal-predominant

## Sheet: SCH_CoLoc
GWAS_Region_hg19	Gene_name	Num_snps	PP.H0.abf	PP.H1.abf	PP.H2.abf	PP.H3.abf	PP.H4.abf	Category
chr22:42315744-42689414	ENSG00000183172|SMDT1	185	5.77e-10	0.000133908	3.45e-07	0.0791242	0.920742	Prenatal-predominant
chr22:42315744-42689414	ENSG00000235513|RP4-756G23.5	1	0.000541682	9.55e-06	0.0536615	0	0.945787	Prenatal-predominant
chr11:130714610-130749330	ENSG00000120451|SNX19	11	9.5e-05	5.67e-06	0.178433	0.00984785	0.811618	Prenatal-trending
chr16:29924377-30144877	ENSG00000174939|ASPHD1	8	6.69e-05	1.72e-06	0.141304	0.00276627	0.855861	Prenatal-trending
chr16:58669293-58682833	ENSG00000187185|CTD-2600O9.1	1	0.00450393	1.9e-05	0.190783	0	0.804694	Prenatal-trending
chr15:84661161-85153461	ENSG00000197696|NMB	150	5.84e-08	6.65e-07	0.011439	0.129324	0.859237	Constant
chr15:84661161-85153461	ENSG00000259295|CSPG4P12	134	3.83e-09	1.73e-06	0.000283057	0.127329	0.872386	Constant
chr15:84661161-85153461	ENSG00000259683|RP11-182J1.14	199	1.17e-33	2.13e-07	2.29e-28	0.0406727	0.959327	Constant
chr22:41408556-41675156	ENSG00000100162|CENPM	5	0.00507877	0.00127427	0.0146166	0.00269097	0.976339	Constant
chr16:29924377-30144877	ENSG00000149926|FAM57B	34	0.00469914	0.0103088	0.0257813	0.0556546	0.903556	Constant
chr19:19374022-19658022	ENSG00000267581|CTC-559E9.4	15	0.000282262	6.31e-05	0.0714283	0.0150501	0.913176	Constant
chr22:42315744-42689414	ENSG00000177096|FAM109B	2	0.0275523	0.000660453	0.0442778	0.000134005	0.927375	Constant
chr22:42315744-42689414	ENSG00000183066|WBP2NL	53	0.000251991	0.000332783	0.038271	0.0496299	0.911514	Constant
chr22:42315744-42689414	ENSG00000205702|CYP2D7P	69	8.89e-05	0.000225938	0.0266715	0.0668959	0.906118	Constant
chr7:1896096-2190096	ENSG00000176349|AC110781.3	3	2.21e-05	5.21e-07	0.0984134	0.00141368	0.90015	Postnatal-trending
chr6:28303247-28712247	ENSG00000235109|ZSCAN31	22	8.11e-09	9.38e-10	0.10855	0.0116665	0.879783	Postnatal-predominant
chr5:140023664-140222664	ENSG00000112855|HARS2	3	0.0734038	0.00438654	0.0418812	0.00162408	0.878704	Postnatal-predominant
